# Supplementary material for: CardioNet: A human metabolic network suited for the study of cardiomyocyte metabolism
Source: BMC Syst Biol. 2012 Aug 29;6:114. doi: 10.1186/1752-0509-6-114 (PMC3568067; doi:10.1186/1752-0509-6-114)
Supplement: Additional file 1 — Metabolites of the metabolic network. Metabolites listed in this table occur in the metabolic network. For each entry a unique network identifier is given and provided with information of metabolite title, title synonym, metabolite sum formula and assigned compartment. Additionally cross-references to other databases are given and refer to the following databases: UniProtKB (UniProtKB entry), KEGG (Compound ID), Lipid Maps (LM ID), Pub Chem (CID) and Human Metabolome Database (HMDB ID). Abbreviations used in the table for compartments are as following, ext: external, cyto: cytosol, mito: mitochondrion, lyso: lysosome, peroxy: peroxisome and micro: microsome. [file 1752-0509-6-114-S1.xls]

## Sheet: Sheet 1
Metabolites of the metabolic network
This table provides a complete list of metabolites, which are included into the metabolic network of the cardiomyocyte. Each metabolite is assigned to
a unique identifier and given in the column “Identifier”. Additional identifier linking to other databases are given in the column “Cross-reference”.
This column provides information from the following databases:
	UniProtKB (Entry; e.g.:P68133),
	KEGG (Compound ID; e.g.:C02567)
	Lipid Maps (LM ID; e.g.:LMST01020001, LMFA01030820, LMGP0405001)
	Pub Chem(CID; e.g.: CID: 3082227)
	Human Metabolome Database(HMDB; e.g.:HMDB12427)
Abbreviations for compartments: ext – external, cyto - cytosol, mito - mitochondrium, lyso - lysosome, peroxy – peroxisome, micro - microsome
1. Metabolites
Identifier	Metabolite Name	Synonym/IUPAC	Sum formula	Cross-reference	Compartment
CC00001	alpha-Actin	Alpha-actin-1	-	UNIPROT:P68133	cyto
CC00002	Myosin6	Myosin-VI	-	UNIPROT:Q9UM54	cyto
CC00003	Myosin7	Myosin heavy chain 7	-	UNIPROT:P12883	cyto
CC00004	Myosin7B	Myosin cardiac muscle beta chain	-	UNIPROT:A7E2Y1	cyto
CC00005	alpha-Sarcoglycan	Dystroglycan-2	-	UNIPROT:Q16586	cyto
CC00006	Tropomyosin-alpha1-chain	Alpha-tropomyosin	-	UNIPROT:P09493	cyto
CC00007	Tropomyosin-beta-chain	Beta-tropomyosin	-	UNIPROT:P07951	cyto
CC00008	Tropomyosin-alpha3-chain	Gamma-tropomyosin	-	UNIPROT:P06753	cyto
CC00009	Myosin3	Myosin heavy chain 3	-	UNIPROT:P11055	cyto
CC00010	Troponin-T	Cardiac muscle troponin T	-	UNIPROT:P13789	cyto
CC00011	Troponin-C	Troponin-C	-	UNIPROT:P63316	cyto
CC00012	Titin	Connectin	-	UNIPROT:Q8WZ42	cyto
CC00013	Tropomyosin-alpha4-chain	Tropomyosin-4	-	UNIPROT:P67936	cyto
CC00014	N-Acetylspermine	n-[3-({4-[(3-aminopropyl)amino]butyl}amino)propyl]acetamid	C12H28N4O	C02567	cyto
CC00015	N-Acetylspermidine	N-{3-[(4-aminobutyl)amino]propyl}acetamide	C9H21N3O	C00612	cyto
CC00016	Aminopropionaldehyde	3-aminopropanal	C3H7NO	C05665	cyto
CC00025	Eicosapentaenoic_acid	(5Z,8Z,11Z,14Z,17Z)-Icosapentaenoic_acid	C20H30O2	C06428	cyto, ext, lyso, mito, peroxy
CC00026	Eicosatetraenoic_acid	(8Z,11Z,14Z,17Z)-Icosatetraenoic_acid	C20H32O2	-	cyto, ext, lyso
CC00028	Docosatetraenoic_acid	(7Z,10Z,13Z,16Z)-docosatetraenoic_acid	C22H36O2	C16527	cyto, ext, lyso
CC00029	Tetracosatetraenoic_acid	(2E,4E,6E,8E)-tetracosatetraenoic_acid	C24H40O2	CID: 6440264	cyto, ext
CC00030	Docosapentaenoic_acid	(7Z,10Z,13Z,16Z,19Z)-docosapentaenoic_acid	C22H34O2	CID: 5497182	cyto, ext
CC00031	Docosahexaenoic_acid	(4Z,7Z,10Z,13Z,16Z,19Z)-docosahexaenoic_acid	C22H32O2	C06429	cyto, ext, mito
CC00032	Stearidonoyl-CoA	(6Z,9Z,12Z,15Z)-Octadecatetraenoyl-CoA	C39H62N7O17P3S	C16163	cyto, mito, peroxy
CC00033	Lignoceroyl-CoA	Tetracosanoyl-CoA	C45H82N7O17P3S	CID: 3082227	cyto, peroxy
CC00034	trans-Octadec-2-enoyl-CoA	trans-2,3-stearoyl-CoA	C39H64N7O17P3S	CID: 25244344	cyto, mito
CC00038	Cholesterol-ester-laur	cholest-5-en-3β-yl dodecanoate	C39H68O2	LMST01020001	cyto, lyso
CC00039	Cholesterol-ester-myr	cholest-5-en-3β-yl tetradecanoate	C41H72O2	LMST01020004	cyto, lyso
CC00040	Cholesterol-ester-dihomogla	cholest-5-en-3β-yl (8Z,11Z,14Z- eicosatrienoate)	C47H78O2	LMST01020013	cyto, lyso
CC00042	Cholesterol-ester-epa	cholest-5-en-3β-yl (5Z,8Z,11Z,14Z,17Z- eicosapentaenoate)	C47H74O2	LMST01020015	cyto, lyso
CC00044	Tetracosapentaenoic_acid	(6Z,9Z,12Z,15Z,18Z)-tetracosapentaenoic_acid	C24H38O2	LMFA01030820	cyto, ext
CC00045	Cholesterol-ester-acetate	3β-acetoxycholest-5-ene	C29H48O2	LMST01010245	cyto, lyso
CC00046	(4,7,10,13,16)-docosapentaenoic_acid	(4,7,10,13,16)-docosapentaenoic_acid	C22H34O2	CID: 5282848	cyto, ext, mito
CC00047	Deoxythymidine	1-[(2R,4S, 5R)-4-hydroxy-5-(hydroxymethyl)oxolan-2-yl]-5-methylpyrimidine-2,4-dione	C10H14N2O5	CID: 5789	cyto, ext, mito
CC00055	1MG160-3P	1-hexadecanoyl-sn-glycero-3-phospho- (1'-sn-glycerol)	C22H45O9P	LMGP04050008	cyto, mito
CC00056	1MG180-3P	1-octadecanoyl-sn-glycero-3-phospho- (1'-sn-glycerol)	C24H49O9P	LMGP04050009	cyto, mito
CC00057	1MG182-3P	1-(9Z,12Z-octadecadienoyl)-glycero-3- phospho-(1'-sn-glycerol)	C24H45O9P	LMGP04050014	cyto, mito
CC00058	1MG204-3P	1-(5Z,8Z,11Z,14Z-eicosatetraenoyl)-sn- glycero-3-phospho-(1'-sn-glycerol)	C26H45O9P	LMGP04050010	cyto, mito
CC00059	1MG224-3P	1-(7Z,10Z,13Z,16Z-docosatetraenoyl)- glycero-3-phospho-(1'-sn-glycerol)	C28H49O9P	LMGP04050017	cyto, mito
CC00060	1MG225-3P	-	-	-	cyto, mito
CC00061	1MG203-3P	1-(8Z,11Z,14Z-eicosatrienoyl)-glycero- 3-phospho-(1'-sn-glycerol)	C26H47O9P	LMGP04050025	cyto, mito
CC00062	DG160_161	1-hexadecanoyl-2-(9Z-hexadecenoyl)-sn-glycerol	C35H66O5	LMGL02010010	cyto, lyso
CC00063	DG180_181	1-octadecanoyl-2-(9Z-octadecenoyl)-sn-glycerol	C39H74O5	LMGL02010043	cyto, lyso
CC00064	DG204_222	1-(5Z,8Z,11Z,14Z-eicosatetraenoyl)-2-(13Z,16Z-docosadienoyl)-sn-glycerol	C45H76O5	LMGL02010261	cyto, lyso
CC00065	DG182_204	1-(9Z,12Z-octadecadienoyl)-2-(5Z,8Z,11Z,14Z-eicosatetraenoyl)-sn-glycerol	C41H68O5	LMGL02010131	cyto, lyso
CC00066	DG182_203	1-(9Z,12Z-octadecadienoyl)-2-(8Z,11Z,14Z-eicosatrienoyl)-sn-glycerol	C41H70O5	LMGL02010120	cyto, lyso
CC00067	DG182_202	1-(9Z,12Z-octadecadienoyl)-2-(11Z,14Z-eicosadienoyl)-sn-glycerol	C41H72O5	LMGL02010109	cyto, lyso
CC00068	DG225_226	1-(7Z,10Z,13Z,16Z,19Z-docosapentaenoyl)-2-(4Z,7Z,10Z,13Z,16Z,19Z-docosahexaenoyl)-sn-glycerol	C47H70O5	LMGL02010305	cyto, lyso
CC00069	DG203_204	1-(8Z,11Z,14Z-eicosatrienoyl)-2-(5Z,8Z,11Z,14Z-eicosatetraenoyl)-sn-glycerol	C43H70O5	LMGL02010197	cyto, lyso
CC00070	DG160_161-P	-	C12H17N3O11P2FULLRCO2FULLR2CO2	-	cyto, mito
CC00071	DG180_181-P	-	C12H17N3O11P2FULLRCO2FULLR2CO2	-	cyto, mito
CC00072	DG204_222-P	-	C12H17N3O11P2FULLRCO2FULLR2CO2	-	cyto, mito
CC00073	DG182_204-P	1-(9Z,12Z-octadecadienoyl)-2-(5Z,8Z,11Z,14Z-eicosatetraenoyl)-glycero-3-phosphate	C41H69O3P	-	cyto, mito
CC00074	DG182_203-P	1-(9Z,12Z-octadecadienoyl)-2-(8Z,11Z,14Z-eicosatrienoyl)-glycero-3-phosphate	C41H71O8P	LMGP10010357	cyto, mito
CC00075	DG182_202-P	-	C12H17N3O11P2FULLRCO2FULLR2CO2	-	cyto, mito
CC00076	DG225_226-P	-	C12H17N3O11P2FULLRCO2FULLR2CO2	-	cyto, mito
CC00077	DG203_204-P	-	C12H17N3O11P2FULLRCO2FULLR2CO2	-	cyto, mito
CC00078	CDP-DG160_161	-	C12H17N3O11P2FULLRCO2FULLR2CO2	-	cyto, lyso, mito
CC00079	CDP-DG180_181	1-octadecanoyl-2-(9Z-octadecenoyl)-sn-glycero-3-cytidine-5'-diphosphate	C48H87N3O15P2	HMDB06980	cyto, lyso, mito
CC00080	CDP-DG204_222	-	C12H17N3O11P2FULLRCO2FULLR2CO2	-	cyto, lyso, mito
CC00081	CDP-DG182_204	-	C12H17N3O11P2FULLRCO2FULLR2CO2	-	cyto, lyso, mito
CC00082	CDP-DG182_203	-	C12H17N3O11P2FULLRCO2FULLR2CO2	-	cyto, lyso, mito
CC00083	CDP-DG182_202	-	C12H17N3O11P2FULLRCO2FULLR2CO2	-	cyto, lyso, mito
CC00084	CDP-DG225_226	-	C12H17N3O11P2FULLRCO2FULLR2CO2	-	cyto, lyso, mito
CC00085	CDP-DG203_204	-	C12H17N3O11P2FULLRCO2FULLR2CO2	-	cyto, lyso, mito
CC00086	PS160_161	1-hexadecanoyl-2-(9Z-hexadecenoyl)-sn-glycero-3-phosphoserine	C38H72NO10P	HMDB12355	cyto, lyso, micro, mito
CC00087	PS180_181	1-octadecanoyl-2-(9Z-octadecenoyl)-sn-glycero-3-phosphoserine	C42H80NO10P	LMGP03010012	cyto, lyso, micro, mito
CC00088	PS204_224	-	-	-	cyto, lyso, micro, mito
CC00089	PS182_204	1-(9Z,12Z-octadecadienoyl)-2-(5Z,8Z,11Z,14Z-eicosatetraenoyl)-sn-glycero-3-phosphoserine	C44H74NO10P	HMDB12405	cyto, lyso, micro, mito
CC00090	PS182_203	1-(9Z,12Z-octadecadienoyl)-2-(8Z,11Z,14Z-eicosatrienoyl)-sn-glycero-3-phosphoserine	C44H76NO10P	HMDB12404	cyto, lyso, micro, mito
CC00091	PS182_202	-	-	-	cyto, lyso, micro, mito
CC00092	PS225_226	-	-	-	cyto, lyso, micro, mito
CC00093	PS203_204	1-(8Z,11Z,14Z-eicosatrienoyl)-2-(5Z,8Z,11Z,14Z-eicosatetraenoyl)-sn-glycero-3-phosphoserine	C46H76NO10P	HMDB12427	cyto, lyso, micro, mito
CC00094	PC160_161	1-hexadecanoyl-2-(9Z-hexadecenoyl)-sn-glycero-3-phosphocholine	C40H78NO8P	LMGP01010566	cyto, lyso, micro, mito
CC00095	PC180_181	1-octadecanoyl-2-(9Z-octadecenoyl)-sn-glycero-3-phosphocholine	C44H86NO8P	LMGP01010761	cyto, lyso, micro, mito
CC00096	PC204_224	1-(8Z,11Z,14Z,17Z-eicosapentaenoyl)-2-(7Z,10Z,13Z,16Z-docosatetraenoyl)-sn-glycero-3-phosphocholine	C50H84NO8P	HMDB08482	cyto, lyso, micro, mito
CC00097	PC182_204	1-(9Z,12Z-octadecadienoyl)-2-(5Z,8Z,11Z,14Z-eicosatetraenoyl)-sn-glycero-3-phosphocholine	C46H80NO8P	LMGP01010943	cyto, lyso, micro, mito
CC00098	PC182_203	1-(9Z,12Z-octadecadienoyl)-2-(8Z,11Z,14Z-eicosatrienoyl)-sn-glycero-3-phosphocholine	C46H82NO8P	HMDB08146	cyto, lyso, micro, mito
CC00099	PC182_202	1-(9Z,12Z-octadecadienoyl)-2-(11Z,14Z-eicosadienoyl)-sn-glycero-3-phosphocholine	C46H84NO8P	HMDB08145	cyto, lyso, micro, mito
CC00100	PC225_226	1-(4Z,7Z,10Z,13Z,16Z-docosapentaenoyl)-2-(4Z,7Z,10Z,13Z,16Z,19Z-docosahexaenoyl)-sn-glycero-3-phosphocholine	C52H82NO8P	HMDB08682	cyto, lyso, micro, mito
CC00101	PC203_204	1-(8Z,11Z,14Z-eicosatrienoyl)-2-(8Z,11Z,14Z,17Z-eicosapentaenoyl)-sn-glycero-3-phosphocholine	C48H82NO8P	HMDB08411	cyto, lyso, micro, mito
CC00102	PE160_161	1-hexadecanoyl-2-(9Z-hexadecenoyl)-sn-glycero-3-phosphoethanolamine	C37H72NO8P	HMDB08924	cyto, lyso, micro, mito
CC00103	PE180_181	1-octadecanoyl-2-(9Z-octadecenoyl)-sn-glycero-3-phosphoethanolamine	C41H80NO8P	LMGP02010026	cyto, lyso, micro, mito
CC00104	PE204_224	1-(5Z,8Z,11Z,14Z-eicosatetraenoyl)-2-(7Z,10Z,13Z,16Z-docosatetraenoyl)-sn-glycero-3-phosphoethanolamine	C47H78NO8P	HMDB09438	cyto, lyso, micro, mito
CC00105	PE182_204	1-(9Z,12Z-octadecadienoyl)-2-(8Z,11Z,14Z,17Z-eicosapentaenoyl)-sn-glycero-3-phosphoethanolamine	C43H74NO8P	HMDB09103	cyto, lyso, micro, mito
CC00106	PE182_203	1-(9Z,12Z-octadecadienoyl)-2-(8Z,11Z,14Z-eicosatrienoyl)-sn-glycero-3-phosphoethanolamine	C43H76NO8P	HMDB09101	cyto, lyso, micro, mito
CC00107	PE182_202	1-(9Z,12Z-octadecadienoyl)-2-(11Z,14Z-eicosadienoyl)-sn-glycero-3-phosphoethanolamine	C43H78NO8P	HMDB09099	cyto, lyso, micro, mito
CC00108	PE225_226	1-(7Z,10Z,13Z,16Z,19Z-docosapentaenoyl)-2-(4Z,7Z,10Z,13Z,16Z,19Z-docosahexaenoyl)-sn-glycero-3-phosphoethanolamine	C49H76NO8P	HMDB09672	cyto, lyso, micro, mito
CC00109	PE203_204	1-(8Z,11Z,14Z-eicosatrienoyl)-2-(8Z,11Z,14Z,17Z-eicosapentaenoyl)-sn-glycero-3-phosphoethanolamine	C45H76NO8P	HMDB09367	cyto, lyso, micro, mito
CC00110	PGP182_182	1,2-di(9Z,12Z-octadecadienoyl)-rac-glycero-3-phospho-(1'-sn-glycerol-3'-phosphate)	C42H76O13P2	HMDB13552	mito
CC00111	PGP182_183	1-(9Z,12Z-octadecadienoyl)-2-(6Z,9Z,12Z-octadecatrienoyl)-sn-glycero-3-phospho-(1'-sn-glycerol-3'-phosphate)	C42H74O13P2	HMDB13553	mito
CC00112	PGP182_181	1-(9Z,12Z-octadecadienoyl)-2-(9Z-octadecenoyl)-sn-glycero-3-phospho-(1'-sn-glycerol-3'-phosphate)	C42H78O13P2	HMDB13551	mito
CC00113	PGP181_181	1,2-di(9Z-octadecenoyl)-rac-glycero-3-phospho-(1'-sn-glycerol-3'-phosphate)	C42H80O13P2	HMDB13536	mito
CC00114	PGP204_182	-	-	-	mito
CC00115	PGP203_182	-	-	-	mito
CC00116	PG182_182	1,2-di(9Z,12Z-octadecadienoyl)-rac-glycero-3-phospho-(1'-sn-glycerol)	C42H75O10P	HMDB10650	mito
CC00117	PG182_183	1-(9Z,12Z-octadecadienoyl)-2-(6Z,9Z,12Z-octadecatrienoyl)-sn-glycero-3-phospho-(1'-sn-glycerol)	C42H73O10P	HMDB10651	mito
CC00118	PG182_181	1-(9Z,12Z-octadecadienoyl)-2-(9Z-octadecenoyl)-sn-glycero-3-phospho-(1'-sn-glycerol)	C42H77O10P	HMDB10649	mito
CC00119	PG181_181	1,2-di(9Z-octadecenoyl)-rac-glycero-3-phospho-(1'-sn-glycerol)	C42H79O10P	HMDB10634	mito
CC00120	PG204_182	-	-	-	mito
CC00121	PG203_182	-	-	-	mito
CC00126	PI160_161	1-hexadecanoyl-2-(9Z-hexadecenoyl)-sn-glycero-3-phosphoinositol	C41H77O13P	HMDB09779	cyto, lyso, micro, mito
CC00127	PI180_181	1-octadecanoyl-2-(9Z-octadecenoyl)- glycero-3-phospho-(1'-myo-inositol)	C45H85O13P	LMGP06010957	cyto, lyso, micro, mito
CC00128	PI204_224	1-(5Z,8Z,11Z,14Z-eicosatetraenoyl)-2- (7Z,10Z,13Z,16Z-docosatetraenoyl)- glycero-3-phospho-(1'-myo-inositol)	C51H83O13P	LMGP06010615	cyto, lyso, micro, mito
CC00129	PI182_204	1-(5Z,8Z,11Z,14Z-eicosatetraenoyl)-2- (9Z,12Z-octadecadienoyl)-glycero-3- phospho-(1'-myo-inositol)	C47H79O13P	LMGP06010600	cyto, lyso, micro, mito
CC00130	PI182_203	1-(9Z,12Z-octadecadienoyl)-2-(8Z,11Z,14Z-eicosatrienoyl)-sn-glycero-3-phosphoinositol	C47H81O13P	HMDB09855	cyto, lyso, micro, mito
CC00131	PI182_202	1-(9Z,12Z-octadecadienoyl)-2-(11Z,14Z-eicosadienoyl)-sn-glycero-3-phosphoinositol	C47H83O13P	HMDB09853	cyto, lyso, micro, mito
CC00132	PI225_226	-	-	PMID:776622	cyto, lyso, micro, mito
CC00133	PI203_204	1-(8Z,11Z,14Z-eicosatrienoyl)-2-(5Z,8Z, 11Z,14Z-eicosatetraenoyl)-glycero-3- phospho-(1'-myo-inositol)	C49H81O13P	LMGP06010580	cyto, lyso, micro, mito
CC00134	CL182_182_182_182	1'-[1,2-di(9Z,12Z-octadecadienoyl)-rac-glycero-3-phospho],3'-[1,2-di(9Z,12Z-octadecadienoyl)-rac-glycero-3-phospho]-glycerol	C81H142O17P2	HMDB10692	mito
CC00135	CL182_182_182_183	CL(18:2(9Z,12Z)/18:2(9Z,12Z)/18:2(9Z,12Z)/18:3(6Z,9Z,12Z))	C81H140O17P2	HMDB10248	mito
CC00136	CL203_182_182_182	1'-[1-(8Z,11Z,14Z-eicosatrienoyl)-2-(9Z,12Z-octadecadienoyl)-sn-glycero-3-phospho],3'-[1,2-di(9Z,12Z-octadecadienoyl)-rac-glycero-3-phospho]-glycerol	C83H144O17P2	HMDB10266	mito
CC00137	CL204_182_182_182	1'-[1-(5Z,8Z,11Z,14Z-eicosatetraenoyl)-2-(9Z,12Z-octadecadienoyl)-sn-glycero-3-phospho],3'-[1,2-di(9Z,12Z-octadecadienoyl)-rac-glycero-3-phospho]-glycerol	C83H142O17P2	HMDB10269	mito
CC00138	CL182_181_181_181	1'-[1-(9Z,12Z-octadecadienoyl)-2-(9Z-octadecenoyl)-sn-glycero-3-phospho],3'-[1,2-di(9Z-octadecenoyl)-rac-glycero-3-phospho]-glycerol	C79H144O17P2	HMDB10235	mito
CC00142	Docosapentaenoyl-CoA	4Z,7Z,10Z,13Z,16Z-docosapentaenoyl-CoA	C43H68N7O17P3S	LMFA07050043	cyto, mito, peroxy
CC00143	Docosatetraenoic_acid-CoA	7Z,10Z,13Z,16Z-docosatetraenoyl-CoA	C43H70N7O17P3S	LMFA07050040	cyto, mito, peroxy
CC00144	Eicosadienoic_acid	11,14-eicosadienoic acid	C20H36O2	LMFA01030130	cyto, ext, lyso, mito, peroxy
CC00145	Docosahexaenoyl-CoA	4Z,7Z,10Z,13Z,16Z,19Z-docosahexaenoyl-CoA	C43H66N7O17P3S	LMFA07050050	cyto, mito
CC00146	Arachidonoyl-CoA	5Z,8Z,11Z,14Z-eicosatetraenoyl-CoA	C41H66N7O17P3S	LMFA07050039	cyto, mito, peroxy
CC00147	Eicosapentaenoyl-CoA	5Z,8Z,11Z,14Z,17Z-eicosapentaenoyl-CoA	C41H64N7O17P3S	LMFA07050063	cyto, mito, peroxy
CC00148	8Z,11Z,14Z,17Z-eicosatetraenoyl-CoA	8Z,11Z,14Z,17Z-eicosatetraenoyl-CoA	C41H66N7O17P3S	LMFA07050047	cyto, mito
CC00149	TAG160_161_161	1-hexadecanoyl-2,3-di-(9Z-hexadecenoyl)-sn-glycerol	C51H94O6	LMGL03010018	cyto, lyso, micro
CC00150	TAG160_161_180	1-hexadecanoyl-2-(9Z-hexadecenoyl)-3-octadecanoyl-sn-glycerol	C53H100O6	LMGL03010036	cyto, lyso, micro
CC00151	TAG160_161_181	1-hexadecanoyl-2-(9Z-hexadecenoyl)-3-(9Z-octadecenoyl)-sn-glycerol	C53H98O6	LMGL03010043	cyto, lyso, micro
CC00152	TAG160_161_182	1-hexadecanoyl-2-(9Z-hexadecenoyl)-3-(9Z,12Z-octadecadienoyl)-sn-glycerol	C53H96O6	LMGL03010053	cyto, lyso, micro
CC00153	TAG160_161_183	1-hexadecanoyl-2-(9Z-hexadecenoyl)-3-(9Z,12Z,15Z-octadecatrienoyl)-sn-glycerol	C53H94O6	LMGL03010065	cyto, lyso, micro
CC00154	TAG160_161_202	1-hexadecanoyl-2-(9Z-hexadecenoyl)-3-(11Z,14Z-eicosadienoyl)-sn-glycerol	C55H100O6	LMGL03010135	cyto, lyso, micro
CC00155	TAG160_161_203	1-hexadecanoyl-2-(9Z-hexadecenoyl)-3-(8Z,11Z,14Z-eicosatrienoyl)-sn-glycerol	C55H98O6	LMGL03010159	cyto, lyso, micro
CC00156	TAG160_161_204	1-hexadecanoyl-2-(9Z-hexadecenoyl)-3-(5Z,8Z,11Z,14Z-eicosatetraenoyl)-sn-glycerol	C55H96O6	LMGL03010185	cyto, lyso, micro
CC00157	TAG160_161_205	1-hexadecanoyl-2-(9Z-hexadecenoyl)-3-(5Z,8Z,11Z,14Z,17Z-eicosapentaenoyl)-sn-glycerol	C55H94O6	LMGL03010215	cyto, lyso, micro
CC00158	TAG160_161_224	1-hexadecanoyl-2-(9Z-hexadecenoyl)-3-(7Z,10Z,13Z,16Z-docosatetraenoyl)-sn-glycerol	C57H100O6	LMGL03010469	cyto, lyso, micro
CC00159	TAG160_161_225	1-hexadecanoyl-2-(9Z-hexadecenoyl)-3-(7Z,10Z,13Z,16Z,19Z-docosapentaenoyl)-sn-glycerol	C57H98O6	LMGL03010525	cyto, lyso, micro
CC00160	TAG160_161_226	1-hexadecanoyl-2-(9Z-hexadecenoyl)-3-(4Z,7Z,10Z,13Z,16Z,19Z-docosahexaenoyl)-sn-glycerol	C57H96O6	LMGL03010586	cyto, lyso, micro
CC00161	TAG180_181_181	1-octadecanoyl-2,3-di-(9Z-octadecenoyl)-sn-glycerol	C57H106O6	LMGL03010217	cyto, lyso, micro
CC00162	TAG180_181_182	1-octadecanoyl-2-(9Z-octadecenoyl)-3-(9Z,12Z-octadecadienoyl)-sn-glycerol	C57H104O6	LMGL03010252	cyto, lyso, micro
CC00163	TAG180_181_183	1-octadecanoyl-2-(9Z-octadecenoyl)-3-(9Z,12Z,15Z-octadecatrienoyl)-sn-glycerol	C57H102O6	LMGL03010291	cyto, lyso, micro
CC00164	TAG180_181_202	1-octadecanoyl-2-(9Z-octadecenoyl)-3-(11Z,14Z-eicosadienoyl)-sn-glycerol	C59H108O6	LMGL03010490	cyto, lyso, micro
CC00165	TAG180_181_203	1-octadecanoyl-2-(9Z-octadecenoyl)-3-(8Z,11Z,14Z-eicosatrienoyl)-sn-glycerol	C59H106O6	LMGL03010551	cyto, lyso, micro
CC00166	TAG180_181_204	1-octadecanoyl-2-(9Z-octadecenoyl)-3-(5Z,8Z,11Z,14Z-eicosatetraenoyl)-sn-glycerol	C59H104O6	LMGL03010615	cyto, lyso, micro
CC00167	TAG180_181_205	1-octadecanoyl-2-(9Z-octadecenoyl)-3-(5Z,8Z,11Z,14Z,17Z-eicosapentaenoyl)-sn-glycerol	C59H102O6	LMGL03010683	cyto, lyso, micro
CC00168	TAG180_181_224	1-octadecanoyl-2-(9Z-octadecenoyl)-3-(7Z,10Z,13Z,16Z-docosatetraenoyl)-sn-glycerol	C61H108O6	LMGL03011144	cyto, lyso, micro
CC00169	TAG180_181_225	1-octadecanoyl-2-(9Z-octadecenoyl)-3-(7Z,10Z,13Z,16Z,19Z-docosapentaenoyl)-sn-glycerol	C61H106O6	LMGL03011227	cyto, lyso, micro
CC00170	TAG180_181_226	1-octadecanoyl-2-(9Z-octadecenoyl)-3-(4Z,7Z,10Z,13Z,16Z,19Z-docosahexaenoyl)-sn-glycerol	C61H104O6	LMGL03011311	cyto, lyso, micro
CC00175	TAG182_204_204	1-(9Z,12Z-octadecadienoyl)-2,3-di-(5Z,8Z,11Z,14Z-eicosatetraenoyl)-sn-glycerol	C61H98O6	LMGL03011316	cyto, lyso, micro
CC00176	TAG182_204_205	1-(9Z,12Z-octadecadienoyl)-2-(5Z,8Z,11Z,14Z-eicosatetraenoyl)-3-(5Z,8Z,11Z,14Z,17Z-eicosapentaenoyl)-sn-glycerol	C61H96O6	LMGL03011398	cyto, lyso, micro
CC00177	TAG182_204_224	1-(9Z,12Z-octadecadienoyl)-2-(5Z,8Z,11Z,14Z-eicosatetraenoyl)-3-(7Z,10Z,13Z,16Z-docosatetraenoyl)-sn-glycerol	C63H102O6	LMGL03011884	cyto, lyso, micro
CC00178	TAG182_204_225	1-(9Z,12Z-octadecadienoyl)-2-(5Z,8Z,11Z,14Z-eicosatetraenoyl)-3-(7Z,10Z,13Z,16Z,19Z-docosapentaenoyl)-sn-glycerolC63H100O6	C63H100O6	LMGL03011960	cyto, lyso, micro
CC00179	TAG182_204_226	1-(9Z,12Z-octadecadienoyl)-2-(5Z,8Z,11Z,14Z-eicosatetraenoyl)-3-(4Z,7Z,10Z,13Z,16Z,19Z-docosahexaenoyl)-sn-glycerol	C63H98O6	LMGL03012034	cyto, lyso, micro
CC00180	TAG182_203_203	1-(9Z,12Z-octadecadienoyl)-2,3-di-(8Z,11Z,14Z-eicosatrienoyl)-sn-glycerol	C61H102O6	LMGL03011159	cyto, lyso, micro
CC00181	TAG182_203_204	1-(9Z,12Z-octadecadienoyl)-2-(8Z,11Z,14Z-eicosatrienoyl)-3-(5Z,8Z,11Z,14Z-eicosatetraenoyl)-sn-glycerol	C61H100O6	LMGL03011240	cyto, lyso, micro
CC00182	TAG182_203_205	1-(9Z,12Z-octadecadienoyl)-2-(8Z,11Z,14Z-eicosatrienoyl)-3-(5Z,8Z,11Z,14Z,17Z-eicosapentaenoyl)-sn-glycerol	C61H98O6	LMGL03011322	cyto, lyso, micro
CC00183	TAG182_203_224	1-(9Z,12Z-octadecadienoyl)-2-(8Z,11Z,14Z-eicosatrienoyl)-3-(7Z,10Z,13Z,16Z-docosatetraenoyl)-sn-glycerol	C63H104O6	LMGL03011816	cyto, lyso, micro
CC00184	TAG182_203_225	1-(9Z,12Z-octadecadienoyl)-2-(8Z,11Z,14Z-eicosatrienoyl)-3-(7Z,10Z,13Z,16Z,19Z-docosapentaenoyl)-sn-glycerol	C63H102O6	LMGL03011895	cyto, lyso, micro
CC00185	TAG182_203_226	1-(9Z,12Z-octadecadienoyl)-2-(8Z,11Z,14Z-eicosatrienoyl)-3-(4Z,7Z,10Z,13Z,16Z,19Z-docosahexaenoyl)-sn-glycerol	C63H100O6	LMGL03011971	cyto, lyso, micro
CC00186	TAG182_202_203	1-(9Z,12Z-octadecadienoyl)-2-(11Z,14Z-eicosadienoyl)-3-(8Z,11Z,14Z-eicosatrienoyl)-sn-glycerol	C61H104O6	LMGL03011084	cyto, lyso, micro
CC00187	TAG182_202_204	1-(9Z,12Z-octadecadienoyl)-2-(11Z,14Z-eicosadienoyl)-3-(5Z,8Z,11Z,14Z-eicosatetraenoyl)-sn-glycerol	C61H102O6	LMGL03011165	cyto, lyso, micro
CC00188	TAG182_202_205	1-(9Z,12Z-octadecadienoyl)-2-(11Z,14Z-eicosadienoyl)-3-(5Z,8Z,11Z,14Z,17Z-eicosapentaenoyl)-sn-glycerol	C61H100O6	LMGL03011247	cyto, lyso, micro
CC00189	TAG182_202_224	1-(9Z,12Z-octadecadienoyl)-2-(11Z,14Z-eicosadienoyl)-3-(7Z,10Z,13Z,16Z-docosatetraenoyl)-sn-glycerol	C63H106O6	LMGL03011747	cyto, lyso, micro
CC00190	TAG182_202_225	1-(9Z,12Z-octadecadienoyl)-2-(11Z,14Z-eicosadienoyl)-3-(7Z,10Z,13Z,16Z,19Z-docosapentaenoyl)-sn-glycerol	C63H104O6	LMGL03011827	cyto, lyso, micro
CC00191	TAG182_202_226	1-(9Z,12Z-octadecadienoyl)-2-(11Z,14Z-eicosadienoyl)-3-(4Z,7Z,10Z,13Z,16Z,19Z-docosahexaenoyl)-sn-glycerol	C63H102O6	LMGL03011906	cyto, lyso, micro
CC00192	TAG225_226_226	1-(7Z,10Z,13Z,16Z,19Z-docosapentaenoyl)-2,3-di-(4Z,7Z,10Z,13Z,16Z,19Z-docosahexaenoyl)-sn-glycerol	C69H100O6	LMGL03012610	cyto, lyso, micro
CC00193	TAG203_204_204	1-(8Z,11Z,14Z-eicosatrienoyl)-2,3-di-(5Z,8Z,11Z,14Z-eicosatetraenoyl)-sn-glycerol	C63H100O6	LMGL03011769	cyto, lyso, micro
CC00194	TAG203_204_205	1-(8Z,11Z,14Z-eicosatrienoyl)-2-(5Z,8Z,11Z,14Z-eicosatetraenoyl)-3-(5Z,8Z,11Z,14Z,17Z-eicosapentaenoyl)-sn-glycerol	C63H98O6	LMGL03011842	cyto, lyso, micro
CC00195	TAG203_204_224	1-(8Z,11Z,14Z-eicosatrienoyl)-2-(5Z,8Z,11Z,14Z-eicosatetraenoyl)-3-(7Z,10Z,13Z,16Z-docosatetraenoyl)-sn-glycerol	C65H104O6	LMGL03012232	cyto, lyso, micro
CC00196	TAG203_204_225	1-(8Z,11Z,14Z-eicosatrienoyl)-2-(5Z,8Z,11Z,14Z-eicosatetraenoyl)-3-(7Z,10Z,13Z,16Z,19Z-docosapentaenoyl)-sn-glycerol	C65H102O6	LMGL03012286	cyto, lyso, micro
CC00197	TAG203_204_226	1-(8Z,11Z,14Z-eicosatrienoyl)-2-(5Z,8Z,11Z,14Z-eicosatetraenoyl)-3-(4Z,7Z,10Z,13Z,16Z,19Z-docosahexaenoyl)-sn-glycerol	C65H100O6	LMGL03012337	cyto, lyso, micro
CC00198	Cerd180_160	N-(hexadecanoyl)-sphinganine	C34H69NO3	LMSP02020001	cyto
CC00199	Cerd180_180	N-(octadecanoyl)-sphinganine	C36H73NO3	LMSP02020008	cyto
CC00200	Cerd181_160	N-(hexadecanoyl)-sphing-4-enine	C34H67NO3	LMSP02010004	cyto, lyso, micro
CC00201	Cerd181_180	N-(octadecanoyl)-sphing-4-enine	C36H71NO3	LMSP02010006	cyto, lyso
CC00202	Cerd181_160-1P	N-(hexadecanoyl)-sphing-4-enine	C34H67NO3P	LMSP02010004	cyto
CC00203	Cerd181_180-1P	N-(octadecanoyl)-sphing-4-enine	C36H71NO3P	LMSP02010006	cyto
CC00204	GalCerd181_160	N-(hexadecanoyl)-1-β-galactosyl- sphinganine	C40H79NO8	LMSP0501AC11	cyto, lyso, micro
CC00205	GalCerd181_180	N-(octadecanoyl)-1-β-(2',3',4',6'- tetra-O-acetyl-galactosyl)-3-O-acetyl- sphing-4-enine	C52H91NO13	LMSP05010032	cyto, lyso, micro
CC00206	GlcCerd181_160	N-(hexadecanoyl)-1-β-glucosyl-sphing-4- enine	C40H77NO8	LMSP0501AA03	cyto, lyso, micro
CC00207	GlcCerd181_180	N-(octadecanoyl)-1-β-glucosyl-sphing-4- enine	C42H81NO8	LMSP0501AA05	cyto, lyso, micro
CC00208	SM-d181_160	N-(hexadecanoyl)-sphing-4-enine-1- phosphocholine	C39H79N2O6P	LMSP03010003	cyto, lyso, micro
CC00209	SM-d181_180	N-(octadecanoyl)-sphing-4-enine-1-phosphocholine	C41H83N2O6P	LMSP03010001	cyto, lyso, micro
CC00210	LPC160_00	1-hexadecanoyl-sn-glycero-3-phosphocholine	C24H50NO7P	LMGP01050018	cyto, lyso, micro
CC00211	LPC180_00	1-octadecanoyl-sn-glycero-3-phosphocholine	C26H54NO7P	LMGP01050026	cyto, lyso, micro
CC00212	LPC00_181	2-(9Z-octadecenoyl)-sn-glycero-3-phosphocholine	C26H52NO7P	LMGP01050082	cyto, lyso, micro
CC00213	LPC204_00	1-(5Z,8Z,11Z,14Z-eicosatetraenoyl)-sn-glycero-3-phosphocholine	C28H50NO7P	LMGP01050048	cyto, lyso, micro
CC00214	LPC182_00	1-(9Z,12Z-octadecadienoyl)-sn-glycero-3-phosphocholine	C26H50NO7P	LMGP01050035	cyto, lyso, micro
CC00215	LPC00_204	2-(5Z,8Z,11Z,14Z-eicosatetraenoyl)-sn-glycero-3-phosphocholine	C28H50NO7P	LMGP01050121	cyto, lyso, micro
CC00217	Tetracosapentaenoyl-CoA	(6Z,9Z,12Z,15Z,18Z)-Tetracosapentaenoyl-CoA	C45H72N7O17P3S	CID: 23724649	cyto, peroxy
CC00218	Tetracosatetraenoyl-CoA	(9Z,12Z,15Z,18Z)-Tetracosatetraenoyl-CoA	C45H74N7O17P3S	C16171	cyto, peroxy
CC00219	Octanoate	n-octic acid	C8H15O2	CID: 119389	cyto, ext
CC00220	Hexanoate	hexanoic acid	C6H12O2	C01585	cyto, ext
CC00224	ApoA1	Apolipoprotein A1	-	UNIPROT:P02647	lyso
CC00225	ApoB100	Apolipoprotein B-100	-	UNIPROT:P04114	cyto, lyso
CC00229	ApoE	Apolipoprotein E	-	UNIPROT:P02649	cyto, lyso, micro
CC00232	ATP	[[(2R,3S,4R,5R)-5-(6-aminopurin-9-yl)-3,4-dihydroxyoxolan- 2-yl]methoxy-hydroxyphosphoryl] phosphono hydrogen phosphate	C10H16N5O13P3	C00002	cyto, micro, mito, peroxy
CC00233	NAD+	[[(2R,3S,4R,5R)-5-(6-aminopurin-9-yl)-3,4-dihydroxyoxolan- 2-yl]methoxy-hydroxyphosphoryl] [(2R,3S,4R,5R)-5-(3- carbamoylpyridin-1-ium-1-yl)-3,4-dihydroxyoxolan-2- yl]methyl hydrogen phosphate	C21H28N7O14P2	C00003	cyto, micro, mito, peroxy
CC00234	NADH	[[(2R,3S,4R,5R)-5-(6-aminopurin-9-yl)-3,4-dihydroxyoxolan- 2-yl]methoxy-hydroxyphosphoryl] [(2R,3S,4R,5R)-5-(3- carbamoyl-4H-pyridin-1-yl)-3,4-dihydroxyoxolan-2-yl]methyl hydrogen phosphate	C21H29N7O14P2	C00004	cyto, micro, mito, peroxy
CC00235	NADPH	[[(2R,3R,4R,5R)-5-(6-aminopurin-9-yl)-3-hydroxy-4-phosphonooxyoxolan- 2-yl]methoxy-hydroxyphosphoryl] [(2R,3S,4R,5R)-5-(3- carbamoyl-4H-pyridin-1-yl)-3,4-dihydroxyoxolan-2-yl]methyl hydrogen phosphate	C21H30N7O17P3	C00005	cyto, micro, mito, peroxy
CC00236	NADP+	[[(2R,3R,4R,5R)-5-(6-aminopurin-9-yl)-3-hydroxy-4-phosphonooxyoxolan- 2-yl]methoxy-hydroxyphosphoryl] [(2R,3S,4R,5R)-5-(3- carbamoylpyridin-1-ium-1-yl)-3,4-dihydroxyoxolan-2- yl]methyl hydrogen phosphate	C21H29N7O17P3	C00006	cyto, micro, mito, peroxy
CC00237	O2	Oxygen	O2	C00007	cyto, ext, micro, mito, peroxy
CC00238	ADP	[(2R,3S,4R,5R)-5-(6-aminopurin-9-yl)-3,4-dihydroxyoxolan- 2-yl]methyl phosphono hydrogen phosphate	C10H15N5O10P2	C00008	cyto, micro, mito, peroxy
CC00240	CoA	[[(2R,3S,4R,5R)-5-(6-aminopurin-9-yl)-4-hydroxy-3-phosphonooxyoxolan- 2-yl]methoxy-hydroxyphosphoryl] [3-hydroxy-2,2-dimethyl- 4-oxo-4-[[3-oxo-3-(2-sulfanylethylamino)propyl]amino]butyl] hydrogen phosphate	C21H36N7O16P3S	C00010	cyto, micro, mito, peroxy
CC00244	NH3	ammonia	NH3	C00014	cyto, ext, micro, mito, peroxy
CC00245	UDP	[(2R,3S,4R,5R)-5-(2,4-dioxopyrimidin-1-yl)-3,4-dihydroxyoxolan- 2-yl]methyl phosphono hydrogen phosphate	C9H14N2O12P2	C00015	cyto, micro, mito
CC00246	FAD	[[(2R,3S,4R,5R)-5-(6-aminopurin-9-yl)-3,4-dihydroxyoxolan- 2-yl]methoxy-hydroxyphosphoryl] [(2R,3S,4S)-5-(7,8- dimethyl-2,4-dioxobenzo[g]pteridin-10-yl)-2,3,4-trihydroxypentyl] hydrogen phosphate	C27H33N9O15P2	C00016	cyto, ext, micro, mito, peroxy
CC00248	Pyridoxal-P	Pyridoxal phosphate	C8H10NO6P	C00018	cyto
CC00249	SAM	S-Adenosyl-L-methionine	C15H23N6O5S	C00019	cyto
CC00250	AMP	[(2R,3S,4R,5R)-5-(6-aminopurin-9-yl)-3,4-dihydroxyoxolan- 2-yl]methyl dihydrogen phosphate	C10H14N5O7P	C00020	cyto, micro, mito, peroxy
CC00251	SAH	S-Adenosyl-L-homocysteine	C14H20N6O5S	C00021	cyto
CC00252	Pyruvate	Pyruvate	C3H4O3	C00022	cyto, ext, mito, peroxy
CC00253	Acetyl-CoA	Acetyl-CoA	C23H38N7O17P3S	C00024	cyto, micro, mito, peroxy
CC00254	Glutamate	L-Glutamate	C5H9NO4	C00025	cyto, ext, lyso, mito
CC00255	AKG	2-Oxoglutarate	C5H6O5	C00026	cyto, ext, mito
CC00256	H2O2	hydrogen peroxide	H2O2	C00027	cyto, mito, peroxy
CC00258	UDP-glucose	UDPglucose	C15H24N2O17P2	C00029	cyto, micro, mito
CC00260	Glucose	D-Glucose	C6H12O6	C00031	cyto, ext, lyso, micro
CC00262	Acetate	Acetate	C2H4O2	C00033	cyto, ext, mito, peroxy
CC00263	GDP	GDP	C10H15N5O11P2	C00035	cyto, mito
CC00264	OAA	Oxaloacetate	C4H4O5	C00036	cyto, mito, peroxy
CC00265	Glycine	Glycine	C2H5NO2	C00037	cyto, ext, mito, peroxy
CC00268	Alanine	L-Alanine	C3H7NO2	C00041	cyto, ext, mito, peroxy
CC00269	Succinate	Succinate	C4H6O4	C00042	cyto, ext, mito
CC00270	UDP-N-acetylglucosamine	UDP-N-acetyl-D-glucosamine	C17H27N3O17P2	C00043	cyto
CC00271	GTP	GTP	C10H16N5O14P3	C00044	cyto, mito
CC00273	Lysine	L-Lysine	C6H14N2O2	C00047	cyto, ext, mito
CC00274	Glyoxylate	Glyoxylate	C2H2O3	C00048	cyto, mito, peroxy
CC00275	Aspartate	L-Aspartate	C4H7NO4	C00049	cyto, ext, mito, peroxy
CC00276	GSH	Glutathione	C10H17N3O6S	C00051	cyto, ext, mito
CC00277	UDP-galactose	UDP-D-galactose	C15H24N2O17P2	C00052	cyto, micro
CC00280	CMP	CMP	C9H14N3O8P	C00055	cyto, micro, mito
CC00281	Formate	Formate	CH2O2	C00058	cyto, ext, micro, mito, peroxy
CC00284	FMN	FMN	C17H21N4O9P	C00061	cyto
CC00285	Arginine	L-Arginine	C6H14N4O2	C00062	cyto, ext, mito
CC00286	CTP	CTP	C9H16N3O14P3	C00063	cyto, mito
CC00287	Glutamine	L-Glutamine	C5H10N2O3	C00064	cyto, ext, mito
CC00288	Serine	L-Serine	C3H7NO3	C00065	cyto, ext, mito
CC00290	Formaldehyde	Formaldehyde	CH2O	C00067	cyto, ext, mito
CC00291	Thiamin-PP	Thiamin diphosphate	C12H19N4O7P2S	C00068	cyto, mito, peroxy
CC00294	Ascorbate	Ascorbate	C6H8O6	C00072	cyto, ext
CC00295	Methionine	L-Methionine	C5H11NO2S	C00073	cyto, ext, mito
CC00296	PEP	Phosphoenolpyruvate	C3H5O6P	C00074	cyto, mito
CC00297	UTP	UTP	C9H15N2O15P3	C00075	cyto, mito
CC00299	Ornithine	L-Ornithine	C5H12N2O2	C00077	cyto, ext, mito
CC00300	Tryptophan	L-Tryptophan	C11H12N2O2	C00078	cyto, ext, mito
CC00301	Phenylalanine	L-Phenylalanine	C9H11NO2	C00079	cyto, ext, mito
CC00304	ITP	ITP	C10H15N4O14P3	C00081	cyto
CC00305	Tyrosine	L-Tyrosine	C9H11NO3	C00082	cyto, ext, mito
CC00306	Malonyl-CoA	Malonyl-CoA	C24H38N7O19P3S	C00083	cyto, mito
CC00307	Acetaldehyde	Acetaldehyde	C2H4O	C00084	cyto
CC00308	Fructose-6P	D-Fructose 6-phosphate	C6H13O9P	C00085	cyto
CC00313	Succinyl-CoA	Succinyl-CoA	C25H40N7O19P3S	C00091	mito
CC00314	Glucose-6P	D-Glucose 6-phosphate	C6H13O9P	C00092	cyto, micro, peroxy
CC00315	sn-Glycerol-3P	sn-Glycerol 3-phosphate	C3H9O6P	C00093	cyto, mito, peroxy
CC00317	Fructose	D-Fructose	C6H12O6	C00095	cyto, ext
CC00318	GDP-mannose	GDPmannose	C16H25N5O16P2	C00096	cyto
CC00319	Cysteine	L-Cysteine	C3H7NO2S	C00097	cyto, ext, mito
CC00320	beta-Alanine	beta-Alanine	C3H7NO2	C00099	cyto, mito
CC00321	Propanoyl-CoA	Propanoyl-CoA	C24H40N7O17P3S	C00100	cyto, mito
CC00322	THF	Tetrahydrofolate	C19H23N7O6	C00101	cyto, ext, mito
CC00323	Glucose-1P	D-Glucose 1-phosphate	C6H13O9P	C00103	cyto
CC00324	IDP	IDP	C10H14N4O11P2	C00104	cyto, peroxy
CC00325	UMP	UMP	C9H13N2O9P	C00105	cyto, micro, mito
CC00326	Uracil	Uracil	C4H4N2O2	C00106	cyto, ext
CC00327	Anthranilate	Anthranilate	C7H7NO2	C00108	cyto
CC00328	2-Oxobutyrate	2-Oxobutanoate	C4H6O3	C00109	cyto, mito
CC00329	DHAP	Glycerone phosphate	C3H7O6P	C00111	cyto, mito
CC00330	CDP	CDP	C9H15N3O11P2	C00112	cyto, mito
CC00332	Choline	Choline	C5H14NO	C00114	cyto, ext, mito
CC00334	Glycerol	Glycerol	C3H8O3	C00116	cyto, ext, mito
CC00335	Ribose-5P	D-Ribose 5-phosphate	C5H11O8P	C00117	cyto, micro
CC00336	GAP	D-Glyceraldehyde 3-phosphate	C3H7O6P	C00118	cyto
CC00337	PRPP	5-Phospho-alpha-D-ribose 1-diphosphate	C5H13O14P3	C00119	cyto
CC00339	Ribose	D-Ribose	C5H10O5	C00121	cyto, ext
CC00340	Fumarate	Fumarate	C4H4O4	C00122	cyto, mito
CC00341	Leucine	L-Leucine	C6H13NO2	C00123	cyto, ext, mito
CC00342	Galactose	D-Galactose	C6H12O6	C00124	cyto, ext, lyso
CC00345	GSSG	Glutathione disulfide	C20H32N6O12S2	C00127	cyto, mito
CC00346	CMP-N-acetylneuraminate	CMP-N-acetylneuraminate	C20H31N4O16P	C00128	cyto
CC00347	Isopentenyl-PP	Isopentenyl diphosphate	C5H12O7P2	C00129	cyto, peroxy
CC00348	IMP	IMP	C10H13N4O8P	C00130	cyto, peroxy
CC00349	dATP	dATP	C10H16N5O12P3	C00131	cyto, mito
CC00352	Putrescine	Putrescine	C4H12N2	C00134	cyto, ext, mito
CC00353	Histidine	L-Histidine	C6H9N3O2	C00135	cyto, ext, mito
CC00354	Butyryl-CoA	Butanoyl-CoA	C25H42N7O17P3S	C00136	cyto, mito
CC00355	Inositol	myo-Inositol	C6H12O6	C00137	cyto
CC00358	N-Acetylglucosamine	N-Acetyl-D-glucosamine	C8H15NO6	C00140	cyto, micro
CC00359	3-Methyl-2-oxobutyrate	3-Methyl-2-oxobutanoic acid	C5H8O3	C00141	mito
CC00360	5,10-Methylene-THF	5,10-Methylenetetrahydrofolate	C20H23N7O6	C00143	cyto
CC00361	GMP	GMP	C10H14N5O8P	C00144	cyto, mito
CC00364	Adenine	Adenine	C5H5N5	C00147	cyto, ext
CC00365	Proline	L-Proline	C5H9NO2	C00148	cyto, ext, mito
CC00366	Malate	(S)-Malate	C4H6O5	C00149	cyto, mito
CC00368	Asparagine	L-Asparagine	C4H8N2O3	C00152	cyto, ext, mito
CC00369	Nicotinamide	Nicotinamide	C6H6N2O	C00153	cyto, ext
CC00370	Palmitoyl-CoA	S-[2-[3-[[4-[[[(2R,3S,4R,5R)-5-(6-aminopurin-9-yl)- 4-hydroxy-3-phosphonooxyoxolan-2-yl]methoxy-hydroxyphosphoryl]oxy- hydroxyphosphoryl]oxy-2-hydroxy-3,3-dimethylbutanoyl]amino]propanoylamino]ethyl] hexadecanethioate	C37H66N7O17P3S	C00154	cyto, mito, peroxy
CC00371	Homocysteine	L-Homocysteine	C4H9NO2S	C00155	cyto
CC00373	Citrate	2-hydroxypropane-1,2,3-tricarboxylic acid	C6H8O7	C00158	cyto, ext, mito
CC00374	Mannose	D-Mannose	C6H12O6	C00159	cyto, ext
CC00375	Glycolate	Glycolate	C2H4O3	C00160	cyto, mito
CC00378	Propanoate	Propanoate	C3H6O2	C00163	cyto, ext, lyso, mito
CC00379	Acetoacetate	Acetoacetate	C4H6O3	C00164	cyto, ext, mito, peroxy
CC00381	Phenylpyruvate	Phenylpyruvate	C9H8O3	C00166	cyto, mito
CC00382	UDP-glucuronate	UDPglucuronate	C15H22N2O18P2	C00167	cyto, micro
CC00383	Hydroxypyruvate	Hydroxypyruvate	C3H4O4	C00168	cyto, mito
CC00384	Carbamoyl-P	Carbamoyl phosphate	CH4NO5P	C00169	cyto, mito
CC00385	5-Methylthioadenosine	5-Methylthioadenosine	C11H15N5O3S	C00170	cyto
CC00390	Thymine	5-methyl-1H-pyrimidine-2,4-dione	C5H6N2O2	C00178	cyto, ext, mito
CC00394	Valine	L-Valine	C5H11NO2	C00183	cyto, ext, mito
CC00395	Glycerone	Glycerone	C3H6O3	C00184	cyto
CC00397	L-Lactate	(S)-Lactate	C3H6O3	C00186	cyto, ext, mito, peroxy
CC00398	Cholesterol	Cholesterol	C27H46O	C00187	cyto, ext, lyso, micro, peroxy
CC00399	Threonine	L-Threonine	C4H9NO3	C00188	cyto, ext, mito
CC00400	Ethanolamine	Ethanolamine	C2H7NO	C00189	cyto
CC00401	UDP-xylose	UDP-D-xylose	C14H22N2O16P2	C00190	cyto, micro
CC00402	Glucuronate	D-Glucuronate	C6H10O7	C00191	cyto
CC00406	3PG	3-Phospho-D-glycerate	C3H7O7P	C00197	cyto, micro, mito
CC00408	Ribulose-5P	D-Ribulose 5-phosphate	C5H11O8P	C00199	cyto, micro, peroxy
CC00410	UDP-N-acetyl-D-galactosamine	UDP-N-acetyl-D-galactosamine	C17H27N3O17P2	C00203	cyto, micro
CC00412	dADP	dADP	C10H15N5O9P2	C00206	cyto, mito
CC00414	Maltose	Maltose	C12H22O11	C00208	cyto
CC00415	Oxalate	Oxalate	C2H2O4	C00209	cyto, mito
CC00416	Adenosine	Adenosine	C10H13N5O4	C00212	cyto, ext, mito
CC00417	Sarcosine	Sarcosine	C3H7NO2	C00213	cyto, ext, mito
CC00422	Arachidonate	(5Z,8Z,11Z,14Z)-Icosatetraenoic acid	C20H32O2	C00219	cyto, ext, lyso, micro
CC00423	3-Oxopropanoate	3-Oxopropanoate	C3H4O3	C00222	mito
CC00427	ACP	Acyl-carrier protein	HSR	C00229	cyto
CC00429	D-Xylulose-5P	D-Xylulose 5-phosphate	C5H11O8P	C00231	cyto
CC00430	Succinate semialdehyde	Succinate semialdehyde	C4H6O3	C00232	mito
CC00431	4-Methyl-2-oxopentanoate	4-Methyl-2-oxopentanoate	C6H10O3	C00233	mito
CC00432	10-Formyl-THF	10-Formyltetrahydrofolate	C20H23N7O7	C00234	cyto, mito
CC00433	Dimethylallyl-PP	Dimethylallyl diphosphate	C5H12O7P2	C00235	cyto, peroxy
CC00434	1,3DPG	3-Phospho-D-glyceroyl phosphate	C3H8O10P2	C00236	cyto
CC00435	CO	CO	CO	C00237	cyto
CC00437	dCMP	dCMP	C9H14N3O7P	C00239	cyto
CC00439	Guanine	Guanine	C5H5N5O	C00242	cyto, ext, mito
CC00440	Lactose	Lactose	C12H22O11	C00243	lyso
CC00442	Taurine	Taurine	C2H7NO3S	C00245	cyto, ext, mito, peroxy
CC00443	Butyrate	Butanoic acid	C4H8O2	C00246	cyto, ext, mito
CC00445	Lipoamide	Lipoamide	C8H15NOS2	C00248	mito
CC00446	Palmitate	Hexadecanoic acid	C16H32O2	C00249	cyto, ext, lyso, micro, mito, peroxy
CC00447	Pyridoxal	Pyridoxal	C8H9NO3	C00250	cyto, ext
CC00450	Nicotinate	Nicotinate	C6H5NO2	C00253	cyto, ext
CC00452	Riboflavin	Riboflavin	C17H20N4O6	C00255	cyto, ext
CC00455	Glycerate	D-Glycerate	C3H6O4	C00258	cyto, mito
CC00458	Hypoxanthine	Hypoxanthine	C5H4N4O	C00262	cyto, peroxy
CC00462	Dihydrobiopterin	Dihydrobiopterin	C9H13N5O3	C00268	cyto
CC00464	N-Acetylneuraminate	N-Acetylneuraminate	C11H19NO9	C00270	cyto
CC00465	Tetrahydrobiopterin	Tetrahydrobiopterin	C9H15N5O3	C00272	cyto
CC00466	Mannose-6P	D-Mannose 6-phosphate	C6H13O9P	C00275	cyto
CC00467	Erythrose-4P	D-Erythrose 4-phosphate	C4H9O7P	C00279	cyto
CC00472	dGTP	dGTP	C10H16N5O13P3	C00286	cyto, mito
CC00475	Inosine	Inosine	C10H12N4O5	C00294	cyto, ext, mito
CC00476	Orotate	Orotate	C5H4N2O4	C00295	cyto, mito
CC00479	Uridine	Uridine	C9H12N2O6	C00299	cyto, ext, mito
CC00480	Creatine	Creatine	C4H9N3O2	C00300	cyto, ext, mito
CC00483	CDP-choline	CDPcholine	C14H26N4O11P2	C00307	cyto
CC00484	Ribulose	D-Ribulose	C5H10O5	C00309	cyto
CC00486	Isocitrate	Isocitrate	C6H8O7	C00311	cyto, mito
CC00488	Pyridoxine	Pyridoxine	C8H11NO3	C00314	cyto, ext
CC00489	Spermidine	Spermidine	C7H19N3	C00315	cyto, ext, mito
CC00490	L-Carnitine	L-Carnitine	C7H15NO3	C00318	cyto, ext, micro, mito, peroxy
CC00491	Sphingosine	Sphingosine	C18H37NO2	C00319	cyto, lyso
CC00493	2-Oxoadipate	2-Oxoadipate	C6H8O5	C00322	cyto, mito
CC00495	GDP-L-fucose	GDP-L-fucose	C16H25N5O15P2	C00325	cyto
CC00497	Citrulline	L-Citrulline	C6H13N3O3	C00327	cyto, ext, mito
CC00498	Kynurenine	L-Kynurenine	C10H12N2O3	C00328	cyto
CC00500	Deoxyguanosine	Deoxyguanosine	C10H13N5O4	C00330	cyto, ext, mito
CC00502	Acetoacetyl-CoA	Acetoacetyl-CoA	C25H40N7O18P3S	C00332	cyto, mito, peroxy
CC00504	4-Aminobutyrate	4-Aminobutanoate	C4H9NO2	C00334	cyto, ext, mito
CC00505	(S)-Dihydroorotate	(S)-Dihydroorotate	C5H6N2O4	C00337	cyto, mito
CC00508	Geranyl-PP	Geranyl diphosphate	C10H20O7P2	C00341	cyto, peroxy
CC00509	Thioredoxin	Thioredoxin	C6H9NO2S2R2	C00342	cyto, mito
CC00510	Oxidized thioredoxin	Oxidized thioredoxin	C6H7NO2S2R2	C00343	cyto, mito
CC00512	6-Phospho-D-gluconate	6-Phospho-D-gluconate	C6H13O10P	C00345	cyto, micro, peroxy
CC00513	Ethanolamine-P	Ethanolamine phosphate	C2H8NO4P	C00346	cyto
CC00516	2-Methyl-3-oxopropanoate	2-Methyl-3-oxopropanoate	C4H6O3	C00349	mito
CC00518	Glucosamine-6P	D-Glucosamine 6-phosphate	C6H14NO8P	C00352	cyto
CC00519	Geranylgeranyl-PP	Geranylgeranyl diphosphate	C20H36O7P2	C00353	cyto, peroxy
CC00520	Fructose-1,6PP	D-Fructose 1,6-bisphosphate	C6H14O12P2	C00354	cyto
CC00522	HMG-CoA	(S)-3-Hydroxy-3-methylglutaryl-CoA	C27H44N7O20P3S	C00356	cyto, mito, peroxy
CC00523	N-Acetylglucosamine-6P	N-Acetyl-D-glucosamine 6-phosphate	C8H16NO9P	C00357	cyto
CC00524	dAMP	dAMP	C10H14N5O6P	C00360	cyto
CC00525	dGDP	dGDP	C10H15N5O10P2	C00361	cyto, mito
CC00526	dGMP	dGMP	C10H14N5O7P	C00362	cyto, mito
CC00527	dTDP	dTDP	C10H16N2O11P2	C00363	cyto, mito
CC00528	dTMP	dTMP	C10H15N2O8P	C00364	cyto, mito
CC00529	dUMP	dUMP	C9H13N2O8P	C00365	cyto, mito
CC00530	Urate	Urate	C5H4N4O3	C00366	cyto, ext, peroxy
CC00536	Thiamin	Thiamin	C12H17N4OS	C00378	cyto, ext
CC00538	Cytosine	Cytosine	C4H5N3O	C00380	cyto
CC00540	Xanthine	Xanthine	C5H4N4O2	C00385	cyto, mito, peroxy
CC00541	Carnosine	Carnosine	C9H14N4O3	C00386	cyto
CC00542	Guanosine	Guanosine	C10H13N5O5	C00387	cyto, ext, mito
CC00543	Histamine	1H-Imidazole-4-ethanamine	C5H9N3	C00388	cyto, ext
CC00548	Tryptamine	Tryptamine	C10H12N2	C00398	cyto
CC00554	Isoleucine	L-Isoleucine	C6H13NO2	C00407	cyto, ext, mito
CC00558	Stearoyl-CoA	Stearpyl-CoA	C39H70N7O17P3S	C00412	cyto, mito, peroxy
CC00560	Dihydrofolate	Dihydrofolate	C19H21N7O6	C00415	cyto
CC00562	cis-Aconitate	cis-Aconitate	C6H6O6	C00417	mito
CC00563	(R)-Mevalonate	(R)-Mevalonate	C6H12O4	C00418	cyto, peroxy
CC00568	5,6-Dihydrouracil	5,6-Dihydrouracil	C4H6N2O2	C00429	cyto
CC00576	N-Carbamoyl-L-aspartate	N-Carbamoyl-L-aspartate	C5H8N2O5	C00438	cyto
CC00577	N-Formimino-L-glutamate	N-Formimino-L-glutamate	C6H10N2O4	C00439	cyto
CC00578	5-Methyl-THF	5-Methyltetrahydrofolate	C20H25N7O6	C00440	cyto, ext
CC00580	5,10-Methenyl-THF	5,10-Methenyltetrahydrofolate	C20H22N7O6	C00445	cyto
CC00582	Farnesyl-PP	trans,trans-Farnesyl diphosphate	C15H28O7P2	C00448	cyto, micro, peroxy
CC00583	Saccharopine	N6-(L-1,3-Dicarboxypropyl)-L-lysine	C11H20N2O6	C00449	mito
CC00586	Nicotinamide D-ribonucleotide	Nicotinamide D-ribonucleotide	C11H15N2O8P	C00455	cyto
CC00587	dCTP	dCTP	C9H16N3O13P3	C00458	cyto, mito
CC00588	dTTP	dTTP	C10H17N2O14P3	C00459	cyto, mito
CC00589	dUTP	dUTP	C9H15N2O14P3	C00460	cyto, mito
CC00601	Cytidine	Cytidine	C9H13N3O5	C00475	cyto, ext, mito
CC00609	Cystine	L-Cystine	C6H12N2O4S2	C00491	cyto, ext, mito
CC00616	Folate	Folic acid	C19H19N7O6	C00504	cyto, ext
CC00617	Cysteate	L-Cysteate	C3H7NO5S	C00506	cyto, mito
CC00620	Oleoyl-CoA	S-[2-[3-[[4-[[[(2R,3S,4R,5R)-5-(6-aminopurin-9-yl)- 4-hydroxy-3-phosphonooxyoxolan-2-yl]methoxy-hydroxyphosphoryl]oxy- hydroxyphosphoryl]oxy-2-hydroxy-3,3-dimethylbutanoyl]amino]propanoylamino]ethyl] (Z)- octadec-9-enethioate	C39H68N7O17P3S	C00510	cyto, mito
CC00625	Hexadecanal	Hexadecanal	C16H32O	C00517	cyto, micro, mito
CC00626	Hypotaurine	Hypotaurine	C2H7NO2S	C00519	cyto
CC00630	Deoxyuridine	Deoxyuridine	C9H12N2O5	C00526	cyto, ext
CC00631	Glutaryl-CoA	Glutaryl-CoA	C26H42N7O19P3S	C00527	mito
CC00636	Pyridoxamine	Pyridoxamine	C8H12N2O2	C00534	cyto, ext
CC00643	Homogentisate	Homogentisate	C8H8O4	C00544	cyto
CC00648	4-Aminobutanal	4-Aminobutanal	C4H9NO	C00555	cyto
CC00651	Deoxyadenosine	Deoxyadenosine	C10H13N5O3	C00559	cyto, ext
CC00653	CDP-ethanolamine	CDPethanolamine	C11H20N4O11P2	C00570	cyto
CC00654	cAMP	3,5-Cyclic AMP	C10H12N5O6P	C00575	cyto, micro
CC00655	Betaine aldehyde	Betaine aldehyde	C5H12NO	C00576	cyto, mito
CC00656	Glyceraldehyde	D-Glyceraldehyde	C3H6O3	C00577	cyto, mito
CC00657	Dihydrolipoamide	Dihydrolipoamide	C8H17NOS2	C00579	mito
CC00659	Guanidinoacetate	Guanidinoacetate	C3H7N3O2	C00581	cyto
CC00662	Phosphocholine	Choline phosphate	C5H15NO4P	C00588	cyto, lyso
CC00671	3-Sulfinoalanine	3-Sulfino-L-alanine	C3H7NO4S	C00606	cyto
CC00676	Ribose-1P	alpha-D-Ribose 1-phosphate	C5H11O8P	C00620	cyto, micro
CC00679	Pyridoxine-P	Pyridoxine phosphate	C8H12NO6P	C00627	cyto
CC00682	Isobutyryl-CoA	2-Methylpropanoyl-CoA	C25H42N7O17P3S	C00630	mito
CC00683	2PG	2-Phospho-D-glycerate	C3H7O7P	C00631	cyto
CC00684	3-Hydroxyanthranilate	3-Hydroxyanthranilate	C7H7NO3	C00632	cyto
CC00686	Mannose-1P	D-Mannose 1-phosphate	C6H13O9P	C00636	cyto
CC00687	Indole_acetaldehyde	Indole-3-acetaldehyde	C10H9NO	C00637	cyto
CC00692	5-Hydroxy-L-tryptophan	5-Hydroxy-L-tryptophan	C11H12N2O3	C00643	cyto
CC00694	N-Acetyl-D-mannosamine	N-Acetyl-D-mannosamine	C8H15NO6	C00645	cyto
CC00695	Pyridoxamine-P	Pyridoxamine phosphate	C8H13N2O5P	C00647	cyto
CC00698	Xanthosine-5P	Xanthosine 5-phosphate	C10H13N4O9P	C00655	cyto
CC00703	5-Formiminotetrahydrofolate	5-Formiminotetrahydrofolate	C20H24N8O6	C00664	cyto
CC00707	gamma-Glutamyl-cysteine	gamma-L-Glutamyl-L-cysteine	C8H14N2O5S	C00669	cyto
CC00709	2-Deoxy-D-ribose-1P	2-Deoxy-D-ribose 1-phosphate	C5H11O7P	C00672	cyto
CC00710	2-Deoxy-D-ribose-5P	2-Deoxy-D-ribose 5-phosphate	C5H11O7P	C00673	cyto
CC00715	Methylmalonyl-CoA	(S)-2-Methyl-3-oxopropanoyl-CoA	C25H40N7O19P3S	C00683	mito
CC00724	XTP	XTP	C10H15N4O15P3	C00700	cyto
CC00725	O2.-	O2.-	O2	C00704	cyto, mito
CC00726	dCDP	dCDP	C9H15N3O10P2	C00705	cyto, mito
CC00730	Oleate	(9Z)-Octadecenoic acid	C18H34O2	C00712	cyto, ext, lyso, micro
CC00735	Betaine	Betaine	C5H11NO2	C00719	cyto
CC00745	Spermine	Spermine	C10H26N4	C00750	cyto, ext, mito
CC00746	Squalene	Squalene	C30H50	C00751	micro, peroxy
CC00754	Urocanate	Urocanate	C6H6N2O2	C00785	cyto
CC00758	Creatinine	Creatinine	C4H7N3O	C00791	cyto, mito
CC00761	Sorbitol	D-Sorbitol	C6H14O6	C00794	cyto
CC00776	Sphinganine	Sphinganine	C18H39NO2	C00836	cyto, micro
CC00784	Deamido-NAD	Deamino-NAD+	C21H27N6O15P2	C00857	cyto
CC00788	Pantothenate	Pantothenate	C9H17NO5	C00864	cyto, ext
CC00792	Crotonyl-CoA	Crotonoyl-CoA	C25H40N7O17P3S	C00877	mito
CC00794	Deoxycytidine	Deoxycytidine	C9H13N3O4	C00881	cyto, ext
CC00795	Dephospho-CoA	Dephospho-CoA	C21H35N7O13P2S	C00882	cyto
CC00796	Homocarnosine	Homocarnosine	C10H16N4O3	C00884	cyto
CC00799	Acrylyl-CoA	Propenoyl-CoA	C24H38N7O17P3S	C00894	mito
CC00802	Dihydrothymine	5,6-Dihydrothymine	C5H8N2O2	C00906	cyto
CC00811	2-Oxoglutaramate	2-Oxoglutaramate	C5H7NO4	C00940	cyto, mito
CC00812	cGMP	3,5-Cyclic GMP	C10H12N5O7P	C00942	cyto
CC00819	L-2-Aminoadipate	L-2-Aminoadipate	C6H11NO4	C00956	mito
CC00820	Mercaptopyruvate	Mercaptopyruvate	C3H4O3S	C00957	cyto, mito
CC00837	Ferricytochrome b5	Ferricytochrome b5	-	C00996	cyto
CC00839	Ferrocytochrome b5	Ferrocytochrome b5	-	C00999	cyto
CC00841	3-Phosphoserine	O-Phospho-L-serine	C3H8NO6P	C01005	cyto
CC00845	Hydracrylate	3-Hydroxypropanoate	C3H6O3	C01013	mito
CC00850	Dimethylglycine	N,N-Dimethylglycine	C4H9NO2	C01026	cyto, mito
CC00852	2-Methylbutyryl-CoA	2-Methylbutanoyl-CoA	C26H44N7O17P3S	C01033	mito
CC00855	4-Maleylacetoacetate	4-Maleylacetoacetate	C8H8O6	C01036	cyto
CC00860	N-Formyl-L-glutamate	N-Formyl-L-glutamate	C6H9NO5	C01045	cyto
CC00865	Squalene 2,3-oxide	(S)-2,3-Epoxysqualene	C30H50O	C01054	micro, peroxy
CC00868	Fumarylacetoacetate	4-Fumarylacetoacetate	C8H8O6	C01061	cyto
CC00881	(R)-3-Hydroxybutanoate	(R)-3-Hydroxybutanoate	C4H8O3	C01089	cyto, ext, mito
CC00882	Fructose-1P	D-Fructose 1-phosphate	C6H13O9P	C01094	cyto
CC00889	Orotidine-5P	Orotidine 5-phosphate	C10H13N2O11P	C01103	cyto
CC00890	(R)-5-Phosphomevalonate	(R)-5-Phosphomevalonate	C6H13O7P	C01107	cyto, peroxy
CC00895	Sphinganine-1P	Sphinganine 1-phosphate	C18H40NO5P	C01120	cyto
CC00901	Phosphopantetheine	Pantetheine 4-phosphate	C11H23N2O7PS	C01134	cyto
CC00903	S-Adenosylmethioninamine	S-Adenosylmethioninamine	C14H23N6O3S	C01137	cyto
CC00905	(R)-5-Diphosphomevalonate	(R)-5-Diphosphomevalonate	C6H14O10P2	C01143	cyto, peroxy
CC00906	(S)-3-Hydroxybutyryl-CoA	(S)-3-Hydroxybutanoyl-CoA	C25H42N7O18P3S	C01144	mito
CC00907	4-Trimethylammoniobutanal	4-Trimethylammoniobutanal	C7H16NO	C01149	mito
CC00911	DPG	2,3-Bisphospho-D-glycerate	C3H8O10P2	C01159	cyto
CC00914	L-Glutamate 5-semialdehyde	L-Glutamate 5-semialdehyde	C5H9NO3	C01165	mito
CC00918	Inositol-1P	Inositol 1-phosphate	C6H13O9P	C01177	cyto, lyso
CC00919	4-Hydroxyphenylpyruvate	3-(4-Hydroxyphenyl)pyruvate	C9H8O4	C01179	cyto, mito
CC00921	4-Trimethylammoniobutanoate	4-Trimethylammoniobutanoate	C7H16NO2	C01181	mito
CC00923	Nicotinate ribonucleotide	Nicotinate D-ribonucleotide	C11H15NO9P	C01185	cyto
CC00925	3-Hydroxyisobutyrate	3-Hydroxy-2-methylpropanoate	C4H8O3	C01188	mito
CC00935	D-3-Amino-isobutanoate	(R)-3-Amino-2-methylpropanoate	C4H9NO2	C01205	cyto, mito
CC00937	Malonyl-ACP	Malonyl-[acyl-carrier protein]	C3H3O3SR	C01209	cyto
CC00938	N-Methylethanolamine-P	N-Methylethanolamine phosphate	C3H10NO4P	C01210	cyto
CC00941	(R)-Methylmalonyl-CoA	(R)-2-Methyl-3-oxopropanoyl-CoA	C25H40N7O19P3S	C01213	mito
CC00948	GDP-4-dehydro-6-deoxy-D-mannose	GDP-4-dehydro-6-deoxy-D-mannose	C16H23N5O15P2	C01222	cyto
CC00953	Glucono-1,5-lactone-6P	D-Glucono-1,5-lactone 6-phosphate	C6H11O9P	C01236	cyto, micro, peroxy
CC00961	4-(2-Aminophenyl)-2,4-dioxobutanoate	4-(2-Aminophenyl)-2,4-dioxobutanoate	C10H9NO4	C01252	cyto
CC00962	3-Hydroxy-N6,N6,N6-trimethyl-L-lysine	3-Hydroxy-N6,N6,N6-trimethyl-L-lysine	C9H21N2O3	C01259	mito
CC00985	NH4+	NH4+	NH4	C01342	cyto, ext, micro, mito, peroxy
CC00986	dIDP	dIDP	C10H14N4O10P2	C01344	cyto, mito
CC00987	dITP	dITP	C10H15N4O13P3	C01345	cyto, mito
CC00988	dUDP	dUDP	C9H14N2O11P2	C01346	cyto, mito
CC00990	FADH2	FADH2	C27H35N9O15P2	C01352	cyto, micro, mito, peroxy
CC01004	Cys-Gly	Cys-Gly	C5H10N2O3S	C01419	cyto
CC01013	Stearate	octadecanoic acid	C18H36O2	C01530	cyto, ext, lyso, micro
CC01016	Linoleate	(9Z,12Z)-octadeca-9,12-dienoic acid	C18H32O2	C01595	cyto, ext, lyso, micro
CC01043	Cysteamine	Cysteamine	C2H7NS	C01678	cyto
CC01050	Elaidate	elaidic acid	C18H34O2	C01712	cyto, ext
CC01053	Lanosterol	Lanosterol	C30H50O	C01724	cyto, micro, peroxy
CC01058	Xanthosine	Xanthosine	C10H12N4O6	C01762	cyto
CC01066	Thyminose	Deoxyribose	C5H10O4	C01801	cyto
CC01067	Desmosterol	Desmosterol	C27H44O	C01802	micro, peroxy
CC01070	Lauroyl-CoA	Lauroyl-CoA	C33H58N7O17P3S	C01832	cyto, mito
CC01076	5-Oxoproline	5-Oxoproline	C5H7NO3	C01879	cyto
CC01089	Octanoyl-CoA	Octanoyl-CoA	C29H50N7O17P3S	C01944	cyto, mito, peroxy
CC01093	Thiocysteine	Thiocysteine	C3H7NO2S2	C01962	cyto
CC01126	Dehydroalanine	2-Aminoacrylate	C3H5NO2	C02218	cyto
CC01127	2-Aminomuconate	2-Aminomuconate	C6H7NO4	C02220	cyto
CC01136	L-Cystathionine	L-Cystathionine	C7H14N2O4S	C02291	cyto
CC01140	Phosphocreatine	Phosphocreatine	C4H10N3O5P	C02305	cyto, mito
CC01165	Xanthurenate	Xanthurenic acid	C10H7NO4	C02470	cyto, ext
CC01191	Myristoyl-CoA	Tetradecanoyl-CoA	C35H62N7O17P3S	C02593	cyto, mito
CC01195	3-Ureidopropionate	3-Ureidopropionate	C4H8N2O3	C02642	cyto
CC01205	L-Formylkynurenine	L-Formylkynurenine	C11H12N2O4	C02700	cyto
CC01207	N-Acetylputrescine	N-Acetylputrescine	C6H14N2O	C02714	cyto
CC01237	1-Methylnicotinamide	1-Methylnicotinamide	C7H9N2O	C02918	cyto
CC01239	3-Dehydrosphinganine	3-Dehydrosphinganine	C18H37NO2	C02934	cyto
CC01241	Isovaleryl-CoA	3-Methylbutanoyl-CoA	C26H44N7O17P3S	C02939	mito
CC01267	3-Methylcrotonyl-CoA	3-Methylcrotonyl-CoA	C26H42N7O17P3S	C03069	mito
CC01273	5-Phosphoribosylamine	5-Phosphoribosylamine	C5H12NO7P	C03090	cyto
CC01286	N-Ribosylnicotinamide	N-Ribosylnicotinamide	C11H15N2O5	C03150	cyto
CC01297	2-Amino-acetoacetate	2-Amino-3-oxobutanoate	C4H7NO3	C03214	mito
CC01298	(2E)-Dodecenoyl-CoA	2-trans-Dodecenoyl-CoA	C33H56N7O17P3S	C03221	mito
CC01299	3-Hydroxy-L-kynurenine	3-Hydroxy-L-kynurenine	C10H12N2O4	C03227	cyto
CC01301	3-Methylglutaconyl-CoA	3-Methylglutaconyl-CoA	C27H42N7O19P3S	C03231	mito
CC01302	3-Phosphonooxypyruvate	3-Phosphonooxypyruvate	C3H5O7P	C03232	cyto
CC01312	Glutamyl-5P	L-Glutamyl 5-phosphate	C5H10NO7P	C03287	mito
CC01321	2-Methylacetoacetyl-CoA	2-Methylacetoacetyl-CoA	C26H42N7O18P3S	C03344	mito
CC01322	Tiglyl-CoA	2-Methylbut-2-enoyl-CoA	C26H42N7O17P3S	C03345	mito
CC01328	AIR	Aminoimidazole ribotide	C8H14N3O7P	C03373	cyto
CC01331	Galactose-1P	D-Galactose 1-phosphate	C6H13O9P	C03384	cyto
CC01333	Argininosuccinate	N-(L-Arginino)succinate	C10H18N4O6	C03406	cyto, mito
CC01335	NeuNGc	N-Glycoloyl-neuraminate	C11H19NO10	C03410	cyto
CC01338	Presqualene-PP	Presqualene diphosphate	C30H52O7P2	C03428	micro, peroxy
CC01342	Methacrylyl-CoA	2-Methylprop-2-enoyl-CoA	C25H40N7O17P3S	C03460	mito, peroxy
CC01343	2-Oxo-3-methylvalerate	3-Methyl-2-oxopentanoate	C6H10O3	C03465	mito
CC01345	5-Formyl-THF	5-Formyltetrahydrofolate	C20H23N7O7	C03479	cyto
CC01347	D-4-Phosphopantothenate	D-4-Phosphopantothenate	C9H18NO8P	C03492	cyto
CC01349	L-2-Amino-acetoacetate	L-2-Amino-3-oxobutanoic acid	C4H7NO3	C03508	mito
CC01366	7alpha-Hydroxycholesterol	7alpha-Hydroxycholesterol	C27H46O2	C03594	micro
CC01377	4-Imidazolone-5-propanoate	4-Imidazolone-5-propanoate	C6H8N2O3	C03680	cyto
CC01379	6-Pyruvoyltetrahydropterin	6-Pyruvoyltetrahydropterin	C9H11N5O3	C03684	cyto
CC01382	CMP-NeuNGc	CMP-N-glycoloylneuraminate	C20H31N4O17P	C03691	cyto
CC01388	Quinolinate	Pyridine-2,3-dicarboxylate	C7H5NO4	C03722	cyto
CC01402	N6,N6,N6-Trimethyl-L-lysine	N6,N6,N6-Trimethyl-L-lysine	C9H20N2O2	C03793	cyto, mito
CC01403	Adenylosuccinate	N6-(1,2-Dicarboxyethyl)-AMP	C14H18N5O11P	C03794	cyto
CC01406	2-Aminomuconate semialdehyde	2-Aminomuconate semialdehyde	C6H7NO3	C03824	cyto
CC01410	GAR	5-Phosphoribosylglycinamide	C7H15N2O8P	C03838	cyto
CC01419	1-Pyrroline-5-carboxylate	(S)-1-Pyrroline-5-carboxylate	C5H7NO2	C03912	mito
CC01424	Acetyl-ACP	Acetyl-[acyl-carrier protein]	C2H3OSR	C03939	cyto
CC01443	3-Hydroxyisobutyryl-CoA	3-Hydroxy-2-methylpropanoyl-CoA	C25H42N7O18P3S	C04047	mito, peroxy
CC01450	2-Aminoadipate 6-semialdehyde	L-2-Aminoadipate 6-semialdehyde	C6H11NO3	C04076	mito
CC01474	6-Lactoyl-5,6,7,8-tetrahydropterin	6-Lactoyl-5,6,7,8-tetrahydropterin	C9H13N5O3	C04244	cyto
CC01475	But-2-enoyl-ACP	But-2-enoyl-[acyl-carrier protein]	C4H5OSR	C04246	cyto
CC01476	N-Acetylglucosamine-1P	N-Acetyl-D-glucosamine 1-phosphate	C8H16NO9P	C04256	cyto
CC01477	N-Acetylmannosamine-6P	N-Acetyl-D-mannosamine 6-phosphate	C8H16NO9P	C04257	cyto
CC01496	(R)-4-Phosphopantothenoyl-cysteine	(R)-4-Phosphopantothenoyl-L-cysteine	C12H23N2O9PS	C04352	cyto
CC01501	N-Formyl-GAR	5-Phosphoribosyl-N-formylglycinamide	C8H15N2O9P	C04376	cyto
CC01507	(S)-3-Hydroxy-2-methylbutyryl-CoA	(2S,3S)-3-Hydroxy-2-methylbutanoyl-CoA	C26H44N7O18P3S	C04405	mito
CC01508	2-Amino-3-carboxymuconate semialdehyde	2-Amino-3-carboxymuconate semialdehyde	C7H7NO5	C04409	cyto
CC01512	S-(2-Methylpropanoyl)-dihydrolipoamide	S-(8-amino-8-oxo-3-sulfanyloctyl) 2-methylpropanethioate	C12H23NO2S2	C04424	mito
CC01541	(R)-3-Hydroxybutanoyl-ACP	(3R)-3-Hydroxybutanoyl-[acyl-carrier protein]	C4H7O2SR	C04618	cyto
CC01542	(R)-3-Hydroxydecanoyl-ACP	(3R)-3-Hydroxydecanoyl-[acyl-carrier protein]	-	C04619	cyto
CC01543	(R)-3-Hydroxyoctanoyl-ACP	(3R)-3-Hydroxyoctanoyl-[acyl-carrier protein]	C8H15O2SR	C04620	cyto
CC01546	(R)-3-Hydroxypalmitoyl-ACP	(3R)-3-Hydroxypalmitoyl-[acyl-carrier protein]	C16H31O2SR	C04633	cyto
CC01549	5-Phosphoribosylformylglycinamidine	2-(Formamido)-N1-(5-phosphoribosyl)acetamidine	C8H16N3O8P	C04640	cyto
CC01554	AICAR	1-(5-Phosphoribosyl)-5-amino-4-imidazolecarboxamide	C9H15N4O8P	C04677	cyto
CC01555	HMA	(3R)-3-Hydroxytetradecanoyl-[acyl-carrier protein]	-	C04688	cyto
CC01564	FAICAR	1-(5-Phosphoribosyl)-5-formamido-4-imidazolecarboxamide	C10H15N4O9P	C04734	cyto
CC01567	5-Phosphoribosyl-4-carboxy-5-aminoimidazole	1-(5-Phospho-D-ribosyl)-5-amino-4-imidazolecarboxylate	C9H14N3O9P	C04751	cyto
CC01576	SAICAR	1-(5-Phosphoribosyl)-5-amino-4-(N-succinocarboxamide)-imidazole	C13H19N4O12P	C04823	cyto
CC01587	6-[(1S,2R)-1,2-Dihydroxy-3-triphosphooxypropyl]-7,8-dihydropterin	2-Amino-4-hydroxy-6-(erythro-1,2,3-trihydroxypropyl)dihydropteridine triphosphate	C9H16N5O13P3	C04895	cyto
CC01591	3-Ureidoisobutyrate	3-Ureidoisobutyrate	C5H10N2O3	C05100	cyto
CC01593	7-Dehydrodesmosterol	7-Dehydrodesmosterol	C27H42O	C05107	micro, peroxy
CC01594	14-Demethyllanosterol	14-Demethyllanosterol	C29H48O	C05108	micro, peroxy
CC01596	S-(2-Methylbutanoyl)-dihydrolipoamide	S-(8-amino-8-oxo-3-sulfanyloctyl) 2-methylbutanethioate	C13H25NO2S2	C05118	mito
CC01597	S-(3-Methylbutanoyl)-dihydrolipoamide	S-(8-amino-8-oxo-3-sulfanyloctyl) 2-methylbutanethioate	C13H25NO2S2	C05119	mito
CC01600	N-Methylhistamine	N-Methylhistamine	C6H11N3	C05127	cyto
CC01601	Imidazole-4-acetaldehyde	Imidazole-4-acetaldehyde	C5H6N2O	C05130	cyto
CC01614	Dodecanoyl-ACP	Dodecanoyl-[acyl-carrier protein]	C12H23OSR	C05223	cyto
CC01629	Hexanoyl-CoA	Hexanoyl-CoA	C27H46N7O17P3S	C05270	cyto, mito
CC01631	(2E)-Hexadecenoyl-CoA	trans-Hexadec-2-enoyl-CoA	C37H64N7O17P3S	C05272	cyto, mito
CC01632	(2E)-Tetradecenoyl-CoA	trans-Tetradec-2-enoyl-CoA	C35H60N7O17P3S	C05273	mito
CC01633	Decanoyl-CoA	Decanoyl-CoA	C31H54N7O17P3S	C05274	cyto, mito
CC01653	Oxalosuccinate	Oxalosuccinate	C6H6O7	C05379	cyto, mito
CC01655	Sedoheptulose-7P	D-Sedoheptulose 7-phosphate	C7H15O10P	C05382	cyto
CC01670	Zymosterol	Zymosterol	C27H44O	C05437	micro, peroxy
CC01671	5alpha-Cholesta-7,24-dien-3beta-ol	5alpha-Cholesta-7,24-dien-3beta-ol	C27H44O	C05439	micro, peroxy
CC01712	Deoxyinosine	Deoxyinosine	C10H12N4O4	C05512	cyto, ext
CC01715	2-Amino-3-oxoadipate	2-Amino-3-oxoadipate	C6H9NO5	C05520	mito
CC01719	3-Sulfopyruvate	3-Sulfopyruvate	C3H4O6S	C05528	cyto, mito
CC01725	Protein N6-methyl-L-lysine	Protein N6-methyl-L-lysine	-	C05544	cyto
CC01726	Protein N6,N6-dimethyl-L-lysine	Protein N6,N6-dimethyl-L-lysine	-	C05545	cyto
CC01727	Protein N6,N6,N6-trimethyl-L-lysine	Protein N6,N6,N6-trimethyl-L-lysine	C10H20N3O2R2	C05546	cyto
CC01766	4-(2-Amino-3-hydroxyphenyl)-2,4-dioxobutanoate	4-(2-Amino-3-hydroxyphenyl)-2,4-dioxobutanoate	C10H9NO5	C05645	cyto
CC01772	Formylanthranilate	Formylanthranilate	C8H7NO3	C05653	cyto
CC01776	3-Hydroxypropionyl-CoA	3-Hydroxypropionyl-CoA	C24H40N7O18P3S	C05668	mito
CC01806	Acetoacetyl-ACP	Acetoacetyl-[acp]	C4H5O2SR	C05744	cyto
CC01807	Butyryl-ACP	Butyryl-[acp]	C4H7OSR	C05745	cyto
CC01808	3-Oxohexanoyl-ACP	3-Oxohexanoyl-[acp]	C6H9O2SR	C05746	cyto
CC01809	D-3-Hydroxyhexanoyl-ACP	(R)-3-Hydroxyhexanoyl-[acp]	C6H11O2SR	C05747	cyto
CC01810	(2E)-Hexenoyl-ACP	trans-Hex-2-enoyl-[acp]	C6H9OSR	C05748	cyto
CC01811	Hexanoyl-ACP	Hexanoyl-[acp]	C6H11OSR	C05749	cyto
CC01812	3-Oxooctanoyl-ACP	3-Oxooctanoyl-[acp]	C8H13O2SR	C05750	cyto
CC01813	(2E)-Octenoyl-ACP	trans-Oct-2-enoyl-[acp]	C8H13OSR	C05751	cyto
CC01814	Octanoyl-ACP	Octanoyl-[acp]	C8H15OSR	C05752	cyto
CC01815	3-Oxodecanoyl-ACP	3-Oxodecanoyl-[acp]	C10H17O2SR	C05753	cyto
CC01816	(2E)-Decenoyl-ACP	trans-Dec-2-enoyl-[acp]	C10H17OSR	C05754	cyto
CC01817	Decanoyl-ACP	Decanoyl-[acp]	C10H19OSR	C05755	cyto
CC01818	3-Oxododecanoyl-ACP	3-Oxododecanoyl-[acp]	C12H21O2SR	C05756	cyto
CC01819	D-3-Hydroxydodecanoyl-ACP	(R)-3-Hydroxydodecanoyl-[acp]	C12H23O2SR	C05757	cyto
CC01820	(2E)-Dodecenoyl-ACP	trans-Dodec-2-enoyl-[acp]	C12H21OSR	C05758	cyto
CC01821	3-Oxotetradecanoyl-ACP	3-Oxotetradecanoyl-[acp]	C14H25O2SR	C05759	cyto
CC01822	(2E)-Tetradecenoyl-ACP	trans-Tetradec-2-enoyl-[acp]	C14H25OSR	C05760	cyto
CC01823	Tetradecanoyl-ACP	Tetradecanoyl-[acp]	C14H27OSR	C05761	cyto
CC01824	3-Oxohexadecanoyl-ACP	3-Oxohexadecanoyl-[acp]	C16H29O2SR	C05762	cyto
CC01825	(2E)-Hexadecenoyl-ACP	trans-Hexadec-2-enoyl-[acp]	C16H29OSR	C05763	cyto
CC01826	Hexadecanoyl-ACP	Hexadecanoyl-[acp]	C16H31OSR	C05764	cyto
CC01843	Methylimidazole acetaldehyde	Methylimidazole acetaldehyde	C6H8N2O	C05827	cyto
CC01847	Nicotinate D-ribonucleoside	Nicotinate D-ribonucleoside	C11H14NO6	C05841	cyto
CC01848	N1-Methyl-2-pyridone-5-carboxamide	N1-Methyl-2-pyridone-5-carboxamide	C7H8N2O2	C05842	cyto
CC01849	N1-Methyl-4-pyridone-5-carboxamide	N1-Methyl-4-pyridone-5-carboxamide	C7H8N2O2	C05843	cyto
CC01870	Formamidopyrimidine nucleoside triphosphate	Formamidopyrimidine nucleoside triphosphate	C10H18N5O15P3	C05922	cyto
CC01871	2,5-Diaminopyrimidine nucleoside triphosphate	2,5-Diaminopyrimidine nucleoside triphosphate	C9H18N5O14P3	C05923	cyto
CC01877	N-(omega)-Hydroxyarginine	N-(omega)-Hydroxyarginine	C6H14N4O3	C05933	cyto
CC01881	D-4-Hydroxy-2-oxoglutarate	D-4-Hydroxy-2-oxoglutarate	C5H6O6	C05946	cyto, mito
CC01882	L-erythro-4-Hydroxyglutamate	L-erythro-4-Hydroxyglutamate	C5H9NO5	C05947	cyto, mito
CC01887	Propinol adenylate	Propinol adenylate	C13H18N5O8P	C05983	cyto, mito
CC01888	2-Hydroxybutyrate	2-Hydroxybutanoic acid	C4H8O3	C05984	cyto, ext
CC01891	Acetyl adenylate	Acetyl adenylate	C12H16N5O8P	C05993	cyto
CC01893	3-Hydroxyisovaleryl-CoA	3-Hydroxyisovaleryl-CoA	C26H44N7O18P3S	C05998	mito
CC01921	Sphingosine-1P	Sphingosine 1-phosphate	C18H38NO5P	C06124	cyto
CC01929	2,5-Diamino-6-(5-triphosphoryl-3,4-trihydroxy-2-oxopentyl)- amino-4-oxopyrimidine	2,5-Diamino-6-(5-triphosphoryl-3,4-trihydroxy-2-oxopentyl)-	C9H18N5O14P3	C06148	cyto
CC01931	S-Glutaryldihydrolipoamide	S-Glutaryldihydrolipoamide	C13H23NO4S2	C06157	mito
CC01943	N-Methyltryptamine	N-Methyltryptamine	C11H14N2	C06213	cyto
CC01953	N-Acetylneuraminate-9P	N-Acetylneuraminate 9-phosphate	C11H20NO12P	C06241	cyto
CC01976	gamma-Linolenate	(6Z,9Z,12Z)-Octadecatrienoic acid	C18H30O2	C06426	cyto, ext, lyso, micro
CC01977	Linolenate	(9Z,12Z,15Z)-octadeca-9,12,15-trienoic acid	C18H30O2	C06427	cyto, ext, lyso, micro
CC02007	Lignocerate	Lignoceric acid	C24H48O2	C08320	cyto, ext, lyso
CC02014	(Hydroxymethylphenyl)succinyl-CoA	(Hydroxymethylphenyl)succinyl-CoA	C32H46N7O20P3S	C09819	peroxy
CC02015	Benzoylsuccinyl-CoA	Benzoylsuccinyl-CoA	C32H44N7O20P3S	C09820	peroxy
CC02027	4,4-Dimethyl-5alpha-cholesta-8,14,24-trien-3beta-ol	4,4-Dimethyl-5alpha-cholesta-8,14,24-trien-3beta-ol	C29H46O	C11455	micro, peroxy
CC02060	2-(1,2-Dihydroxyethyl)-TPP	alpha,beta-Dihydroxyethyl-TPP	C14H22N4O9P2S	C13378	cyto
CC02061	Phosphodimethylethanolamine	Phosphodimethylethanolamine	C4H12NO4P	C13482	cyto
CC02155	HDL	HDL	-	-	ext, lyso, micro
CC02160	VLDL	VLDL	-	-	ext, lyso
CC02174	LDL	Low-Density Lipoprotein	-	SID:56311307	ext, lyso
CC02178	Palmitolate	(Z)-hexadec-9-enoic acid	C16H30O2	C08362	cyto, ext, lyso, micro
CC02180	Linoleoyl-CoA	S-[2-[3-[[4-[[[(2R,3S,4R,5R)-5-(6-aminopurin-9-yl)- 4-hydroxy-3-phosphonooxyoxolan-2-yl]methoxy-hydroxyphosphoryl]oxy- hydroxyphosphoryl]oxy-2-hydroxy-3,3-dimethylbutanoyl]amino]propanoylamino]ethyl] (9Z,12Z)- octadeca-9,12-dienethioate	C39H66N7O17P3S	C02050	cyto, micro, mito
CC02181	Linolenoyl-CoA	S-[2-[3-[[4-[[[(2R,3S,4R,5R)-5-(6-aminopurin-9-yl)- 4-hydroxy-3-phosphonooxyoxolan-2-yl]methoxy-hydroxyphosphoryl]oxy- hydroxyphosphoryl]oxy-2-hydroxy-3,3-dimethylbutanoyl]amino]propanoylamino]ethyl] (9Z,12Z,15Z)- octadeca-9,12,15-trienethioate	C39H64N7O17P3S	C16162	cyto, mito
CC02182	gamma-Linolenoyl-CoA	S-[2-[3-[[4-[[[(2R,3S,4R,5R)-5-(6-aminopurin-9-yl)- 4-hydroxy-3-phosphonooxyoxolan-2-yl]methoxy-hydroxyphosphoryl]oxy- hydroxyphosphoryl]oxy-2-hydroxy-3,3-dimethylbutanoyl]amino]propanoylamino]ethyl] (6Z,9Z,12Z)- octadeca-6,9,12-trienethioate	C39H64N7O17P3S	C03035	cyto, mito, peroxy
CC02183	Arachidonyl-CoA	S-[2-[3-[[4-[[[(2R,3S,4R,5R)-5-(6-aminopurin-9-yl)- 4-hydroxy-3-phosphonooxyoxolan-2-yl]methoxy-hydroxyphosphoryl]oxy- hydroxyphosphoryl]oxy-2-hydroxy-3,3-dimethylbutanoyl]amino]propanoylamino]ethyl] (5Z,8Z,11Z,14Z)- icosa-5,8,11,14-tetraenethioate	C41H66N7O17P3S	C02249	cyto, mito, peroxy
CC02184	Stearoyl-ACP	Octadecanoyl-[acyl-carrier protein]	C18H35OSR	C04088	cyto
CC02216	Cholesterol-ester-palm	cholest-5-en-3β-yl hexadecanoate	C43H76O2	LMST01020005	cyto, lyso
CC02217	Cholesterol-ester-palmn	cholest-5-en-3β-yl (9Z-hexadecenoate)	C43H74O2	LMST01020006	cyto, lyso, micro
CC02218	Cholesterol-ester-stea	cholest-5-en-3β-yl octadecanoate	C45H80O2	LMST01020007	cyto, lyso
CC02219	Cholesterol-ester-ol	cholest-5-en-3b-yl (9Z-octadecenoate)	C45H78O2	LMST01020003	cyto, lyso
CC02220	Cholesterol-ester-lin	cholest-5-en-3β-yl (9Z,12Z- octadecadienoate)	C45H76O2	LMST01020008	cyto, lyso
CC02221	Cholesterol-ester-ala	cholest-5-en-3β-yl (9Z,12Z,15Z- octadecatrienoate)	C45H74O2	LMST01020009	cyto, lyso, micro
CC02222	Cholesterol-ester-gla	cholest-5-en-3β-yl (9Z,12Z,15Z- octadecatrienoate)	C45H74O2	LMST01020009	cyto, lyso, micro
CC02223	Cholesterol-ester-arach	cholest-5-en-3β-yl (5Z,8Z,11Z,14Z- eicosatetraenoate)	C47H76O2	LMST01020014	cyto, lyso
CC02293	3-Oxostearoyl-ACP	3-Oxostearoyl-[acp]	C18H33O2SR	C16219	cyto
CC02294	3-Hydroxystearoyl-ACP	3-Hydroxyoctadecanoyl-[acp]	C18H35O2SR	C16220	cyto
CC02295	(2E)-Octadecenoyl-ACP	(2E)-Octadecenoyl-[acp]	C18H33OSR	C16221	cyto
CC02296	Dihomo-gamma-linolenate	(8Z,11Z,14Z)-icosa-8,11,14-trienoic acid	C20H34O2	C03242	cyto, ext, lyso, micro
CC02297	Dihomo-gamma-linolenoyl-ACP	Dihomo-gamma-linolenoyl-[acp]	C20H34O2SR	-	cyto
CC02303	4alpha-Methylzymosterol-4-carboxylate	(3S,4S,5R,10S,13R)-3-hydroxy-4,10,13-trimethyl-17-[(2R)- 6-methylhept-5-en-2-yl]-1,2,3,5,6,7,11,12,14,15,16,17- dodecahydrocyclopenta[a]phenanthrene-4-carboxylic acid	C29H46O3	C15808	micro, peroxy
CC02304	3-Keto-4-methylzymosterol	(5S,10S,13R)-4,10,13-trimethyl-17-[(2R)-6-methylhept- 5-en-2-yl]-1,2,4,5,6,7,11,12,14,15,16,17-dodecahydrocyclopenta[a]phenanthren- 3-one	C28H44O	C15816	micro
CC02305	4alpha-Methylzymosterol	(3S,5S,10S,13R)-4,10,13-trimethyl-17-[(2R)-6-methylhept- 5-en-2-yl]-2,3,4,5,6,7,11,12,14,15,16,17-dodecahydro- 1H-cyclopenta[a]phenanthren-3-ol	C28H46O	C05103	micro
CC02315	Methylthioribose-1P	[(2R,3R,4S,5S)-3,4-dihydroxy-5-(methylsulfanylmethyl)oxolan- 2-yl] dihydrogen phosphate	C6H13O7PS	C04188	cyto
CC02316	Hydroxymethylglutathione	(2S)-2-amino-5-[[(2R)-1-(carboxymethylamino)-3-(hydroxymethylsulfanyl)- 1-oxopropan-2-yl]amino]-5-oxopentanoic acid	C11H19N3O7S	C14180	cyto
CC02317	Formylglutathione	(2S)-2-amino-5-[[(2R)-1-(carboxymethylamino)-3-formylsulfanyl- 1-oxopropan-2-yl]amino]-5-oxopentanoic acid	C11H17N3O7S	C01031	cyto
CC02318	Cholestenol	(3S,5S,10S,13R,14R,17R)-10,13-dimethyl-17-[(2R)-6-methylheptan- 2-yl]-2,3,4,5,6,7,11,12,14,15,16,17-dodecahydro-1H- cyclopenta[a]phenanthren-3-ol	C27H46O	C03845	micro
CC02323	Glycogenin	primed glycogenin (glycogenin-8[1,4-Glc])	C48H81O41X	UNIPROT:P46976	cyto
CC02324	Glycogenin-G8	Glycogenin-8[1,4-Glc]	C48H81O42X	0	cyto
CC02325	Glycogenin-G11	glycogenin-11[1,4-Glc]	C66H111O56X	0	cyto
CC02326	Glycogenin-G4G7	glycogenin-1,6-{7[1,4-Glc], 4[1,4- Glc]}	C66H111O56X	0	cyto
CC02327	Glycogenin-G4G4	glycogenin-1,6-{2[1,4-Glc], [1,4- Glc]}	C18H31O16X	0	cyto
CC02328	Glycogenin-G7G1	glycogenin-1,6-{7[1,4-Glc], [1,4- Glc]}	C48H81O41X	0	cyto
CC02329	Glycogenin-G7	glycogenin-7[1,4-Glc]	C42H71O36X	0	cyto
CC02366	decanoic-acid	decanoic acid	C10H20O2	C01571	cyto, ext, lyso
CC02367	lauric-acid	dodecanoic acid	C12H24O2	C02679	cyto, ext, lyso
CC02368	myristic-acid	tetradecanoic acid	C14H28O2	C06424	cyto, ext, lyso
CC02419	Hexadecenal	(E)-hexadec-2-enal	C16H30O	C06123	cyto
CC02420	Dihomo-gamma-linolenoyl-CoA	S-[2-[3-[[4-[[[(2R,3S,4R,5R)-5-(6-aminopurin-9-yl)- 4-hydroxy-3-phosphonooxyoxolan-2-yl]methoxy-hydroxyphosphoryl]oxy- hydroxyphosphoryl]oxy-2-hydroxy-3,3-dimethylbutanoyl]amino]propanoylamino]ethyl] (8Z,11Z,14Z)- icosa-8,11,14-trienethioate	C41H68N7O17P3S	C03595	cyto, mito
CC02423	stearidonic acid	(6Z,9Z,12Z,15Z)-octadeca-6,9,12,15-tetraenoic acid	C18H28O2	C16300	cyto, ext, lyso
CC02446	DG182_182	1,2-di(9Z,12Z-octadecadienoyl)-rac-glycerol	C39H68O5	HMDB07248	mito
CC02447	DG182_183	1-(9Z,12Z-octadecadienoyl)-2-(6Z,9Z,12Z-octadecatrienoyl)-sn-glycerol	C39H66O5	HMDB07249	mito
CC02448	DG182_181	1-(9Z,12Z-octadecadienoyl)-2-(9Z-octadecenoyl)-sn-glycerol	C39H70O5	HMDB07247	mito
CC02449	DG181_181	1,2-di(9Z-octadecenoyl)-rac-glycerol	C39H72O5	HMDB07218	mito
CC02450	DG203_182	1-(8Z,11Z,14Z-eicosatrienoyl)-2-(9Z,12Z-octadecadienoyl)-sn-glycerol	C41H70O5	HMDB07480	mito
CC02451	DG204_182	1-(8Z,11Z,14Z,17Z-eicosapentaenoyl)-2-(9Z,12Z-octadecadienoyl)-sn-glycerol	C41H68O5	HMDB07538	mito
CC02453	1MG181-3P	1-(9Z-octadecenoyl)-sn-glycero-3-phospho-(1'-sn- glycerol)	C24H47O9P	LMGP04050006	cyto, mito
CC02454	DG182_182-P	1,2-di-(9Z,12Z-octadecadienoyl)-sn-glycero-3-phosphate	C39H69O8P	LMGP10010014	cyto, mito
CC02455	DG182_183-P	1-(9Z,12Z-octadecadienoyl)-2-(6Z,9Z, 12Z-octadecatrienoyl)-glycero-3- phosphate	C39H67O8P	LMGP10010349	cyto, mito
CC02456	DG182_181-P	1-(9Z,12Z-octadecadienoyl)-2-(9Z- octadecenoyl)-glycero-3-phosphate	C39H71O8P	LMGP10010348	cyto, mito
CC02457	DG181_181-P	1,2-di(9Z-octadecenoyl)-rac-glycero-3-phosphate	C39H73O8P	HMDB07865	cyto, mito
CC02458	DG203_182-P	-	C12H17N3O11P2FULLRCO2FULLR2CO2	-	cyto, mito
CC02459	DG204_182-P	-	C12H17N3O11P2FULLRCO2FULLR2CO2	-	cyto, mito
CC02460	CDP-DG182_182	-	C12H17N3O11P2FULLRCO2FULLR2CO2	-	cyto, mito
CC02461	CDP-DG182_183	-	C12H17N3O11P2FULLRCO2FULLR2CO2	-	cyto, mito
CC02462	CDP-DG182_181	-	C12H17N3O11P2FULLRCO2FULLR2CO2	-	cyto, mito
CC02463	CDP-DG181_181	1,2-di-(9Z-octadecenoyl)-sn-glycero-3- cytidine-5'-diphosphate	C48H85N3O15P2	LMGP13010004	cyto, mito
CC02464	CDP-DG203_182	-	C12H17N3O11P2FULLRCO2FULLR2CO2	-	cyto, mito
CC02465	CDP-DG204_182	-	C12H17N3O11P2FULLRCO2FULLR2CO2	-	cyto, mito

## Sheet: 2. Generic metabolites – Pools
2. Generic metabolites – Pools
Identifier	Metabolite Name	Synonym/IUPAC	Sum formula	Cross-reference	Compartment
CC00019	PC-pool	-	-	-	lyso
CC00020	PE-pool	-	-	-	lyso
CC00022	PS-pool	-	-	-	lyso
CC02172	Cholesterol-ester-pool	-	-	-	cyto, lyso
CC02173	Triacylglycerol-pool	-	-	-	lyso
CC02187	CDP-diacylglycerol-pool	-	-	-	lyso
CC02203	SM-pool	-	-	-	lyso
CC02205	PI-pool	-	-	-	lyso
CC02212	2-Lysolecithin-pool	-	-	-	lyso
