# Supplementary material for: CardioNet: A human metabolic network suited for the study of cardiomyocyte metabolism
Source: BMC Syst Biol. 2012 Aug 29;6:114. doi: 10.1186/1752-0509-6-114 (PMC3568067; doi:10.1186/1752-0509-6-114)
Supplement: Additional file 2 — References. During the network reconstruction additional evidence for occurrence of metabolic reactions in the cardiomyocyte were obtained from previously reported studies. This table gives a full list of cross-references to PubMed identifier (PMID) providing evidence for included reactions of the metabolic network. Furthermore, directionality of reactions was set according to Gibbs energy (ΔG, kJ/mol) and is provided with this table. [file 1752-0509-6-114-S2.xls]

## Sheet: Sheet1
References
This table lists cross-references to scientific literature which were used as
evidence for metabolic reactions during the network reconstruction process
Additionally, the directionality of reactions were set according to
Gibbs energy (ΔG, [kJ/mol]) as obtained from a prediction method1.
Reference: [1] Jankowski M, Henry C, Broadbelt L, Hatzimanikatis V: Group contribution method for thermodynamic analysis of complex metabolic networks. Biophys J 2008, 95:1487–1499
Identifier	Reference	ΔG, [kJ/mol]
CR01295_mito	PMID17949676; PMID22538979; PMID22075967	-
CR00751_cyto	PMID10506947; PMID7599155; PMID3360219	-37.1913
CR00751_mito	PMID10506947; PMID7599155; PMID3360219	-37.1913
CR00772_cyto	PMID3005596; PMID2730590; PMID3109311	-43.7939
CR01063_cyto	-	15.7424
CR00307_CC01343_mito	PMID11839747; PMID12387880; PMID15576032	-34.0638
CR00861_cyto	PMID5498429	-42.6091
CR00834_cyto	PMID9188776	-
CR00630_CC00208_cyto	PMID16517606; PMID10666416; PMID9030540	-20.1511
CR00630_CC00208_lyso	PMID1657606; PMID10666416; PMID9030540	-20.1511
CR00630_CC00209_lyso	PMID1657606; PMID10666416; PMID9030540	-20.1511
CR00630_CC00209_cyto	PMID1657606; PMID10666416; PMID9030540	-20.1511
CR00632_mito	PMID20655923; PMID16171388; PMID15989682; PMID7757881; PMID12121650	-
CR00788_CC00260_CC00232_cyto	PMID9531504; PMID21071708; PMID8717435; PMID16906315	-18.8406
CR00803_cyto	-	-18.8406
CR00521_mito	PMID7918683; PMID12437512; PMID7918683; PMID12437512	-4.49662
CR00582_cyto		9.05605
CR00626_cyto	PMID6137188; PMID8962082; PMID7567999; PMID4452359	-
CR00763_cyto	-	-
CR01186_cyto	-	-
CR00694_mito	PMID9765291; PMID2943604; PMID3956747	-4.43801
CR00918_mito	-	-40.545
CR00793_CC00370_cyto	PMID17023427; PMID9363775	-
CR00668_cyto	-	-
CR00282_CC00238_mito	-	-
CR00282_CC00238_cyto	-	-
CR00911_cyto	-	15.7424
CR00330_cyto	PMID8001561	-38.9917
CR01433_cyto	PMID10542323	11.4174
CR01271_cyto	PMID12882974	0
CR00499_cyto	PMID3610592; PMID22814936; PMID21871561; PMID20957334; PMID20705694; PMID20413785	-50.2123
CR01327_cyto	-	-58.184
CR01010_cyto	PMID11108725; PMID16565312; PMID16540096; PMID10698924; PMID12454262	-
CR01010_peroxy	PMID11108725; PMID16565312; PMID16540096; PMID10698924; PMID12454262	-
CR01449_cyto	PMID4026801; PMID2334521	-1.93849
CR00633_mito	PMID10671535	-1.28535
CR00596_mito	-	6.71144
CR01204_cyto	-	0
CR01204_mito	-	0
CR01430_cyto	PMID15774558; PMID4169027; PMID16756494; PMID10745013; PMID2910917	-
CR01430_peroxy	PMID15774558; PMID4169027; PMID16756494; PMID10745013; PMID2910917	-
CR01430_micro	PMID15774558; PMID4169027; PMID16756494; PMID10745013; PMID2910917	-
CR00308_cyto	PMID10727395	-382.157
CR00377_mito	-	3.62996
CR00377_peroxy	-	3.62996
CR01351_cyto	-	26.5024
CR00913_cyto	PMID9603974; PMID10410995	-
CR00468_mito	PMID3610592	-41.0432
CR00468_micro	PMID3610592	-41.0432
CR00681_cyto	PMID3370218; PMID7144574; PMID12829261	-
CR01137_cyto	PMID17618002	-18.8406
CR00896_cyto	-	-41.0432
CR00634_micro	PMID14953458; PMID5769188; PMID9444300	0
CR00634_cyto	PMID14953458; PMID5769188; PMID9444300	0
CR01150_cyto	PMID12055339; PMID11092456	-
CR00712_cyto	PMID19799910	-18.4638
CR00928_mito	-	21.8551
CR01087_peroxy	PMID8806705; PMID17180682; PMID12121718	2.76329
CR01087_cyto	PMID8806705; PMID17180682; PMID12121718	2.76329
CR00445_cyto	PMID10212249	40.612
CR00454_cyto	PMID4073493	-10.4084
CR00485_cyto	-	6.63189
CR00427_CC00548_cyto	-	-100.578
CR01012_mito	-	12.6567
CR00296_mito	PMID184741; PMID216313; PMID8925840; PMID9309676; PMID15096496	20.0129
CR00383_mito	PMID8761662; PMID10736367	-27.637
CR00414_mito	-	0
CR00806_cyto	PMID7572345	-18.8406
CR01001_cyto	-	0
CR00964_mito	PMID6244157; PMID6182143; PMID16798851	0
CR00964_cyto	PMID6244157; PMID6182143; PMID16798851	0
CR00714_cyto	-	9.02674
CR00649_mito	PMID8916913; PMID6815419; PMID11306097; PMID10510318	21.8551
CR00649_cyto	PMID8916913; PMID6815419; PMID11306097; PMID10510318	21.8551
CR00534_mito	PMID11741334	6.82448
CR01396_cyto	PMID15361947; PMID10593562	0
CR00903_peroxy	-	-362.451
CR00903_micro	-	-362.451
CR00438_cyto	PMID448355	-32.5733
CR01090_cyto	-	15.7424
CR00725_CC00200_cyto	PMID10856719	-
CR00553_CC00394_mito	-	0
CR00912_cyto	-	-19.0499
CR00775_mito	PMID10759602	-12.0747
CR01325_mito	PMID17126822; PMID16721829; PMID6138355 PMID9099716; PMID7732023; PMID9099716; PMID6116159; PMID24055; PMID235695; PMID9099716	-
CR01325_cyto	PMID17126822; PMID16721829; PMID6138355 PMID9099716; PMID7732023; PMID9099716; PMID6116159; PMID24055; PMID235695; PMID9099716	-
CR00306_mito	PMID16823514; PMID12234803; PMID10521434; PMID17350954	26.0419
CR00306_cyto	PMID16823514; PMID12234803; PMID10521434; PMID17350954	26.0419
CR00282_CC00286_mito	-	-
CR00282_CC00286_cyto	-	-
CR00890_cyto	-	74.4957
CR00955_mito	-	7.57811
CR01246_peroxy	PMID11108725; PMID17180682; PMID12121718	-
CR01246_cyto	PMID11108725; PMID17180682; PMID12121718	-
CR00740_cyto	PMID18423385; PMID18295604; PMID18027577; PMID16484221; PMID15139854; PMID12794070	-
CR00252_cyto	PMID14505680; PMID11851336; PMID8325643; PMID728402	-77.877
CR00252_mito	PMID14505680; PMID11851336; PMID8325643; PMID728402	-77.877
CR00798_cyto	-	-32.6738
CR00798_peroxy	-	-32.6738
CR00643_cyto	-	29.5421
CR00643_peroxy	-	29.5421
CR00643_mito	-	29.5421
CR00897_peroxy	PMID19054015	-74.525
CR00897_micro	PMID19054015	-74.525
CR00888_mito	PMID4822504; PMID4762917	-
CR00888_cyto	PMID4822504; PMID4762917	-
CR00698_mito	-	-4.1868
CR01213_mito	-	-4.49662
CR01479_cyto	-	-
CR01401_cyto	PMID7567999	9.05605
CR00258_cyto	PMID11337979	97.3012
CR00568_mito	PMID11465067; PMID3816496; PMID11465067; PMID624706	-4.1868
CR00919_cyto	PMID10078874	-17.3334
CR00317_cyto	PMID2526045; PMID7550225	-18.8406
CR00829_mito	-	-40.545
CR01296_cyto	PMID12790796	-38.9917
CR00902_cyto	PMID7567999	9.05605
CR00395_cyto		-9.70082
CR01292_mito	-	0
CR01332_cyto	PMID17023427; PMID19416851	-
CR01447_cyto	-	10.7182
CR00725_CC00201_cyto	PMID10856719	-
CR00794_micro	-	-413.307
CR00794_peroxy	-	-413.307
CR00583_mito	-	-20.5153
CR00583_cyto	-	-20.5153
CR01436_cyto	-	-37.6142
CR00554_cyto	PMID16861950	12.6023
CR01282_mito	-	69.2915
CR00811_cyto	PMID9042911	12.6023
CR00322_cyto	-	-19.0499
CR00685_mito	-	6.48117
CR01435_cyto	PMID16147865	4.52174
CR01313_mito	-	-327.046
CR00299_micro	PMID11969204; PMID7946524	-1232.83
CR00299_peroxy	PMID11969204; PMID7946524	-1232.83
CR01165_cyto	PMID10727395	26.0419
CR01007_mito	PMID21735218; PMID16139798	26.0419
CR01007_cyto	PMID21735218; PMID16139798	26.0419
CR00487_mito	PMID12545200; PMID2094833; PMID16376850; PMID2597668	-30.5511
CR00487_peroxy	PMID12545200; PMID2094833; PMID16376850; PMID2597668	-30.5511
CR00487_cyto	PMID12545200; PMID2094833; PMID16376850; PMID2597668	-30.5511
CR00835_cyto	PMID10727395	-70.7276
CR00959_cyto	-	-12.9372
CR00679_cyto	PMID7213623	12.9247
CR01380_cyto	PMID10843999; PMID8764157; PMID21921294; PMID6152226	-
CR01380_mito	PMID10843999; PMID8764157; PMID21921294; PMID6152226	-
CR00298_mito	-	69.2915
CR00350_cyto	-	51.787
CR00553_CC00341_mito	-	0
CR01304_mito	PMID12042361; PMID9927705; PMID17045662	-
CR01304_cyto	PMID12042361; PMID9927705; PMID17045662	-
CR01304_peroxy	PMID12042361; PMID9927705; PMID17045662	-
CR00585_mito	-	-29.877
CR01429_mito	-	0.2219
CR00545_CC00201_cyto	-	-18.8406
CR00332_cyto	PMID15893380; PMID11923312	-18.8406
CR00612_cyto	-	-19.1881
CR00741_cyto	PMID17382924	-
CR00662_cyto	PMID15748706	-18.8406
CR00662_mito	PMID15748706	-18.8406
CR00361_cyto	-	23.448
CR00926_cyto	PMID15328338	-
CR01308_cyto	-	6.63189
CR00641_cyto	-	-
CR01365_cyto	PMID216713; PMID9370318	-18.8406
CR01445_micro	-	-36.9276
CR01445_peroxy	-	-36.9276
CR00752_cyto	PMID7567999	-24.1034
CR00881_cyto	-	-
CR01131_cyto	PMID16442775; PMID12601555	0
CR00334_cyto	PMID6303311	-
CR01377_CC00202_cyto	PMID17158099	-
CR00385_CC00200_lyso	-	-61.8097
CR00254_cyto	PMID3457791	-15.91
CR00282_CC00232_cyto	-	-
CR00282_CC00232_mito	-	-
CR01128_cyto	PMID7567999	9.05605
CR00899_cyto	-	-54.4284
CR00899_peroxy	-	-54.4284
CR01163_cyto	-	0
CR00541_mito	-	-453.347
CR00708_cyto	PMID3922232	4.47988
CR00644_cyto	-	32.1546
CR00644_mito	-	32.1546
CR01056_cyto	-	0
CR01230_mito	PMID7814412; PMID4066712	-41.0432
CR00307_CC00431_mito	PMID11839747; PMID12387880; PMID15576032	-34.0638
CR00556_cyto	-	12.2171
CR00556_mito	-	12.2171
CR00941_cyto	PMID7567999	69.2915
CR00351_cyto	PMID12574164	-
CR00522_cyto	-	-26.8206
CR00449_cyto	PMID7772607; PMID17045662	15.7424
CR00427_CC01600_cyto	-	-100.578
CR00327_mito	-	-37.4551
CR01232_cyto	-	69.2915
CR00307_CC00359_mito	PMID11839747; PMID12387880; PMID15576032	-34.0638
CR00982_mito	-	6.16716
CR00747_cyto	-	-
CR00747_peroxy	-	-
CR00498_cyto	PMID10843999; PMID2884217	92.5283
CR00498_mito	PMID10843999; PMID2884217	92.5283
CR00545_CC00200_cyto	-	-18.8406
CR01299_mito	PMID3422742; PMID9765291; PMID3422742; PMID2943604; PMID3956747	-
CR00420_cyto	PMID15670771; PMID10623504; PMID3005596	-
CR00917_cyto	PMID15234337	-19.0499
CR01453_mito	PMID12705826; PMID6285247; PMID8155713	-41.0432
CR01453_cyto	PMID12705826; PMID6285247; PMID8155713	-41.0432
CR01000_cyto	PMID7087796; PMID12616642	-
CR01000_mito	PMID7087796; PMID12616642	-
CR00406_mito	PMID8621661	17.8106
CR00247_mito	-	-
CR00677_cyto	PMID11342111; PMID11342117	-18.8406
CR01259_cyto	PMID10993714; PMID14741191	-
CR00427_CC00543_cyto	-	-100.578
CR00559_peroxy	PMID8687463; PMID10329704	9.25283
CR01255_cyto	-	0
CR00987_mito	-	38.5479
CR00441_cyto	-	-35.5166
CR00676_cyto	PMID19608861	23.7517
CR01465_CC00200_cyto	PMID10856719	-
CR01293_mito	PMID10712613	-
CR01404_cyto	-	6.63189
CR00280_cyto	-	-53.6455
CR00862_cyto	-	6.63189
CR01454_mito	-	-41.0432
CR01465_CC00201_cyto	PMID10856719	-
CR00789_cyto	PMID7567999	69.2915
CR00650_cyto	-	0
CR00399_cyto	-	-117.397
CR00759_micro	PMID9465114; PMID7946524	73.4365
CR00759_peroxy	PMID9465114; PMID7946524	73.4365
CR00723_cyto	PMID10802064; PMID11410609; PMID2061324	-18.8406
CR00793_CC00558_cyto	PMID17023427	-
CR00342_mito	-	2.97263
CR00845_mito	PMID16940157	-24.1034
CR00845_cyto	PMID16940157	-24.1034
CR00845_peroxy	PMID6151837; PMID10092594	-24.1034
CR00314_mito	-	69.2915
CR01303_cyto	-	-54.4284
CR01303_peroxy	-	-54.4284
CR00402_cyto	-	-22.1189
CR00910_cyto	-	-18.8406
CR00910_mito	-	-18.8406
CR01037_mito	PMID7437054	-310.434
CR01037_cyto	PMID7437054	-310.434
CR00852_mito	-	-34.0638
CR01260_cyto	PMID9226884; PMID4989681	7.03382
CR01440_mito	PMID4347313	-
CR01375_cyto	-	27.076
CR01375_peroxy	-	27.076
CR01375_mito	-	27.076
CR00986_cyto	PMID7838140	6.63189
CR00300_cyto	PMID3023765	0
CR00374_cyto	PMID7567999	69.2915
CR01378_cyto	PMID11768308	0
CR00448_cyto	PMID12601555; PMID17906697	0
CR01254_cyto	PMID1540578	-
CR00304_cyto	PMID6089514; PMID12633500	0
CR01025_cyto	PMID1618328; PMID9370318; PMID9624423	-18.8406
CR00393_peroxy	PMID11111075 PMID11108725; PMID17180682; PMID12121718	-18.8406
CR00393_cyto	PMID11111075 PMID11108725; PMID17180682; PMID12121718	-18.8406
CR00957_mito	PMID3778496; PMID2914937; PMID1390823; PMID15804623	-
CR00841_micro	PMID11969204; PMID7946524	43.124
CR00841_peroxy	PMID11969204; PMID7946524	43.124
CR01338_cyto	PMID11994049; PMID15893380; PMID11923312	-
CR01153_micro	PMID11694618	-402.714
CR01240_micro	PMID19054015	-50.744
CR01240_peroxy	PMID19054015	-50.744
CR00422_mito	PMID7814412; PMID7814412; PMID7616245; PMID3190233; PMID656447	-41.0432
CR00512_cyto	PMID10727395; PMID1883349; PMID4404222	15.7424
CR01288_cyto	PMID17158099	-
CR01073_mito	PMID1962562; PMID11790142	-41.0432
CR01442_cyto	PMID4216348	-34.5118
CR01108_mito	PMID11130979; PMID11015561	-19.7743
CR00338_cyto	-	35.312
CR01319_cyto	-	0
CR00720_cyto	PMID3005596; PMID2730590; PMID3109311	-43.7939
CR00783_cyto	-	-
CR01377_CC00203_cyto	PMID17158099	-
CR00962_cyto	PMID8380692	45.7743
CR00293_cyto	-	4.47988
CR01388_cyto	PMID8547310; PMID11165387; PMID12969151	-36.6764
CR00570_cyto	PMID9078543; PMID15016471	0
CR01459_cyto	-	-100.578
CR00623_cyto	-	-34.5118
CR00611_cyto	-	-19.0792
CR01395_mito	PMID11903050; PMID19237663	36.3707
CR00385_CC00201_lyso	-	-61.8097
CR01310_cyto	-	9.02674
CR01145_peroxy	PMID2713424; PMID2795662	-45.1044
CR01145_cyto	PMID2713424; PMID2795662	-45.1044
CR01244_cyto	PMID10727395	30.2161
CR01272_cyto	PMID2999132; PMID15893380; PMID11923312	-18.8406
CR00622_mito	-	-16.9398
CR00455_cyto	PMID15893380; PMID11923312	-32.5733
CR01196_cyto	PMID4831620; PMID2903106	-
CR00456_cyto	PMID1764068; PMID3005596	-12.9372
CR00640_cyto	PMID3582651; PMID3562250; PMID3610592; PMID3653404	-41.0432
CR00995_mito	-	-41.0432
CR00388_cyto	-	9.02674
CR00425_mito	-	-453.347
CR00743_cyto	PMID15016824	-35.5166
CR00328_cyto	PMID11278832; PMID11278832	-34.5118
CR00553_CC00554_mito	-	0
CR00790_cyto	PMID7357031; PMID3536714	-3.62996
CR01075_cyto	PMID10727395	-
CR01450_mito	-	21.8551
CR01385_cyto	-	-32.5733
CR01235_cyto	PMID9432011	-
CR01086_cyto	PMID11250083; PMID7664478	-
CR01419_cyto	PMID2014797	-459.376
CR01382_cyto	PMID8448179	-21.5327
CR00531_mito	PMID11208573	-
CR00536_cyto	PMID7567999	69.2915
CR01224_cyto	PMID7567999	-69.2915
CR00791_cyto	PMID7567999	9.05605
CR01301_cyto	PMID446865; PMID10564724	-385.603
CR00323_cyto	-	0
CR01210_cyto	-	19.3011
CR00245_cyto	-	-26.91
CR00268_cyto	-	57.7234
CR01386_cyto	PMID7567999; PMID7595075	15.7424
CR00652_cyto	PMID7567999	69.2915
CR00922_cyto	PMID2752067; PMID10641038; PMID1392515; PMID12676688; PMID12417303; PMID10797566	-
CR00915_cyto	-	-152.341
CR00939_cyto	-	-1.93849
CR00581_cyto	-	69.2915
CR00654_mito	-	34.3611
CR00855_cyto	PMID17868694	-
CR00680_mito	PMID1935931; PMID4407365; PMID16171388; PMID15989682; PMID8106447; PMID7757881; PMID19794911; PMID18460807	-
CR00847_cyto	PMID19168031; PMID19617631	-18.8406
CR01127_cyto	PMID4371273	-
CR01206_cyto	-	1.08857
CR01340_CC00206_lyso	-	-
CR00873_cyto	PMID4433562	-3.62996
CR00369_cyto	PMID8269919; PMID8155713; PMID8786138; PMID9417993; PMID2925663	-41.0432
CR01144_mito	-	21.964
CR00779_cyto	PMID15465786; PMID9148748	0
CR00530_cyto	PMID9689047; PMID6084482	-14.3607
CR00788_CC00317_CC00232_cyto	PMID7150652; PMID7061426; PMID8717435; PMID16906315	-18.8406
CR00734_cyto	-	-47.1308
CR01033_mito	PMID8761662; PMID10736367	-
CR01191_mito	-	15.7424
CR00801_mito	-	0
CR00889_cyto	-	-382.157
CR00291_mito	PMID1943690	0
CR01373_cyto	PMID2840859; PMID6322090; PMID9688259	0
CR01216_mito	-	0
CR01349_cyto	-	-46.2348
CR01112_cyto	PMID10431835; PMID15748884; PMID9305888; PMID9305887; PMID5417402; PMID3740419	-20.1511
