# Supplementary material for: CardioNet: A human metabolic network suited for the study of cardiomyocyte metabolism
Source: BMC Syst Biol. 2012 Aug 29;6:114. doi: 10.1186/1752-0509-6-114 (PMC3568067; doi:10.1186/1752-0509-6-114)
Supplement: Additional file 3 — Definition and overview of objectives and constraints for simulation of metabolic and physiological functions of the cardiomyocyte. To ensure consistency and full functionality of the metabolic network, we performed a critical testing of physiological functions based on knowledge of the cardiac metabolism by using flux balance analysis. The table lists all objectives and applied constraints as used in the optimization problem. Furthermore, constraints as used in functional pruning of the network are given. Abbreviations for constraints as used in simulations with FASIMU software are as follows: (+), secretion of the metabolite is allowed or the metabolite is product; (-), uptake of the metabolite is allowed or metabolite is substrate and (=), secretion and uptake of the metabolite is allowed or metabolites is either product or substrate. [file 1752-0509-6-114-S3.xls]

## Sheet: Sheet1
Overview of objectives and constraints for simulation of metabolic and physiologic functions of the cardiomyocyte
1. Constraints for pruning
Abbreviations for compartments: ext – external, cyto - cytosol, mito - mitochondrium, lyso - lysosome, peroxy – peroxisome, micro - microsome
Identifier	Metabolite	Compartment	Constraint
CC00440	Lactose	ext	import, export
CC00326	Uracil	ext	import, export
CC00265	Glycine	ext	import, export
CC00265	Glycine	cyto	substrate, product
CC00536	Thiamin	ext	import, export
CC00651	Deoxyadenosine	ext	import, export
CC00255	AKG	ext	import, export
CC00269	Succinate	ext	import, export
CC00285	Arginine	ext	import, export
CC00285	Arginine	cyto	substrate, product
CC00400	Ethanolamine	cyto	substrate
CC00237	O2	ext	import
CC00317	Fructose	ext	import, export
CC00260	Glucose	ext	import
CC00490	L-Carnitine	ext	import, export
CC01888	2-Hydroxybutyrate	ext	import, export
CC00382	UDP-glucuronate	cyto	substrate, product
CC00538	Cytosine	ext	import, export
CC00277	UDP-galactose	cyto	substrate, product
CC00489	Spermidine	ext	import, export
CC00270	UDP-N-acetylglucosamine	cyto, micro	substrate, product
CC00648	4-Aminobutanal	ext	import, export
CC00369	Nicotinamide	ext	import
CC00342	Galactose	ext	import, export
CC00601	Cytidine	ext	import, export
CC02174	LDL	ext	import
CC00334	Glycerol	ext	import, export
CC00318	GDP-mannose	cyto	substrate, product
CC00410	UDP-N-acetyl-D-galactosamine	cyto, micro	substrate, product
CC00543	Histamine	ext	import, export
CC00280	CMP	ext	import, export
CC00297	UTP	cyto	substrate, product
CC02315	Methylthioribose-1P	cyto	substrate, product
CC00301	Phenylalanine	ext	import
CC00301	Phenylalanine	cyto	substrate, product
CC00415	Oxalate	cyto, mito	substrate, product
CC00355	Inositol	ext	import, export
CC00330	CDP	ext	import, export
CC00395	Glycerone	cyto	substrate, product
CC00390	Thymine	ext	import, export
CC02216	Cholesterol-ester-palm	cyto	substrate, product
CC02217	Cholesterol-ester-palmn	cyto	substrate, product
CC02218	Cholesterol-ester-stea	cyto	substrate, product
CC02219	Cholesterol-ester-ol	cyto	substrate, product
CC02220	Cholesterol-ester-lin	cyto	substrate, product
CC02221	Cholesterol-ester-ala	cyto	substrate, product
CC02222	Cholesterol-ester-gla	cyto	substrate, product
CC02223	Cholesterol-ester-arach	cyto	substrate, product
CC00588	dTTP	cyto	substrate, product
CC00273	Lysine	ext	import
CC00273	Lysine	cyto	substrate, product
CC00346	CMP-N-acetylneuraminate	cyto	substrate, product
CC00630	Deoxyuridine	ext	import, export
CC00401	UDP-xylose	cyto	substrate, product
CC00500	Deoxyguanosine	ext	import, export
CC00268	Alanine	ext	import, export
CC00268	Alanine	cyto	substrate, product
CC00288	Serine	ext	import, export
CC00288	Serine	cyto	substrate, product
CC00364	Adenine	ext	import, export
CC00472	dGTP	cyto	substrate, product
CC00208	SM-d181_160	cyto, lyso, micro	substrate, product
CC00209	SM-d181_180	cyto, lyso, micro	substrate, product
CC00244	NH3	ext	import,product
CC00290	Formaldehyde	ext	import, export
CC00542	Guanosine	ext	import, export
CC00341	Leucine	ext	import
CC00341	Leucine	cyto	substrate, product
CC00758	Creatinine	cyto, mito	substrate, product
CC00450	Nicotinate	ext	import, export
CC00254	Glutamate	ext	import, export
CC00254	Glutamate	cyto	import,product
CC00475	Inosine	ext	import, export
CC00325	UMP	ext	import, export
CC00204	GalCerd181_160	cyto, lyso, micro	substrate, product
CC00205	GalCerd181_180	cyto, lyso, micro	substrate, product
CC00206	GlcCerd181_160	cyto, lyso, micro	substrate, product
CC00207	GlcCerd181_180	cyto, lyso, micro	substrate, product
CC00361	GMP	ext	import, export
CC00458	Hypoxanthine	ext	import, export
CC00299	Ornithine	ext	import, export
CC00305	Tyrosine	ext	import, export
CC00305	Tyrosine	cyto	substrate, product
CC02326	Glycogenin-G4G7	cyto	substrate, product
CC00394	Valine	ext	import
CC00394	Valine	cyto	substrate, product
CC00935	D-3-Amino-isobutanoate	ext	import, export
CC00062	DG160_161	cyto, lyso	substrate, product
CC00063	DG180_181	cyto, lyso	substrate, product
CC00064	DG204_222	cyto, lyso	substrate, product
CC00065	DG182_204	cyto, lyso	substrate, product
CC00066	DG182_203	cyto, lyso	substrate, product
CC00067	DG182_202	cyto, lyso	substrate, product
CC00068	DG225_226	cyto, lyso	substrate, product
CC00069	DG203_204	cyto, lyso	substrate, product
CC00070	DG160_161-P	cyto, mito	substrate, product
CC00071	DG180_181-P	cyto, mito	substrate, product
CC00072	DG204_222-P	cyto, mito	substrate, product
CC00073	DG182_204-P	cyto, mito	substrate, product
CC00074	DG182_203-P	cyto, mito	substrate, product
CC00075	DG182_202-P	cyto, mito	substrate, product
CC00076	DG225_226-P	cyto, mito	substrate, product
CC00077	DG203_204-P	cyto, mito	substrate, product
CC00078	CDP-DG160_161	cyto, lyso, mito	substrate, product
CC00079	CDP-DG180_181	cyto, lyso, mito	substrate, product
CC00080	CDP-DG204_222	cyto, lyso, mito	substrate, product
CC00081	CDP-DG182_204	cyto, lyso, mito	substrate, product
CC00082	CDP-DG182_203	cyto, lyso, mito	substrate, product
CC00083	CDP-DG182_202	cyto, lyso, mito	substrate, product
CC00084	CDP-DG225_226	cyto, lyso, mito	substrate, product
CC00085	CDP-DG203_204	cyto, lyso, mito	substrate, product
CC00086	PS160_161	cyto, lyso, micro, mito	substrate, product
CC00087	PS180_181	cyto, lyso, micro, mito	substrate, product
CC00088	PS204_224	cyto, lyso, micro, mito	substrate, product
CC00089	PS182_204	cyto, lyso, micro, mito	substrate, product
CC00090	PS182_203	cyto, lyso, micro, mito	substrate, product
CC00091	PS182_202	cyto, lyso, micro, mito	substrate, product
CC00092	PS225_226	cyto, lyso, micro, mito	substrate, product
CC00093	PS203_204	cyto, lyso, micro, mito	substrate, product
CC00094	PC160_161	cyto, lyso, micro, mito	substrate, product
CC00095	PC180_181	cyto, lyso, micro, mito	substrate, product
CC00096	PC204_224	cyto, lyso, micro, mito	substrate, product
CC00097	PC182_204	cyto, lyso, micro, mito	substrate, product
CC00098	PC182_203	cyto, lyso, micro, mito	substrate, product
CC00099	PC182_202	cyto, lyso, micro, mito	substrate, product
CC00100	PC225_226	cyto, lyso, micro, mito	substrate, product
CC00101	PC203_204	cyto, lyso, micro, mito	substrate, product
CC00102	PE160_161	cyto, lyso, micro, mito	substrate, product
CC00103	PE180_181	cyto, lyso, micro, mito	substrate, product
CC00104	PE204_224	cyto, lyso, micro, mito	substrate, product
CC00105	PE182_204	cyto, lyso, micro, mito	substrate, product
CC00106	PE182_203	cyto, lyso, micro, mito	substrate, product
CC00107	PE182_202	cyto, lyso, micro, mito	substrate, product
CC00108	PE225_226	cyto, lyso, micro, mito	substrate, product
CC00109	PE203_204	cyto, lyso, micro, mito	substrate, product
CC00110	PGP182_182	mito	substrate, product
CC00111	PGP182_183	mito	substrate, product
CC00112	PGP182_181	mito	substrate, product
CC00113	PGP181_181	mito	substrate, product
CC00114	PGP204_182	mito	substrate, product
CC00115	PGP203_182	mito	substrate, product
CC00116	PG182_182	mito	substrate, product
CC00117	PG182_183	mito	substrate, product
CC00118	PG182_181	mito	substrate, product
CC00119	PG181_181	mito	substrate, product
CC00120	PG204_182	mito	substrate, product
CC00121	PG203_182	mito	substrate, product
CC00126	PI160_161	cyto, lyso, micro, mito	substrate, product
CC00127	PI180_181	cyto, lyso, micro, mito	substrate, product
CC00128	PI204_224	cyto, lyso, micro, mito	substrate, product
CC00129	PI182_204	cyto, lyso, micro, mito	substrate, product
CC00130	PI182_203	cyto, lyso, micro, mito	substrate, product
CC00131	PI182_202	cyto, lyso, micro, mito	substrate, product
CC00132	PI225_226	cyto, lyso, micro, mito	substrate, product
CC00133	PI203_204	cyto, lyso, micro, mito	substrate, product
CC00134	CL182_182_182_182	mito	substrate, product
CC00135	CL182_182_182_183	mito	substrate, product
CC00136	CL203_182_182_182	mito	substrate, product
CC00137	CL204_182_182_182	mito	substrate, product
CC00138	CL182_181_181_181	mito	substrate, product
CC02446	DG182_182	mito	substrate, product
CC02447	DG182_183	mito	substrate, product
CC02448	DG182_181	mito	substrate, product
CC02449	DG181_181	mito	substrate, product
CC02450	DG203_182	mito	substrate, product
CC02451	DG204_182	mito	substrate, product
CC02453	1MG181-3P	cyto, mito	substrate, product
CC02454	DG182_182-P	cyto, mito	substrate, product
CC02455	DG182_183-P	cyto, mito	substrate, product
CC02456	DG182_181-P	cyto, mito	substrate, product
CC02457	DG181_181-P	cyto, mito	substrate, product
CC02458	DG203_182-P	cyto, mito	substrate, product
CC02459	DG204_182-P	cyto, mito	substrate, product
CC01476	N-Acetylglucosamine-1P	cyto	substrate, product
CC01477	N-Acetylmannosamine-6P	cyto	substrate, product
CC01953	N-Acetylneuraminate-9P	cyto	substrate, product
CC00346	CMP-N-acetylneuraminate	cyto	substrate, product
CC00616	Folate	ext	import
CC00296	PEP	cyto, mito	substrate, product
CC00530	Urate	cyto, peroxy	substrate, product
CC01050	Elaidate	ext	import, export
CC02160	VLDL	ext	import
CC00694	N-Acetyl-D-mannosamine	cyto	substrate, product
CC00368	Asparagine	ext	import, export
CC00368	Asparagine	cyto	substrate, product
CC00476	Orotate	ext	import, export
CC00724	XTP	cyto	substrate, product
CC01165	Xanthurenate	ext	import, export
CC01016	alpha-Linoleate	ext	import
CC00527	dTDP	ext	import, export
CC01136	L-Cystathionine	cyto	substrate, product
CC00609	Cystine	ext	import, export
CC00329	DHAP	peroxy	import, export
CC00329	DHAP	mito	import, export
CC00329	DHAP	cyto	substrate, product
CC00446	Palmitate	ext	import, export
CC00263	GDP	ext	import, export
CC00295	Methionine	ext	import
CC00295	Methionine	cyto	substrate, product
CC01013	Stearate	ext	import, export
CC00365	Proline	ext	import, export
CC00365	Proline	cyto	substrate, product
CC00276	GSH	ext	import, export
CC00414	Maltose	ext	import, export
CC00300	Tryptophan	ext	import
CC00300	Tryptophan	cyto	substrate, product
CC00352	Putrescine	ext	import, export
CC00582	Farnesyl-PP	cyto	substrate, product
CC00373	Citrate	ext	import, export
CC00353	Histidine	ext	import
CC00353	Histidine	cyto	substrate, product
CC00234	NADH	cyto	substrate, product
CC00398	Cholesterol	micro	import,product
CC00398	Cholesterol	ext	import, export
CC02178	Palmitolate	ext	import
CC00374	Mannose	ext	import, export
CC00903	S-Adenosylmethioninamine	cyto	substrate, product
CC00202	Cerd181_160-1P	cyto	substrate, product
CC00203	Cerd181_180-1P	cyto	substrate, product
CC00324	IDP	ext	import, export
CC00636	Pyridoxamine	ext	import, export
CC00345	GSSG	ext	import, export
CC00245	UDP	ext	import, export
CC00794	Deoxycytidine	ext	import, export
CC00447	Pyridoxal	ext	import, export
CC00287	Glutamine	ext	import, export
CC00287	Glutamine	cyto	substrate, product
CC00253	Acetyl-CoA	cyto, mito, lyso	substrate, product
CC00504	4-Aminobutyrate	ext	import, export
CC00399	Threonine	ext	import
CC00399	Threonine	cyto	substrate, product
CC00417	Sarcosine	ext	import, export
CC00349	dATP	cyto	substrate, product
CC00304	ITP	ext	import, export
CC00548	Tryptamine	cyto	substrate, product
CC00149	TAG160_161_161	cyto, lyso, micro	substrate, product
CC00150	TAG160_161_180	cyto, lyso, micro	substrate, product
CC00151	TAG160_161_181	cyto, lyso, micro	substrate, product
CC00152	TAG160_161_182	cyto, lyso, micro	substrate, product
CC00153	TAG160_161_183	cyto, lyso, micro	substrate, product
CC00154	TAG160_161_202	cyto, lyso, micro	substrate, product
CC00155	TAG160_161_203	cyto, lyso, micro	substrate, product
CC00156	TAG160_161_204	cyto, lyso, micro	substrate, product
CC00157	TAG160_161_205	cyto, lyso, micro	substrate, product
CC00158	TAG160_161_224	cyto, lyso, micro	substrate, product
CC00159	TAG160_161_225	cyto, lyso, micro	substrate, product
CC00160	TAG160_161_226	cyto, lyso, micro	substrate, product
CC00161	TAG180_181_181	cyto, lyso, micro	substrate, product
CC00162	TAG180_181_182	cyto, lyso, micro	substrate, product
CC00163	TAG180_181_183	cyto, lyso, micro	substrate, product
CC00164	TAG180_181_202	cyto, lyso, micro	substrate, product
CC00165	TAG180_181_203	cyto, lyso, micro	substrate, product
CC00166	TAG180_181_204	cyto, lyso, micro	substrate, product
CC00167	TAG180_181_205	cyto, lyso, micro	substrate, product
CC00168	TAG180_181_224	cyto, lyso, micro	substrate, product
CC00169	TAG180_181_225	cyto, lyso, micro	substrate, product
CC00170	TAG180_181_226	cyto, lyso, micro	substrate, product
CC00175	TAG182_204_204	cyto, lyso, micro	substrate, product
CC00176	TAG182_204_205	cyto, lyso, micro	substrate, product
CC00177	TAG182_204_224	cyto, lyso, micro	substrate, product
CC00178	TAG182_204_225	cyto, lyso, micro	substrate, product
CC00179	TAG182_204_226	cyto, lyso, micro	substrate, product
CC00180	TAG182_203_203	cyto, lyso, micro	substrate, product
CC00181	TAG182_203_204	cyto, lyso, micro	substrate, product
CC00182	TAG182_203_205	cyto, lyso, micro	substrate, product
CC00183	TAG182_203_224	cyto, lyso, micro	substrate, product
CC00184	TAG182_203_225	cyto, lyso, micro	substrate, product
CC00185	TAG182_203_226	cyto, lyso, micro	substrate, product
CC00186	TAG182_202_203	cyto, lyso, micro	substrate, product
CC00187	TAG182_202_204	cyto, lyso, micro	substrate, product
CC00188	TAG182_202_205	cyto, lyso, micro	substrate, product
CC00189	TAG182_202_224	cyto, lyso, micro	substrate, product
CC00190	TAG182_202_225	cyto, lyso, micro	substrate, product
CC00191	TAG182_202_226	cyto, lyso, micro	substrate, product
CC00192	TAG225_226_226	cyto, lyso, micro	substrate, product
CC00193	TAG203_204_204	cyto, lyso, micro	substrate, product
CC00194	TAG203_204_205	cyto, lyso, micro	substrate, product
CC00195	TAG203_204_224	cyto, lyso, micro	substrate, product
CC00196	TAG203_204_225	cyto, lyso, micro	substrate, product
CC00197	TAG203_204_226	cyto, lyso, micro	substrate, product
CC00881	(R)-3-Hydroxybutanoate	ext	import
CC01053	Lanosterol	peroxy	import,product
CC00378	Propanoate	ext	import, export
CC00528	dTMP	ext	import, export
CC00240	CoA	cyto	import,product
CC00464	N-Acetylneuraminate	cyto, lyso	substrate, product
CC00480	Creatine	ext	import, export
CC00509	Thioredoxin	cyto, lyso	substrate, product
CC00442	Taurine	ext	import, export
CC00294	Ascorbate	ext	import, export
CC00337	PRPP	ext	import, export
CC00275	Aspartate	ext	import, export
CC00275	Aspartate	cyto	substrate, product
CC00258	UDP-glucose	cyto	substrate, product
CC00332	Choline	ext	import
CC00332	Choline	cyto	substrate
CC00235	NADPH	cyto	import,product
CC00339	Ribose	ext	import, export
CC00262	Acetate	ext	import, export
CC00385	5-Methylthioadenosine	cyto	substrate, product
CC00788	Pantothenate	ext	import
CC00540	Xanthine	ext	import, export
CC00307	Acetaldehyde	ext	import, export
CC00554	Isoleucine	ext	import
CC00554	Isoleucine	cyto	substrate, product
CC00452	Riboflavin	ext	import, export
CC00479	Uridine	ext	import, export
CC00526	dGMP	ext	import, export
CC00248	Pyridoxal-P	ext	import, export
CC00248	Pyridoxal-P	cyto	substrate, product
CC02007	Lignocerate	ext	import, export
CC00397	L-Lactate	ext	import, export
CC00286	CTP	cyto	substrate, product
CC00985	NH4+	ext	import,product
CC00443	Butyrate	ext	import, export
CC01977	Linolenate	ext	import
CC00271	GTP	cyto	substrate, product
CC00587	dCTP	cyto	substrate, product
CC00379	Acetoacetate	ext	import
CC00252	Pyruvate	ext	import, export
CC00497	Citrulline	ext	import, export
CC00488	Pyridoxine	ext	import
CC00250	AMP	ext	import, export
CC00416	Adenosine	ext	import, export
CC00348	IMP	ext	import, export
CC00322	THF	cyto, mito	substrate, product
CC00439	Guanine	ext	import, export
CC00320	beta-Alanine	ext	import, export
CC00422	Arachidonate	ext	import, export
CC00246	FAD	ext	import, export
CC00246	FAD	cyto	substrate, product
CC00462	Dihydrobiopterin	cyto	substrate, product
CC00745	Spermine	ext	import, export
CC00366	Malate	cyto, mito	substrate, product
CC00402	Glucuronate	cyto, lyso	substrate, product
CC00495	GDP-L-fucose	cyto	substrate, product
CC00319	Cysteine	ext	import, export
CC00319	Cysteine	cyto	substrate, product
CC02155	HDL	ext	import, export
2.1 Constraints: set of exchangeable metabolites
Constraints listed below were applied for simulation of metabolic and physiological functions of the cardiomyocyte.
Abbreviations for compartments: ext – external, cyto - cytosol, mito - mitochondrium, lyso - lysosome, peroxy - peroxysome, micro - microsome
Identifier	Metabolite	Compartment	Constraint
CC00237	Oxygen	ext	import
CC00287	Glutamine	ext	export
CC00244	NH3	ext	export
CC00260	Glucose	ext	import
CC00397	L_Lactate	ext	import
CC00881	(R)3-Hydroxybutanoate	ext	import
CC00273	L-Lysine	ext	import
CC00295	L-Methionine	ext	import
CC00300	L-Tryptophan	ext	import
CC00301	L-Phenylalanine	ext	import
CC00332	Choline	ext	import
CC00341	L-Leucine	ext	import
CC00353	L-Histidine	ext	import
CC00369	Nicotinamide	ext	import
CC00379	Acetoacetate	ext	import
CC00394	L-Valine	ext	import
CC00399	L-Threonine	ext	import
CC00400	Ethanolamine	ext	import
CC00452	Riboflavin	ext	import
CC00488	Pyridoxine	ext	import
CC00554	L-Isoleucine	ext	import
CC00616	Folate	ext	import
CC00788	Pantothenate	ext	import
CC01016	alpha-Linoleate	ext	import
CC01977	Linolenate	ext	import
CC02174	LDL	ext	import
CC00031	Docosahexaenoic_acid	ext	import
2.2 Objectives and constraints for simulations of metabolic and physiologic functions of the cardiomyocyte
To ensure consistency and full functionality of the metabolic network, we performed a critical testing of physiological functions of the cardiomyocyte metabolism by using flux balance analysis. All simulations were performed by using FASIMU software.
Objectives and Constraints are given in the table, while the evaluator was used to ensure feasible solutions were correct.
Abbreviations as used for simulations in FASIMU1:
+	secretion of this metabolite is allowed or metabolite is product
-	uptake of this metabolite is allowed or metabolite is substrate
=	secretion and uptake of this metabolite is allowed or metabolite is product or substrate
References:	[1] Hoppe A, Ho mann S, Gerasch A, Holzhütter H: FASIMU: flexible software for flux-balance computation series in large metabolic networks. BMC Bioinformatics 2011, 12:28
Title	Objective	Constraints			Evaluator
ATP synthesis from oleate degradation	CC00232_cyto	-CC00237_ext +CC00287_ext +CC00244_ext +CC00397_ext -CC00730_ext -CC00238_cyto			CC00232_cyto
ATP synthesis from oleate degradation	CC00232_cyto	-CC00237_ext +CC00287_ext +CC00244_ext +CC00397_ext -CC00379_ext -CC00238_cyto			CC00232_cyto
Urate synthesis	CC00530_cyto	-CC00237_ext +CC00287_ext +CC00244_ext -CC00260_ext =CC00397_ext -CC00881_ext -CC00273_ext -CC00295_ext -CC00300_ext -CC00301_ext -CC00332_ext -CC00341_ext -CC00353_ext -CC00369_ext -CC00379_ext -CC00394_ext -CC00399_ext -CC00452_ext -CC00488_ext -CC00554_ext -CC00616_ext -CC00788_ext -CC01016_ext -CC01977_ext -CC02174_ext -CC00031_ext			CC00530_cyto
Alanine synthesis, maintenance in cytosol	CC00268_cyto	-CC00237_ext +CC00287_ext +CC00244_ext -CC00260_ext =CC00397_ext -CC00881_ext -CC00273_ext -CC00295_ext -CC00300_ext -CC00301_ext -CC00332_ext -CC00341_ext -CC00353_ext -CC00369_ext -CC00379_ext -CC00394_ext -CC00399_ext -CC00452_ext -CC00488_ext -CC00554_ext -CC00616_ext -CC00788_ext -CC01016_ext -CC01977_ext -CC02174_ext -CC00031_ext			CC00268_cyto
Arginine synthesis, maintenance in cytosol	CC00285_cyto	-CC00237_ext +CC00287_ext +CC00244_ext -CC00260_ext =CC00397_ext -CC00881_ext -CC00273_ext -CC00295_ext -CC00300_ext -CC00301_ext -CC00332_ext -CC00341_ext -CC00353_ext -CC00369_ext -CC00379_ext -CC00394_ext -CC00399_ext -CC00452_ext -CC00488_ext -CC00554_ext -CC00616_ext -CC00788_ext -CC01016_ext -CC01977_ext -CC02174_ext -CC00031_ext			CC00285_cyto
Asparagine synthesis, maintenance in cytosol	CC00368_cyto	-CC00237_ext +CC00287_ext +CC00244_ext -CC00260_ext =CC00397_ext -CC00881_ext -CC00273_ext -CC00295_ext -CC00300_ext -CC00301_ext -CC00332_ext -CC00341_ext -CC00353_ext -CC00369_ext -CC00379_ext -CC00394_ext -CC00399_ext -CC00452_ext -CC00488_ext -CC00554_ext -CC00616_ext -CC00788_ext -CC01016_ext -CC01977_ext -CC02174_ext -CC00031_ext			CC00368_cyto
Aspartate synthesis, maintenance in cytosol	CC00275_cyto	-CC00237_ext +CC00287_ext +CC00244_ext -CC00260_ext =CC00397_ext -CC00881_ext -CC00273_ext -CC00295_ext -CC00300_ext -CC00301_ext -CC00332_ext -CC00341_ext -CC00353_ext -CC00369_ext -CC00379_ext -CC00394_ext -CC00399_ext -CC00452_ext -CC00488_ext -CC00554_ext -CC00616_ext -CC00788_ext -CC01016_ext -CC01977_ext -CC02174_ext -CC00031_ext			CC00275_cyto
Cysteine synthesis, maintenance in cytosol	CC00319_cyto	-CC00237_ext +CC00287_ext +CC00244_ext -CC00260_ext =CC00397_ext -CC00881_ext -CC00273_ext -CC00295_ext -CC00300_ext -CC00301_ext -CC00332_ext -CC00341_ext -CC00353_ext -CC00369_ext -CC00379_ext -CC00394_ext -CC00399_ext -CC00452_ext -CC00488_ext -CC00554_ext -CC00616_ext -CC00788_ext -CC01016_ext -CC01977_ext -CC02174_ext -CC00031_ext			CC00319_cyto
Glutamate synthesis, maintenance in cytosol	CC00254_cyto	-CC00237_ext +CC00287_ext +CC00244_ext -CC00260_ext =CC00397_ext -CC00881_ext -CC00273_ext -CC00295_ext -CC00300_ext -CC00301_ext -CC00332_ext -CC00341_ext -CC00353_ext -CC00369_ext -CC00379_ext -CC00394_ext -CC00399_ext -CC00452_ext -CC00488_ext -CC00554_ext -CC00616_ext -CC00788_ext -CC01016_ext -CC01977_ext -CC02174_ext -CC00031_ext			CC00254_cyto
Glycine synthesis, maintenance in cytosol	CC00265_cyto	-CC00237_ext +CC00287_ext +CC00244_ext -CC00260_ext =CC00397_ext -CC00881_ext -CC00273_ext -CC00295_ext -CC00300_ext -CC00301_ext -CC00332_ext -CC00341_ext -CC00353_ext -CC00369_ext -CC00379_ext -CC00394_ext -CC00399_ext -CC00452_ext -CC00488_ext -CC00554_ext -CC00616_ext -CC00788_ext -CC01016_ext -CC01977_ext -CC02174_ext -CC00031_ext			CC00265_cyto
Histidine uptake	CC00353_cyto	-CC00237_ext +CC00287_ext +CC00244_ext -CC00260_ext =CC00397_ext -CC00881_ext -CC00273_ext -CC00295_ext -CC00300_ext -CC00301_ext -CC00332_ext -CC00341_ext -CC00353_ext -CC00369_ext -CC00379_ext -CC00394_ext -CC00399_ext -CC00452_ext -CC00488_ext -CC00554_ext -CC00616_ext -CC00788_ext -CC01016_ext -CC01977_ext -CC02174_ext -CC00031_ext			CC00353_cyto
Isoleucine uptake	CC00554_cyto	-CC00237_ext +CC00287_ext +CC00244_ext -CC00260_ext =CC00397_ext -CC00881_ext -CC00273_ext -CC00295_ext -CC00300_ext -CC00301_ext -CC00332_ext -CC00341_ext -CC00353_ext -CC00369_ext -CC00379_ext -CC00394_ext -CC00399_ext -CC00452_ext -CC00488_ext -CC00554_ext -CC00616_ext -CC00788_ext -CC01016_ext -CC01977_ext -CC02174_ext -CC00031_ext			CC00554_cyto
Glutamine synthesis, maintenance in cytosol	CC00287_cyto	-CC00237_ext +CC00287_ext +CC00244_ext -CC00260_ext =CC00397_ext -CC00881_ext -CC00273_ext -CC00295_ext -CC00300_ext -CC00301_ext -CC00332_ext -CC00341_ext -CC00353_ext -CC00369_ext -CC00379_ext -CC00394_ext -CC00399_ext -CC00452_ext -CC00488_ext -CC00554_ext -CC00616_ext -CC00788_ext -CC01016_ext -CC01977_ext -CC02174_ext -CC00031_ext			CC00287_cyto
Leucine uptake	CC00341_cyto	-CC00237_ext +CC00287_ext +CC00244_ext -CC00260_ext =CC00397_ext -CC00881_ext -CC00273_ext -CC00295_ext -CC00300_ext -CC00301_ext -CC00332_ext -CC00341_ext -CC00353_ext -CC00369_ext -CC00379_ext -CC00394_ext -CC00399_ext -CC00452_ext -CC00488_ext -CC00554_ext -CC00616_ext -CC00788_ext -CC01016_ext -CC01977_ext -CC02174_ext -CC00031_ext			CC00341_cyto
Lysine uptake	CC00273_cyto	-CC00237_ext +CC00287_ext +CC00244_ext -CC00260_ext =CC00397_ext -CC00881_ext -CC00273_ext -CC00295_ext -CC00300_ext -CC00301_ext -CC00332_ext -CC00341_ext -CC00353_ext -CC00369_ext -CC00379_ext -CC00394_ext -CC00399_ext -CC00452_ext -CC00488_ext -CC00554_ext -CC00616_ext -CC00788_ext -CC01016_ext -CC01977_ext -CC02174_ext -CC00031_ext			CC00273_cyto
Phenylalanine uptake	CC00301_cyto	-CC00237_ext +CC00287_ext +CC00244_ext -CC00260_ext =CC00397_ext -CC00881_ext -CC00273_ext -CC00295_ext -CC00300_ext -CC00301_ext -CC00332_ext -CC00341_ext -CC00353_ext -CC00369_ext -CC00379_ext -CC00394_ext -CC00399_ext -CC00452_ext -CC00488_ext -CC00554_ext -CC00616_ext -CC00788_ext -CC01016_ext -CC01977_ext -CC02174_ext -CC00031_ext			CC00301_cyto
Proline synthesis, maintenance in cytosol	CC00365_cyto	-CC00237_ext +CC00287_ext +CC00244_ext -CC00260_ext =CC00397_ext -CC00881_ext -CC00273_ext -CC00295_ext -CC00300_ext -CC00301_ext -CC00332_ext -CC00341_ext -CC00353_ext -CC00369_ext -CC00379_ext -CC00394_ext -CC00399_ext -CC00452_ext -CC00488_ext -CC00554_ext -CC00616_ext -CC00788_ext -CC01016_ext -CC01977_ext -CC02174_ext -CC00031_ext			CC00365_cyto
Serine synthesis, maintenance in cytosol	CC00288_cyto	-CC00237_ext +CC00287_ext +CC00244_ext -CC00260_ext =CC00397_ext -CC00881_ext -CC00273_ext -CC00295_ext -CC00300_ext -CC00301_ext -CC00332_ext -CC00341_ext -CC00353_ext -CC00369_ext -CC00379_ext -CC00394_ext -CC00399_ext -CC00452_ext -CC00488_ext -CC00554_ext -CC00616_ext -CC00788_ext -CC01016_ext -CC01977_ext -CC02174_ext -CC00031_ext			CC00288_cyto
Threonine uptake	CC00399_cyto	-CC00237_ext +CC00287_ext +CC00244_ext -CC00260_ext =CC00397_ext -CC00881_ext -CC00273_ext -CC00295_ext -CC00300_ext -CC00301_ext -CC00332_ext -CC00341_ext -CC00353_ext -CC00369_ext -CC00379_ext -CC00394_ext -CC00399_ext -CC00452_ext -CC00488_ext -CC00554_ext -CC00616_ext -CC00788_ext -CC01016_ext -CC01977_ext -CC02174_ext -CC00031_ext			CC00399_cyto
Tryptophan uptake	CC00300_cyto	-CC00237_ext +CC00287_ext +CC00244_ext -CC00260_ext =CC00397_ext -CC00881_ext -CC00273_ext -CC00295_ext -CC00300_ext -CC00301_ext -CC00332_ext -CC00341_ext -CC00353_ext -CC00369_ext -CC00379_ext -CC00394_ext -CC00399_ext -CC00452_ext -CC00488_ext -CC00554_ext -CC00616_ext -CC00788_ext -CC01016_ext -CC01977_ext -CC02174_ext -CC00031_ext			CC00300_cyto
Tyrosine synthesis, maintenance in cytosol	CC00305_cyto	-CC00237_ext +CC00287_ext +CC00244_ext -CC00260_ext =CC00397_ext -CC00881_ext -CC00273_ext -CC00295_ext -CC00300_ext -CC00301_ext -CC00332_ext -CC00341_ext -CC00353_ext -CC00369_ext -CC00379_ext -CC00394_ext -CC00399_ext -CC00452_ext -CC00488_ext -CC00554_ext -CC00616_ext -CC00788_ext -CC01016_ext -CC01977_ext -CC02174_ext -CC00031_ext			CC00305_cyto
Valine uptake	CC00394_cyto	-CC00237_ext +CC00287_ext +CC00244_ext -CC00260_ext =CC00397_ext -CC00881_ext -CC00273_ext -CC00295_ext -CC00300_ext -CC00301_ext -CC00332_ext -CC00341_ext -CC00353_ext -CC00369_ext -CC00379_ext -CC00394_ext -CC00399_ext -CC00452_ext -CC00488_ext -CC00554_ext -CC00616_ext -CC00788_ext -CC01016_ext -CC01977_ext -CC02174_ext -CC00031_ext			CC00394_cyto
Homocysteine synthesis, maintenance in cytosol	CC00371_cyto	-CC00237_ext +CC00287_ext +CC00244_ext -CC00260_ext =CC00397_ext -CC00881_ext -CC00273_ext -CC00295_ext -CC00300_ext -CC00301_ext -CC00332_ext -CC00341_ext -CC00353_ext -CC00369_ext -CC00379_ext -CC00394_ext -CC00399_ext -CC00452_ext -CC00488_ext -CC00554_ext -CC00616_ext -CC00788_ext -CC01016_ext -CC01977_ext -CC02174_ext -CC00031_ext			CC00371_cyto
Alanine synthesis, maintenance in mitochondrion	CC00268_mito	-CC00237_ext +CC00287_ext +CC00244_ext -CC00260_ext =CC00397_ext -CC00881_ext -CC00273_ext -CC00295_ext -CC00300_ext -CC00301_ext -CC00332_ext -CC00341_ext -CC00353_ext -CC00369_ext -CC00379_ext -CC00394_ext -CC00399_ext -CC00452_ext -CC00488_ext -CC00554_ext -CC00616_ext -CC00788_ext -CC01016_ext -CC01977_ext -CC02174_ext -CC00031_ext			CC00268_mito
Arginine synthesis, maintenance in mitochondrion	CC00285_mito	-CC00237_ext +CC00287_ext +CC00244_ext -CC00260_ext =CC00397_ext -CC00881_ext -CC00273_ext -CC00295_ext -CC00300_ext -CC00301_ext -CC00332_ext -CC00341_ext -CC00353_ext -CC00369_ext -CC00379_ext -CC00394_ext -CC00399_ext -CC00452_ext -CC00488_ext -CC00554_ext -CC00616_ext -CC00788_ext -CC01016_ext -CC01977_ext -CC02174_ext -CC00031_ext			CC00285_mito
Asparagine synthesis, maintenance in mitochondrion	CC00368_mito	-CC00237_ext +CC00287_ext +CC00244_ext -CC00260_ext =CC00397_ext -CC00881_ext -CC00273_ext -CC00295_ext -CC00300_ext -CC00301_ext -CC00332_ext -CC00341_ext -CC00353_ext -CC00369_ext -CC00379_ext -CC00394_ext -CC00399_ext -CC00452_ext -CC00488_ext -CC00554_ext -CC00616_ext -CC00788_ext -CC01016_ext -CC01977_ext -CC02174_ext -CC00031_ext			CC00368_mito
Aspartate synthesis, maintenance in mitochondrion	CC00275_mito	-CC00237_ext +CC00287_ext +CC00244_ext -CC00260_ext =CC00397_ext -CC00881_ext -CC00273_ext -CC00295_ext -CC00300_ext -CC00301_ext -CC00332_ext -CC00341_ext -CC00353_ext -CC00369_ext -CC00379_ext -CC00394_ext -CC00399_ext -CC00452_ext -CC00488_ext -CC00554_ext -CC00616_ext -CC00788_ext -CC01016_ext -CC01977_ext -CC02174_ext -CC00031_ext			CC00275_mito
Cysteine synthesis, maintenance in mitochondrion	CC00319_mito	-CC00237_ext +CC00287_ext +CC00244_ext -CC00260_ext =CC00397_ext -CC00881_ext -CC00273_ext -CC00295_ext -CC00300_ext -CC00301_ext -CC00332_ext -CC00341_ext -CC00353_ext -CC00369_ext -CC00379_ext -CC00394_ext -CC00399_ext -CC00452_ext -CC00488_ext -CC00554_ext -CC00616_ext -CC00788_ext -CC01016_ext -CC01977_ext -CC02174_ext -CC00031_ext			CC00319_mito
Cystine synthesis, maintenance in mitochondrion	CC00609_mito	-CC00237_ext +CC00287_ext +CC00244_ext -CC00260_ext =CC00397_ext -CC00881_ext -CC00273_ext -CC00295_ext -CC00300_ext -CC00301_ext -CC00332_ext -CC00341_ext -CC00353_ext -CC00369_ext -CC00379_ext -CC00394_ext -CC00399_ext -CC00452_ext -CC00488_ext -CC00554_ext -CC00616_ext -CC00788_ext -CC01016_ext -CC01977_ext -CC02174_ext -CC00031_ext			CC00609_mito
Glutamate synthesis, maintenance in mitochondrion	CC00254_mito	-CC00237_ext +CC00287_ext +CC00244_ext -CC00260_ext =CC00397_ext -CC00881_ext -CC00273_ext -CC00295_ext -CC00300_ext -CC00301_ext -CC00332_ext -CC00341_ext -CC00353_ext -CC00369_ext -CC00379_ext -CC00394_ext -CC00399_ext -CC00452_ext -CC00488_ext -CC00554_ext -CC00616_ext -CC00788_ext -CC01016_ext -CC01977_ext -CC02174_ext -CC00031_ext			CC00254_mito
Glycine synthesis, maintenance in mitochondrion	CC00265_mito	-CC00237_ext +CC00287_ext +CC00244_ext -CC00260_ext =CC00397_ext -CC00881_ext -CC00273_ext -CC00295_ext -CC00300_ext -CC00301_ext -CC00332_ext -CC00341_ext -CC00353_ext -CC00369_ext -CC00379_ext -CC00394_ext -CC00399_ext -CC00452_ext -CC00488_ext -CC00554_ext -CC00616_ext -CC00788_ext -CC01016_ext -CC01977_ext -CC02174_ext -CC00031_ext			CC00265_mito
Histidine transport, mitochondrion	CC00353_mito	-CC00237_ext +CC00287_ext +CC00244_ext -CC00260_ext =CC00397_ext -CC00881_ext -CC00273_ext -CC00295_ext -CC00300_ext -CC00301_ext -CC00332_ext -CC00341_ext -CC00353_ext -CC00369_ext -CC00379_ext -CC00394_ext -CC00399_ext -CC00452_ext -CC00488_ext -CC00554_ext -CC00616_ext -CC00788_ext -CC01016_ext -CC01977_ext -CC02174_ext -CC00031_ext			CC00353_mito
Isoleucine transport, mitochondrion	CC00554_mito	-CC00237_ext +CC00287_ext +CC00244_ext -CC00260_ext =CC00397_ext -CC00881_ext -CC00273_ext -CC00295_ext -CC00300_ext -CC00301_ext -CC00332_ext -CC00341_ext -CC00353_ext -CC00369_ext -CC00379_ext -CC00394_ext -CC00399_ext -CC00452_ext -CC00488_ext -CC00554_ext -CC00616_ext -CC00788_ext -CC01016_ext -CC01977_ext -CC02174_ext -CC00031_ext			CC00554_mito
Glutamine synthesis, maintenance in mitochondrion	CC00287_mito	-CC00237_ext +CC00287_ext +CC00244_ext -CC00260_ext =CC00397_ext -CC00881_ext -CC00273_ext -CC00295_ext -CC00300_ext -CC00301_ext -CC00332_ext -CC00341_ext -CC00353_ext -CC00369_ext -CC00379_ext -CC00394_ext -CC00399_ext -CC00452_ext -CC00488_ext -CC00554_ext -CC00616_ext -CC00788_ext -CC01016_ext -CC01977_ext -CC02174_ext -CC00031_ext			CC00287_mito
Leucine transport, mitochondrion	CC00341_mito	-CC00237_ext +CC00287_ext +CC00244_ext -CC00260_ext =CC00397_ext -CC00881_ext -CC00273_ext -CC00295_ext -CC00300_ext -CC00301_ext -CC00332_ext -CC00341_ext -CC00353_ext -CC00369_ext -CC00379_ext -CC00394_ext -CC00399_ext -CC00452_ext -CC00488_ext -CC00554_ext -CC00616_ext -CC00788_ext -CC01016_ext -CC01977_ext -CC02174_ext -CC00031_ext			CC00341_mito
Lysine transport, mitochondrion	CC00273_mito	-CC00237_ext +CC00287_ext +CC00244_ext -CC00260_ext =CC00397_ext -CC00881_ext -CC00273_ext -CC00295_ext -CC00300_ext -CC00301_ext -CC00332_ext -CC00341_ext -CC00353_ext -CC00369_ext -CC00379_ext -CC00394_ext -CC00399_ext -CC00452_ext -CC00488_ext -CC00554_ext -CC00616_ext -CC00788_ext -CC01016_ext -CC01977_ext -CC02174_ext -CC00031_ext			CC00273_mito
Methionine transport, mitochondrion	CC00295_mito	-CC00237_ext +CC00287_ext +CC00244_ext -CC00260_ext =CC00397_ext -CC00881_ext -CC00273_ext -CC00295_ext -CC00300_ext -CC00301_ext -CC00332_ext -CC00341_ext -CC00353_ext -CC00369_ext -CC00379_ext -CC00394_ext -CC00399_ext -CC00452_ext -CC00488_ext -CC00554_ext -CC00616_ext -CC00788_ext -CC01016_ext -CC01977_ext -CC02174_ext -CC00031_ext			CC00295_mito
Phenylalanine transport, mitochondrion	CC00301_mito	-CC00237_ext +CC00287_ext +CC00244_ext -CC00260_ext =CC00397_ext -CC00881_ext -CC00273_ext -CC00295_ext -CC00300_ext -CC00301_ext -CC00332_ext -CC00341_ext -CC00353_ext -CC00369_ext -CC00379_ext -CC00394_ext -CC00399_ext -CC00452_ext -CC00488_ext -CC00554_ext -CC00616_ext -CC00788_ext -CC01016_ext -CC01977_ext -CC02174_ext -CC00031_ext			CC00301_mito
Proline synthesis, maintenance in mitochondrion	CC00365_mito	-CC00237_ext +CC00287_ext +CC00244_ext -CC00260_ext =CC00397_ext -CC00881_ext -CC00273_ext -CC00295_ext -CC00300_ext -CC00301_ext -CC00332_ext -CC00341_ext -CC00353_ext -CC00369_ext -CC00379_ext -CC00394_ext -CC00399_ext -CC00452_ext -CC00488_ext -CC00554_ext -CC00616_ext -CC00788_ext -CC01016_ext -CC01977_ext -CC02174_ext -CC00031_ext			CC00365_mito
Serine synthesis, maintenance in mitochondrion	CC00288_mito	-CC00237_ext +CC00287_ext +CC00244_ext -CC00260_ext =CC00397_ext -CC00881_ext -CC00273_ext -CC00295_ext -CC00300_ext -CC00301_ext -CC00332_ext -CC00341_ext -CC00353_ext -CC00369_ext -CC00379_ext -CC00394_ext -CC00399_ext -CC00452_ext -CC00488_ext -CC00554_ext -CC00616_ext -CC00788_ext -CC01016_ext -CC01977_ext -CC02174_ext -CC00031_ext			CC00288_mito
Threonine transport, mitochondrion	CC00399_mito	-CC00237_ext +CC00287_ext +CC00244_ext -CC00260_ext =CC00397_ext -CC00881_ext -CC00273_ext -CC00295_ext -CC00300_ext -CC00301_ext -CC00332_ext -CC00341_ext -CC00353_ext -CC00369_ext -CC00379_ext -CC00394_ext -CC00399_ext -CC00452_ext -CC00488_ext -CC00554_ext -CC00616_ext -CC00788_ext -CC01016_ext -CC01977_ext -CC02174_ext -CC00031_ext			CC00399_mito
Tryptophan transport, mitochondrion	CC00300_mito	-CC00237_ext +CC00287_ext +CC00244_ext -CC00260_ext =CC00397_ext -CC00881_ext -CC00273_ext -CC00295_ext -CC00300_ext -CC00301_ext -CC00332_ext -CC00341_ext -CC00353_ext -CC00369_ext -CC00379_ext -CC00394_ext -CC00399_ext -CC00452_ext -CC00488_ext -CC00554_ext -CC00616_ext -CC00788_ext -CC01016_ext -CC01977_ext -CC02174_ext -CC00031_ext			CC00300_mito
Tyrosine synthesis, maintenance in mitochondrion	CC00305_mito	-CC00237_ext +CC00287_ext +CC00244_ext -CC00260_ext =CC00397_ext -CC00881_ext -CC00273_ext -CC00295_ext -CC00300_ext -CC00301_ext -CC00332_ext -CC00341_ext -CC00353_ext -CC00369_ext -CC00379_ext -CC00394_ext -CC00399_ext -CC00452_ext -CC00488_ext -CC00554_ext -CC00616_ext -CC00788_ext -CC01016_ext -CC01977_ext -CC02174_ext -CC00031_ext			CC00305_mito
Valine transport, mitochondrion	CC00394_mito	-CC00237_ext +CC00287_ext +CC00244_ext -CC00260_ext =CC00397_ext -CC00881_ext -CC00273_ext -CC00295_ext -CC00300_ext -CC00301_ext -CC00332_ext -CC00341_ext -CC00353_ext -CC00369_ext -CC00379_ext -CC00394_ext -CC00399_ext -CC00452_ext -CC00488_ext -CC00554_ext -CC00616_ext -CC00788_ext -CC01016_ext -CC01977_ext -CC02174_ext -CC00031_ext			CC00394_mito
Protein synthesis: Actin	CC00001_cyto	-CC00237_ext +CC00287_ext +CC00244_ext -CC00260_ext =CC00397_ext -CC00881_ext -CC00273_ext -CC00295_ext -CC00300_ext -CC00301_ext -CC00332_ext -CC00341_ext -CC00353_ext -CC00369_ext -CC00379_ext -CC00394_ext -CC00399_ext -CC00452_ext -CC00488_ext -CC00554_ext -CC00616_ext -CC00788_ext -CC01016_ext -CC01977_ext -CC02174_ext -CC00031_ext			CC00001_cyto
Protein synthesis: myosin6	CC00002_cyto	-CC00237_ext +CC00287_ext +CC00244_ext -CC00260_ext =CC00397_ext -CC00881_ext -CC00273_ext -CC00295_ext -CC00300_ext -CC00301_ext -CC00332_ext -CC00341_ext -CC00353_ext -CC00369_ext -CC00379_ext -CC00394_ext -CC00399_ext -CC00452_ext -CC00488_ext -CC00554_ext -CC00616_ext -CC00788_ext -CC01016_ext -CC01977_ext -CC02174_ext -CC00031_ext			CC00002_cyto
Protein synthesis: myosin7	CC00003_cyto	-CC00237_ext +CC00287_ext +CC00244_ext -CC00260_ext =CC00397_ext -CC00881_ext -CC00273_ext -CC00295_ext -CC00300_ext -CC00301_ext -CC00332_ext -CC00341_ext -CC00353_ext -CC00369_ext -CC00379_ext -CC00394_ext -CC00399_ext -CC00452_ext -CC00488_ext -CC00554_ext -CC00616_ext -CC00788_ext -CC01016_ext -CC01977_ext -CC02174_ext -CC00031_ext			CC00003_cyto
Protein synthesis: myosin7B	CC00004_cyto	-CC00237_ext +CC00287_ext +CC00244_ext -CC00260_ext =CC00397_ext -CC00881_ext -CC00273_ext -CC00295_ext -CC00300_ext -CC00301_ext -CC00332_ext -CC00341_ext -CC00353_ext -CC00369_ext -CC00379_ext -CC00394_ext -CC00399_ext -CC00452_ext -CC00488_ext -CC00554_ext -CC00616_ext -CC00788_ext -CC01016_ext -CC01977_ext -CC02174_ext -CC00031_ext			CC00004_cyto
Protein synthesis: alpha-sarcoglycan	CC00005_cyto	-CC00237_ext +CC00287_ext +CC00244_ext -CC00260_ext =CC00397_ext -CC00881_ext -CC00273_ext -CC00295_ext -CC00300_ext -CC00301_ext -CC00332_ext -CC00341_ext -CC00353_ext -CC00369_ext -CC00379_ext -CC00394_ext -CC00399_ext -CC00452_ext -CC00488_ext -CC00554_ext -CC00616_ext -CC00788_ext -CC01016_ext -CC01977_ext -CC02174_ext -CC00031_ext			CC00005_cyto
Protein synthesis: tropomyosin, alpha1-chain	CC00006_cyto	-CC00237_ext +CC00287_ext +CC00244_ext -CC00260_ext =CC00397_ext -CC00881_ext -CC00273_ext -CC00295_ext -CC00300_ext -CC00301_ext -CC00332_ext -CC00341_ext -CC00353_ext -CC00369_ext -CC00379_ext -CC00394_ext -CC00399_ext -CC00452_ext -CC00488_ext -CC00554_ext -CC00616_ext -CC00788_ext -CC01016_ext -CC01977_ext -CC02174_ext -CC00031_ext			CC00006_cyto
Protein synthesis: tropomyosin, beta-chain	CC00007_cyto	-CC00237_ext +CC00287_ext +CC00244_ext -CC00260_ext =CC00397_ext -CC00881_ext -CC00273_ext -CC00295_ext -CC00300_ext -CC00301_ext -CC00332_ext -CC00341_ext -CC00353_ext -CC00369_ext -CC00379_ext -CC00394_ext -CC00399_ext -CC00452_ext -CC00488_ext -CC00554_ext -CC00616_ext -CC00788_ext -CC01016_ext -CC01977_ext -CC02174_ext -CC00031_ext			CC00007_cyto
Protein synthesis: tropomyosin, alpha3-chain	CC00008_cyto	-CC00237_ext +CC00287_ext +CC00244_ext -CC00260_ext =CC00397_ext -CC00881_ext -CC00273_ext -CC00295_ext -CC00300_ext -CC00301_ext -CC00332_ext -CC00341_ext -CC00353_ext -CC00369_ext -CC00379_ext -CC00394_ext -CC00399_ext -CC00452_ext -CC00488_ext -CC00554_ext -CC00616_ext -CC00788_ext -CC01016_ext -CC01977_ext -CC02174_ext -CC00031_ext			CC00008_cyto
Protein synthesis: myosin3	CC00009_cyto	-CC00237_ext +CC00287_ext +CC00244_ext -CC00260_ext =CC00397_ext -CC00881_ext -CC00273_ext -CC00295_ext -CC00300_ext -CC00301_ext -CC00332_ext -CC00341_ext -CC00353_ext -CC00369_ext -CC00379_ext -CC00394_ext -CC00399_ext -CC00452_ext -CC00488_ext -CC00554_ext -CC00616_ext -CC00788_ext -CC01016_ext -CC01977_ext -CC02174_ext -CC00031_ext			CC00009_cyto
Protein synthesis: troponint	CC00010_cyto	-CC00237_ext +CC00287_ext +CC00244_ext -CC00260_ext =CC00397_ext -CC00881_ext -CC00273_ext -CC00295_ext -CC00300_ext -CC00301_ext -CC00332_ext -CC00341_ext -CC00353_ext -CC00369_ext -CC00379_ext -CC00394_ext -CC00399_ext -CC00452_ext -CC00488_ext -CC00554_ext -CC00616_ext -CC00788_ext -CC01016_ext -CC01977_ext -CC02174_ext -CC00031_ext			CC00010_cyto
Protein synthesis: troponinc	CC00011_cyto	-CC00237_ext +CC00287_ext +CC00244_ext -CC00260_ext =CC00397_ext -CC00881_ext -CC00273_ext -CC00295_ext -CC00300_ext -CC00301_ext -CC00332_ext -CC00341_ext -CC00353_ext -CC00369_ext -CC00379_ext -CC00394_ext -CC00399_ext -CC00452_ext -CC00488_ext -CC00554_ext -CC00616_ext -CC00788_ext -CC01016_ext -CC01977_ext -CC02174_ext -CC00031_ext			CC00011_cyto
Protein synthesis: titin	CC00012_cyto	-CC00237_ext +CC00287_ext +CC00244_ext -CC00260_ext =CC00397_ext -CC00881_ext -CC00273_ext -CC00295_ext -CC00300_ext -CC00301_ext -CC00332_ext -CC00341_ext -CC00353_ext -CC00369_ext -CC00379_ext -CC00394_ext -CC00399_ext -CC00452_ext -CC00488_ext -CC00554_ext -CC00616_ext -CC00788_ext -CC01016_ext -CC01977_ext -CC02174_ext -CC00031_ext			CC00012_cyto
Protein synthesis: tropomyosin, alpha4-chain	CC00013_cyto	-CC00237_ext +CC00287_ext +CC00244_ext -CC00260_ext =CC00397_ext -CC00881_ext -CC00273_ext -CC00295_ext -CC00300_ext -CC00301_ext -CC00332_ext -CC00341_ext -CC00353_ext -CC00369_ext -CC00379_ext -CC00394_ext -CC00399_ext -CC00452_ext -CC00488_ext -CC00554_ext -CC00616_ext -CC00788_ext -CC01016_ext -CC01977_ext -CC02174_ext -CC00031_ext			CC00013_cyto
Pyruvate degradation	-1 CC00252_ext	-CC00237_ext +CC00287_ext +CC00244_ext -CC00260_ext =CC00397_ext -CC00881_ext -CC00273_ext -CC00295_ext -CC00300_ext -CC00301_ext -CC00332_ext -CC00341_ext -CC00353_ext -CC00369_ext -CC00379_ext -CC00394_ext -CC00399_ext -CC00452_ext -CC00488_ext -CC00554_ext -CC00616_ext -CC00788_ext -CC01016_ext -CC01977_ext -CC02174_ext -CC00031_ext			CC00252_ext
Glutamate degradation	-1 CC00254_ext	-CC00237_ext +CC00287_ext +CC00244_ext -CC00260_ext =CC00397_ext -CC00881_ext -CC00273_ext -CC00295_ext -CC00300_ext -CC00301_ext -CC00332_ext -CC00341_ext -CC00353_ext -CC00369_ext -CC00379_ext -CC00394_ext -CC00399_ext -CC00452_ext -CC00488_ext -CC00554_ext -CC00616_ext -CC00788_ext -CC01016_ext -CC01977_ext -CC02174_ext -CC00031_ext			CC00254_ext
Alpha-Ketoglutarate degradation	-1 CC00255_ext	-CC00237_ext +CC00287_ext +CC00244_ext -CC00260_ext =CC00397_ext -CC00881_ext -CC00273_ext -CC00295_ext -CC00300_ext -CC00301_ext -CC00332_ext -CC00341_ext -CC00353_ext -CC00369_ext -CC00379_ext -CC00394_ext -CC00399_ext -CC00452_ext -CC00488_ext -CC00554_ext -CC00616_ext -CC00788_ext -CC01016_ext -CC01977_ext -CC02174_ext -CC00031_ext			CC00255_ext
Glucose-degradation	-1 CC00260_ext	-CC00237_ext +CC00287_ext +CC00244_ext -CC00260_ext =CC00397_ext -CC00881_ext -CC00273_ext -CC00295_ext -CC00300_ext -CC00301_ext -CC00332_ext -CC00341_ext -CC00353_ext -CC00369_ext -CC00379_ext -CC00394_ext -CC00399_ext -CC00452_ext -CC00488_ext -CC00554_ext -CC00616_ext -CC00788_ext -CC01016_ext -CC01977_ext -CC02174_ext -CC00031_ext			CC00260_ext
Acetate degradation	-1 CC00262_ext	-CC00237_ext +CC00287_ext +CC00244_ext -CC00260_ext =CC00397_ext -CC00881_ext -CC00273_ext -CC00295_ext -CC00300_ext -CC00301_ext -CC00332_ext -CC00341_ext -CC00353_ext -CC00369_ext -CC00379_ext -CC00394_ext -CC00399_ext -CC00452_ext -CC00488_ext -CC00554_ext -CC00616_ext -CC00788_ext -CC01016_ext -CC01977_ext -CC02174_ext -CC00031_ext			CC00262_ext
Glycine degradation	-1 CC00265_ext	-CC00237_ext +CC00287_ext +CC00244_ext -CC00260_ext =CC00397_ext -CC00881_ext -CC00273_ext -CC00295_ext -CC00300_ext -CC00301_ext -CC00332_ext -CC00341_ext -CC00353_ext -CC00369_ext -CC00379_ext -CC00394_ext -CC00399_ext -CC00452_ext -CC00488_ext -CC00554_ext -CC00616_ext -CC00788_ext -CC01016_ext -CC01977_ext -CC02174_ext -CC00031_ext			CC00265_ext
Alanine degradation	-1 CC00268_ext	-CC00237_ext +CC00287_ext +CC00244_ext -CC00260_ext =CC00397_ext -CC00881_ext -CC00273_ext -CC00295_ext -CC00300_ext -CC00301_ext -CC00332_ext -CC00341_ext -CC00353_ext -CC00369_ext -CC00379_ext -CC00394_ext -CC00399_ext -CC00452_ext -CC00488_ext -CC00554_ext -CC00616_ext -CC00788_ext -CC01016_ext -CC01977_ext -CC02174_ext -CC00031_ext			CC00268_ext
Succinate degradation	-1 CC00269_ext	-CC00237_ext +CC00287_ext +CC00244_ext -CC00260_ext =CC00397_ext -CC00881_ext -CC00273_ext -CC00295_ext -CC00300_ext -CC00301_ext -CC00332_ext -CC00341_ext -CC00353_ext -CC00369_ext -CC00379_ext -CC00394_ext -CC00399_ext -CC00452_ext -CC00488_ext -CC00554_ext -CC00616_ext -CC00788_ext -CC01016_ext -CC01977_ext -CC02174_ext -CC00031_ext			CC00269_ext
Synthesis UDP-N-acetylglucosamine, cytosol	CC00270_cyto	-CC00237_ext +CC00287_ext +CC00244_ext -CC00260_ext =CC00397_ext -CC00881_ext -CC00273_ext -CC00295_ext -CC00300_ext -CC00301_ext -CC00332_ext -CC00341_ext -CC00353_ext -CC00369_ext -CC00379_ext -CC00394_ext -CC00399_ext -CC00452_ext -CC00488_ext -CC00554_ext -CC00616_ext -CC00788_ext -CC01016_ext -CC01977_ext -CC02174_ext -CC00031_ext			CC00270_cyto
Aspartate degradation	-1 CC00275_ext	-CC00237_ext +CC00287_ext +CC00244_ext -CC00260_ext =CC00397_ext -CC00881_ext -CC00273_ext -CC00295_ext -CC00300_ext -CC00301_ext -CC00332_ext -CC00341_ext -CC00353_ext -CC00369_ext -CC00379_ext -CC00394_ext -CC00399_ext -CC00452_ext -CC00488_ext -CC00554_ext -CC00616_ext -CC00788_ext -CC01016_ext -CC01977_ext -CC02174_ext -CC00031_ext			CC00275_ext
GSH uptake	-1 CC00276_ext	-CC00237_ext +CC00287_ext +CC00244_ext -CC00260_ext =CC00397_ext -CC00881_ext -CC00273_ext -CC00295_ext -CC00300_ext -CC00301_ext -CC00332_ext -CC00341_ext -CC00353_ext -CC00369_ext -CC00379_ext -CC00394_ext -CC00399_ext -CC00452_ext -CC00488_ext -CC00554_ext -CC00616_ext -CC00788_ext -CC01016_ext -CC01977_ext -CC02174_ext -CC00031_ext +CC00276_cyto			CC00276_ext
Formate degradation, cytosol	-1 CC00281_cyto	-CC00237_ext +CC00287_ext +CC00244_ext -CC00260_ext =CC00397_ext -CC00881_ext -CC00273_ext -CC00295_ext -CC00300_ext -CC00301_ext -CC00332_ext -CC00341_ext -CC00353_ext -CC00369_ext -CC00379_ext -CC00394_ext -CC00399_ext -CC00452_ext -CC00488_ext -CC00554_ext -CC00616_ext -CC00788_ext -CC01016_ext -CC01977_ext -CC02174_ext -CC00031_ext			CC00281_cyto
Arginine degradation	-1 CC00285_ext	-CC00237_ext +CC00287_ext +CC00244_ext -CC00260_ext =CC00397_ext -CC00881_ext -CC00273_ext -CC00295_ext -CC00300_ext -CC00301_ext -CC00332_ext -CC00341_ext -CC00353_ext -CC00369_ext -CC00379_ext -CC00394_ext -CC00399_ext -CC00452_ext -CC00488_ext -CC00554_ext -CC00616_ext -CC00788_ext -CC01016_ext -CC01977_ext -CC02174_ext -CC00031_ext			CC00285_ext
Glutamine degradation	-1 CC00287_ext	-CC00237_ext +CC00287_ext +CC00244_ext -CC00260_ext =CC00397_ext -CC00881_ext -CC00273_ext -CC00295_ext -CC00300_ext -CC00301_ext -CC00332_ext -CC00341_ext -CC00353_ext -CC00369_ext -CC00379_ext -CC00394_ext -CC00399_ext -CC00452_ext -CC00488_ext -CC00554_ext -CC00616_ext -CC00788_ext -CC01016_ext -CC01977_ext -CC02174_ext -CC00031_ext			CC00287_ext
Serine degradation	-1 CC00288_ext	-CC00237_ext +CC00287_ext +CC00244_ext -CC00260_ext =CC00397_ext -CC00881_ext -CC00273_ext -CC00295_ext -CC00300_ext -CC00301_ext -CC00332_ext -CC00341_ext -CC00353_ext -CC00369_ext -CC00379_ext -CC00394_ext -CC00399_ext -CC00452_ext -CC00488_ext -CC00554_ext -CC00616_ext -CC00788_ext -CC01016_ext -CC01977_ext -CC02174_ext -CC00031_ext			CC00288_ext
Phosphoenolpyruvate degradation, cytosol	-1 CC00296_cyto	-CC00237_ext +CC00287_ext +CC00244_ext -CC00260_ext =CC00397_ext -CC00881_ext -CC00273_ext -CC00295_ext -CC00300_ext -CC00301_ext -CC00332_ext -CC00341_ext -CC00353_ext -CC00369_ext -CC00379_ext -CC00394_ext -CC00399_ext -CC00452_ext -CC00488_ext -CC00554_ext -CC00616_ext -CC00788_ext -CC01016_ext -CC01977_ext -CC02174_ext -CC00031_ext			CC00296_cyto
Ornithine degradation	-1 CC00299_ext	-CC00237_ext +CC00287_ext +CC00244_ext -CC00260_ext =CC00397_ext -CC00881_ext -CC00273_ext -CC00295_ext -CC00300_ext -CC00301_ext -CC00332_ext -CC00341_ext -CC00353_ext -CC00369_ext -CC00379_ext -CC00394_ext -CC00399_ext -CC00452_ext -CC00488_ext -CC00554_ext -CC00616_ext -CC00788_ext -CC01016_ext -CC01977_ext -CC02174_ext -CC00031_ext			CC00299_ext
Tyrosine degradation	-1 CC00305_ext	-CC00237_ext +CC00287_ext +CC00244_ext -CC00260_ext =CC00397_ext -CC00881_ext -CC00273_ext -CC00295_ext -CC00300_ext -CC00301_ext -CC00332_ext -CC00341_ext -CC00353_ext -CC00369_ext -CC00379_ext -CC00394_ext -CC00399_ext -CC00452_ext -CC00488_ext -CC00554_ext -CC00616_ext -CC00788_ext -CC01016_ext -CC01977_ext -CC02174_ext -CC00031_ext			CC00305_ext
Glucose-6P degradation, cytosol	-1 CC00314_cyto	-CC00237_ext +CC00287_ext +CC00244_ext -CC00260_ext =CC00397_ext -CC00881_ext -CC00273_ext -CC00295_ext -CC00300_ext -CC00301_ext -CC00332_ext -CC00341_ext -CC00353_ext -CC00369_ext -CC00379_ext -CC00394_ext -CC00399_ext -CC00452_ext -CC00488_ext -CC00554_ext -CC00616_ext -CC00788_ext -CC01016_ext -CC01977_ext -CC02174_ext -CC00031_ext			CC00314_cyto
sn-Glycerol-3P degradation, cytosol	-1 CC00315_cyto	-CC00237_ext +CC00287_ext +CC00244_ext -CC00260_ext =CC00397_ext -CC00881_ext -CC00273_ext -CC00295_ext -CC00300_ext -CC00301_ext -CC00332_ext -CC00341_ext -CC00353_ext -CC00369_ext -CC00379_ext -CC00394_ext -CC00399_ext -CC00452_ext -CC00488_ext -CC00554_ext -CC00616_ext -CC00788_ext -CC01016_ext -CC01977_ext -CC02174_ext -CC00031_ext			CC00315_cyto
Fructose degradation	-1 CC00317_ext	-CC00237_ext +CC00287_ext +CC00244_ext -CC00260_ext =CC00397_ext -CC00881_ext -CC00273_ext -CC00295_ext -CC00300_ext -CC00301_ext -CC00332_ext -CC00341_ext -CC00353_ext -CC00369_ext -CC00379_ext -CC00394_ext -CC00399_ext -CC00452_ext -CC00488_ext -CC00554_ext -CC00616_ext -CC00788_ext -CC01016_ext -CC01977_ext -CC02174_ext -CC00031_ext			CC00317_ext
Cysteine uptake	-1 CC00319_ext	-CC00237_ext +CC00287_ext +CC00244_ext -CC00260_ext =CC00397_ext -CC00881_ext -CC00273_ext -CC00295_ext -CC00300_ext -CC00301_ext -CC00332_ext -CC00341_ext -CC00353_ext -CC00369_ext -CC00379_ext -CC00394_ext -CC00399_ext -CC00452_ext -CC00488_ext -CC00554_ext -CC00616_ext -CC00788_ext -CC01016_ext -CC01977_ext -CC02174_ext -CC00031_ext+CC00319_cyto			CC00319_ext
Uracil degradation	-1 CC00326_ext CC00297_cyto	-CC00237_ext +CC00287_ext +CC00244_ext -CC00260_ext =CC00397_ext -CC00881_ext -CC00273_ext -CC00295_ext -CC00300_ext -CC00301_ext -CC00332_ext -CC00341_ext -CC00353_ext -CC00369_ext -CC00379_ext -CC00394_ext -CC00399_ext -CC00452_ext -CC00488_ext -CC00554_ext -CC00616_ext -CC00788_ext -CC01016_ext -CC01977_ext -CC02174_ext -CC00031_ext			CC00326_ext CC00297_cyto
Glycerol degradation	-1 CC00334_ext	-CC00237_ext +CC00287_ext +CC00244_ext -CC00260_ext =CC00397_ext -CC00881_ext -CC00273_ext -CC00295_ext -CC00300_ext -CC00301_ext -CC00332_ext -CC00341_ext -CC00353_ext -CC00369_ext -CC00379_ext -CC00394_ext -CC00399_ext -CC00452_ext -CC00488_ext -CC00554_ext -CC00616_ext -CC00788_ext -CC01016_ext -CC01977_ext -CC02174_ext -CC00031_ext			CC00334_ext
Galactose degradation	-1 CC00342_ext	-CC00237_ext +CC00287_ext +CC00244_ext -CC00260_ext =CC00397_ext -CC00881_ext -CC00273_ext -CC00295_ext -CC00300_ext -CC00301_ext -CC00332_ext -CC00341_ext -CC00353_ext -CC00369_ext -CC00379_ext -CC00394_ext -CC00399_ext -CC00452_ext -CC00488_ext -CC00554_ext -CC00616_ext -CC00788_ext -CC01016_ext -CC01977_ext -CC02174_ext -CC00031_ext			CC00342_ext
Inositol synthesis, cytosol	CC00355_cyto	-CC00237_ext +CC00287_ext +CC00244_ext -CC00260_ext =CC00397_ext -CC00881_ext -CC00273_ext -CC00295_ext -CC00300_ext -CC00301_ext -CC00332_ext -CC00341_ext -CC00353_ext -CC00369_ext -CC00379_ext -CC00394_ext -CC00399_ext -CC00452_ext -CC00488_ext -CC00554_ext -CC00616_ext -CC00788_ext -CC01016_ext -CC01977_ext -CC02174_ext -CC00031_ext			CC00355_cyto
Adenine degradation	-1 CC00364_ext CC00232_cyto	-CC00237_ext +CC00287_ext +CC00244_ext -CC00260_ext =CC00397_ext -CC00881_ext -CC00273_ext -CC00295_ext -CC00300_ext -CC00301_ext -CC00332_ext -CC00341_ext -CC00353_ext -CC00369_ext -CC00379_ext -CC00394_ext -CC00399_ext -CC00452_ext -CC00488_ext -CC00554_ext -CC00616_ext -CC00788_ext -CC01016_ext -CC01977_ext -CC02174_ext -CC00031_ext			CC00364_ext CC00232_cyto
Proline degradation	-1 CC00365_ext	-CC00237_ext +CC00287_ext +CC00244_ext -CC00260_ext =CC00397_ext -CC00881_ext -CC00273_ext -CC00295_ext -CC00300_ext -CC00301_ext -CC00332_ext -CC00341_ext -CC00353_ext -CC00369_ext -CC00379_ext -CC00394_ext -CC00399_ext -CC00452_ext -CC00488_ext -CC00554_ext -CC00616_ext -CC00788_ext -CC01016_ext -CC01977_ext -CC02174_ext -CC00031_ext			CC00365_ext
Malate degradation, cytosol	-1 CC00366_cyto	-CC00237_ext +CC00287_ext +CC00244_ext -CC00260_ext =CC00397_ext -CC00881_ext -CC00273_ext -CC00295_ext -CC00300_ext -CC00301_ext -CC00332_ext -CC00341_ext -CC00353_ext -CC00369_ext -CC00379_ext -CC00394_ext -CC00399_ext -CC00452_ext -CC00488_ext -CC00554_ext -CC00616_ext -CC00788_ext -CC01016_ext -CC01977_ext -CC02174_ext -CC00031_ext			CC00366_cyto
Asparagine degradation	-1 CC00368_ext	-CC00237_ext +CC00287_ext +CC00244_ext -CC00260_ext =CC00397_ext -CC00881_ext -CC00273_ext -CC00295_ext -CC00300_ext -CC00301_ext -CC00332_ext -CC00341_ext -CC00353_ext -CC00369_ext -CC00379_ext -CC00394_ext -CC00399_ext -CC00452_ext -CC00488_ext -CC00554_ext -CC00616_ext -CC00788_ext -CC01016_ext -CC01977_ext -CC02174_ext -CC00031_ext			CC00368_ext
Citrate degradation	-1 CC00373_ext	-CC00237_ext +CC00287_ext +CC00244_ext -CC00260_ext =CC00397_ext -CC00881_ext -CC00273_ext -CC00295_ext -CC00300_ext -CC00301_ext -CC00332_ext -CC00341_ext -CC00353_ext -CC00369_ext -CC00379_ext -CC00394_ext -CC00399_ext -CC00452_ext -CC00488_ext -CC00554_ext -CC00616_ext -CC00788_ext -CC01016_ext -CC01977_ext -CC02174_ext -CC00031_ext			CC00373_ext
Propanoate degradation	-1 CC00378_ext	-CC00237_ext +CC00287_ext +CC00244_ext -CC00260_ext =CC00397_ext -CC00881_ext -CC00273_ext -CC00295_ext -CC00300_ext -CC00301_ext -CC00332_ext -CC00341_ext -CC00353_ext -CC00369_ext -CC00379_ext -CC00394_ext -CC00399_ext -CC00452_ext -CC00488_ext -CC00554_ext -CC00616_ext -CC00788_ext -CC01016_ext -CC01977_ext -CC02174_ext -CC00031_ext			CC00378_ext
Acetoacetate degradation	-1 CC00379_ext	-CC00237_ext +CC00287_ext +CC00244_ext -CC00260_ext =CC00397_ext -CC00881_ext -CC00273_ext -CC00295_ext -CC00300_ext -CC00301_ext -CC00332_ext -CC00341_ext -CC00353_ext -CC00369_ext -CC00379_ext -CC00394_ext -CC00399_ext -CC00452_ext -CC00488_ext -CC00554_ext -CC00616_ext -CC00788_ext -CC01016_ext -CC01977_ext -CC02174_ext -CC00031_ext			CC00379_ext
L-Lactate degradation	-1 CC00397_ext	-CC00237_ext +CC00287_ext +CC00244_ext -CC00260_ext =CC00397_ext -CC00881_ext -CC00273_ext -CC00295_ext -CC00300_ext -CC00301_ext -CC00332_ext -CC00341_ext -CC00353_ext -CC00369_ext -CC00379_ext -CC00394_ext -CC00399_ext -CC00452_ext -CC00488_ext -CC00554_ext -CC00616_ext -CC00788_ext -CC01016_ext -CC01977_ext -CC02174_ext -CC00031_ext			CC00397_ext
Ethanolamine degradation, cytosol	-1 CC00400_cyto	-CC00237_ext +CC00287_ext +CC00244_ext -CC00260_ext =CC00397_ext -CC00881_ext -CC00273_ext -CC00295_ext -CC00300_ext -CC00301_ext -CC00332_ext -CC00341_ext -CC00353_ext -CC00369_ext -CC00379_ext -CC00394_ext -CC00399_ext -CC00452_ext -CC00488_ext -CC00554_ext -CC00616_ext -CC00788_ext -CC01016_ext -CC01977_ext -CC02174_ext -CC00031_ext			CC00400_cyto
UDP-N-acetyl-D-galactosamine synthesis, cytosol	CC00410_cyto	-CC00237_ext +CC00287_ext +CC00244_ext -CC00260_ext =CC00397_ext -CC00881_ext -CC00273_ext -CC00295_ext -CC00300_ext -CC00301_ext -CC00332_ext -CC00341_ext -CC00353_ext -CC00369_ext -CC00379_ext -CC00394_ext -CC00399_ext -CC00452_ext -CC00488_ext -CC00554_ext -CC00616_ext -CC00788_ext -CC01016_ext -CC01977_ext -CC02174_ext -CC00031_ext			CC00410_cyto
Adenosine degradation	-1 CC00416_ext CC00232_cyto	-CC00237_ext +CC00287_ext +CC00244_ext -CC00260_ext =CC00397_ext -CC00881_ext -CC00273_ext -CC00295_ext -CC00300_ext -CC00301_ext -CC00332_ext -CC00341_ext -CC00353_ext -CC00369_ext -CC00379_ext -CC00394_ext -CC00399_ext -CC00452_ext -CC00488_ext -CC00554_ext -CC00616_ext -CC00788_ext -CC01016_ext -CC01977_ext -CC02174_ext -CC00031_ext			CC00416_ext CC00232_cyto
Guanine degradation	-1 CC00439_ext CC00271_cyto	-CC00237_ext +CC00287_ext +CC00244_ext -CC00260_ext =CC00397_ext -CC00881_ext -CC00273_ext -CC00295_ext -CC00300_ext -CC00301_ext -CC00332_ext -CC00341_ext -CC00353_ext -CC00369_ext -CC00379_ext -CC00394_ext -CC00399_ext -CC00452_ext -CC00488_ext -CC00554_ext -CC00616_ext -CC00788_ext -CC01016_ext -CC01977_ext -CC02174_ext -CC00031_ext			CC00439_ext CC00271_cyto
Palmitate degradation	-1 CC00446_ext	-CC00237_ext +CC00287_ext +CC00244_ext -CC00260_ext =CC00397_ext -CC00881_ext -CC00273_ext -CC00295_ext -CC00300_ext -CC00301_ext -CC00332_ext -CC00341_ext -CC00353_ext -CC00369_ext -CC00379_ext -CC00394_ext -CC00399_ext -CC00452_ext -CC00488_ext -CC00554_ext -CC00616_ext -CC00788_ext -CC01016_ext -CC01977_ext -CC02174_ext -CC00031_ext			CC00446_ext
Inosine degradation	-1 CC00475_ext CC00232_cyto	-CC00237_ext +CC00287_ext +CC00244_ext -CC00260_ext =CC00397_ext -CC00881_ext -CC00273_ext -CC00295_ext -CC00300_ext -CC00301_ext -CC00332_ext -CC00341_ext -CC00353_ext -CC00369_ext -CC00379_ext -CC00394_ext -CC00399_ext -CC00452_ext -CC00488_ext -CC00554_ext -CC00616_ext -CC00788_ext -CC01016_ext -CC01977_ext -CC02174_ext -CC00031_ext			CC00475_ext CC00232_cyto
Uridine degradation	-1 CC00479_ext CC00297_cyto	-CC00237_ext +CC00287_ext +CC00244_ext -CC00260_ext =CC00397_ext -CC00881_ext -CC00273_ext -CC00295_ext -CC00300_ext -CC00301_ext -CC00332_ext -CC00341_ext -CC00353_ext -CC00369_ext -CC00379_ext -CC00394_ext -CC00399_ext -CC00452_ext -CC00488_ext -CC00554_ext -CC00616_ext -CC00788_ext -CC01016_ext -CC01977_ext -CC02174_ext -CC00031_ext			CC00479_ext CC00297_cyto
Creatine degradation, cytosol	-1 CC00480_cyto CC01140_cyto	-CC00237_ext +CC00287_ext +CC00244_ext -CC00260_ext =CC00397_ext -CC00881_ext -CC00273_ext -CC00295_ext -CC00300_ext -CC00301_ext -CC00332_ext -CC00341_ext -CC00353_ext -CC00369_ext -CC00379_ext -CC00394_ext -CC00399_ext -CC00452_ext -CC00488_ext -CC00554_ext -CC00616_ext -CC00788_ext -CC01016_ext -CC01977_ext -CC02174_ext -CC00031_ext			CC00480_cyto CC01140_cyto
Citrulline degradation	-1 CC00497_ext	-CC00237_ext +CC00287_ext +CC00244_ext -CC00260_ext =CC00397_ext -CC00881_ext -CC00273_ext -CC00295_ext -CC00300_ext -CC00301_ext -CC00332_ext -CC00341_ext -CC00353_ext -CC00369_ext -CC00379_ext -CC00394_ext -CC00399_ext -CC00452_ext -CC00488_ext -CC00554_ext -CC00616_ext -CC00788_ext -CC01016_ext -CC01977_ext -CC02174_ext -CC00031_ext			CC00497_ext
Deoxyguanosine degradation	-1 CC00500_ext CC00271_cyto	-CC00237_ext +CC00287_ext +CC00244_ext -CC00260_ext =CC00397_ext -CC00881_ext -CC00273_ext -CC00295_ext -CC00300_ext -CC00301_ext -CC00332_ext -CC00341_ext -CC00353_ext -CC00369_ext -CC00379_ext -CC00394_ext -CC00399_ext -CC00452_ext -CC00488_ext -CC00554_ext -CC00616_ext -CC00788_ext -CC01016_ext -CC01977_ext -CC02174_ext -CC00031_ext			CC00500_ext CC00271_cyto
Guanosine degradation	-1 CC00542_ext CC00271_cyto	-CC00237_ext +CC00287_ext +CC00244_ext -CC00260_ext =CC00397_ext -CC00881_ext -CC00273_ext -CC00295_ext -CC00300_ext -CC00301_ext -CC00332_ext -CC00341_ext -CC00353_ext -CC00369_ext -CC00379_ext -CC00394_ext -CC00399_ext -CC00452_ext -CC00488_ext -CC00554_ext -CC00616_ext -CC00788_ext -CC01016_ext -CC01977_ext -CC02174_ext -CC00031_ext			CC00542_ext CC00271_cyto
Histamine degradation	-1 CC00543_ext CC01601_cyto	-CC00237_ext +CC00287_ext +CC00244_ext -CC00260_ext =CC00397_ext -CC00881_ext -CC00273_ext -CC00295_ext -CC00300_ext -CC00301_ext -CC00332_ext -CC00341_ext -CC00353_ext -CC00369_ext -CC00379_ext -CC00394_ext -CC00399_ext -CC00452_ext -CC00488_ext -CC00554_ext -CC00616_ext -CC00788_ext -CC01016_ext -CC01977_ext -CC02174_ext -CC00031_ext			CC00543_ext CC01601_cyto
Histidine degradation	-1 CC00353_ext	-CC00237_ext +CC00287_ext +CC00244_ext -CC00260_ext =CC00397_ext -CC00881_ext -CC00273_ext -CC00295_ext -CC00300_ext -CC00301_ext -CC00332_ext -CC00341_ext -CC00353_ext -CC00369_ext -CC00379_ext -CC00394_ext -CC00399_ext -CC00452_ext -CC00488_ext -CC00554_ext -CC00616_ext -CC00788_ext -CC01016_ext -CC01977_ext -CC02174_ext -CC00031_ext			CC00353_ext
Cytidine degradation	-1 CC00601_ext CC00286_cyto	-CC00237_ext +CC00287_ext +CC00244_ext -CC00260_ext =CC00397_ext -CC00881_ext -CC00273_ext -CC00295_ext -CC00300_ext -CC00301_ext -CC00332_ext -CC00341_ext -CC00353_ext -CC00369_ext -CC00379_ext -CC00394_ext -CC00399_ext -CC00452_ext -CC00488_ext -CC00554_ext -CC00616_ext -CC00788_ext -CC01016_ext -CC01977_ext -CC02174_ext -CC00031_ext			CC00601_ext CC00286_cyto
Deoxyuridine degradation	-1 CC00630_ext CC00297_cyto	-CC00237_ext +CC00287_ext +CC00244_ext -CC00260_ext =CC00397_ext -CC00881_ext -CC00273_ext -CC00295_ext -CC00300_ext -CC00301_ext -CC00332_ext -CC00341_ext -CC00353_ext -CC00369_ext -CC00379_ext -CC00394_ext -CC00399_ext -CC00452_ext -CC00488_ext -CC00554_ext -CC00616_ext -CC00788_ext -CC01016_ext -CC01977_ext -CC02174_ext -CC00031_ext			CC00630_ext CC00297_cyto
Deoxyadenosine degradation	-1 CC00651_ext CC00232_cyto	-CC00237_ext +CC00287_ext +CC00244_ext -CC00260_ext =CC00397_ext -CC00881_ext -CC00273_ext -CC00295_ext -CC00300_ext -CC00301_ext -CC00332_ext -CC00341_ext -CC00353_ext -CC00369_ext -CC00379_ext -CC00394_ext -CC00399_ext -CC00452_ext -CC00488_ext -CC00554_ext -CC00616_ext -CC00788_ext -CC01016_ext -CC01977_ext -CC02174_ext -CC00031_ext			CC00651_ext CC00232_cyto
Deoxycytidine degradation	-1 CC00794_ext CC00286_cyto	-CC00237_ext +CC00287_ext +CC00244_ext -CC00260_ext =CC00397_ext -CC00881_ext -CC00273_ext -CC00295_ext -CC00300_ext -CC00301_ext -CC00332_ext -CC00341_ext -CC00353_ext -CC00369_ext -CC00379_ext -CC00394_ext -CC00399_ext -CC00452_ext -CC00488_ext -CC00554_ext -CC00616_ext -CC00788_ext -CC01016_ext -CC01977_ext -CC02174_ext -CC00031_ext			CC00794_ext CC00286_cyto
(R)-3-Hydroxybutanoate degradation	-1 CC00881_ext	-CC00237_ext +CC00287_ext +CC00244_ext -CC00260_ext =CC00397_ext -CC00881_ext -CC00273_ext -CC00295_ext -CC00300_ext -CC00301_ext -CC00332_ext -CC00341_ext -CC00353_ext -CC00369_ext -CC00379_ext -CC00394_ext -CC00399_ext -CC00452_ext -CC00488_ext -CC00554_ext -CC00616_ext -CC00788_ext -CC01016_ext -CC01977_ext -CC02174_ext -CC00031_ext			CC00881_ext
L-Cystathionine degradation, cytosol	-1 CC01136_cyto	-CC00237_ext +CC00287_ext +CC00244_ext -CC00260_ext =CC00397_ext -CC00881_ext -CC00273_ext -CC00295_ext -CC00300_ext -CC00301_ext -CC00332_ext -CC00341_ext -CC00353_ext -CC00369_ext -CC00379_ext -CC00394_ext -CC00399_ext -CC00452_ext -CC00488_ext -CC00554_ext -CC00616_ext -CC00788_ext -CC01016_ext -CC01977_ext -CC02174_ext -CC00031_ext +CC00319_cyto			CC01136_cyto
Alanine synthesis, cytosol	CC00268_cyto	-CC00237_ext +CC00287_ext +CC00244_ext -CC00260_ext =CC00397_ext -CC00881_ext -CC00273_ext -CC00295_ext -CC00300_ext -CC00301_ext -CC00332_ext -CC00341_ext -CC00353_ext -CC00369_ext -CC00379_ext -CC00394_ext -CC00399_ext -CC00452_ext -CC00488_ext -CC00554_ext -CC00616_ext -CC00788_ext -CC01016_ext -CC01977_ext -CC02174_ext -CC00031_ext			CC00268_cyto
Cholesterol-cyto	CC00398_cyto	-CC00237_ext +CC00287_ext +CC00244_ext -CC00260_ext =CC00397_ext -CC00881_ext -CC00273_ext -CC00295_ext -CC00300_ext -CC00301_ext -CC00332_ext -CC00341_ext -CC00353_ext -CC00369_ext -CC00379_ext -CC00394_ext -CC00399_ext -CC00452_ext -CC00488_ext -CC00554_ext -CC00616_ext -CC00788_ext -CC01016_ext -CC01977_ext -CC02174_ext -CC00031_ext			CC00398_cyto
Cholesterol-peroxy	CC00398_peroxy	-CC00237_ext +CC00287_ext +CC00244_ext -CC00260_ext =CC00397_ext -CC00881_ext -CC00273_ext -CC00295_ext -CC00300_ext -CC00301_ext -CC00332_ext -CC00341_ext -CC00353_ext -CC00369_ext -CC00379_ext -CC00394_ext -CC00399_ext -CC00452_ext -CC00488_ext -CC00554_ext -CC00616_ext -CC00788_ext -CC01016_ext -CC01977_ext -CC02174_ext -CC00031_ext -CC01670_peroxy			CC00398_peroxy
Cholesterol-endo	CC00398_micro	-CC00237_ext +CC00287_ext +CC00244_ext -CC00260_ext =CC00397_ext -CC00881_ext -CC00273_ext -CC00295_ext -CC00300_ext -CC00301_ext -CC00332_ext -CC00341_ext -CC00353_ext -CC00369_ext -CC00379_ext -CC00394_ext -CC00399_ext -CC00452_ext -CC00488_ext -CC00554_ext -CC00616_ext -CC00788_ext -CC01016_ext -CC01977_ext -CC02174_ext -CC00031_ext			CC00398_micro
Cholesterol synthesis, cytosol	CC00490_cyto	-CC00237_ext +CC00287_ext +CC00244_ext -CC00260_ext =CC00397_ext -CC00881_ext -CC00273_ext -CC00295_ext -CC00300_ext -CC00301_ext -CC00332_ext -CC00341_ext -CC00353_ext -CC00369_ext -CC00379_ext -CC00394_ext -CC00399_ext -CC00452_ext -CC00488_ext -CC00554_ext -CC00616_ext -CC00788_ext -CC01016_ext -CC01977_ext -CC02174_ext -CC00031_ext			CC00490_cyto
Cholesterol synthesis, peroxysome	CC00490_mito	-CC00237_ext +CC00287_ext +CC00244_ext -CC00260_ext =CC00397_ext -CC00881_ext -CC00273_ext -CC00295_ext -CC00300_ext -CC00301_ext -CC00332_ext -CC00341_ext -CC00353_ext -CC00369_ext -CC00379_ext -CC00394_ext -CC00399_ext -CC00452_ext -CC00488_ext -CC00554_ext -CC00616_ext -CC00788_ext -CC01016_ext -CC01977_ext -CC02174_ext -CC00031_ext			CC00490_mito
Cholesterol synthesis, microsome	CC00490_peroxy	-CC00237_ext +CC00287_ext +CC00244_ext -CC00260_ext =CC00397_ext -CC00881_ext -CC00273_ext -CC00295_ext -CC00300_ext -CC00301_ext -CC00332_ext -CC00341_ext -CC00353_ext -CC00369_ext -CC00379_ext -CC00394_ext -CC00399_ext -CC00452_ext -CC00488_ext -CC00554_ext -CC00616_ext -CC00788_ext -CC01016_ext -CC01977_ext -CC02174_ext -CC00031_ext			CC00490_peroxy
Carnitine synthesis, cytosol	CC00490_micro	-CC00237_ext +CC00287_ext +CC00244_ext -CC00260_ext =CC00397_ext -CC00881_ext -CC00273_ext -CC00295_ext -CC00300_ext -CC00301_ext -CC00332_ext -CC00341_ext -CC00353_ext -CC00369_ext -CC00379_ext -CC00394_ext -CC00399_ext -CC00452_ext -CC00488_ext -CC00554_ext -CC00616_ext -CC00788_ext -CC01016_ext -CC01977_ext -CC02174_ext -CC00031_ext			CC00490_micro
Carnitine synthesis, mitochondrion	CC00446_cyto	-CC00237_ext +CC00287_ext +CC00244_ext -CC00260_ext =CC00397_ext -CC00881_ext -CC00273_ext -CC00295_ext -CC00300_ext -CC00301_ext -CC00332_ext -CC00341_ext -CC00353_ext -CC00369_ext -CC00379_ext -CC00394_ext -CC00399_ext -CC00452_ext -CC00488_ext -CC00554_ext -CC00616_ext -CC00788_ext -CC01016_ext -CC01977_ext -CC02174_ext -CC00031_ext			CC00446_cyto
Carnitine synthesis, peroxysome	CC00370_cyto	-CC00237_ext +CC00287_ext +CC00244_ext -CC00260_ext =CC00397_ext -CC00881_ext -CC00273_ext -CC00295_ext -CC00300_ext -CC00301_ext -CC00332_ext -CC00341_ext -CC00353_ext -CC00369_ext -CC00379_ext -CC00394_ext -CC00399_ext -CC00452_ext -CC00488_ext -CC00554_ext -CC00616_ext -CC00788_ext -CC01016_ext -CC01977_ext -CC02174_ext -CC00031_ext			CC00370_cyto
Carnitine synthesis, microsome	CC01013_cyto	-CC00237_ext +CC00287_ext +CC00244_ext -CC00260_ext =CC00397_ext -CC00881_ext -CC00273_ext -CC00295_ext -CC00300_ext -CC00301_ext -CC00332_ext -CC00341_ext -CC00353_ext -CC00369_ext -CC00379_ext -CC00394_ext -CC00399_ext -CC00452_ext -CC00488_ext -CC00554_ext -CC00616_ext -CC00788_ext -CC01016_ext -CC01977_ext -CC02174_ext -CC00031_ext			CC01013_cyto
Palmitate synthesis	CC00558_cyto	-CC00237_ext +CC00287_ext +CC00244_ext -CC00260_ext =CC00397_ext -CC00881_ext -CC00273_ext -CC00295_ext -CC00300_ext -CC00301_ext -CC00332_ext -CC00341_ext -CC00353_ext -CC00369_ext -CC00379_ext -CC00394_ext -CC00399_ext -CC00452_ext -CC00488_ext -CC00554_ext -CC00616_ext -CC00788_ext -CC01016_ext -CC01977_ext -CC02174_ext -CC00031_ext			CC00558_cyto
Stearate synthesis	CC00620_cyto	-CC00237_ext +CC00287_ext +CC00244_ext -CC00260_ext =CC00397_ext -CC00881_ext -CC00273_ext -CC00295_ext -CC00300_ext -CC00301_ext -CC00332_ext -CC00341_ext -CC00353_ext -CC00369_ext -CC00379_ext -CC00394_ext -CC00399_ext -CC00452_ext -CC00488_ext -CC00554_ext -CC00616_ext -CC00788_ext -CC01016_ext -CC01977_ext -CC02174_ext -CC00031_ext			CC00620_cyto
Oleate synthesis	CC00730_cyto	-CC00237_ext +CC00287_ext +CC00244_ext -CC00260_ext =CC00397_ext -CC00881_ext -CC00273_ext -CC00295_ext -CC00300_ext -CC00301_ext -CC00332_ext -CC00341_ext -CC00353_ext -CC00369_ext -CC00379_ext -CC00394_ext -CC00399_ext -CC00452_ext -CC00488_ext -CC00554_ext -CC00616_ext -CC00788_ext -CC01016_ext -CC01977_ext -CC02174_ext -CC00031_ext			CC00730_cyto
Sphinganine synthesis, cytosol	CC00776_cyto	-CC00237_ext +CC00287_ext +CC00244_ext -CC00260_ext =CC00397_ext -CC00881_ext -CC00273_ext -CC00295_ext -CC00300_ext -CC00301_ext -CC00332_ext -CC00341_ext -CC00353_ext -CC00369_ext -CC00379_ext -CC00394_ext -CC00399_ext -CC00452_ext -CC00488_ext -CC00554_ext -CC00616_ext -CC00788_ext -CC01016_ext -CC01977_ext -CC02174_ext -CC00031_ext			CC00776_cyto
UDP degradation, cytosol	-1 CC00245_cyto CC00588_cyto	-CC00237_ext +CC00287_ext +CC00244_ext -CC00260_ext =CC00397_ext -CC00881_ext -CC00273_ext -CC00295_ext -CC00300_ext -CC00301_ext -CC00332_ext -CC00341_ext -CC00353_ext -CC00369_ext -CC00379_ext -CC00394_ext -CC00399_ext -CC00452_ext -CC00488_ext -CC00554_ext -CC00616_ext -CC00788_ext -CC01016_ext -CC01977_ext -CC02174_ext -CC00031_ext			CC00245_cyto CC00588_cyto
H2O2 degradation, cytosol	-1 CC00256_cyto	-CC00237_ext +CC00287_ext +CC00244_ext -CC00260_ext =CC00397_ext -CC00881_ext -CC00273_ext -CC00295_ext -CC00300_ext -CC00301_ext -CC00332_ext -CC00341_ext -CC00353_ext -CC00369_ext -CC00379_ext -CC00394_ext -CC00399_ext -CC00452_ext -CC00488_ext -CC00554_ext -CC00616_ext -CC00788_ext -CC01016_ext -CC01977_ext -CC02174_ext -CC00031_ext			CC00256_cyto
Lysine degradation	-1 CC00273_ext	-CC00237_ext +CC00287_ext +CC00244_ext -CC00260_ext =CC00397_ext -CC00881_ext -CC00273_ext -CC00295_ext -CC00300_ext -CC00301_ext -CC00332_ext -CC00341_ext -CC00353_ext -CC00369_ext -CC00379_ext -CC00394_ext -CC00399_ext -CC00452_ext -CC00488_ext -CC00554_ext -CC00616_ext -CC00788_ext -CC01016_ext -CC01977_ext -CC02174_ext -CC00031_ext			CC00273_ext
ITP degradation, cytosol	-1 CC00304_cyto CC00530_cyto	-CC00237_ext +CC00287_ext +CC00244_ext -CC00260_ext =CC00397_ext -CC00881_ext -CC00273_ext -CC00295_ext -CC00300_ext -CC00301_ext -CC00332_ext -CC00341_ext -CC00353_ext -CC00369_ext -CC00379_ext -CC00394_ext -CC00399_ext -CC00452_ext -CC00488_ext -CC00554_ext -CC00616_ext -CC00788_ext -CC01016_ext -CC01977_ext -CC02174_ext -CC00031_ext			CC00304_cyto CC00530_cyto
Glucose-1P degradation, cytosol	-1 CC00323_cyto	-CC00237_ext +CC00287_ext +CC00244_ext -CC00260_ext =CC00397_ext -CC00881_ext -CC00273_ext -CC00295_ext -CC00300_ext -CC00301_ext -CC00332_ext -CC00341_ext -CC00353_ext -CC00369_ext -CC00379_ext -CC00394_ext -CC00399_ext -CC00452_ext -CC00488_ext -CC00554_ext -CC00616_ext -CC00788_ext -CC01016_ext -CC01977_ext -CC02174_ext -CC00031_ext			CC00323_cyto
IDP degradation, cytosol	-1 CC00324_cyto CC00530_cyto	-CC00237_ext +CC00287_ext +CC00244_ext -CC00260_ext =CC00397_ext -CC00881_ext -CC00273_ext -CC00295_ext -CC00300_ext -CC00301_ext -CC00332_ext -CC00341_ext -CC00353_ext -CC00369_ext -CC00379_ext -CC00394_ext -CC00399_ext -CC00452_ext -CC00488_ext -CC00554_ext -CC00616_ext -CC00788_ext -CC01016_ext -CC01977_ext -CC02174_ext -CC00031_ext			CC00324_cyto CC00530_cyto
UMP degradation, cytosol	-1 CC00325_cyto CC00588_cyto	-CC00237_ext +CC00287_ext +CC00244_ext -CC00260_ext =CC00397_ext -CC00881_ext -CC00273_ext -CC00295_ext -CC00300_ext -CC00301_ext -CC00332_ext -CC00341_ext -CC00353_ext -CC00369_ext -CC00379_ext -CC00394_ext -CC00399_ext -CC00452_ext -CC00488_ext -CC00554_ext -CC00616_ext -CC00788_ext -CC01016_ext -CC01977_ext -CC02174_ext -CC00031_ext			CC00325_cyto CC00588_cyto
DHAP degradation, cytosol	-1 CC00329_cyto	-CC00237_ext +CC00287_ext +CC00244_ext -CC00260_ext =CC00397_ext -CC00881_ext -CC00273_ext -CC00295_ext -CC00300_ext -CC00301_ext -CC00332_ext -CC00341_ext -CC00353_ext -CC00369_ext -CC00379_ext -CC00394_ext -CC00399_ext -CC00452_ext -CC00488_ext -CC00554_ext -CC00616_ext -CC00788_ext -CC01016_ext -CC01977_ext -CC02174_ext -CC00031_ext			CC00329_cyto
PRPP degradation, cytosol	-1 CC00337_cyto	-CC00237_ext +CC00287_ext +CC00244_ext -CC00260_ext =CC00397_ext -CC00881_ext -CC00273_ext -CC00295_ext -CC00300_ext -CC00301_ext -CC00332_ext -CC00341_ext -CC00353_ext -CC00369_ext -CC00379_ext -CC00394_ext -CC00399_ext -CC00452_ext -CC00488_ext -CC00554_ext -CC00616_ext -CC00788_ext -CC01016_ext -CC01977_ext -CC02174_ext -CC00031_ext			CC00337_cyto
GSH synthesis, cytosol	CC00345_cyto	-CC00237_ext +CC00287_ext +CC00244_ext -CC00260_ext =CC00397_ext -CC00881_ext -CC00273_ext -CC00295_ext -CC00300_ext -CC00301_ext -CC00332_ext -CC00341_ext -CC00353_ext -CC00369_ext -CC00379_ext -CC00394_ext -CC00399_ext -CC00452_ext -CC00488_ext -CC00554_ext -CC00616_ext -CC00788_ext -CC01016_ext -CC01977_ext -CC02174_ext -CC00031_ext			CC00345_cyto
Prutescine synthesis	CC00352_cyto	-CC00237_ext +CC00287_ext +CC00244_ext -CC00260_ext =CC00397_ext -CC00881_ext -CC00273_ext -CC00295_ext -CC00300_ext -CC00301_ext -CC00332_ext -CC00341_ext -CC00353_ext -CC00369_ext -CC00379_ext -CC00394_ext -CC00399_ext -CC00452_ext -CC00488_ext -CC00554_ext -CC00616_ext -CC00788_ext -CC01016_ext -CC01977_ext -CC02174_ext -CC00031_ext			CC00352_cyto
Nicotinamide degradation	-1 CC00369_ext CC00234_cyto	-CC00237_ext +CC00287_ext +CC00244_ext -CC00260_ext =CC00397_ext -CC00881_ext -CC00273_ext -CC00295_ext -CC00300_ext -CC00301_ext -CC00332_ext -CC00341_ext -CC00353_ext -CC00369_ext -CC00379_ext -CC00394_ext -CC00399_ext -CC00452_ext -CC00488_ext -CC00554_ext -CC00616_ext -CC00788_ext -CC01016_ext -CC01977_ext -CC02174_ext -CC00031_ext			CC00369_ext CC00234_cyto
Thymine degradation, cytosol	-1 CC00390_cyto CC00588_cyto	-CC00237_ext +CC00287_ext +CC00244_ext -CC00260_ext =CC00397_ext -CC00881_ext -CC00273_ext -CC00295_ext -CC00300_ext -CC00301_ext -CC00332_ext -CC00341_ext -CC00353_ext -CC00369_ext -CC00379_ext -CC00394_ext -CC00399_ext -CC00452_ext -CC00488_ext -CC00554_ext -CC00616_ext -CC00788_ext -CC01016_ext -CC01977_ext -CC02174_ext -CC00031_ext			CC00390_cyto CC00588_cyto
Threonine degradation	-1 CC00399_ext	-CC00237_ext +CC00287_ext +CC00244_ext -CC00260_ext =CC00397_ext -CC00881_ext -CC00273_ext -CC00295_ext -CC00300_ext -CC00301_ext -CC00332_ext -CC00341_ext -CC00353_ext -CC00369_ext -CC00379_ext -CC00394_ext -CC00399_ext -CC00452_ext -CC00488_ext -CC00554_ext -CC00616_ext -CC00788_ext -CC01016_ext -CC01977_ext -CC02174_ext -CC00031_ext			CC00399_ext
Sarcosine degradation	-1 CC00417_ext CC00290_cyto	-CC00237_ext +CC00287_ext +CC00244_ext -CC00260_ext =CC00397_ext -CC00881_ext -CC00273_ext -CC00295_ext -CC00300_ext -CC00301_ext -CC00332_ext -CC00341_ext -CC00353_ext -CC00369_ext -CC00379_ext -CC00394_ext -CC00399_ext -CC00452_ext -CC00488_ext -CC00554_ext -CC00616_ext -CC00788_ext -CC01016_ext -CC01977_ext -CC02174_ext -CC00031_ext			CC00417_ext CC00290_cyto
Deoxythymidine degradation	-1 CC00047_ext CC00588_cyto	-CC00237_ext +CC00287_ext +CC00244_ext -CC00260_ext =CC00397_ext -CC00881_ext -CC00273_ext -CC00295_ext -CC00300_ext -CC00301_ext -CC00332_ext -CC00341_ext -CC00353_ext -CC00369_ext -CC00379_ext -CC00394_ext -CC00399_ext -CC00452_ext -CC00488_ext -CC00554_ext -CC00616_ext -CC00788_ext -CC01016_ext -CC01977_ext -CC02174_ext -CC00031_ext			CC00047_ext CC00588_cyto
Pyridoxal synthesis	CC00447_cyto	-CC00237_ext +CC00287_ext +CC00244_ext -CC00260_ext =CC00397_ext -CC00881_ext -CC00273_ext -CC00295_ext -CC00300_ext -CC00301_ext -CC00332_ext -CC00341_ext -CC00353_ext -CC00369_ext -CC00379_ext -CC00394_ext -CC00399_ext -CC00452_ext -CC00488_ext -CC00554_ext -CC00616_ext -CC00788_ext -CC01016_ext -CC01977_ext -CC02174_ext -CC00031_ext			CC00447_cyto
Nicotinate degradation	-1 CC00450_ext CC00234_cyto	-CC00237_ext +CC00287_ext +CC00244_ext -CC00260_ext =CC00397_ext -CC00881_ext -CC00273_ext -CC00295_ext -CC00300_ext -CC00301_ext -CC00332_ext -CC00341_ext -CC00353_ext -CC00369_ext -CC00379_ext -CC00394_ext -CC00399_ext -CC00452_ext -CC00488_ext -CC00554_ext -CC00616_ext -CC00788_ext -CC01016_ext -CC01977_ext -CC02174_ext -CC00031_ext			CC00450_ext CC00234_cyto
N-Acetylneuraminate synthesis, cytosol	CC00464_cyto	-CC00237_ext +CC00287_ext +CC00244_ext -CC00260_ext =CC00397_ext -CC00881_ext -CC00273_ext -CC00295_ext -CC00300_ext -CC00301_ext -CC00332_ext -CC00341_ext -CC00353_ext -CC00369_ext -CC00379_ext -CC00394_ext -CC00399_ext -CC00452_ext -CC00488_ext -CC00554_ext -CC00616_ext -CC00788_ext -CC01016_ext -CC01977_ext -CC02174_ext -CC00031_ext			CC00464_cyto
L-Carnitine synthesis, mitochondrion	CC00490_mito	-CC00237_ext +CC00287_ext +CC00244_ext -CC00260_ext =CC00397_ext -CC00881_ext -CC00273_ext -CC00295_ext -CC00300_ext -CC00301_ext -CC00332_ext -CC00341_ext -CC00353_ext -CC00369_ext -CC00379_ext -CC00394_ext -CC00399_ext -CC00452_ext -CC00488_ext -CC00554_ext -CC00616_ext -CC00788_ext -CC01016_ext -CC01977_ext -CC02174_ext -CC00031_ext			CC00490_mito
4-Aminobutyrate synthesis, cytosol	CC00504_cyto	-CC00237_ext +CC00287_ext +CC00244_ext -CC00260_ext =CC00397_ext -CC00881_ext -CC00273_ext -CC00295_ext -CC00300_ext -CC00301_ext -CC00332_ext -CC00341_ext -CC00353_ext -CC00369_ext -CC00379_ext -CC00394_ext -CC00399_ext -CC00452_ext -CC00488_ext -CC00554_ext -CC00616_ext -CC00788_ext -CC01016_ext -CC01977_ext -CC02174_ext -CC00031_ext			CC00504_cyto
4-Aminobutyrate synthesis, mitochondrion	CC00504_mito	-CC00237_ext +CC00287_ext +CC00244_ext -CC00260_ext =CC00397_ext -CC00881_ext -CC00273_ext -CC00295_ext -CC00300_ext -CC00301_ext -CC00332_ext -CC00341_ext -CC00353_ext -CC00369_ext -CC00379_ext -CC00394_ext -CC00399_ext -CC00452_ext -CC00488_ext -CC00554_ext -CC00616_ext -CC00788_ext -CC01016_ext -CC01977_ext -CC02174_ext -CC00031_ext			CC00504_mito
dGMP degradation, cytosol	-1 CC00526_cyto CC00530_cyto	-CC00237_ext +CC00287_ext +CC00244_ext -CC00260_ext =CC00397_ext -CC00881_ext -CC00273_ext -CC00295_ext -CC00300_ext -CC00301_ext -CC00332_ext -CC00341_ext -CC00353_ext -CC00369_ext -CC00379_ext -CC00394_ext -CC00399_ext -CC00452_ext -CC00488_ext -CC00554_ext -CC00616_ext -CC00788_ext -CC01016_ext -CC01977_ext -CC02174_ext -CC00031_ext			CC00526_cyto CC00530_cyto
dTDP degradation, cytosol	-1 CC00527_cyto CC00390_cyto	-CC00237_ext +CC00287_ext +CC00244_ext -CC00260_ext =CC00397_ext -CC00881_ext -CC00273_ext -CC00295_ext -CC00300_ext -CC00301_ext -CC00332_ext -CC00341_ext -CC00353_ext -CC00369_ext -CC00379_ext -CC00394_ext -CC00399_ext -CC00452_ext -CC00488_ext -CC00554_ext -CC00616_ext -CC00788_ext -CC01016_ext -CC01977_ext -CC02174_ext -CC00031_ext			CC00527_cyto CC00390_cyto
dTMP degradation, cytosol	-1 CC00528_cyto CC00390_cyto	-CC00237_ext +CC00287_ext +CC00244_ext -CC00260_ext =CC00397_ext -CC00881_ext -CC00273_ext -CC00295_ext -CC00300_ext -CC00301_ext -CC00332_ext -CC00341_ext -CC00353_ext -CC00369_ext -CC00379_ext -CC00394_ext -CC00399_ext -CC00452_ext -CC00488_ext -CC00554_ext -CC00616_ext -CC00788_ext -CC01016_ext -CC01977_ext -CC02174_ext -CC00031_ext			CC00528_cyto CC00390_cyto
Tryptamine synthesis, cytosol	CC00548_cyto	-CC00237_ext +CC00287_ext +CC00244_ext -CC00260_ext =CC00397_ext -CC00881_ext -CC00273_ext -CC00295_ext -CC00300_ext -CC00301_ext -CC00332_ext -CC00341_ext -CC00353_ext -CC00369_ext -CC00379_ext -CC00394_ext -CC00399_ext -CC00452_ext -CC00488_ext -CC00554_ext -CC00616_ext -CC00788_ext -CC01016_ext -CC01977_ext -CC02174_ext -CC00031_ext			CC00548_cyto
dTTP degradation, cytosol	-1 CC00588_cyto CC00390_cyto	-CC00237_ext +CC00287_ext +CC00244_ext -CC00260_ext =CC00397_ext -CC00881_ext -CC00273_ext -CC00295_ext -CC00300_ext -CC00301_ext -CC00332_ext -CC00341_ext -CC00353_ext -CC00369_ext -CC00379_ext -CC00394_ext -CC00399_ext -CC00452_ext -CC00488_ext -CC00554_ext -CC00616_ext -CC00788_ext -CC01016_ext -CC01977_ext -CC02174_ext -CC00031_ext			CC00588_cyto CC00390_cyto
Pyridoxal-5P synthesis	CC00248_cyto	-CC00237_ext +CC00287_ext +CC00244_ext -CC00260_ext =CC00397_ext -CC00881_ext -CC00273_ext -CC00295_ext -CC00300_ext -CC00301_ext -CC00332_ext -CC00341_ext -CC00353_ext -CC00369_ext -CC00379_ext -CC00394_ext -CC00399_ext -CC00452_ext -CC00488_ext -CC00554_ext -CC00616_ext -CC00788_ext -CC01016_ext -CC01977_ext -CC02174_ext -CC00031_ext			CC00248_cyto
N-Acetyl-D-mannosamine synthesis, cytosol	CC00694_cyto	-CC00237_ext +CC00287_ext +CC00244_ext -CC00260_ext =CC00397_ext -CC00881_ext -CC00273_ext -CC00295_ext -CC00300_ext -CC00301_ext -CC00332_ext -CC00341_ext -CC00353_ext -CC00369_ext -CC00379_ext -CC00394_ext -CC00399_ext -CC00452_ext -CC00488_ext -CC00554_ext -CC00616_ext -CC00788_ext -CC01016_ext -CC01977_ext -CC02174_ext -CC00031_ext			CC00694_cyto
5-Phospho-alpha-D-ribose 1-diphosphate degradation	-1 CC00337_cyto	-CC00237_ext +CC00287_ext +CC00244_ext -CC00260_ext =CC00397_ext -CC00881_ext -CC00273_ext -CC00295_ext -CC00300_ext -CC00301_ext -CC00332_ext -CC00341_ext -CC00353_ext -CC00369_ext -CC00379_ext -CC00394_ext -CC00399_ext -CC00452_ext -CC00488_ext -CC00554_ext -CC00616_ext -CC00788_ext -CC01016_ext -CC01977_ext -CC02174_ext -CC00031_ext			CC00337_cyto
IMP degradation, cytosol	-1 CC00348_cyto CC00530_cyto	-CC00237_ext +CC00287_ext +CC00244_ext -CC00260_ext =CC00397_ext -CC00881_ext -CC00273_ext -CC00295_ext -CC00300_ext -CC00301_ext -CC00332_ext -CC00341_ext -CC00353_ext -CC00369_ext -CC00379_ext -CC00394_ext -CC00399_ext -CC00452_ext -CC00488_ext -CC00554_ext -CC00616_ext -CC00788_ext -CC01016_ext -CC01977_ext -CC02174_ext -CC00031_ext			CC00348_cyto CC00530_cyto
AMP degradation, cytosol	-1 CC00250_cyto CC00530_cyto	-CC00237_ext +CC00287_ext +CC00244_ext -CC00260_ext =CC00397_ext -CC00881_ext -CC00273_ext -CC00295_ext -CC00300_ext -CC00301_ext -CC00332_ext -CC00341_ext -CC00353_ext -CC00369_ext -CC00379_ext -CC00394_ext -CC00399_ext -CC00452_ext -CC00488_ext -CC00554_ext -CC00616_ext -CC00788_ext -CC01016_ext -CC01977_ext -CC02174_ext -CC00031_ext			CC00250_cyto CC00530_cyto
ADP degradation, cytosol	-1 CC00238_cyto CC00530_cyto	-CC00237_ext +CC00287_ext +CC00244_ext -CC00260_ext =CC00397_ext -CC00881_ext -CC00273_ext -CC00295_ext -CC00300_ext -CC00301_ext -CC00332_ext -CC00341_ext -CC00353_ext -CC00369_ext -CC00379_ext -CC00394_ext -CC00399_ext -CC00452_ext -CC00488_ext -CC00554_ext -CC00616_ext -CC00788_ext -CC01016_ext -CC01977_ext -CC02174_ext -CC00031_ext			CC00238_cyto CC00530_cyto
S-Adenosyl-Methionine synthesis, cytosol	CC00249_cyto	-CC00237_ext +CC00287_ext +CC00244_ext -CC00260_ext =CC00397_ext -CC00881_ext -CC00273_ext -CC00295_ext -CC00300_ext -CC00301_ext -CC00332_ext -CC00341_ext -CC00353_ext -CC00369_ext -CC00379_ext -CC00394_ext -CC00399_ext -CC00452_ext -CC00488_ext -CC00554_ext -CC00616_ext -CC00788_ext -CC01016_ext -CC01977_ext -CC02174_ext -CC00031_ext			CC00249_cyto
SAH synthesis, cytosol	CC00251_cyto	-CC00237_ext +CC00287_ext +CC00244_ext -CC00260_ext =CC00397_ext -CC00881_ext -CC00273_ext -CC00295_ext -CC00300_ext -CC00301_ext -CC00332_ext -CC00341_ext -CC00353_ext -CC00369_ext -CC00379_ext -CC00394_ext -CC00399_ext -CC00452_ext -CC00488_ext -CC00554_ext -CC00616_ext -CC00788_ext -CC01016_ext -CC01977_ext -CC02174_ext -CC00031_ext			CC00251_cyto
Creatine synthesis	CC00480_ext	-CC00237_ext +CC00287_ext +CC00244_ext -CC00260_ext =CC00397_ext -CC00881_ext -CC00273_ext -CC00295_ext -CC00300_ext -CC00301_ext -CC00332_ext -CC00341_ext -CC00353_ext -CC00369_ext -CC00379_ext -CC00394_ext -CC00399_ext -CC00452_ext -CC00488_ext -CC00554_ext -CC00616_ext -CC00788_ext -CC01016_ext -CC01977_ext -CC02174_ext -CC00031_ext -CC00299_cyto +CC00249_cyto			CC00480_ext
2-Deoxy-D-ribose-1P synthesis, cytosol	CC00709_cyto	-CC00237_ext +CC00287_ext +CC00244_ext -CC00260_ext =CC00397_ext -CC00881_ext -CC00273_ext -CC00295_ext -CC00300_ext -CC00301_ext -CC00332_ext -CC00341_ext -CC00353_ext -CC00369_ext -CC00379_ext -CC00394_ext -CC00399_ext -CC00452_ext -CC00488_ext -CC00554_ext -CC00616_ext -CC00788_ext -CC01016_ext -CC01977_ext -CC02174_ext -CC00031_ext			CC00709_cyto
Phosphopantetheine degradation, cytosol	-1 CC00901_cyto	-CC00237_ext +CC00287_ext +CC00244_ext -CC00260_ext =CC00397_ext -CC00881_ext -CC00273_ext -CC00295_ext -CC00300_ext -CC00301_ext -CC00332_ext -CC00341_ext -CC00353_ext -CC00369_ext -CC00379_ext -CC00394_ext -CC00399_ext -CC00452_ext -CC00488_ext -CC00554_ext -CC00616_ext -CC00788_ext -CC01016_ext -CC01977_ext -CC02174_ext -CC00031_ext +CC00240_cyto			CC00901_cyto
Pantothenate degradation, cytosol	-1 CC00788_cyto	-CC00237_ext +CC00287_ext +CC00244_ext -CC00260_ext =CC00397_ext -CC00881_ext -CC00273_ext -CC00295_ext -CC00300_ext -CC00301_ext -CC00332_ext -CC00341_ext -CC00353_ext -CC00369_ext -CC00379_ext -CC00394_ext -CC00399_ext -CC00452_ext -CC00488_ext -CC00554_ext -CC00616_ext -CC00788_ext -CC01016_ext -CC01977_ext -CC02174_ext -CC00031_ext +CC00240_cyto			CC00788_cyto
Acetyl-CoA degradation, cytosol	-1 CC00253_cyto	-CC00237_ext +CC00287_ext +CC00244_ext -CC00260_ext =CC00397_ext -CC00881_ext -CC00273_ext -CC00295_ext -CC00300_ext -CC00301_ext -CC00332_ext -CC00341_ext -CC00353_ext -CC00369_ext -CC00379_ext -CC00394_ext -CC00399_ext -CC00452_ext -CC00488_ext -CC00554_ext -CC00616_ext -CC00788_ext -CC01016_ext -CC01977_ext -CC02174_ext -CC00031_ext			CC00253_cyto
Prutescine degradation, cytosol	-1 CC00352_cyto	-CC00237_ext +CC00287_ext +CC00244_ext -CC00260_ext =CC00397_ext -CC00881_ext -CC00273_ext -CC00295_ext -CC00300_ext -CC00301_ext -CC00332_ext -CC00341_ext -CC00353_ext -CC00369_ext -CC00379_ext -CC00394_ext -CC00399_ext -CC00452_ext -CC00488_ext -CC00554_ext -CC00616_ext -CC00788_ext -CC01016_ext -CC01977_ext -CC02174_ext -CC00031_ext			CC00352_cyto
ATP synthesis from glucose degradation	CC00232_mito	-CC00260_ext -CC00238_cyto +CC00287_ext +CC00244_ext +CC00397_ext -CC00237_ext			CC00260_ext
NADH synthesis from glucose degradation	CC00234_cyto	-CC00260_ext -CC00233_cyto +CC00287_ext +CC00244_ext +CC00397_ext -CC00237_ext			CC00260_ext
NADPH synthesis from glucose degradation	CC00235_cyto	-CC00260_ext -CC00236_cyto +CC00287_ext +CC00244_ext +CC00397_ext -CC00237_ext			CC00260_ext
Anaerobic glycolysis	CC00232_cyto	-CC00237_ext -CC00260_ext +CC00287_ext +CC00244_ext -CC00238_cyto			CC00232_cyto
Aerobic glycolysis	CC00232_mito	-CC00260_ext -CC00237_ext +CC00397_ext +CC00287_ext +CC00244_ext -CC00238_mito			CC00260 CR01295_mito
Glycogen synthesis	CC02324_cyto	-CC00237_ext +CC00287_ext +CC00244_ext -CC00260_ext =CC00397_ext -CC00881_ext -CC00273_ext -CC00295_ext -CC00300_ext -CC00301_ext -CC00332_ext -CC00341_ext -CC00353_ext -CC00369_ext -CC00379_ext -CC00394_ext -CC00399_ext -CC00452_ext -CC00488_ext -CC00554_ext -CC00616_ext -CC00788_ext -CC01016_ext -CC01977_ext -CC02174_ext -CC00031_ext -CC02323_cyto			CC02324_cyto
Thioredoxin oxidation	CC00510_cyto	-CC00237_ext +CC00287_ext +CC00244_ext -CC00260_ext =CC00397_ext -CC00881_ext -CC00273_ext -CC00295_ext -CC00300_ext -CC00301_ext -CC00332_ext -CC00341_ext -CC00353_ext -CC00369_ext -CC00379_ext -CC00394_ext -CC00399_ext -CC00452_ext -CC00488_ext -CC00554_ext -CC00616_ext -CC00788_ext -CC01016_ext -CC01977_ext -CC02174_ext -CC00031_ext -CC00509_cyto			CC00510_cyto
Thioredoxin_oxidation_negativetest	CC00509_cyto	-CC00237_ext +CC00287_ext +CC00244_ext -CC00260_ext =CC00397_ext -CC00881_ext -CC00273_ext -CC00295_ext -CC00300_ext -CC00301_ext -CC00332_ext -CC00341_ext -CC00353_ext -CC00369_ext -CC00379_ext -CC00394_ext -CC00399_ext -CC00452_ext -CC00488_ext -CC00554_ext -CC00616_ext -CC00788_ext -CC01016_ext -CC01977_ext -CC02174_ext -CC00031_ext -CC00510_cyto			CC00509_cyto
Thioredoxin reduction	CC00364	-CC00237_ext +CC00287_ext +CC00244_ext -CC00260_ext =CC00397_ext -CC00881_ext -CC00273_ext -CC00295_ext -CC00300_ext -CC00301_ext -CC00332_ext -CC00341_ext -CC00353_ext -CC00369_ext -CC00379_ext -CC00394_ext -CC00399_ext -CC00452_ext -CC00488_ext -CC00554_ext -CC00616_ext -CC00788_ext -CC01016_ext -CC01977_ext -CC02174_ext -CC00031_ext			CC00364_ext
Thioredoxin_reduction_negativetest	CC00369_cyto	-CC00237_ext +CC00287_ext +CC00244_ext -CC00260_ext =CC00397_ext -CC00881_ext -CC00273_ext -CC00295_ext -CC00300_ext -CC00301_ext -CC00332_ext -CC00341_ext -CC00353_ext -CC00369_ext -CC00379_ext -CC00394_ext -CC00399_ext -CC00452_ext -CC00488_ext -CC00554_ext -CC00616_ext -CC00788_ext -CC01016_ext -CC01977_ext -CC02174_ext -CC00031_ext			CC00369_cyto
Adenine synthesis	CC00442_cyto	-CC00237_ext +CC00287_ext +CC00244_ext -CC00260_ext =CC00397_ext -CC00881_ext -CC00273_ext -CC00295_ext -CC00300_ext -CC00301_ext -CC00332_ext -CC00341_ext -CC00353_ext -CC00369_ext -CC00379_ext -CC00394_ext -CC00399_ext -CC00452_ext -CC00488_ext -CC00554_ext -CC00616_ext -CC00788_ext -CC01016_ext -CC01977_ext -CC02174_ext -CC00031_ext			CC00442_cyto
Nicotinamide uptake	CC00286_cyto	-CC00237_ext +CC00287_ext +CC00244_ext -CC00260_ext =CC00397_ext -CC00881_ext -CC00273_ext -CC00295_ext -CC00300_ext -CC00301_ext -CC00332_ext -CC00341_ext -CC00353_ext -CC00369_ext -CC00379_ext -CC00394_ext -CC00399_ext -CC00452_ext -CC00488_ext -CC00554_ext -CC00616_ext -CC00788_ext -CC01016_ext -CC01977_ext -CC02174_ext -CC00031_ext			CC00286_cyto
Taurine synthesis, cytosol	CC00263_cyto	-CC00237_ext +CC00287_ext +CC00244_ext -CC00260_ext =CC00397_ext -CC00881_ext -CC00273_ext -CC00295_ext -CC00300_ext -CC00301_ext -CC00332_ext -CC00341_ext -CC00353_ext -CC00369_ext -CC00379_ext -CC00394_ext -CC00399_ext -CC00452_ext -CC00488_ext -CC00554_ext -CC00616_ext -CC00788_ext -CC01016_ext -CC01977_ext -CC02174_ext -CC00031_ext			CC00263_cyto
CTP synthesis, cytosol	CC00297_cyto	-CC00237_ext +CC00287_ext +CC00244_ext -CC00260_ext =CC00397_ext -CC00881_ext -CC00273_ext -CC00295_ext -CC00300_ext -CC00301_ext -CC00332_ext -CC00341_ext -CC00353_ext -CC00369_ext -CC00379_ext -CC00394_ext -CC00399_ext -CC00452_ext -CC00488_ext -CC00554_ext -CC00616_ext -CC00788_ext -CC01016_ext -CC01977_ext -CC02174_ext -CC00031_ext			CC00297_cyto
GDP synthesis, cytosol	CC00349_cyto	-CC00237_ext +CC00287_ext +CC00244_ext -CC00260_ext =CC00397_ext -CC00881_ext -CC00273_ext -CC00295_ext -CC00300_ext -CC00301_ext -CC00332_ext -CC00341_ext -CC00353_ext -CC00369_ext -CC00379_ext -CC00394_ext -CC00399_ext -CC00452_ext -CC00488_ext -CC00554_ext -CC00616_ext -CC00788_ext -CC01016_ext -CC01977_ext -CC02174_ext -CC00031_ext			CC00349_cyto
UTP synthesis, cytosol	CC00587_cyto	-CC00237_ext +CC00287_ext +CC00244_ext -CC00260_ext =CC00397_ext -CC00881_ext -CC00273_ext -CC00295_ext -CC00300_ext -CC00301_ext -CC00332_ext -CC00341_ext -CC00353_ext -CC00369_ext -CC00379_ext -CC00394_ext -CC00399_ext -CC00452_ext -CC00488_ext -CC00554_ext -CC00616_ext -CC00788_ext -CC01016_ext -CC01977_ext -CC02174_ext -CC00031_ext			CC00587_cyto
dATP synthesis, cytosol	CC00472_cyto	-CC00237_ext +CC00287_ext +CC00244_ext -CC00260_ext =CC00397_ext -CC00881_ext -CC00273_ext -CC00295_ext -CC00300_ext -CC00301_ext -CC00332_ext -CC00341_ext -CC00353_ext -CC00369_ext -CC00379_ext -CC00394_ext -CC00399_ext -CC00452_ext -CC00488_ext -CC00554_ext -CC00616_ext -CC00788_ext -CC01016_ext -CC01977_ext -CC02174_ext -CC00031_ext			CC00472_cyto
dCTP synthesis, cytosol	CC00588_cyto	-CC00237_ext +CC00287_ext +CC00244_ext -CC00260_ext =CC00397_ext -CC00881_ext -CC00273_ext -CC00295_ext -CC00300_ext -CC00301_ext -CC00332_ext -CC00341_ext -CC00353_ext -CC00369_ext -CC00379_ext -CC00394_ext -CC00399_ext -CC00452_ext -CC00488_ext -CC00554_ext -CC00616_ext -CC00788_ext -CC01016_ext -CC01977_ext -CC02174_ext -CC00031_ext			CC00588_cyto
dGTP synthesis, cytosol	CC00382_cyto	-CC00237_ext +CC00287_ext +CC00244_ext -CC00260_ext =CC00397_ext -CC00881_ext -CC00273_ext -CC00295_ext -CC00300_ext -CC00301_ext -CC00332_ext -CC00341_ext -CC00353_ext -CC00369_ext -CC00379_ext -CC00394_ext -CC00399_ext -CC00452_ext -CC00488_ext -CC00554_ext -CC00616_ext -CC00788_ext -CC01016_ext -CC01977_ext -CC02174_ext -CC00031_ext			CC00382_cyto
dTTP synthesis, cytosol	CC00277_cyto	-CC00237_ext +CC00287_ext +CC00244_ext -CC00260_ext =CC00397_ext -CC00881_ext -CC00273_ext -CC00295_ext -CC00300_ext -CC00301_ext -CC00332_ext -CC00341_ext -CC00353_ext -CC00369_ext -CC00379_ext -CC00394_ext -CC00399_ext -CC00452_ext -CC00488_ext -CC00554_ext -CC00616_ext -CC00788_ext -CC01016_ext -CC01977_ext -CC02174_ext -CC00031_ext			CC00277_cyto
UDP-glucuronate synthesis, cytosol	CC00258_cyto	-CC00237_ext +CC00287_ext +CC00244_ext -CC00260_ext =CC00397_ext -CC00881_ext -CC00273_ext -CC00295_ext -CC00300_ext -CC00301_ext -CC00332_ext -CC00341_ext -CC00353_ext -CC00369_ext -CC00379_ext -CC00394_ext -CC00399_ext -CC00452_ext -CC00488_ext -CC00554_ext -CC00616_ext -CC00788_ext -CC01016_ext -CC01977_ext -CC02174_ext -CC00031_ext			CC00258_cyto
UDP-galactose synthesis, cytosol	CC00495_cyto	-CC00237_ext +CC00287_ext +CC00244_ext -CC00260_ext =CC00397_ext -CC00881_ext -CC00273_ext -CC00295_ext -CC00300_ext -CC00301_ext -CC00332_ext -CC00341_ext -CC00353_ext -CC00369_ext -CC00379_ext -CC00394_ext -CC00399_ext -CC00452_ext -CC00488_ext -CC00554_ext -CC00616_ext -CC00788_ext -CC01016_ext -CC01977_ext -CC02174_ext -CC00031_ext			CC00495_cyto
UDP-glucose synthesis, cytosol	CC00318_cyto	-CC00237_ext +CC00287_ext +CC00244_ext -CC00260_ext =CC00397_ext -CC00881_ext -CC00273_ext -CC00295_ext -CC00300_ext -CC00301_ext -CC00332_ext -CC00341_ext -CC00353_ext -CC00369_ext -CC00379_ext -CC00394_ext -CC00399_ext -CC00452_ext -CC00488_ext -CC00554_ext -CC00616_ext -CC00788_ext -CC01016_ext -CC01977_ext -CC02174_ext -CC00031_ext			CC00318_cyto
GDP-L-fucose synthesis, cytosol	CC00401_cyto	-CC00237_ext +CC00287_ext +CC00244_ext -CC00260_ext =CC00397_ext -CC00881_ext -CC00273_ext -CC00295_ext -CC00300_ext -CC00301_ext -CC00332_ext -CC00341_ext -CC00353_ext -CC00369_ext -CC00379_ext -CC00394_ext -CC00399_ext -CC00452_ext -CC00488_ext -CC00554_ext -CC00616_ext -CC00788_ext -CC01016_ext -CC01977_ext -CC02174_ext -CC00031_ext			CC00401_cyto
GDP-mannose synthesis, cytosol	CC00232_cyto	-CC00237_ext +CC00287_ext +CC00244_ext -CC00260_ext =CC00397_ext -CC00881_ext -CC00273_ext -CC00295_ext -CC00300_ext -CC00301_ext -CC00332_ext -CC00341_ext -CC00353_ext -CC00369_ext -CC00379_ext -CC00394_ext -CC00399_ext -CC00452_ext -CC00488_ext -CC00554_ext -CC00616_ext -CC00788_ext -CC01016_ext -CC01977_ext -CC02174_ext -CC00031_ext			CC00232_cyto
UDP-xylose synthesis, cytosol	CC00232_mito	-CC00237_ext +CC00287_ext +CC00244_ext -CC00260_ext =CC00397_ext -CC00881_ext -CC00273_ext -CC00295_ext -CC00300_ext -CC00301_ext -CC00332_ext -CC00341_ext -CC00353_ext -CC00369_ext -CC00379_ext -CC00394_ext -CC00399_ext -CC00452_ext -CC00488_ext -CC00554_ext -CC00616_ext -CC00788_ext -CC01016_ext -CC01977_ext -CC02174_ext -CC00031_ext			CC00232_mito
ADP synthesis, cytosol	CC00238_cyto	-CC00237_ext +CC00287_ext +CC00244_ext -CC00260_ext =CC00397_ext -CC00881_ext -CC00273_ext -CC00295_ext -CC00300_ext -CC00301_ext -CC00332_ext -CC00341_ext -CC00353_ext -CC00369_ext -CC00379_ext -CC00394_ext -CC00399_ext -CC00452_ext -CC00488_ext -CC00554_ext -CC00616_ext -CC00788_ext -CC01016_ext -CC01977_ext -CC02174_ext -CC00031_ext			CC00238_cyto
AMP synthesis, cytosol	CC00250_cyto	-CC00237_ext +CC00287_ext +CC00244_ext -CC00260_ext =CC00397_ext -CC00881_ext -CC00273_ext -CC00295_ext -CC00300_ext -CC00301_ext -CC00332_ext -CC00341_ext -CC00353_ext -CC00369_ext -CC00379_ext -CC00394_ext -CC00399_ext -CC00452_ext -CC00488_ext -CC00554_ext -CC00616_ext -CC00788_ext -CC01016_ext -CC01977_ext -CC02174_ext -CC00031_ext			CC00250_cyto
IMP synthesis, cytosol	CC00348_cyto	-CC00237_ext +CC00287_ext +CC00244_ext -CC00260_ext =CC00397_ext -CC00881_ext -CC00273_ext -CC00295_ext -CC00300_ext -CC00301_ext -CC00332_ext -CC00341_ext -CC00353_ext -CC00369_ext -CC00379_ext -CC00394_ext -CC00399_ext -CC00452_ext -CC00488_ext -CC00554_ext -CC00616_ext -CC00788_ext -CC01016_ext -CC01977_ext -CC02174_ext -CC00031_ext			CC00348_cyto
Xanthosine-5P synthesis, cytosol	CC00698_cyto	-CC00237_ext +CC00287_ext +CC00244_ext -CC00260_ext =CC00397_ext -CC00881_ext -CC00273_ext -CC00295_ext -CC00300_ext -CC00301_ext -CC00332_ext -CC00341_ext -CC00353_ext -CC00369_ext -CC00379_ext -CC00394_ext -CC00399_ext -CC00452_ext -CC00488_ext -CC00554_ext -CC00616_ext -CC00788_ext -CC01016_ext -CC01977_ext -CC02174_ext -CC00031_ext			CC00698_cyto
GMP synthesis, cytosol	CC00361_cyto	-CC00237_ext +CC00287_ext +CC00244_ext -CC00260_ext =CC00397_ext -CC00881_ext -CC00273_ext -CC00295_ext -CC00300_ext -CC00301_ext -CC00332_ext -CC00341_ext -CC00353_ext -CC00369_ext -CC00379_ext -CC00394_ext -CC00399_ext -CC00452_ext -CC00488_ext -CC00554_ext -CC00616_ext -CC00788_ext -CC01016_ext -CC01977_ext -CC02174_ext -CC00031_ext			CC00361_cyto
GTP synthesis, cytosol	CC00271_cyto	-CC00237_ext +CC00287_ext +CC00244_ext -CC00260_ext =CC00397_ext -CC00881_ext -CC00273_ext -CC00295_ext -CC00300_ext -CC00301_ext -CC00332_ext -CC00341_ext -CC00353_ext -CC00369_ext -CC00379_ext -CC00394_ext -CC00399_ext -CC00452_ext -CC00488_ext -CC00554_ext -CC00616_ext -CC00788_ext -CC01016_ext -CC01977_ext -CC02174_ext -CC00031_ext			CC00271_cyto
Uracil synthesis, cytosol	CC00326_cyto	-CC00237_ext +CC00287_ext +CC00244_ext -CC00260_ext =CC00397_ext -CC00881_ext -CC00273_ext -CC00295_ext -CC00300_ext -CC00301_ext -CC00332_ext -CC00341_ext -CC00353_ext -CC00369_ext -CC00379_ext -CC00394_ext -CC00399_ext -CC00452_ext -CC00488_ext -CC00554_ext -CC00616_ext -CC00788_ext -CC01016_ext -CC01977_ext -CC02174_ext -CC00031_ext			CC00326_cyto
Uridine synthesis, cytosol	CC00479_cyto	-CC00237_ext +CC00287_ext +CC00244_ext -CC00260_ext =CC00397_ext -CC00881_ext -CC00273_ext -CC00295_ext -CC00300_ext -CC00301_ext -CC00332_ext -CC00341_ext -CC00353_ext -CC00369_ext -CC00379_ext -CC00394_ext -CC00399_ext -CC00452_ext -CC00488_ext -CC00554_ext -CC00616_ext -CC00788_ext -CC01016_ext -CC01977_ext -CC02174_ext -CC00031_ext			CC00479_cyto
UMP synthesis, cytosol	CC00325_cyto	-CC00237_ext +CC00287_ext +CC00244_ext -CC00260_ext =CC00397_ext -CC00881_ext -CC00273_ext -CC00295_ext -CC00300_ext -CC00301_ext -CC00332_ext -CC00341_ext -CC00353_ext -CC00369_ext -CC00379_ext -CC00394_ext -CC00399_ext -CC00452_ext -CC00488_ext -CC00554_ext -CC00616_ext -CC00788_ext -CC01016_ext -CC01977_ext -CC02174_ext -CC00031_ext			CC00325_cyto
UDP synthesis, cytosol	CC00245_cyto	-CC00237_ext +CC00287_ext +CC00244_ext -CC00260_ext =CC00397_ext -CC00881_ext -CC00273_ext -CC00295_ext -CC00300_ext -CC00301_ext -CC00332_ext -CC00341_ext -CC00353_ext -CC00369_ext -CC00379_ext -CC00394_ext -CC00399_ext -CC00452_ext -CC00488_ext -CC00554_ext -CC00616_ext -CC00788_ext -CC01016_ext -CC01977_ext -CC02174_ext -CC00031_ext			CC00245_cyto
Cytidine synthesis, cytosol	CC00601_cyto	-CC00237_ext +CC00287_ext +CC00244_ext -CC00260_ext =CC00397_ext -CC00881_ext -CC00273_ext -CC00295_ext -CC00300_ext -CC00301_ext -CC00332_ext -CC00341_ext -CC00353_ext -CC00369_ext -CC00379_ext -CC00394_ext -CC00399_ext -CC00452_ext -CC00488_ext -CC00554_ext -CC00616_ext -CC00788_ext -CC01016_ext -CC01977_ext -CC02174_ext -CC00031_ext			CC00601_cyto
CMP synthesis, cytosol	CC00280_cyto	-CC00237_ext +CC00287_ext +CC00244_ext -CC00260_ext =CC00397_ext -CC00881_ext -CC00273_ext -CC00295_ext -CC00300_ext -CC00301_ext -CC00332_ext -CC00341_ext -CC00353_ext -CC00369_ext -CC00379_ext -CC00394_ext -CC00399_ext -CC00452_ext -CC00488_ext -CC00554_ext -CC00616_ext -CC00788_ext -CC01016_ext -CC01977_ext -CC02174_ext -CC00031_ext			CC00280_cyto
CDP synthesis, cytosol	CC00330_cyto	-CC00237_ext +CC00287_ext +CC00244_ext -CC00260_ext =CC00397_ext -CC00881_ext -CC00273_ext -CC00295_ext -CC00300_ext -CC00301_ext -CC00332_ext -CC00341_ext -CC00353_ext -CC00369_ext -CC00379_ext -CC00394_ext -CC00399_ext -CC00452_ext -CC00488_ext -CC00554_ext -CC00616_ext -CC00788_ext -CC01016_ext -CC01977_ext -CC02174_ext -CC00031_ext			CC00330_cyto
dCDP synthesis, cytosol	CC00726_cyto	-CC00237_ext +CC00287_ext +CC00244_ext -CC00260_ext =CC00397_ext -CC00881_ext -CC00273_ext -CC00295_ext -CC00300_ext -CC00301_ext -CC00332_ext -CC00341_ext -CC00353_ext -CC00369_ext -CC00379_ext -CC00394_ext -CC00399_ext -CC00452_ext -CC00488_ext -CC00554_ext -CC00616_ext -CC00788_ext -CC01016_ext -CC01977_ext -CC02174_ext -CC00031_ext			CC00726_cyto
Guanine synthesis, cytosol	CC00439_cyto	-CC00237_ext +CC00287_ext +CC00244_ext -CC00260_ext =CC00397_ext -CC00881_ext -CC00273_ext -CC00295_ext -CC00300_ext -CC00301_ext -CC00332_ext -CC00341_ext -CC00353_ext -CC00369_ext -CC00379_ext -CC00394_ext -CC00399_ext -CC00452_ext -CC00488_ext -CC00554_ext -CC00616_ext -CC00788_ext -CC01016_ext -CC01977_ext -CC02174_ext -CC00031_ext			CC00439_cyto
Deoxyguanosine synthesis, cytosol	CC00500_cyto	-CC00237_ext +CC00287_ext +CC00244_ext -CC00260_ext =CC00397_ext -CC00881_ext -CC00273_ext -CC00295_ext -CC00300_ext -CC00301_ext -CC00332_ext -CC00341_ext -CC00353_ext -CC00369_ext -CC00379_ext -CC00394_ext -CC00399_ext -CC00452_ext -CC00488_ext -CC00554_ext -CC00616_ext -CC00788_ext -CC01016_ext -CC01977_ext -CC02174_ext -CC00031_ext			CC00500_cyto
dGMP synthesis, cytosol	CC00526_cyto	-CC00237_ext +CC00287_ext +CC00244_ext -CC00260_ext =CC00397_ext -CC00881_ext -CC00273_ext -CC00295_ext -CC00300_ext -CC00301_ext -CC00332_ext -CC00341_ext -CC00353_ext -CC00369_ext -CC00379_ext -CC00394_ext -CC00399_ext -CC00452_ext -CC00488_ext -CC00554_ext -CC00616_ext -CC00788_ext -CC01016_ext -CC01977_ext -CC02174_ext -CC00031_ext			CC00526_cyto
dGDP synthesis, cytosol	CC00525_cyto	-CC00237_ext +CC00287_ext +CC00244_ext -CC00260_ext =CC00397_ext -CC00881_ext -CC00273_ext -CC00295_ext -CC00300_ext -CC00301_ext -CC00332_ext -CC00341_ext -CC00353_ext -CC00369_ext -CC00379_ext -CC00394_ext -CC00399_ext -CC00452_ext -CC00488_ext -CC00554_ext -CC00616_ext -CC00788_ext -CC01016_ext -CC01977_ext -CC02174_ext -CC00031_ext			CC00525_cyto
PRPP synthesis, cytosol	CC00337_cyto	-CC00237_ext +CC00287_ext +CC00244_ext -CC00260_ext =CC00397_ext -CC00881_ext -CC00273_ext -CC00295_ext -CC00300_ext -CC00301_ext -CC00332_ext -CC00341_ext -CC00353_ext -CC00369_ext -CC00379_ext -CC00394_ext -CC00399_ext -CC00452_ext -CC00488_ext -CC00554_ext -CC00616_ext -CC00788_ext -CC01016_ext -CC01977_ext -CC02174_ext -CC00031_ext			CC00337_cyto
AIR synthesis, cytosol	CC01328_cyto	-CC00237_ext +CC00287_ext +CC00244_ext -CC00260_ext =CC00397_ext -CC00881_ext -CC00273_ext -CC00295_ext -CC00300_ext -CC00301_ext -CC00332_ext -CC00341_ext -CC00353_ext -CC00369_ext -CC00379_ext -CC00394_ext -CC00399_ext -CC00452_ext -CC00488_ext -CC00554_ext -CC00616_ext -CC00788_ext -CC01016_ext -CC01977_ext -CC02174_ext -CC00031_ext			CC01328_cyto
AICAR synthesis, cytosol	CC01554_cyto	-CC00237_ext +CC00287_ext +CC00244_ext -CC00260_ext =CC00397_ext -CC00881_ext -CC00273_ext -CC00295_ext -CC00300_ext -CC00301_ext -CC00332_ext -CC00341_ext -CC00353_ext -CC00369_ext -CC00379_ext -CC00394_ext -CC00399_ext -CC00452_ext -CC00488_ext -CC00554_ext -CC00616_ext -CC00788_ext -CC01016_ext -CC01977_ext -CC02174_ext -CC00031_ext			CC01554_cyto
FAICAR synthesis, cytosol	CC01564_cyto	-CC00237_ext +CC00287_ext +CC00244_ext -CC00260_ext =CC00397_ext -CC00881_ext -CC00273_ext -CC00295_ext -CC00300_ext -CC00301_ext -CC00332_ext -CC00341_ext -CC00353_ext -CC00369_ext -CC00379_ext -CC00394_ext -CC00399_ext -CC00452_ext -CC00488_ext -CC00554_ext -CC00616_ext -CC00788_ext -CC01016_ext -CC01977_ext -CC02174_ext -CC00031_ext			CC01564_cyto
1MG160-3P synthesis	CC00055_cyto	-CC00237_ext +CC00287_ext +CC00244_ext -CC00260_ext =CC00397_ext -CC00881_ext -CC00273_ext -CC00295_ext -CC00300_ext -CC00301_ext -CC00332_ext -CC00341_ext -CC00353_ext -CC00369_ext -CC00379_ext -CC00394_ext -CC00399_ext -CC00452_ext -CC00488_ext -CC00554_ext -CC00616_ext -CC00788_ext -CC01016_ext -CC01977_ext -CC02174_ext -CC00031_ext			CC00055_cyto
1MG180-3P synthesis	CC00056_cyto	-CC00237_ext +CC00287_ext +CC00244_ext -CC00260_ext =CC00397_ext -CC00881_ext -CC00273_ext -CC00295_ext -CC00300_ext -CC00301_ext -CC00332_ext -CC00341_ext -CC00353_ext -CC00369_ext -CC00379_ext -CC00394_ext -CC00399_ext -CC00452_ext -CC00488_ext -CC00554_ext -CC00616_ext -CC00788_ext -CC01016_ext -CC01977_ext -CC02174_ext -CC00031_ext			CC00056_cyto
1MG182-3P synthesis	CC00057_cyto	-CC00237_ext +CC00287_ext +CC00244_ext -CC00260_ext =CC00397_ext -CC00881_ext -CC00273_ext -CC00295_ext -CC00300_ext -CC00301_ext -CC00332_ext -CC00341_ext -CC00353_ext -CC00369_ext -CC00379_ext -CC00394_ext -CC00399_ext -CC00452_ext -CC00488_ext -CC00554_ext -CC00616_ext -CC00788_ext -CC01016_ext -CC01977_ext -CC02174_ext -CC00031_ext			CC00057_cyto
1MG204-3P synthesis	CC00058_cyto	-CC00237_ext +CC00287_ext +CC00244_ext -CC00260_ext =CC00397_ext -CC00881_ext -CC00273_ext -CC00295_ext -CC00300_ext -CC00301_ext -CC00332_ext -CC00341_ext -CC00353_ext -CC00369_ext -CC00379_ext -CC00394_ext -CC00399_ext -CC00452_ext -CC00488_ext -CC00554_ext -CC00616_ext -CC00788_ext -CC01016_ext -CC01977_ext -CC02174_ext -CC00031_ext			CC00058_cyto
1MG224-3P synthesis	CC00059_cyto	-CC00237_ext +CC00287_ext +CC00244_ext -CC00260_ext =CC00397_ext -CC00881_ext -CC00273_ext -CC00295_ext -CC00300_ext -CC00301_ext -CC00332_ext -CC00341_ext -CC00353_ext -CC00369_ext -CC00379_ext -CC00394_ext -CC00399_ext -CC00452_ext -CC00488_ext -CC00554_ext -CC00616_ext -CC00788_ext -CC01016_ext -CC01977_ext -CC02174_ext -CC00031_ext			CC00059_cyto
1MG225-3P synthesis	CC00060_cyto	-CC00237_ext +CC00287_ext +CC00244_ext -CC00260_ext =CC00397_ext -CC00881_ext -CC00273_ext -CC00295_ext -CC00300_ext -CC00301_ext -CC00332_ext -CC00341_ext -CC00353_ext -CC00369_ext -CC00379_ext -CC00394_ext -CC00399_ext -CC00452_ext -CC00488_ext -CC00554_ext -CC00616_ext -CC00788_ext -CC01016_ext -CC01977_ext -CC02174_ext -CC00031_ext			CC00060_cyto
1MG203-3P synthesis	CC00061_cyto	-CC00237_ext +CC00287_ext +CC00244_ext -CC00260_ext =CC00397_ext -CC00881_ext -CC00273_ext -CC00295_ext -CC00300_ext -CC00301_ext -CC00332_ext -CC00341_ext -CC00353_ext -CC00369_ext -CC00379_ext -CC00394_ext -CC00399_ext -CC00452_ext -CC00488_ext -CC00554_ext -CC00616_ext -CC00788_ext -CC01016_ext -CC01977_ext -CC02174_ext -CC00031_ext			CC00061_cyto
DG160_161 synthesis	CC00062_cyto	-CC00237_ext +CC00287_ext +CC00244_ext -CC00260_ext =CC00397_ext -CC00881_ext -CC00273_ext -CC00295_ext -CC00300_ext -CC00301_ext -CC00332_ext -CC00341_ext -CC00353_ext -CC00369_ext -CC00379_ext -CC00394_ext -CC00399_ext -CC00452_ext -CC00488_ext -CC00554_ext -CC00616_ext -CC00788_ext -CC01016_ext -CC01977_ext -CC02174_ext -CC00031_ext			CC00062_cyto
DG180_181 synthesis	CC00063_cyto	-CC00237_ext +CC00287_ext +CC00244_ext -CC00260_ext =CC00397_ext -CC00881_ext -CC00273_ext -CC00295_ext -CC00300_ext -CC00301_ext -CC00332_ext -CC00341_ext -CC00353_ext -CC00369_ext -CC00379_ext -CC00394_ext -CC00399_ext -CC00452_ext -CC00488_ext -CC00554_ext -CC00616_ext -CC00788_ext -CC01016_ext -CC01977_ext -CC02174_ext -CC00031_ext			CC00063_cyto
DG204_224 synthesis	CC00064_cyto	-CC00237_ext +CC00287_ext +CC00244_ext -CC00260_ext =CC00397_ext -CC00881_ext -CC00273_ext -CC00295_ext -CC00300_ext -CC00301_ext -CC00332_ext -CC00341_ext -CC00353_ext -CC00369_ext -CC00379_ext -CC00394_ext -CC00399_ext -CC00452_ext -CC00488_ext -CC00554_ext -CC00616_ext -CC00788_ext -CC01016_ext -CC01977_ext -CC02174_ext -CC00031_ext			CC00064_cyto
DG182_204 synthesis	CC00065_cyto	-CC00237_ext +CC00287_ext +CC00244_ext -CC00260_ext =CC00397_ext -CC00881_ext -CC00273_ext -CC00295_ext -CC00300_ext -CC00301_ext -CC00332_ext -CC00341_ext -CC00353_ext -CC00369_ext -CC00379_ext -CC00394_ext -CC00399_ext -CC00452_ext -CC00488_ext -CC00554_ext -CC00616_ext -CC00788_ext -CC01016_ext -CC01977_ext -CC02174_ext -CC00031_ext			CC00065_cyto
DG182_203 synthesis	CC00066_cyto	-CC00237_ext +CC00287_ext +CC00244_ext -CC00260_ext =CC00397_ext -CC00881_ext -CC00273_ext -CC00295_ext -CC00300_ext -CC00301_ext -CC00332_ext -CC00341_ext -CC00353_ext -CC00369_ext -CC00379_ext -CC00394_ext -CC00399_ext -CC00452_ext -CC00488_ext -CC00554_ext -CC00616_ext -CC00788_ext -CC01016_ext -CC01977_ext -CC02174_ext -CC00031_ext			CC00066_cyto
DG182_202 synthesis	CC00067_cyto	-CC00237_ext +CC00287_ext +CC00244_ext -CC00260_ext =CC00397_ext -CC00881_ext -CC00273_ext -CC00295_ext -CC00300_ext -CC00301_ext -CC00332_ext -CC00341_ext -CC00353_ext -CC00369_ext -CC00379_ext -CC00394_ext -CC00399_ext -CC00452_ext -CC00488_ext -CC00554_ext -CC00616_ext -CC00788_ext -CC01016_ext -CC01977_ext -CC02174_ext -CC00031_ext			CC00067_cyto
DG225_226 synthesis	CC00068_cyto	-CC00237_ext +CC00287_ext +CC00244_ext -CC00260_ext =CC00397_ext -CC00881_ext -CC00273_ext -CC00295_ext -CC00300_ext -CC00301_ext -CC00332_ext -CC00341_ext -CC00353_ext -CC00369_ext -CC00379_ext -CC00394_ext -CC00399_ext -CC00452_ext -CC00488_ext -CC00554_ext -CC00616_ext -CC00788_ext -CC01016_ext -CC01977_ext -CC02174_ext -CC00031_ext			CC00068_cyto
DG203_204 synthesis	CC00069_cyto	-CC00237_ext +CC00287_ext +CC00244_ext -CC00260_ext =CC00397_ext -CC00881_ext -CC00273_ext -CC00295_ext -CC00300_ext -CC00301_ext -CC00332_ext -CC00341_ext -CC00353_ext -CC00369_ext -CC00379_ext -CC00394_ext -CC00399_ext -CC00452_ext -CC00488_ext -CC00554_ext -CC00616_ext -CC00788_ext -CC01016_ext -CC01977_ext -CC02174_ext -CC00031_ext			CC00069_cyto
DG160_161-P synthesis	CC00070_cyto	-CC00237_ext +CC00287_ext +CC00244_ext -CC00260_ext =CC00397_ext -CC00881_ext -CC00273_ext -CC00295_ext -CC00300_ext -CC00301_ext -CC00332_ext -CC00341_ext -CC00353_ext -CC00369_ext -CC00379_ext -CC00394_ext -CC00399_ext -CC00452_ext -CC00488_ext -CC00554_ext -CC00616_ext -CC00788_ext -CC01016_ext -CC01977_ext -CC02174_ext -CC00031_ext			CC00070_cyto
DG180_181-P synthesis	CC00071_cyto	-CC00237_ext +CC00287_ext +CC00244_ext -CC00260_ext =CC00397_ext -CC00881_ext -CC00273_ext -CC00295_ext -CC00300_ext -CC00301_ext -CC00332_ext -CC00341_ext -CC00353_ext -CC00369_ext -CC00379_ext -CC00394_ext -CC00399_ext -CC00452_ext -CC00488_ext -CC00554_ext -CC00616_ext -CC00788_ext -CC01016_ext -CC01977_ext -CC02174_ext -CC00031_ext			CC00071_cyto
DG204_224-P synthesis	CC00072_cyto	-CC00237_ext +CC00287_ext +CC00244_ext -CC00260_ext =CC00397_ext -CC00881_ext -CC00273_ext -CC00295_ext -CC00300_ext -CC00301_ext -CC00332_ext -CC00341_ext -CC00353_ext -CC00369_ext -CC00379_ext -CC00394_ext -CC00399_ext -CC00452_ext -CC00488_ext -CC00554_ext -CC00616_ext -CC00788_ext -CC01016_ext -CC01977_ext -CC02174_ext -CC00031_ext			CC00072_cyto
DG182_204-P synthesis	CC00073_cyto	-CC00237_ext +CC00287_ext +CC00244_ext -CC00260_ext =CC00397_ext -CC00881_ext -CC00273_ext -CC00295_ext -CC00300_ext -CC00301_ext -CC00332_ext -CC00341_ext -CC00353_ext -CC00369_ext -CC00379_ext -CC00394_ext -CC00399_ext -CC00452_ext -CC00488_ext -CC00554_ext -CC00616_ext -CC00788_ext -CC01016_ext -CC01977_ext -CC02174_ext -CC00031_ext			CC00073_cyto
DG182_203-P synthesis	CC00074_cyto	-CC00237_ext +CC00287_ext +CC00244_ext -CC00260_ext =CC00397_ext -CC00881_ext -CC00273_ext -CC00295_ext -CC00300_ext -CC00301_ext -CC00332_ext -CC00341_ext -CC00353_ext -CC00369_ext -CC00379_ext -CC00394_ext -CC00399_ext -CC00452_ext -CC00488_ext -CC00554_ext -CC00616_ext -CC00788_ext -CC01016_ext -CC01977_ext -CC02174_ext -CC00031_ext			CC00074_cyto
DG182_202-P synthesis	CC00075_cyto	-CC00237_ext +CC00287_ext +CC00244_ext -CC00260_ext =CC00397_ext -CC00881_ext -CC00273_ext -CC00295_ext -CC00300_ext -CC00301_ext -CC00332_ext -CC00341_ext -CC00353_ext -CC00369_ext -CC00379_ext -CC00394_ext -CC00399_ext -CC00452_ext -CC00488_ext -CC00554_ext -CC00616_ext -CC00788_ext -CC01016_ext -CC01977_ext -CC02174_ext -CC00031_ext			CC00075_cyto
DG225_226-P synthesis	CC00076_cyto	-CC00237_ext +CC00287_ext +CC00244_ext -CC00260_ext =CC00397_ext -CC00881_ext -CC00273_ext -CC00295_ext -CC00300_ext -CC00301_ext -CC00332_ext -CC00341_ext -CC00353_ext -CC00369_ext -CC00379_ext -CC00394_ext -CC00399_ext -CC00452_ext -CC00488_ext -CC00554_ext -CC00616_ext -CC00788_ext -CC01016_ext -CC01977_ext -CC02174_ext -CC00031_ext			CC00076_cyto
DG203_204-P synthesis	CC00077_cyto	-CC00237_ext +CC00287_ext +CC00244_ext -CC00260_ext =CC00397_ext -CC00881_ext -CC00273_ext -CC00295_ext -CC00300_ext -CC00301_ext -CC00332_ext -CC00341_ext -CC00353_ext -CC00369_ext -CC00379_ext -CC00394_ext -CC00399_ext -CC00452_ext -CC00488_ext -CC00554_ext -CC00616_ext -CC00788_ext -CC01016_ext -CC01977_ext -CC02174_ext -CC00031_ext			CC00077_cyto
DG182_182-P synthesis	CC02454_cyto	-CC00237_ext +CC00287_ext +CC00244_ext -CC00260_ext =CC00397_ext -CC00881_ext -CC00273_ext -CC00295_ext -CC00300_ext -CC00301_ext -CC00332_ext -CC00341_ext -CC00353_ext -CC00369_ext -CC00379_ext -CC00394_ext -CC00399_ext -CC00452_ext -CC00488_ext -CC00554_ext -CC00616_ext -CC00788_ext -CC01016_ext -CC01977_ext -CC02174_ext -CC00031_ext			CC02454_cyto
DG182_183-P synthesis	CC02455_cyto	-CC00237_ext +CC00287_ext +CC00244_ext -CC00260_ext =CC00397_ext -CC00881_ext -CC00273_ext -CC00295_ext -CC00300_ext -CC00301_ext -CC00332_ext -CC00341_ext -CC00353_ext -CC00369_ext -CC00379_ext -CC00394_ext -CC00399_ext -CC00452_ext -CC00488_ext -CC00554_ext -CC00616_ext -CC00788_ext -CC01016_ext -CC01977_ext -CC02174_ext -CC00031_ext			CC02455_cyto
DG182_181-P synthesis	CC02456_cyto	-CC00237_ext +CC00287_ext +CC00244_ext -CC00260_ext =CC00397_ext -CC00881_ext -CC00273_ext -CC00295_ext -CC00300_ext -CC00301_ext -CC00332_ext -CC00341_ext -CC00353_ext -CC00369_ext -CC00379_ext -CC00394_ext -CC00399_ext -CC00452_ext -CC00488_ext -CC00554_ext -CC00616_ext -CC00788_ext -CC01016_ext -CC01977_ext -CC02174_ext -CC00031_ext			CC02456_cyto
DG181_181-P synthesis	CC02457_cyto	-CC00237_ext +CC00287_ext +CC00244_ext -CC00260_ext =CC00397_ext -CC00881_ext -CC00273_ext -CC00295_ext -CC00300_ext -CC00301_ext -CC00332_ext -CC00341_ext -CC00353_ext -CC00369_ext -CC00379_ext -CC00394_ext -CC00399_ext -CC00452_ext -CC00488_ext -CC00554_ext -CC00616_ext -CC00788_ext -CC01016_ext -CC01977_ext -CC02174_ext -CC00031_ext			CC02457_cyto
DG203_182-P synthesis	CC02458_cyto	-CC00237_ext +CC00287_ext +CC00244_ext -CC00260_ext =CC00397_ext -CC00881_ext -CC00273_ext -CC00295_ext -CC00300_ext -CC00301_ext -CC00332_ext -CC00341_ext -CC00353_ext -CC00369_ext -CC00379_ext -CC00394_ext -CC00399_ext -CC00452_ext -CC00488_ext -CC00554_ext -CC00616_ext -CC00788_ext -CC01016_ext -CC01977_ext -CC02174_ext -CC00031_ext			CC02458_cyto
DG204_182-P synthesis	CC02459_cyto	-CC00237_ext +CC00287_ext +CC00244_ext -CC00260_ext =CC00397_ext -CC00881_ext -CC00273_ext -CC00295_ext -CC00300_ext -CC00301_ext -CC00332_ext -CC00341_ext -CC00353_ext -CC00369_ext -CC00379_ext -CC00394_ext -CC00399_ext -CC00452_ext -CC00488_ext -CC00554_ext -CC00616_ext -CC00788_ext -CC01016_ext -CC01977_ext -CC02174_ext -CC00031_ext			CC02459_cyto
CDP-DG160_161 synthesis	CC00078_cyto	-CC00237_ext +CC00287_ext +CC00244_ext -CC00260_ext =CC00397_ext -CC00881_ext -CC00273_ext -CC00295_ext -CC00300_ext -CC00301_ext -CC00332_ext -CC00341_ext -CC00353_ext -CC00369_ext -CC00379_ext -CC00394_ext -CC00399_ext -CC00452_ext -CC00488_ext -CC00554_ext -CC00616_ext -CC00788_ext -CC01016_ext -CC01977_ext -CC02174_ext -CC00031_ext			CC00078_cyto
CDP-DG180_181 synthesis	CC00079_cyto	-CC00237_ext +CC00287_ext +CC00244_ext -CC00260_ext =CC00397_ext -CC00881_ext -CC00273_ext -CC00295_ext -CC00300_ext -CC00301_ext -CC00332_ext -CC00341_ext -CC00353_ext -CC00369_ext -CC00379_ext -CC00394_ext -CC00399_ext -CC00452_ext -CC00488_ext -CC00554_ext -CC00616_ext -CC00788_ext -CC01016_ext -CC01977_ext -CC02174_ext -CC00031_ext			CC00079_cyto
CDP-DG204_224 synthesis	CC00080_cyto	-CC00237_ext +CC00287_ext +CC00244_ext -CC00260_ext =CC00397_ext -CC00881_ext -CC00273_ext -CC00295_ext -CC00300_ext -CC00301_ext -CC00332_ext -CC00341_ext -CC00353_ext -CC00369_ext -CC00379_ext -CC00394_ext -CC00399_ext -CC00452_ext -CC00488_ext -CC00554_ext -CC00616_ext -CC00788_ext -CC01016_ext -CC01977_ext -CC02174_ext -CC00031_ext			CC00080_cyto
CDP-DG182_204 synthesis	CC00081_cyto	-CC00237_ext +CC00287_ext +CC00244_ext -CC00260_ext =CC00397_ext -CC00881_ext -CC00273_ext -CC00295_ext -CC00300_ext -CC00301_ext -CC00332_ext -CC00341_ext -CC00353_ext -CC00369_ext -CC00379_ext -CC00394_ext -CC00399_ext -CC00452_ext -CC00488_ext -CC00554_ext -CC00616_ext -CC00788_ext -CC01016_ext -CC01977_ext -CC02174_ext -CC00031_ext			CC00081_cyto
CDP-DG182_203 synthesis	CC00082_cyto	-CC00237_ext +CC00287_ext +CC00244_ext -CC00260_ext =CC00397_ext -CC00881_ext -CC00273_ext -CC00295_ext -CC00300_ext -CC00301_ext -CC00332_ext -CC00341_ext -CC00353_ext -CC00369_ext -CC00379_ext -CC00394_ext -CC00399_ext -CC00452_ext -CC00488_ext -CC00554_ext -CC00616_ext -CC00788_ext -CC01016_ext -CC01977_ext -CC02174_ext -CC00031_ext			CC00082_cyto
CDP-DG182_202 synthesis	CC00083_cyto	-CC00237_ext +CC00287_ext +CC00244_ext -CC00260_ext =CC00397_ext -CC00881_ext -CC00273_ext -CC00295_ext -CC00300_ext -CC00301_ext -CC00332_ext -CC00341_ext -CC00353_ext -CC00369_ext -CC00379_ext -CC00394_ext -CC00399_ext -CC00452_ext -CC00488_ext -CC00554_ext -CC00616_ext -CC00788_ext -CC01016_ext -CC01977_ext -CC02174_ext -CC00031_ext			CC00083_cyto
CDP-DG225_226 synthesis	CC00084_cyto	-CC00237_ext +CC00287_ext +CC00244_ext -CC00260_ext =CC00397_ext -CC00881_ext -CC00273_ext -CC00295_ext -CC00300_ext -CC00301_ext -CC00332_ext -CC00341_ext -CC00353_ext -CC00369_ext -CC00379_ext -CC00394_ext -CC00399_ext -CC00452_ext -CC00488_ext -CC00554_ext -CC00616_ext -CC00788_ext -CC01016_ext -CC01977_ext -CC02174_ext -CC00031_ext			CC00084_cyto
CDP-DG203_204 synthesis	CC00085_cyto	-CC00237_ext +CC00287_ext +CC00244_ext -CC00260_ext =CC00397_ext -CC00881_ext -CC00273_ext -CC00295_ext -CC00300_ext -CC00301_ext -CC00332_ext -CC00341_ext -CC00353_ext -CC00369_ext -CC00379_ext -CC00394_ext -CC00399_ext -CC00452_ext -CC00488_ext -CC00554_ext -CC00616_ext -CC00788_ext -CC01016_ext -CC01977_ext -CC02174_ext -CC00031_ext			CC00085_cyto
PS160_161 synthesis	CC00086_cyto	-CC00237_ext +CC00287_ext +CC00244_ext -CC00260_ext =CC00397_ext -CC00881_ext -CC00273_ext -CC00295_ext -CC00300_ext -CC00301_ext -CC00332_ext -CC00341_ext -CC00353_ext -CC00369_ext -CC00379_ext -CC00394_ext -CC00399_ext -CC00452_ext -CC00488_ext -CC00554_ext -CC00616_ext -CC00788_ext -CC01016_ext -CC01977_ext -CC02174_ext -CC00031_ext			CC00086_cyto
PS180_181 synthesis	CC00087_cyto	-CC00237_ext +CC00287_ext +CC00244_ext -CC00260_ext =CC00397_ext -CC00881_ext -CC00273_ext -CC00295_ext -CC00300_ext -CC00301_ext -CC00332_ext -CC00341_ext -CC00353_ext -CC00369_ext -CC00379_ext -CC00394_ext -CC00399_ext -CC00452_ext -CC00488_ext -CC00554_ext -CC00616_ext -CC00788_ext -CC01016_ext -CC01977_ext -CC02174_ext -CC00031_ext			CC00087_cyto
PS204_224 synthesis	CC00088_cyto	-CC00237_ext +CC00287_ext +CC00244_ext -CC00260_ext =CC00397_ext -CC00881_ext -CC00273_ext -CC00295_ext -CC00300_ext -CC00301_ext -CC00332_ext -CC00341_ext -CC00353_ext -CC00369_ext -CC00379_ext -CC00394_ext -CC00399_ext -CC00452_ext -CC00488_ext -CC00554_ext -CC00616_ext -CC00788_ext -CC01016_ext -CC01977_ext -CC02174_ext -CC00031_ext			CC00088_cyto
PS182_204 synthesis	CC00089_cyto	-CC00237_ext +CC00287_ext +CC00244_ext -CC00260_ext =CC00397_ext -CC00881_ext -CC00273_ext -CC00295_ext -CC00300_ext -CC00301_ext -CC00332_ext -CC00341_ext -CC00353_ext -CC00369_ext -CC00379_ext -CC00394_ext -CC00399_ext -CC00452_ext -CC00488_ext -CC00554_ext -CC00616_ext -CC00788_ext -CC01016_ext -CC01977_ext -CC02174_ext -CC00031_ext			CC00089_cyto
PS182_203 synthesis	CC00090_cyto	-CC00237_ext +CC00287_ext +CC00244_ext -CC00260_ext =CC00397_ext -CC00881_ext -CC00273_ext -CC00295_ext -CC00300_ext -CC00301_ext -CC00332_ext -CC00341_ext -CC00353_ext -CC00369_ext -CC00379_ext -CC00394_ext -CC00399_ext -CC00452_ext -CC00488_ext -CC00554_ext -CC00616_ext -CC00788_ext -CC01016_ext -CC01977_ext -CC02174_ext -CC00031_ext			CC00090_cyto
PS182_202 synthesis	CC00091_cyto	-CC00237_ext +CC00287_ext +CC00244_ext -CC00260_ext =CC00397_ext -CC00881_ext -CC00273_ext -CC00295_ext -CC00300_ext -CC00301_ext -CC00332_ext -CC00341_ext -CC00353_ext -CC00369_ext -CC00379_ext -CC00394_ext -CC00399_ext -CC00452_ext -CC00488_ext -CC00554_ext -CC00616_ext -CC00788_ext -CC01016_ext -CC01977_ext -CC02174_ext -CC00031_ext			CC00091_cyto
PS225_226 synthesis	CC00092_cyto	-CC00237_ext +CC00287_ext +CC00244_ext -CC00260_ext =CC00397_ext -CC00881_ext -CC00273_ext -CC00295_ext -CC00300_ext -CC00301_ext -CC00332_ext -CC00341_ext -CC00353_ext -CC00369_ext -CC00379_ext -CC00394_ext -CC00399_ext -CC00452_ext -CC00488_ext -CC00554_ext -CC00616_ext -CC00788_ext -CC01016_ext -CC01977_ext -CC02174_ext -CC00031_ext			CC00092_cyto
PS203_204 synthesis	CC00093_cyto	-CC00237_ext +CC00287_ext +CC00244_ext -CC00260_ext =CC00397_ext -CC00881_ext -CC00273_ext -CC00295_ext -CC00300_ext -CC00301_ext -CC00332_ext -CC00341_ext -CC00353_ext -CC00369_ext -CC00379_ext -CC00394_ext -CC00399_ext -CC00452_ext -CC00488_ext -CC00554_ext -CC00616_ext -CC00788_ext -CC01016_ext -CC01977_ext -CC02174_ext -CC00031_ext			CC00093_cyto
Phosphatidylcholin-160_161 synthesis	CC00094_cyto	-CC00237_ext +CC00287_ext +CC00244_ext -CC00260_ext =CC00397_ext -CC00881_ext -CC00273_ext -CC00295_ext -CC00300_ext -CC00301_ext -CC00332_ext -CC00341_ext -CC00353_ext -CC00369_ext -CC00379_ext -CC00394_ext -CC00399_ext -CC00452_ext -CC00488_ext -CC00554_ext -CC00616_ext -CC00788_ext -CC01016_ext -CC01977_ext -CC02174_ext -CC00031_ext			CC00094_cyto
Phosphatidylcholin-180_181 synthesis	CC00095_cyto	-CC00237_ext +CC00287_ext +CC00244_ext -CC00260_ext =CC00397_ext -CC00881_ext -CC00273_ext -CC00295_ext -CC00300_ext -CC00301_ext -CC00332_ext -CC00341_ext -CC00353_ext -CC00369_ext -CC00379_ext -CC00394_ext -CC00399_ext -CC00452_ext -CC00488_ext -CC00554_ext -CC00616_ext -CC00788_ext -CC01016_ext -CC01977_ext -CC02174_ext -CC00031_ext			CC00095_cyto
Phosphatidylcholin-204_224 synthesis	CC00096_cyto	-CC00237_ext +CC00287_ext +CC00244_ext -CC00260_ext =CC00397_ext -CC00881_ext -CC00273_ext -CC00295_ext -CC00300_ext -CC00301_ext -CC00332_ext -CC00341_ext -CC00353_ext -CC00369_ext -CC00379_ext -CC00394_ext -CC00399_ext -CC00452_ext -CC00488_ext -CC00554_ext -CC00616_ext -CC00788_ext -CC01016_ext -CC01977_ext -CC02174_ext -CC00031_ext			CC00096_cyto
Phosphatidylcholin-182_204 synthesis	CC00097_cyto	-CC00237_ext +CC00287_ext +CC00244_ext -CC00260_ext =CC00397_ext -CC00881_ext -CC00273_ext -CC00295_ext -CC00300_ext -CC00301_ext -CC00332_ext -CC00341_ext -CC00353_ext -CC00369_ext -CC00379_ext -CC00394_ext -CC00399_ext -CC00452_ext -CC00488_ext -CC00554_ext -CC00616_ext -CC00788_ext -CC01016_ext -CC01977_ext -CC02174_ext -CC00031_ext			CC00097_cyto
Phosphatidylcholin-182_203 synthesis	CC00098_cyto	-CC00237_ext +CC00287_ext +CC00244_ext -CC00260_ext =CC00397_ext -CC00881_ext -CC00273_ext -CC00295_ext -CC00300_ext -CC00301_ext -CC00332_ext -CC00341_ext -CC00353_ext -CC00369_ext -CC00379_ext -CC00394_ext -CC00399_ext -CC00452_ext -CC00488_ext -CC00554_ext -CC00616_ext -CC00788_ext -CC01016_ext -CC01977_ext -CC02174_ext -CC00031_ext			CC00098_cyto
Phosphatidylcholin-182_202 synthesis	CC00099_cyto	-CC00237_ext +CC00287_ext +CC00244_ext -CC00260_ext =CC00397_ext -CC00881_ext -CC00273_ext -CC00295_ext -CC00300_ext -CC00301_ext -CC00332_ext -CC00341_ext -CC00353_ext -CC00369_ext -CC00379_ext -CC00394_ext -CC00399_ext -CC00452_ext -CC00488_ext -CC00554_ext -CC00616_ext -CC00788_ext -CC01016_ext -CC01977_ext -CC02174_ext -CC00031_ext			CC00099_cyto
Phosphatidylcholin-225_226 synthesis	CC00100_cyto	-CC00237_ext +CC00287_ext +CC00244_ext -CC00260_ext =CC00397_ext -CC00881_ext -CC00273_ext -CC00295_ext -CC00300_ext -CC00301_ext -CC00332_ext -CC00341_ext -CC00353_ext -CC00369_ext -CC00379_ext -CC00394_ext -CC00399_ext -CC00452_ext -CC00488_ext -CC00554_ext -CC00616_ext -CC00788_ext -CC01016_ext -CC01977_ext -CC02174_ext -CC00031_ext			CC00100_cyto
Phosphatidylcholin-203_204 synthesis	CC00101_cyto	-CC00237_ext +CC00287_ext +CC00244_ext -CC00260_ext =CC00397_ext -CC00881_ext -CC00273_ext -CC00295_ext -CC00300_ext -CC00301_ext -CC00332_ext -CC00341_ext -CC00353_ext -CC00369_ext -CC00379_ext -CC00394_ext -CC00399_ext -CC00452_ext -CC00488_ext -CC00554_ext -CC00616_ext -CC00788_ext -CC01016_ext -CC01977_ext -CC02174_ext -CC00031_ext			CC00101_cyto
Phosphatidylethanolamine-160_161 synthesis	CC00102_cyto	-CC00237_ext +CC00287_ext +CC00244_ext -CC00260_ext =CC00397_ext -CC00881_ext -CC00273_ext -CC00295_ext -CC00300_ext -CC00301_ext -CC00332_ext -CC00341_ext -CC00353_ext -CC00369_ext -CC00379_ext -CC00394_ext -CC00399_ext -CC00452_ext -CC00488_ext -CC00554_ext -CC00616_ext -CC00788_ext -CC01016_ext -CC01977_ext -CC02174_ext -CC00031_ext			CC00102_cyto
Phosphatidylethanolamine-180_181 synthesis	CC00103_cyto	-CC00237_ext +CC00287_ext +CC00244_ext -CC00260_ext =CC00397_ext -CC00881_ext -CC00273_ext -CC00295_ext -CC00300_ext -CC00301_ext -CC00332_ext -CC00341_ext -CC00353_ext -CC00369_ext -CC00379_ext -CC00394_ext -CC00399_ext -CC00452_ext -CC00488_ext -CC00554_ext -CC00616_ext -CC00788_ext -CC01016_ext -CC01977_ext -CC02174_ext -CC00031_ext			CC00103_cyto
Phosphatidylethanolamine-204_224 synthesis	CC00104_cyto	-CC00237_ext +CC00287_ext +CC00244_ext -CC00260_ext =CC00397_ext -CC00881_ext -CC00273_ext -CC00295_ext -CC00300_ext -CC00301_ext -CC00332_ext -CC00341_ext -CC00353_ext -CC00369_ext -CC00379_ext -CC00394_ext -CC00399_ext -CC00452_ext -CC00488_ext -CC00554_ext -CC00616_ext -CC00788_ext -CC01016_ext -CC01977_ext -CC02174_ext -CC00031_ext			CC00104_cyto
Phosphatidylethanolamine-182_204 synthesis	CC00105_cyto	-CC00237_ext +CC00287_ext +CC00244_ext -CC00260_ext =CC00397_ext -CC00881_ext -CC00273_ext -CC00295_ext -CC00300_ext -CC00301_ext -CC00332_ext -CC00341_ext -CC00353_ext -CC00369_ext -CC00379_ext -CC00394_ext -CC00399_ext -CC00452_ext -CC00488_ext -CC00554_ext -CC00616_ext -CC00788_ext -CC01016_ext -CC01977_ext -CC02174_ext -CC00031_ext			CC00105_cyto
Phosphatidylethanolamine-182_203 synthesis	CC00106_cyto	-CC00237_ext +CC00287_ext +CC00244_ext -CC00260_ext =CC00397_ext -CC00881_ext -CC00273_ext -CC00295_ext -CC00300_ext -CC00301_ext -CC00332_ext -CC00341_ext -CC00353_ext -CC00369_ext -CC00379_ext -CC00394_ext -CC00399_ext -CC00452_ext -CC00488_ext -CC00554_ext -CC00616_ext -CC00788_ext -CC01016_ext -CC01977_ext -CC02174_ext -CC00031_ext			CC00106_cyto
Phosphatidylethanolamine-182_202 synthesis	CC00107_cyto	-CC00237_ext +CC00287_ext +CC00244_ext -CC00260_ext =CC00397_ext -CC00881_ext -CC00273_ext -CC00295_ext -CC00300_ext -CC00301_ext -CC00332_ext -CC00341_ext -CC00353_ext -CC00369_ext -CC00379_ext -CC00394_ext -CC00399_ext -CC00452_ext -CC00488_ext -CC00554_ext -CC00616_ext -CC00788_ext -CC01016_ext -CC01977_ext -CC02174_ext -CC00031_ext			CC00107_cyto
Phosphatidylethanolamine-225_226 synthesis	CC00108_cyto	-CC00237_ext +CC00287_ext +CC00244_ext -CC00260_ext =CC00397_ext -CC00881_ext -CC00273_ext -CC00295_ext -CC00300_ext -CC00301_ext -CC00332_ext -CC00341_ext -CC00353_ext -CC00369_ext -CC00379_ext -CC00394_ext -CC00399_ext -CC00452_ext -CC00488_ext -CC00554_ext -CC00616_ext -CC00788_ext -CC01016_ext -CC01977_ext -CC02174_ext -CC00031_ext			CC00108_cyto
Phosphatidylethanolamine-203_204 synthesis	CC00109_cyto	-CC00237_ext +CC00287_ext +CC00244_ext -CC00260_ext =CC00397_ext -CC00881_ext -CC00273_ext -CC00295_ext -CC00300_ext -CC00301_ext -CC00332_ext -CC00341_ext -CC00353_ext -CC00369_ext -CC00379_ext -CC00394_ext -CC00399_ext -CC00452_ext -CC00488_ext -CC00554_ext -CC00616_ext -CC00788_ext -CC01016_ext -CC01977_ext -CC02174_ext -CC00031_ext			CC00109_cyto
PGP160_161 synthesis	CC00110_mito	-CC00237_ext +CC00287_ext +CC00244_ext -CC00260_ext =CC00397_ext -CC00881_ext -CC00273_ext -CC00295_ext -CC00300_ext -CC00301_ext -CC00332_ext -CC00341_ext -CC00353_ext -CC00369_ext -CC00379_ext -CC00394_ext -CC00399_ext -CC00452_ext -CC00488_ext -CC00554_ext -CC00616_ext -CC00788_ext -CC01016_ext -CC01977_ext -CC02174_ext -CC00031_ext			CC00110_mito
PGP180_181 synthesis	CC00111_mito	-CC00237_ext +CC00287_ext +CC00244_ext -CC00260_ext =CC00397_ext -CC00881_ext -CC00273_ext -CC00295_ext -CC00300_ext -CC00301_ext -CC00332_ext -CC00341_ext -CC00353_ext -CC00369_ext -CC00379_ext -CC00394_ext -CC00399_ext -CC00452_ext -CC00488_ext -CC00554_ext -CC00616_ext -CC00788_ext -CC01016_ext -CC01977_ext -CC02174_ext -CC00031_ext			CC00111_mito
PGP204_224 synthesis	CC00112_mito	-CC00237_ext +CC00287_ext +CC00244_ext -CC00260_ext =CC00397_ext -CC00881_ext -CC00273_ext -CC00295_ext -CC00300_ext -CC00301_ext -CC00332_ext -CC00341_ext -CC00353_ext -CC00369_ext -CC00379_ext -CC00394_ext -CC00399_ext -CC00452_ext -CC00488_ext -CC00554_ext -CC00616_ext -CC00788_ext -CC01016_ext -CC01977_ext -CC02174_ext -CC00031_ext			CC00112_mito
PGP182_204 synthesis	CC00113_mito	-CC00237_ext +CC00287_ext +CC00244_ext -CC00260_ext =CC00397_ext -CC00881_ext -CC00273_ext -CC00295_ext -CC00300_ext -CC00301_ext -CC00332_ext -CC00341_ext -CC00353_ext -CC00369_ext -CC00379_ext -CC00394_ext -CC00399_ext -CC00452_ext -CC00488_ext -CC00554_ext -CC00616_ext -CC00788_ext -CC01016_ext -CC01977_ext -CC02174_ext -CC00031_ext			CC00113_mito
PGP182_203 synthesis	CC00114_mito	-CC00237_ext +CC00287_ext +CC00244_ext -CC00260_ext =CC00397_ext -CC00881_ext -CC00273_ext -CC00295_ext -CC00300_ext -CC00301_ext -CC00332_ext -CC00341_ext -CC00353_ext -CC00369_ext -CC00379_ext -CC00394_ext -CC00399_ext -CC00452_ext -CC00488_ext -CC00554_ext -CC00616_ext -CC00788_ext -CC01016_ext -CC01977_ext -CC02174_ext -CC00031_ext			CC00114_mito
PGP203_204 synthesis	CC00117_mito	-CC00237_ext +CC00287_ext +CC00244_ext -CC00260_ext =CC00397_ext -CC00881_ext -CC00273_ext -CC00295_ext -CC00300_ext -CC00301_ext -CC00332_ext -CC00341_ext -CC00353_ext -CC00369_ext -CC00379_ext -CC00394_ext -CC00399_ext -CC00452_ext -CC00488_ext -CC00554_ext -CC00616_ext -CC00788_ext -CC01016_ext -CC01977_ext -CC02174_ext -CC00031_ext			CC00117_mito
PG182_182 synthesis	CC00116_mito	-CC00237_ext +CC00287_ext +CC00244_ext -CC00260_ext =CC00397_ext -CC00881_ext -CC00273_ext -CC00295_ext -CC00300_ext -CC00301_ext -CC00332_ext -CC00341_ext -CC00353_ext -CC00369_ext -CC00379_ext -CC00394_ext -CC00399_ext -CC00452_ext -CC00488_ext -CC00554_ext -CC00616_ext -CC00788_ext -CC01016_ext -CC01977_ext -CC02174_ext -CC00031_ext			CC00116_mito
PG182_183 synthesis	CC00117_mito	-CC00237_ext +CC00287_ext +CC00244_ext -CC00260_ext =CC00397_ext -CC00881_ext -CC00273_ext -CC00295_ext -CC00300_ext -CC00301_ext -CC00332_ext -CC00341_ext -CC00353_ext -CC00369_ext -CC00379_ext -CC00394_ext -CC00399_ext -CC00452_ext -CC00488_ext -CC00554_ext -CC00616_ext -CC00788_ext -CC01016_ext -CC01977_ext -CC02174_ext -CC00031_ext			CC00117_mito
PG182_181 synthesis	CC00118_mito	-CC00237_ext +CC00287_ext +CC00244_ext -CC00260_ext =CC00397_ext -CC00881_ext -CC00273_ext -CC00295_ext -CC00300_ext -CC00301_ext -CC00332_ext -CC00341_ext -CC00353_ext -CC00369_ext -CC00379_ext -CC00394_ext -CC00399_ext -CC00452_ext -CC00488_ext -CC00554_ext -CC00616_ext -CC00788_ext -CC01016_ext -CC01977_ext -CC02174_ext -CC00031_ext			CC00118_mito
PG181_181 synthesis	CC00119_mito	-CC00237_ext +CC00287_ext +CC00244_ext -CC00260_ext =CC00397_ext -CC00881_ext -CC00273_ext -CC00295_ext -CC00300_ext -CC00301_ext -CC00332_ext -CC00341_ext -CC00353_ext -CC00369_ext -CC00379_ext -CC00394_ext -CC00399_ext -CC00452_ext -CC00488_ext -CC00554_ext -CC00616_ext -CC00788_ext -CC01016_ext -CC01977_ext -CC02174_ext -CC00031_ext			CC00119_mito
PG204_182 synthesis	CC00120_mito	-CC00237_ext +CC00287_ext +CC00244_ext -CC00260_ext =CC00397_ext -CC00881_ext -CC00273_ext -CC00295_ext -CC00300_ext -CC00301_ext -CC00332_ext -CC00341_ext -CC00353_ext -CC00369_ext -CC00379_ext -CC00394_ext -CC00399_ext -CC00452_ext -CC00488_ext -CC00554_ext -CC00616_ext -CC00788_ext -CC01016_ext -CC01977_ext -CC02174_ext -CC00031_ext			CC00120_mito
PG203_182 synthesis	CC00121_mito	-CC00237_ext +CC00287_ext +CC00244_ext -CC00260_ext =CC00397_ext -CC00881_ext -CC00273_ext -CC00295_ext -CC00300_ext -CC00301_ext -CC00332_ext -CC00341_ext -CC00353_ext -CC00369_ext -CC00379_ext -CC00394_ext -CC00399_ext -CC00452_ext -CC00488_ext -CC00554_ext -CC00616_ext -CC00788_ext -CC01016_ext -CC01977_ext -CC02174_ext -CC00031_ext			CC00121_mito
PI160_161 synthesis	CC00126_cyto	-CC00237_ext +CC00287_ext +CC00244_ext -CC00260_ext =CC00397_ext -CC00881_ext -CC00273_ext -CC00295_ext -CC00300_ext -CC00301_ext -CC00332_ext -CC00341_ext -CC00353_ext -CC00369_ext -CC00379_ext -CC00394_ext -CC00399_ext -CC00452_ext -CC00488_ext -CC00554_ext -CC00616_ext -CC00788_ext -CC01016_ext -CC01977_ext -CC02174_ext -CC00031_ext			CC00126_cyto
PI180_181 synthesis	CC00127_cyto	-CC00237_ext +CC00287_ext +CC00244_ext -CC00260_ext =CC00397_ext -CC00881_ext -CC00273_ext -CC00295_ext -CC00300_ext -CC00301_ext -CC00332_ext -CC00341_ext -CC00353_ext -CC00369_ext -CC00379_ext -CC00394_ext -CC00399_ext -CC00452_ext -CC00488_ext -CC00554_ext -CC00616_ext -CC00788_ext -CC01016_ext -CC01977_ext -CC02174_ext -CC00031_ext			CC00127_cyto
PI204_224 synthesis	CC00128_cyto	-CC00237_ext +CC00287_ext +CC00244_ext -CC00260_ext =CC00397_ext -CC00881_ext -CC00273_ext -CC00295_ext -CC00300_ext -CC00301_ext -CC00332_ext -CC00341_ext -CC00353_ext -CC00369_ext -CC00379_ext -CC00394_ext -CC00399_ext -CC00452_ext -CC00488_ext -CC00554_ext -CC00616_ext -CC00788_ext -CC01016_ext -CC01977_ext -CC02174_ext -CC00031_ext			CC00128_cyto
PI182_204 synthesis	CC00129_cyto	-CC00237_ext +CC00287_ext +CC00244_ext -CC00260_ext =CC00397_ext -CC00881_ext -CC00273_ext -CC00295_ext -CC00300_ext -CC00301_ext -CC00332_ext -CC00341_ext -CC00353_ext -CC00369_ext -CC00379_ext -CC00394_ext -CC00399_ext -CC00452_ext -CC00488_ext -CC00554_ext -CC00616_ext -CC00788_ext -CC01016_ext -CC01977_ext -CC02174_ext -CC00031_ext			CC00129_cyto
PI182_203 synthesis	CC00130_cyto	-CC00237_ext +CC00287_ext +CC00244_ext -CC00260_ext =CC00397_ext -CC00881_ext -CC00273_ext -CC00295_ext -CC00300_ext -CC00301_ext -CC00332_ext -CC00341_ext -CC00353_ext -CC00369_ext -CC00379_ext -CC00394_ext -CC00399_ext -CC00452_ext -CC00488_ext -CC00554_ext -CC00616_ext -CC00788_ext -CC01016_ext -CC01977_ext -CC02174_ext -CC00031_ext			CC00130_cyto
PI182_202 synthesis	CC00131_cyto	-CC00237_ext +CC00287_ext +CC00244_ext -CC00260_ext =CC00397_ext -CC00881_ext -CC00273_ext -CC00295_ext -CC00300_ext -CC00301_ext -CC00332_ext -CC00341_ext -CC00353_ext -CC00369_ext -CC00379_ext -CC00394_ext -CC00399_ext -CC00452_ext -CC00488_ext -CC00554_ext -CC00616_ext -CC00788_ext -CC01016_ext -CC01977_ext -CC02174_ext -CC00031_ext			CC00131_cyto
PI225_226 synthesis	CC00132_cyto	-CC00237_ext +CC00287_ext +CC00244_ext -CC00260_ext =CC00397_ext -CC00881_ext -CC00273_ext -CC00295_ext -CC00300_ext -CC00301_ext -CC00332_ext -CC00341_ext -CC00353_ext -CC00369_ext -CC00379_ext -CC00394_ext -CC00399_ext -CC00452_ext -CC00488_ext -CC00554_ext -CC00616_ext -CC00788_ext -CC01016_ext -CC01977_ext -CC02174_ext -CC00031_ext			CC00132_cyto
PI203_204 synthesis	CC00133_cyto	-CC00237_ext +CC00287_ext +CC00244_ext -CC00260_ext =CC00397_ext -CC00881_ext -CC00273_ext -CC00295_ext -CC00300_ext -CC00301_ext -CC00332_ext -CC00341_ext -CC00353_ext -CC00369_ext -CC00379_ext -CC00394_ext -CC00399_ext -CC00452_ext -CC00488_ext -CC00554_ext -CC00616_ext -CC00788_ext -CC01016_ext -CC01977_ext -CC02174_ext -CC00031_ext			CC00133_cyto
CL182 synthesis	CC00134_mito	-CC00237_ext +CC00287_ext +CC00244_ext -CC00260_ext =CC00397_ext -CC00881_ext -CC00273_ext -CC00295_ext -CC00300_ext -CC00301_ext -CC00332_ext -CC00341_ext -CC00353_ext -CC00369_ext -CC00379_ext -CC00394_ext -CC00399_ext -CC00452_ext -CC00488_ext -CC00554_ext -CC00616_ext -CC00788_ext -CC01016_ext -CC01977_ext -CC02174_ext -CC00031_ext			CC00134_mito
CL183 synthesis	CC00135_mito	-CC00237_ext +CC00287_ext +CC00244_ext -CC00260_ext =CC00397_ext -CC00881_ext -CC00273_ext -CC00295_ext -CC00300_ext -CC00301_ext -CC00332_ext -CC00341_ext -CC00353_ext -CC00369_ext -CC00379_ext -CC00394_ext -CC00399_ext -CC00452_ext -CC00488_ext -CC00554_ext -CC00616_ext -CC00788_ext -CC01016_ext -CC01977_ext -CC02174_ext -CC00031_ext			CC00135_mito
CL203 synthesis	CC00136_mito	-CC00237_ext +CC00287_ext +CC00244_ext -CC00260_ext =CC00397_ext -CC00881_ext -CC00273_ext -CC00295_ext -CC00300_ext -CC00301_ext -CC00332_ext -CC00341_ext -CC00353_ext -CC00369_ext -CC00379_ext -CC00394_ext -CC00399_ext -CC00452_ext -CC00488_ext -CC00554_ext -CC00616_ext -CC00788_ext -CC01016_ext -CC01977_ext -CC02174_ext -CC00031_ext			CC00136_mito
CL204 synthesis	CC00137_mito	-CC00237_ext +CC00287_ext +CC00244_ext -CC00260_ext =CC00397_ext -CC00881_ext -CC00273_ext -CC00295_ext -CC00300_ext -CC00301_ext -CC00332_ext -CC00341_ext -CC00353_ext -CC00369_ext -CC00379_ext -CC00394_ext -CC00399_ext -CC00452_ext -CC00488_ext -CC00554_ext -CC00616_ext -CC00788_ext -CC01016_ext -CC01977_ext -CC02174_ext -CC00031_ext			CC00137_mito
CL181 synthesis	CC00138_mito	-CC00237_ext +CC00287_ext +CC00244_ext -CC00260_ext =CC00397_ext -CC00881_ext -CC00273_ext -CC00295_ext -CC00300_ext -CC00301_ext -CC00332_ext -CC00341_ext -CC00353_ext -CC00369_ext -CC00379_ext -CC00394_ext -CC00399_ext -CC00452_ext -CC00488_ext -CC00554_ext -CC00616_ext -CC00788_ext -CC01016_ext -CC01977_ext -CC02174_ext -CC00031_ext			CC00138_mito
(4,7,10,13,16)-docosapentaenoic_acid-CoA synthesis	CC00142_cyto	-CC00237_ext +CC00287_ext +CC00244_ext -CC00260_ext =CC00397_ext -CC00881_ext -CC00273_ext -CC00295_ext -CC00300_ext -CC00301_ext -CC00332_ext -CC00341_ext -CC00353_ext -CC00369_ext -CC00379_ext -CC00394_ext -CC00399_ext -CC00452_ext -CC00488_ext -CC00554_ext -CC00616_ext -CC00788_ext -CC01016_ext -CC01977_ext -CC02174_ext -CC00031_ext			CC00142_cyto
Docosatetraenoic_acid-CoA synthesis	CC00143_cyto	-CC00237_ext +CC00287_ext +CC00244_ext -CC00260_ext =CC00397_ext -CC00881_ext -CC00273_ext -CC00295_ext -CC00300_ext -CC00301_ext -CC00332_ext -CC00341_ext -CC00353_ext -CC00369_ext -CC00379_ext -CC00394_ext -CC00399_ext -CC00452_ext -CC00488_ext -CC00554_ext -CC00616_ext -CC00788_ext -CC01016_ext -CC01977_ext -CC02174_ext -CC00031_ext			CC00143_cyto
N-(5Z,8Z,11Z,14Z-eicosatetraenoyl)-ethanolamine synthesis	CC00144_cyto	-CC00237_ext +CC00287_ext +CC00244_ext -CC00260_ext =CC00397_ext -CC00881_ext -CC00273_ext -CC00295_ext -CC00300_ext -CC00301_ext -CC00332_ext -CC00341_ext -CC00353_ext -CC00369_ext -CC00379_ext -CC00394_ext -CC00399_ext -CC00452_ext -CC00488_ext -CC00554_ext -CC00616_ext -CC00788_ext -CC01016_ext -CC01977_ext -CC02174_ext -CC00031_ext			CC00144_cyto
4Z,7Z,10Z,13Z,16Z,19Z-docosahexaenoyl-CoA synthesis	CC00145_cyto	-CC00237_ext +CC00287_ext +CC00244_ext -CC00260_ext =CC00397_ext -CC00881_ext -CC00273_ext -CC00295_ext -CC00300_ext -CC00301_ext -CC00332_ext -CC00341_ext -CC00353_ext -CC00369_ext -CC00379_ext -CC00394_ext -CC00399_ext -CC00452_ext -CC00488_ext -CC00554_ext -CC00616_ext -CC00788_ext -CC01016_ext -CC01977_ext -CC02174_ext -CC00031_ext			CC00145_cyto
5Z,8Z,11Z,14Z-eicosatetraenoyl-CoA synthesis	CC00146_cyto	-CC00237_ext +CC00287_ext +CC00244_ext -CC00260_ext =CC00397_ext -CC00881_ext -CC00273_ext -CC00295_ext -CC00300_ext -CC00301_ext -CC00332_ext -CC00341_ext -CC00353_ext -CC00369_ext -CC00379_ext -CC00394_ext -CC00399_ext -CC00452_ext -CC00488_ext -CC00554_ext -CC00616_ext -CC00788_ext -CC01016_ext -CC01977_ext -CC02174_ext -CC00031_ext			CC00146_cyto
5Z,8Z,11Z,14Z,17Z-eicosapentaenoyl-CoA synthesis	CC00147_cyto	-CC00237_ext +CC00287_ext +CC00244_ext -CC00260_ext =CC00397_ext -CC00881_ext -CC00273_ext -CC00295_ext -CC00300_ext -CC00301_ext -CC00332_ext -CC00341_ext -CC00353_ext -CC00369_ext -CC00379_ext -CC00394_ext -CC00399_ext -CC00452_ext -CC00488_ext -CC00554_ext -CC00616_ext -CC00788_ext -CC01016_ext -CC01977_ext -CC02174_ext -CC00031_ext			CC00147_cyto
8Z,11Z,14Z,17Z-eicosatetraenoyl-CoA synthesis	CC00148_cyto	-CC00237_ext +CC00287_ext +CC00244_ext -CC00260_ext =CC00397_ext -CC00881_ext -CC00273_ext -CC00295_ext -CC00300_ext -CC00301_ext -CC00332_ext -CC00341_ext -CC00353_ext -CC00369_ext -CC00379_ext -CC00394_ext -CC00399_ext -CC00452_ext -CC00488_ext -CC00554_ext -CC00616_ext -CC00788_ext -CC01016_ext -CC01977_ext -CC02174_ext -CC00031_ext			CC00148_cyto
TAG160_161_161 synthesis	CC00149_cyto	-CC00237_ext +CC00287_ext +CC00244_ext -CC00260_ext =CC00397_ext -CC00881_ext -CC00273_ext -CC00295_ext -CC00300_ext -CC00301_ext -CC00332_ext -CC00341_ext -CC00353_ext -CC00369_ext -CC00379_ext -CC00394_ext -CC00399_ext -CC00452_ext -CC00488_ext -CC00554_ext -CC00616_ext -CC00788_ext -CC01016_ext -CC01977_ext -CC02174_ext -CC00031_ext			CC00149_cyto
TAG160_161_180 synthesis	CC00150_cyto	-CC00237_ext +CC00287_ext +CC00244_ext -CC00260_ext =CC00397_ext -CC00881_ext -CC00273_ext -CC00295_ext -CC00300_ext -CC00301_ext -CC00332_ext -CC00341_ext -CC00353_ext -CC00369_ext -CC00379_ext -CC00394_ext -CC00399_ext -CC00452_ext -CC00488_ext -CC00554_ext -CC00616_ext -CC00788_ext -CC01016_ext -CC01977_ext -CC02174_ext -CC00031_ext			CC00150_cyto
TAG160_161_181 synthesis	CC00151_cyto	-CC00237_ext +CC00287_ext +CC00244_ext -CC00260_ext =CC00397_ext -CC00881_ext -CC00273_ext -CC00295_ext -CC00300_ext -CC00301_ext -CC00332_ext -CC00341_ext -CC00353_ext -CC00369_ext -CC00379_ext -CC00394_ext -CC00399_ext -CC00452_ext -CC00488_ext -CC00554_ext -CC00616_ext -CC00788_ext -CC01016_ext -CC01977_ext -CC02174_ext -CC00031_ext			CC00151_cyto
TAG160_161_182 synthesis	CC00152_cyto	-CC00237_ext +CC00287_ext +CC00244_ext -CC00260_ext =CC00397_ext -CC00881_ext -CC00273_ext -CC00295_ext -CC00300_ext -CC00301_ext -CC00332_ext -CC00341_ext -CC00353_ext -CC00369_ext -CC00379_ext -CC00394_ext -CC00399_ext -CC00452_ext -CC00488_ext -CC00554_ext -CC00616_ext -CC00788_ext -CC01016_ext -CC01977_ext -CC02174_ext -CC00031_ext			CC00152_cyto
TAG160_161_183 synthesis	CC00153_cyto	-CC00237_ext +CC00287_ext +CC00244_ext -CC00260_ext =CC00397_ext -CC00881_ext -CC00273_ext -CC00295_ext -CC00300_ext -CC00301_ext -CC00332_ext -CC00341_ext -CC00353_ext -CC00369_ext -CC00379_ext -CC00394_ext -CC00399_ext -CC00452_ext -CC00488_ext -CC00554_ext -CC00616_ext -CC00788_ext -CC01016_ext -CC01977_ext -CC02174_ext -CC00031_ext			CC00153_cyto
TAG160_161_202 synthesis	CC00154_cyto	-CC00237_ext +CC00287_ext +CC00244_ext -CC00260_ext =CC00397_ext -CC00881_ext -CC00273_ext -CC00295_ext -CC00300_ext -CC00301_ext -CC00332_ext -CC00341_ext -CC00353_ext -CC00369_ext -CC00379_ext -CC00394_ext -CC00399_ext -CC00452_ext -CC00488_ext -CC00554_ext -CC00616_ext -CC00788_ext -CC01016_ext -CC01977_ext -CC02174_ext -CC00031_ext			CC00154_cyto
TAG160_161_203 synthesis	CC00155_cyto	-CC00237_ext +CC00287_ext +CC00244_ext -CC00260_ext =CC00397_ext -CC00881_ext -CC00273_ext -CC00295_ext -CC00300_ext -CC00301_ext -CC00332_ext -CC00341_ext -CC00353_ext -CC00369_ext -CC00379_ext -CC00394_ext -CC00399_ext -CC00452_ext -CC00488_ext -CC00554_ext -CC00616_ext -CC00788_ext -CC01016_ext -CC01977_ext -CC02174_ext -CC00031_ext			CC00155_cyto
TAG160_161_204 synthesis	CC00156_cyto	-CC00237_ext +CC00287_ext +CC00244_ext -CC00260_ext =CC00397_ext -CC00881_ext -CC00273_ext -CC00295_ext -CC00300_ext -CC00301_ext -CC00332_ext -CC00341_ext -CC00353_ext -CC00369_ext -CC00379_ext -CC00394_ext -CC00399_ext -CC00452_ext -CC00488_ext -CC00554_ext -CC00616_ext -CC00788_ext -CC01016_ext -CC01977_ext -CC02174_ext -CC00031_ext			CC00156_cyto
TAG160_161_205 synthesis	CC00157_cyto	-CC00237_ext +CC00287_ext +CC00244_ext -CC00260_ext =CC00397_ext -CC00881_ext -CC00273_ext -CC00295_ext -CC00300_ext -CC00301_ext -CC00332_ext -CC00341_ext -CC00353_ext -CC00369_ext -CC00379_ext -CC00394_ext -CC00399_ext -CC00452_ext -CC00488_ext -CC00554_ext -CC00616_ext -CC00788_ext -CC01016_ext -CC01977_ext -CC02174_ext -CC00031_ext			CC00157_cyto
TAG160_161_224 synthesis	CC00158_cyto	-CC00237_ext +CC00287_ext +CC00244_ext -CC00260_ext =CC00397_ext -CC00881_ext -CC00273_ext -CC00295_ext -CC00300_ext -CC00301_ext -CC00332_ext -CC00341_ext -CC00353_ext -CC00369_ext -CC00379_ext -CC00394_ext -CC00399_ext -CC00452_ext -CC00488_ext -CC00554_ext -CC00616_ext -CC00788_ext -CC01016_ext -CC01977_ext -CC02174_ext -CC00031_ext			CC00158_cyto
TAG160_161_225 synthesis	CC00159_cyto	-CC00237_ext +CC00287_ext +CC00244_ext -CC00260_ext =CC00397_ext -CC00881_ext -CC00273_ext -CC00295_ext -CC00300_ext -CC00301_ext -CC00332_ext -CC00341_ext -CC00353_ext -CC00369_ext -CC00379_ext -CC00394_ext -CC00399_ext -CC00452_ext -CC00488_ext -CC00554_ext -CC00616_ext -CC00788_ext -CC01016_ext -CC01977_ext -CC02174_ext -CC00031_ext			CC00159_cyto
TAG160_161_226 synthesis	CC00160_cyto	-CC00237_ext +CC00287_ext +CC00244_ext -CC00260_ext =CC00397_ext -CC00881_ext -CC00273_ext -CC00295_ext -CC00300_ext -CC00301_ext -CC00332_ext -CC00341_ext -CC00353_ext -CC00369_ext -CC00379_ext -CC00394_ext -CC00399_ext -CC00452_ext -CC00488_ext -CC00554_ext -CC00616_ext -CC00788_ext -CC01016_ext -CC01977_ext -CC02174_ext -CC00031_ext			CC00160_cyto
TAG180_181_181 synthesis	CC00161_cyto	-CC00237_ext +CC00287_ext +CC00244_ext -CC00260_ext =CC00397_ext -CC00881_ext -CC00273_ext -CC00295_ext -CC00300_ext -CC00301_ext -CC00332_ext -CC00341_ext -CC00353_ext -CC00369_ext -CC00379_ext -CC00394_ext -CC00399_ext -CC00452_ext -CC00488_ext -CC00554_ext -CC00616_ext -CC00788_ext -CC01016_ext -CC01977_ext -CC02174_ext -CC00031_ext			CC00161_cyto
TAG180_181_182 synthesis	CC00162_cyto	-CC00237_ext +CC00287_ext +CC00244_ext -CC00260_ext =CC00397_ext -CC00881_ext -CC00273_ext -CC00295_ext -CC00300_ext -CC00301_ext -CC00332_ext -CC00341_ext -CC00353_ext -CC00369_ext -CC00379_ext -CC00394_ext -CC00399_ext -CC00452_ext -CC00488_ext -CC00554_ext -CC00616_ext -CC00788_ext -CC01016_ext -CC01977_ext -CC02174_ext -CC00031_ext			CC00162_cyto
TAG180_181_183 synthesis	CC00163_cyto	-CC00237_ext +CC00287_ext +CC00244_ext -CC00260_ext =CC00397_ext -CC00881_ext -CC00273_ext -CC00295_ext -CC00300_ext -CC00301_ext -CC00332_ext -CC00341_ext -CC00353_ext -CC00369_ext -CC00379_ext -CC00394_ext -CC00399_ext -CC00452_ext -CC00488_ext -CC00554_ext -CC00616_ext -CC00788_ext -CC01016_ext -CC01977_ext -CC02174_ext -CC00031_ext			CC00163_cyto
TAG180_181_202 synthesis	CC00164_cyto	-CC00237_ext +CC00287_ext +CC00244_ext -CC00260_ext =CC00397_ext -CC00881_ext -CC00273_ext -CC00295_ext -CC00300_ext -CC00301_ext -CC00332_ext -CC00341_ext -CC00353_ext -CC00369_ext -CC00379_ext -CC00394_ext -CC00399_ext -CC00452_ext -CC00488_ext -CC00554_ext -CC00616_ext -CC00788_ext -CC01016_ext -CC01977_ext -CC02174_ext -CC00031_ext			CC00164_cyto
TAG180_181_203 synthesis	CC00165_cyto	-CC00237_ext +CC00287_ext +CC00244_ext -CC00260_ext =CC00397_ext -CC00881_ext -CC00273_ext -CC00295_ext -CC00300_ext -CC00301_ext -CC00332_ext -CC00341_ext -CC00353_ext -CC00369_ext -CC00379_ext -CC00394_ext -CC00399_ext -CC00452_ext -CC00488_ext -CC00554_ext -CC00616_ext -CC00788_ext -CC01016_ext -CC01977_ext -CC02174_ext -CC00031_ext			CC00165_cyto
TAG180_181_204 synthesis	CC00166_cyto	-CC00237_ext +CC00287_ext +CC00244_ext -CC00260_ext =CC00397_ext -CC00881_ext -CC00273_ext -CC00295_ext -CC00300_ext -CC00301_ext -CC00332_ext -CC00341_ext -CC00353_ext -CC00369_ext -CC00379_ext -CC00394_ext -CC00399_ext -CC00452_ext -CC00488_ext -CC00554_ext -CC00616_ext -CC00788_ext -CC01016_ext -CC01977_ext -CC02174_ext -CC00031_ext			CC00166_cyto
TAG180_181_205 synthesis	CC00167_cyto	-CC00237_ext +CC00287_ext +CC00244_ext -CC00260_ext =CC00397_ext -CC00881_ext -CC00273_ext -CC00295_ext -CC00300_ext -CC00301_ext -CC00332_ext -CC00341_ext -CC00353_ext -CC00369_ext -CC00379_ext -CC00394_ext -CC00399_ext -CC00452_ext -CC00488_ext -CC00554_ext -CC00616_ext -CC00788_ext -CC01016_ext -CC01977_ext -CC02174_ext -CC00031_ext			CC00167_cyto
TAG180_181_224 synthesis	CC00168_cyto	-CC00237_ext +CC00287_ext +CC00244_ext -CC00260_ext =CC00397_ext -CC00881_ext -CC00273_ext -CC00295_ext -CC00300_ext -CC00301_ext -CC00332_ext -CC00341_ext -CC00353_ext -CC00369_ext -CC00379_ext -CC00394_ext -CC00399_ext -CC00452_ext -CC00488_ext -CC00554_ext -CC00616_ext -CC00788_ext -CC01016_ext -CC01977_ext -CC02174_ext -CC00031_ext			CC00168_cyto
TAG180_181_225 synthesis	CC00169_cyto	-CC00237_ext +CC00287_ext +CC00244_ext -CC00260_ext =CC00397_ext -CC00881_ext -CC00273_ext -CC00295_ext -CC00300_ext -CC00301_ext -CC00332_ext -CC00341_ext -CC00353_ext -CC00369_ext -CC00379_ext -CC00394_ext -CC00399_ext -CC00452_ext -CC00488_ext -CC00554_ext -CC00616_ext -CC00788_ext -CC01016_ext -CC01977_ext -CC02174_ext -CC00031_ext			CC00169_cyto
TAG180_181_226 synthesis	CC00170_cyto	-CC00237_ext +CC00287_ext +CC00244_ext -CC00260_ext =CC00397_ext -CC00881_ext -CC00273_ext -CC00295_ext -CC00300_ext -CC00301_ext -CC00332_ext -CC00341_ext -CC00353_ext -CC00369_ext -CC00379_ext -CC00394_ext -CC00399_ext -CC00452_ext -CC00488_ext -CC00554_ext -CC00616_ext -CC00788_ext -CC01016_ext -CC01977_ext -CC02174_ext -CC00031_ext			CC00170_cyto
TAG182_204_204 synthesis	CC00175_cyto	-CC00237_ext +CC00287_ext +CC00244_ext -CC00260_ext =CC00397_ext -CC00881_ext -CC00273_ext -CC00295_ext -CC00300_ext -CC00301_ext -CC00332_ext -CC00341_ext -CC00353_ext -CC00369_ext -CC00379_ext -CC00394_ext -CC00399_ext -CC00452_ext -CC00488_ext -CC00554_ext -CC00616_ext -CC00788_ext -CC01016_ext -CC01977_ext -CC02174_ext -CC00031_ext			CC00175_cyto
TAG182_204_205 synthesis	CC00176_cyto	-CC00237_ext +CC00287_ext +CC00244_ext -CC00260_ext =CC00397_ext -CC00881_ext -CC00273_ext -CC00295_ext -CC00300_ext -CC00301_ext -CC00332_ext -CC00341_ext -CC00353_ext -CC00369_ext -CC00379_ext -CC00394_ext -CC00399_ext -CC00452_ext -CC00488_ext -CC00554_ext -CC00616_ext -CC00788_ext -CC01016_ext -CC01977_ext -CC02174_ext -CC00031_ext			CC00176_cyto
TAG182_204_224 synthesis	CC00177_cyto	-CC00237_ext +CC00287_ext +CC00244_ext -CC00260_ext =CC00397_ext -CC00881_ext -CC00273_ext -CC00295_ext -CC00300_ext -CC00301_ext -CC00332_ext -CC00341_ext -CC00353_ext -CC00369_ext -CC00379_ext -CC00394_ext -CC00399_ext -CC00452_ext -CC00488_ext -CC00554_ext -CC00616_ext -CC00788_ext -CC01016_ext -CC01977_ext -CC02174_ext -CC00031_ext			CC00177_cyto
TAG182_204_225 synthesis	CC00178_cyto	-CC00237_ext +CC00287_ext +CC00244_ext -CC00260_ext =CC00397_ext -CC00881_ext -CC00273_ext -CC00295_ext -CC00300_ext -CC00301_ext -CC00332_ext -CC00341_ext -CC00353_ext -CC00369_ext -CC00379_ext -CC00394_ext -CC00399_ext -CC00452_ext -CC00488_ext -CC00554_ext -CC00616_ext -CC00788_ext -CC01016_ext -CC01977_ext -CC02174_ext -CC00031_ext			CC00178_cyto
TAG182_204_226 synthesis	CC00179_cyto	-CC00237_ext +CC00287_ext +CC00244_ext -CC00260_ext =CC00397_ext -CC00881_ext -CC00273_ext -CC00295_ext -CC00300_ext -CC00301_ext -CC00332_ext -CC00341_ext -CC00353_ext -CC00369_ext -CC00379_ext -CC00394_ext -CC00399_ext -CC00452_ext -CC00488_ext -CC00554_ext -CC00616_ext -CC00788_ext -CC01016_ext -CC01977_ext -CC02174_ext -CC00031_ext			CC00179_cyto
TAG182_203_203 synthesis	CC00180_cyto	-CC00237_ext +CC00287_ext +CC00244_ext -CC00260_ext =CC00397_ext -CC00881_ext -CC00273_ext -CC00295_ext -CC00300_ext -CC00301_ext -CC00332_ext -CC00341_ext -CC00353_ext -CC00369_ext -CC00379_ext -CC00394_ext -CC00399_ext -CC00452_ext -CC00488_ext -CC00554_ext -CC00616_ext -CC00788_ext -CC01016_ext -CC01977_ext -CC02174_ext -CC00031_ext			CC00180_cyto
TAG182_203_204 synthesis	CC00181_cyto	-CC00237_ext +CC00287_ext +CC00244_ext -CC00260_ext =CC00397_ext -CC00881_ext -CC00273_ext -CC00295_ext -CC00300_ext -CC00301_ext -CC00332_ext -CC00341_ext -CC00353_ext -CC00369_ext -CC00379_ext -CC00394_ext -CC00399_ext -CC00452_ext -CC00488_ext -CC00554_ext -CC00616_ext -CC00788_ext -CC01016_ext -CC01977_ext -CC02174_ext -CC00031_ext			CC00181_cyto
TAG182_203_205 synthesis	CC00182_cyto	-CC00237_ext +CC00287_ext +CC00244_ext -CC00260_ext =CC00397_ext -CC00881_ext -CC00273_ext -CC00295_ext -CC00300_ext -CC00301_ext -CC00332_ext -CC00341_ext -CC00353_ext -CC00369_ext -CC00379_ext -CC00394_ext -CC00399_ext -CC00452_ext -CC00488_ext -CC00554_ext -CC00616_ext -CC00788_ext -CC01016_ext -CC01977_ext -CC02174_ext -CC00031_ext			CC00182_cyto
TAG182_203_224 synthesis	CC00183_cyto	-CC00237_ext +CC00287_ext +CC00244_ext -CC00260_ext =CC00397_ext -CC00881_ext -CC00273_ext -CC00295_ext -CC00300_ext -CC00301_ext -CC00332_ext -CC00341_ext -CC00353_ext -CC00369_ext -CC00379_ext -CC00394_ext -CC00399_ext -CC00452_ext -CC00488_ext -CC00554_ext -CC00616_ext -CC00788_ext -CC01016_ext -CC01977_ext -CC02174_ext -CC00031_ext			CC00183_cyto
TAG182_203_225 synthesis	CC00184_cyto	-CC00237_ext +CC00287_ext +CC00244_ext -CC00260_ext =CC00397_ext -CC00881_ext -CC00273_ext -CC00295_ext -CC00300_ext -CC00301_ext -CC00332_ext -CC00341_ext -CC00353_ext -CC00369_ext -CC00379_ext -CC00394_ext -CC00399_ext -CC00452_ext -CC00488_ext -CC00554_ext -CC00616_ext -CC00788_ext -CC01016_ext -CC01977_ext -CC02174_ext -CC00031_ext			CC00184_cyto
TAG182_203_226 synthesis	CC00185_cyto	-CC00237_ext +CC00287_ext +CC00244_ext -CC00260_ext =CC00397_ext -CC00881_ext -CC00273_ext -CC00295_ext -CC00300_ext -CC00301_ext -CC00332_ext -CC00341_ext -CC00353_ext -CC00369_ext -CC00379_ext -CC00394_ext -CC00399_ext -CC00452_ext -CC00488_ext -CC00554_ext -CC00616_ext -CC00788_ext -CC01016_ext -CC01977_ext -CC02174_ext -CC00031_ext			CC00185_cyto
TAG182_202_203 synthesis	CC00186_cyto	-CC00237_ext +CC00287_ext +CC00244_ext -CC00260_ext =CC00397_ext -CC00881_ext -CC00273_ext -CC00295_ext -CC00300_ext -CC00301_ext -CC00332_ext -CC00341_ext -CC00353_ext -CC00369_ext -CC00379_ext -CC00394_ext -CC00399_ext -CC00452_ext -CC00488_ext -CC00554_ext -CC00616_ext -CC00788_ext -CC01016_ext -CC01977_ext -CC02174_ext -CC00031_ext			CC00186_cyto
TAG182_202_204 synthesis	CC00187_cyto	-CC00237_ext +CC00287_ext +CC00244_ext -CC00260_ext =CC00397_ext -CC00881_ext -CC00273_ext -CC00295_ext -CC00300_ext -CC00301_ext -CC00332_ext -CC00341_ext -CC00353_ext -CC00369_ext -CC00379_ext -CC00394_ext -CC00399_ext -CC00452_ext -CC00488_ext -CC00554_ext -CC00616_ext -CC00788_ext -CC01016_ext -CC01977_ext -CC02174_ext -CC00031_ext			CC00187_cyto
TAG182_202_205 synthesis	CC00188_cyto	-CC00237_ext +CC00287_ext +CC00244_ext -CC00260_ext =CC00397_ext -CC00881_ext -CC00273_ext -CC00295_ext -CC00300_ext -CC00301_ext -CC00332_ext -CC00341_ext -CC00353_ext -CC00369_ext -CC00379_ext -CC00394_ext -CC00399_ext -CC00452_ext -CC00488_ext -CC00554_ext -CC00616_ext -CC00788_ext -CC01016_ext -CC01977_ext -CC02174_ext -CC00031_ext			CC00188_cyto
TAG182_202_224 synthesis	CC00189_cyto	-CC00237_ext +CC00287_ext +CC00244_ext -CC00260_ext =CC00397_ext -CC00881_ext -CC00273_ext -CC00295_ext -CC00300_ext -CC00301_ext -CC00332_ext -CC00341_ext -CC00353_ext -CC00369_ext -CC00379_ext -CC00394_ext -CC00399_ext -CC00452_ext -CC00488_ext -CC00554_ext -CC00616_ext -CC00788_ext -CC01016_ext -CC01977_ext -CC02174_ext -CC00031_ext			CC00189_cyto
TAG182_202_225 synthesis	CC00190_cyto	-CC00237_ext +CC00287_ext +CC00244_ext -CC00260_ext =CC00397_ext -CC00881_ext -CC00273_ext -CC00295_ext -CC00300_ext -CC00301_ext -CC00332_ext -CC00341_ext -CC00353_ext -CC00369_ext -CC00379_ext -CC00394_ext -CC00399_ext -CC00452_ext -CC00488_ext -CC00554_ext -CC00616_ext -CC00788_ext -CC01016_ext -CC01977_ext -CC02174_ext -CC00031_ext			CC00190_cyto
TAG182_202_226 synthesis	CC00191_cyto	-CC00237_ext +CC00287_ext +CC00244_ext -CC00260_ext =CC00397_ext -CC00881_ext -CC00273_ext -CC00295_ext -CC00300_ext -CC00301_ext -CC00332_ext -CC00341_ext -CC00353_ext -CC00369_ext -CC00379_ext -CC00394_ext -CC00399_ext -CC00452_ext -CC00488_ext -CC00554_ext -CC00616_ext -CC00788_ext -CC01016_ext -CC01977_ext -CC02174_ext -CC00031_ext			CC00191_cyto
TAG225_226_226 synthesis	CC00192_cyto	-CC00237_ext +CC00287_ext +CC00244_ext -CC00260_ext =CC00397_ext -CC00881_ext -CC00273_ext -CC00295_ext -CC00300_ext -CC00301_ext -CC00332_ext -CC00341_ext -CC00353_ext -CC00369_ext -CC00379_ext -CC00394_ext -CC00399_ext -CC00452_ext -CC00488_ext -CC00554_ext -CC00616_ext -CC00788_ext -CC01016_ext -CC01977_ext -CC02174_ext -CC00031_ext			CC00192_cyto
TAG203_204_204 synthesis	CC00193_cyto	-CC00237_ext +CC00287_ext +CC00244_ext -CC00260_ext =CC00397_ext -CC00881_ext -CC00273_ext -CC00295_ext -CC00300_ext -CC00301_ext -CC00332_ext -CC00341_ext -CC00353_ext -CC00369_ext -CC00379_ext -CC00394_ext -CC00399_ext -CC00452_ext -CC00488_ext -CC00554_ext -CC00616_ext -CC00788_ext -CC01016_ext -CC01977_ext -CC02174_ext -CC00031_ext			CC00193_cyto
TAG203_204_205 synthesis	CC00194_cyto	-CC00237_ext +CC00287_ext +CC00244_ext -CC00260_ext =CC00397_ext -CC00881_ext -CC00273_ext -CC00295_ext -CC00300_ext -CC00301_ext -CC00332_ext -CC00341_ext -CC00353_ext -CC00369_ext -CC00379_ext -CC00394_ext -CC00399_ext -CC00452_ext -CC00488_ext -CC00554_ext -CC00616_ext -CC00788_ext -CC01016_ext -CC01977_ext -CC02174_ext -CC00031_ext			CC00194_cyto
TAG203_204_224 synthesis	CC00195_cyto	-CC00237_ext +CC00287_ext +CC00244_ext -CC00260_ext =CC00397_ext -CC00881_ext -CC00273_ext -CC00295_ext -CC00300_ext -CC00301_ext -CC00332_ext -CC00341_ext -CC00353_ext -CC00369_ext -CC00379_ext -CC00394_ext -CC00399_ext -CC00452_ext -CC00488_ext -CC00554_ext -CC00616_ext -CC00788_ext -CC01016_ext -CC01977_ext -CC02174_ext -CC00031_ext			CC00195_cyto
TAG203_204_225 synthesis	CC00196_cyto	-CC00237_ext +CC00287_ext +CC00244_ext -CC00260_ext =CC00397_ext -CC00881_ext -CC00273_ext -CC00295_ext -CC00300_ext -CC00301_ext -CC00332_ext -CC00341_ext -CC00353_ext -CC00369_ext -CC00379_ext -CC00394_ext -CC00399_ext -CC00452_ext -CC00488_ext -CC00554_ext -CC00616_ext -CC00788_ext -CC01016_ext -CC01977_ext -CC02174_ext -CC00031_ext			CC00196_cyto
TAG203_204_226 synthesis	CC00197_cyto	-CC00237_ext +CC00287_ext +CC00244_ext -CC00260_ext =CC00397_ext -CC00881_ext -CC00273_ext -CC00295_ext -CC00300_ext -CC00301_ext -CC00332_ext -CC00341_ext -CC00353_ext -CC00369_ext -CC00379_ext -CC00394_ext -CC00399_ext -CC00452_ext -CC00488_ext -CC00554_ext -CC00616_ext -CC00788_ext -CC01016_ext -CC01977_ext -CC02174_ext -CC00031_ext			CC00197_cyto
Cerd181_160 synthesis	CC00200_cyto	-CC00237_ext +CC00287_ext +CC00244_ext -CC00260_ext =CC00397_ext -CC00881_ext -CC00273_ext -CC00295_ext -CC00300_ext -CC00301_ext -CC00332_ext -CC00341_ext -CC00353_ext -CC00369_ext -CC00379_ext -CC00394_ext -CC00399_ext -CC00452_ext -CC00488_ext -CC00554_ext -CC00616_ext -CC00788_ext -CC01016_ext -CC01977_ext -CC02174_ext -CC00031_ext			CC00200_cyto
Cerd181_180 synthesis	CC00201_cyto	-CC00237_ext +CC00287_ext +CC00244_ext -CC00260_ext =CC00397_ext -CC00881_ext -CC00273_ext -CC00295_ext -CC00300_ext -CC00301_ext -CC00332_ext -CC00341_ext -CC00353_ext -CC00369_ext -CC00379_ext -CC00394_ext -CC00399_ext -CC00452_ext -CC00488_ext -CC00554_ext -CC00616_ext -CC00788_ext -CC01016_ext -CC01977_ext -CC02174_ext -CC00031_ext			CC00201_cyto
Cerd181_160-1P synthesis	CC00202_cyto	-CC00237_ext +CC00287_ext +CC00244_ext -CC00260_ext =CC00397_ext -CC00881_ext -CC00273_ext -CC00295_ext -CC00300_ext -CC00301_ext -CC00332_ext -CC00341_ext -CC00353_ext -CC00369_ext -CC00379_ext -CC00394_ext -CC00399_ext -CC00452_ext -CC00488_ext -CC00554_ext -CC00616_ext -CC00788_ext -CC01016_ext -CC01977_ext -CC02174_ext -CC00031_ext			CC00202_cyto
Cerd181_180-1P synthesis	CC00203_cyto	-CC00237_ext +CC00287_ext +CC00244_ext -CC00260_ext =CC00397_ext -CC00881_ext -CC00273_ext -CC00295_ext -CC00300_ext -CC00301_ext -CC00332_ext -CC00341_ext -CC00353_ext -CC00369_ext -CC00379_ext -CC00394_ext -CC00399_ext -CC00452_ext -CC00488_ext -CC00554_ext -CC00616_ext -CC00788_ext -CC01016_ext -CC01977_ext -CC02174_ext -CC00031_ext			CC00203_cyto
GalCerd181_160_cyto synthesis	CC00204_cyto	-CC00237_ext +CC00287_ext +CC00244_ext -CC00260_ext =CC00397_ext -CC00881_ext -CC00273_ext -CC00295_ext -CC00300_ext -CC00301_ext -CC00332_ext -CC00341_ext -CC00353_ext -CC00369_ext -CC00379_ext -CC00394_ext -CC00399_ext -CC00452_ext -CC00488_ext -CC00554_ext -CC00616_ext -CC00788_ext -CC01016_ext -CC01977_ext -CC02174_ext -CC00031_ext			CC00204_cyto
GalCerd181_180_cyto synthesis	CC00205_cyto	-CC00237_ext +CC00287_ext +CC00244_ext -CC00260_ext =CC00397_ext -CC00881_ext -CC00273_ext -CC00295_ext -CC00300_ext -CC00301_ext -CC00332_ext -CC00341_ext -CC00353_ext -CC00369_ext -CC00379_ext -CC00394_ext -CC00399_ext -CC00452_ext -CC00488_ext -CC00554_ext -CC00616_ext -CC00788_ext -CC01016_ext -CC01977_ext -CC02174_ext -CC00031_ext			CC00205_cyto
GlcCerd181_160 synthesis	CC00206_cyto	-CC00237_ext +CC00287_ext +CC00244_ext -CC00260_ext =CC00397_ext -CC00881_ext -CC00273_ext -CC00295_ext -CC00300_ext -CC00301_ext -CC00332_ext -CC00341_ext -CC00353_ext -CC00369_ext -CC00379_ext -CC00394_ext -CC00399_ext -CC00452_ext -CC00488_ext -CC00554_ext -CC00616_ext -CC00788_ext -CC01016_ext -CC01977_ext -CC02174_ext -CC00031_ext			CC00206_cyto
GlcCerd181_180 synthesis	CC00207_cyto	-CC00237_ext +CC00287_ext +CC00244_ext -CC00260_ext =CC00397_ext -CC00881_ext -CC00273_ext -CC00295_ext -CC00300_ext -CC00301_ext -CC00332_ext -CC00341_ext -CC00353_ext -CC00369_ext -CC00379_ext -CC00394_ext -CC00399_ext -CC00452_ext -CC00488_ext -CC00554_ext -CC00616_ext -CC00788_ext -CC01016_ext -CC01977_ext -CC02174_ext -CC00031_ext			CC00207_cyto
SM-d181_160 synthesis	CC00208_cyto	-CC00237_ext +CC00287_ext +CC00244_ext -CC00260_ext =CC00397_ext -CC00881_ext -CC00273_ext -CC00295_ext -CC00300_ext -CC00301_ext -CC00332_ext -CC00341_ext -CC00353_ext -CC00369_ext -CC00379_ext -CC00394_ext -CC00399_ext -CC00452_ext -CC00488_ext -CC00554_ext -CC00616_ext -CC00788_ext -CC01016_ext -CC01977_ext -CC02174_ext -CC00031_ext			CC00208_cyto
SM-d181_180 synthesis	CC00209_cyto	-CC00237_ext +CC00287_ext +CC00244_ext -CC00260_ext =CC00397_ext -CC00881_ext -CC00273_ext -CC00295_ext -CC00300_ext -CC00301_ext -CC00332_ext -CC00341_ext -CC00353_ext -CC00369_ext -CC00379_ext -CC00394_ext -CC00399_ext -CC00452_ext -CC00488_ext -CC00554_ext -CC00616_ext -CC00788_ext -CC01016_ext -CC01977_ext -CC02174_ext -CC00031_ext			CC00209_cyto
LPC160_00 synthesis	CC00210_cyto	-CC00237_ext +CC00287_ext +CC00244_ext -CC00260_ext =CC00397_ext -CC00881_ext -CC00273_ext -CC00295_ext -CC00300_ext -CC00301_ext -CC00332_ext -CC00341_ext -CC00353_ext -CC00369_ext -CC00379_ext -CC00394_ext -CC00399_ext -CC00452_ext -CC00488_ext -CC00554_ext -CC00616_ext -CC00788_ext -CC01016_ext -CC01977_ext -CC02174_ext -CC00031_ext			CC00210_cyto
LPC180_00 synthesis	CC00211_cyto	-CC00237_ext +CC00287_ext +CC00244_ext -CC00260_ext =CC00397_ext -CC00881_ext -CC00273_ext -CC00295_ext -CC00300_ext -CC00301_ext -CC00332_ext -CC00341_ext -CC00353_ext -CC00369_ext -CC00379_ext -CC00394_ext -CC00399_ext -CC00452_ext -CC00488_ext -CC00554_ext -CC00616_ext -CC00788_ext -CC01016_ext -CC01977_ext -CC02174_ext -CC00031_ext			CC00211_cyto
LPC00_181 synthesis	CC00212_cyto	-CC00237_ext +CC00287_ext +CC00244_ext -CC00260_ext =CC00397_ext -CC00881_ext -CC00273_ext -CC00295_ext -CC00300_ext -CC00301_ext -CC00332_ext -CC00341_ext -CC00353_ext -CC00369_ext -CC00379_ext -CC00394_ext -CC00399_ext -CC00452_ext -CC00488_ext -CC00554_ext -CC00616_ext -CC00788_ext -CC01016_ext -CC01977_ext -CC02174_ext -CC00031_ext			CC00212_cyto
LPC204_00 synthesis	CC00213_cyto	-CC00237_ext +CC00287_ext +CC00244_ext -CC00260_ext =CC00397_ext -CC00881_ext -CC00273_ext -CC00295_ext -CC00300_ext -CC00301_ext -CC00332_ext -CC00341_ext -CC00353_ext -CC00369_ext -CC00379_ext -CC00394_ext -CC00399_ext -CC00452_ext -CC00488_ext -CC00554_ext -CC00616_ext -CC00788_ext -CC01016_ext -CC01977_ext -CC02174_ext -CC00031_ext			CC00213_cyto
LPC182_00 synthesis	CC00214_cyto	-CC00237_ext +CC00287_ext +CC00244_ext -CC00260_ext =CC00397_ext -CC00881_ext -CC00273_ext -CC00295_ext -CC00300_ext -CC00301_ext -CC00332_ext -CC00341_ext -CC00353_ext -CC00369_ext -CC00379_ext -CC00394_ext -CC00399_ext -CC00452_ext -CC00488_ext -CC00554_ext -CC00616_ext -CC00788_ext -CC01016_ext -CC01977_ext -CC02174_ext -CC00031_ext			CC00214_cyto
LPC00_204 synthesis	CC00215_cyto	-CC00237_ext +CC00287_ext +CC00244_ext -CC00260_ext =CC00397_ext -CC00881_ext -CC00273_ext -CC00295_ext -CC00300_ext -CC00301_ext -CC00332_ext -CC00341_ext -CC00353_ext -CC00369_ext -CC00379_ext -CC00394_ext -CC00399_ext -CC00452_ext -CC00488_ext -CC00554_ext -CC00616_ext -CC00788_ext -CC01016_ext -CC01977_ext -CC02174_ext -CC00031_ext			CC00215_cyto
