# Supplementary material for: CardioNet: A human metabolic network suited for the study of cardiomyocyte metabolism
Source: BMC Syst Biol. 2012 Aug 29;6:114. doi: 10.1186/1752-0509-6-114 (PMC3568067; doi:10.1186/1752-0509-6-114)
Supplement: Additional file 4 — Flux distributions of metabolic and physiological functions of cardiomyocyte. To ensure consistency and full functionality of the metabolic network, we performed a critical testing of physiological functions based on knowledge of the cardiac metabolism by using flux balance analysis. Flux distributions listed in this table have been predicted for each metabolic objective as defined in Additional file 5. Abbreviations for compartments: ext - external, cyto - cytosol, mito - mitochondrion, lyso - lysosome, peroxy - peroxisome, micro - microsome. [file 1752-0509-6-114-S4.xls]

## Sheet: Sheet 1
Flux distributions of tested metabolic and physiological functions of the cardiomyocyte
Abbreviations for compartments: ext – external, cyto - cytosol, mito - mitochondrion, lyso - lysosome, peroxy – peroxisome, micro - microsome
Title	Reaction Identifier	Flux value	Reaction
ATP synthesis from oleate degradation
	CR01295_mito	0.0335821	2 CC00269_mito + CC00237_mito + 4 CC00238_mito --> 2 CC00340_mito + 4 CC00232_mito
	CR00405_mito	-0.0671642	CC00366_mito <=> CC00340_mito
	CR00502_mito	0.0671642	CC01653_mito <=> CC00255_mito
	CR00408_cyto_cytoYmito	1.02239	CC00238_cyto + CC00232_mito --> CC00238_mito + CC00232_cyto
	CR00880_cyto_cytoYmito	-0.00746269	CC00240_cyto <=> CC00240_mito
	CR00964_cyto	0.00746269	CC00232_cyto + CC00250_cyto <=> 2 CC00238_cyto
	CR01007_mito	0.0671642	CC00233_mito + CC00366_mito --> CC00264_mito + CC00234_mito
	CR01429_mito	-0.0671642	CC00486_mito <=> CC00562_mito
	CR00179_mito	0.130597	2 CC00234_mito + CC00237_mito + 6 CC00238_mito --> 2 CC00233_mito + 6 CC00232_mito
	CR00400_mito_mitoYcyto	-0.190299	CC00237_mito <=> CC00237_cyto
	CR00400_ext_extYcyto	0.190299	CC00237_ext <=> CC00237_cyto
	CR00982_mito	0.0671642	CC00373_mito <=> CC00562_mito
	CR00247_mito	0.0671642	CC00313_mito + CC00379_mito --> CC00269_mito + CC00502_mito
	CR00342_mito	0.0671642	CC00522_mito --> CC00253_mito + CC00379_mito
	CR01375_mito	0.0671642	CC00253_mito + CC00502_mito --> CC00522_mito + CC00240_mito
	CR00208_mito	0.00746269	3 CC00240_mito + 3 CC00246_mito + 3 CC00233_mito + CC01089_mito --> 4 CC00253_mito + 3 CC00990_mito + 3 CC00234_mito
	CR00027_CC00620_cytoYmito	0.00746269	CC00620_cyto --> CC00620_mito
	CR00192_mito	0.0261194	4 CC00238_mito + CC00237_mito + 2 CC00990_mito --> 4 CC00232_mito + 2 CC00246_mito
	CR00739_mito	0.0671642	CC00255_mito + CC00240_mito + CC00233_mito --> CC00234_mito + CC00313_mito
	CR01323_mito	0.0671642	CC00486_mito + CC00233_mito --> CC01653_mito + CC00234_mito
	CR00876_CC00730_extYcyto	0.00746269	CC00730_ext + CC00232_cyto --> CC00730_cyto + CC00238_cyto
	CR00992_cyto	0.00746269	CC00232_cyto + CC00240_cyto + CC00730_cyto --> CC00620_cyto + CC00250_cyto
	CR00531_mito	-0.0671642	CC00373_mito + CC00240_mito <=> CC00253_mito + CC00264_mito
	CR00174_mito	0.00746269	5 CC00240_mito + 4 CC00246_mito + 5 CC00233_mito + CC00620_mito --> 5 CC00253_mito + 4 CC00990_mito + 5 CC00234_mito + CC01089_mito
ATP synthesis from acetoacetate degradation
	CR01295_mito	0.0454545	2 CC00269_mito + CC00237_mito + 4 CC00238_mito --> 2 CC00340_mito + 4 CC00232_mito
	CR00405_mito	-0.0909091	CC00366_mito <=> CC00340_mito
	CR00502_mito	0.0909091	CC01653_mito <=> CC00255_mito
	CR00408_cyto_cytoYmito	1	CC00238_cyto + CC00232_mito --> CC00238_mito + CC00232_cyto
	CR00645_cytoYmito	0.0454545	CC00379_cyto --> CC00379_mito
	CR01154_CC00379_extYcyto	0.0454545	CC00379_ext <=> CC00379_cyto
	CR00643_mito	-0.0454545	2 CC00253_mito <=> CC00240_mito + CC00502_mito
	CR01007_mito	0.0909091	CC00233_mito + CC00366_mito --> CC00264_mito + CC00234_mito
	CR01429_mito	-0.0909091	CC00486_mito <=> CC00562_mito
	CR00179_mito	0.136364	2 CC00234_mito + CC00237_mito + 6 CC00238_mito --> 2 CC00233_mito + 6 CC00232_mito
	CR00400_mito_mitoYcyto	-0.181818	CC00237_mito <=> CC00237_cyto
	CR00400_ext_extYcyto	0.181818	CC00237_ext <=> CC00237_cyto
	CR00982_mito	0.0909091	CC00373_mito <=> CC00562_mito
	CR00247_mito	0.0909091	CC00313_mito + CC00379_mito --> CC00269_mito + CC00502_mito
	CR00342_mito	0.0454545	CC00522_mito --> CC00253_mito + CC00379_mito
	CR01375_mito	0.0454545	CC00253_mito + CC00502_mito --> CC00522_mito + CC00240_mito
	CR00739_mito	0.0909091	CC00255_mito + CC00240_mito + CC00233_mito --> CC00234_mito + CC00313_mito
	CR01323_mito	0.0909091	CC00486_mito + CC00233_mito --> CC01653_mito + CC00234_mito
	CR00531_mito	-0.0909091	CC00373_mito + CC00240_mito <=> CC00253_mito + CC00264_mito
Urate synthesis
	CR00488_cyto	-1	CC00360_cyto + CC00265_cyto <=> CC00322_cyto + CC00288_cyto
	CR01295_mito	1	2 CC00269_mito + CC00237_mito + 4 CC00238_mito --> 2 CC00340_mito + 4 CC00232_mito
	CR00834_cyto	1	CC00841_cyto --> CC00288_cyto
	CR00632_mito	3	CC00233_mito + CC00366_mito --> CC00252_mito + CC00234_mito
	CR01141_cyto_cytoYmito	1	CC00417_cyto --> CC00417_mito
	CR00405_mito	-2	CC00366_mito <=> CC00340_mito
	CR00405_cyto	-1	CC00366_cyto <=> CC00340_cyto
	CR00521_mito	3	CC00232_mito + CC00252_mito --> CC00238_mito + CC00264_mito
	CR01154_CC00397_extYcyto	-1	CC00397_ext <=> CC00397_cyto
	CR00813_cytoYmito	2	CC00254_cyto + CC00275_mito --> CC00254_mito + CC00275_cyto
	CR00695_cyto	1	CC00232_cyto + CC01273_cyto + CC00265_cyto --> CC00238_cyto + CC01410_cyto
	CR00787_cyto	0.5	2 CC00256_cyto --> CC00237_cyto
	CR00557_extYcyto	2	CC00353_ext --> CC00353_cyto
	CR01179_cyto	1	CC00232_cyto + CC00373_cyto + CC00240_cyto --> CC00238_cyto + CC00253_cyto + CC00264_cyto
	CR00699_cyto	1	CC00322_cyto + CC00281_cyto + CC00232_cyto --> CC00238_cyto + CC00432_cyto
	CR00408_cyto_cytoYmito	12	CC00238_cyto + CC00232_mito --> CC00238_mito + CC00232_cyto
	CR01169_cyto_cytoYext	2	CC00244_cyto <=> CC00244_ext
	CR00964_mito	2	CC00232_mito + CC00250_mito <=> 2 CC00238_mito
	CR00964_cyto	1	CC00232_cyto + CC00250_cyto <=> 2 CC00238_cyto
	CR01431_cyto	-2	CC00432_cyto <=> CC00580_cyto
	CR00508_mito	2	CC00232_mito + CC00262_mito + CC00240_mito --> CC00250_mito + CC00253_mito
	CR00252_cyto	2	CC00271_cyto + CC00264_cyto --> CC00263_cyto + CC00296_cyto
	CR00688_cyto	1	CC00232_cyto + CC01549_cyto --> CC00238_cyto + CC01328_cyto
	CR01180_cyto	1	CC00540_cyto + CC00237_cyto --> CC00256_cyto + CC00530_cyto
	CR01379_cyto	1	CC00345_cyto + CC00235_cyto --> 2 CC00276_cyto + CC00236_cyto
	CR00554_cyto	1	CC00348_cyto <=> CC00458_cyto + CC00337_cyto
	CR00341_cytoYmito	1	CC00262_cyto <=> CC00262_mito
	CR00487_mito	1	CC00253_mito --> CC00240_mito + CC00262_mito
	CR00487_cyto	1	CC00253_cyto --> CC00240_cyto + CC00262_cyto
	CR00364_cyto	-1	CC00348_cyto <=> CC01564_cyto
	CR00679_cyto	1	CC00232_cyto + CC00295_cyto --> CC00249_cyto
	CR01304_cyto	-1	CC00397_cyto + CC00233_cyto <=> CC00252_cyto + CC00234_cyto
	CR00936_cyto	1	CC00432_cyto + CC00236_cyto --> CC00322_cyto + CC00235_cyto
	CR00179_mito	2.5	2 CC00234_mito + CC00237_mito + 6 CC00238_mito --> 2 CC00233_mito + 6 CC00232_mito
	CR00169_cyto	1	CC00276_cyto + CC00290_cyto --> CC02316_cyto
	CR00242_cyto	2	CC00754_cyto --> CC01377_cyto
	CR00170_cyto	1	CC02316_cyto + CC00233_cyto <=> CC00234_cyto + CC02317_cyto
	CR00400_mito_mitoYcyto	-3.5	CC00237_mito <=> CC00237_cyto
	CR00400_ext_extYcyto	5	CC00237_ext <=> CC00237_cyto
	CR00635_cyto	2	CC01377_cyto --> CC00577_cyto
	CR00522_cyto	1	CC00578_cyto + CC00371_cyto --> CC00322_cyto + CC00295_cyto
	CR01284_cytoYmito	-1	CC00373_cyto + CC00366_mito <=> CC00373_mito + CC00366_cyto
	CR00247_mito	2	CC00313_mito + CC00379_mito --> CC00269_mito + CC00502_mito
	CR01156_cyto	1	CC00249_cyto + CC00265_cyto --> CC00251_cyto + CC00417_cyto
	CR01255_cyto	2	CC00232_cyto + CC00263_cyto <=> CC00238_cyto + CC00271_cyto
	CR00676_cyto	1	CC00251_cyto --> CC00416_cyto + CC00371_cyto
	CR00737_cyto	1	CC00458_cyto + CC00237_cyto --> CC00540_cyto + CC00256_cyto
	CR01253_cyto	1	CC00432_cyto + CC01410_cyto --> CC00322_cyto + CC01501_cyto
	CR00342_mito	2	CC00522_mito --> CC00253_mito + CC00379_mito
	CR01037_cyto	1	CC00256_cyto + 2 CC00276_cyto --> CC00345_cyto
	CR00703_cyto	1	CC01576_cyto <=> CC00340_cyto + CC01554_cyto
	CR01375_mito	2	CC00253_mito + CC00502_mito --> CC00522_mito + CC00240_mito
	CR00872_cyto	1	CC00232_cyto + CC01501_cyto + CC00287_cyto --> CC00238_cyto + CC00254_cyto + CC01549_cyto
	CR00967_cyto	1	CC00432_cyto + CC01554_cyto <=> CC00322_cyto + CC01564_cyto
	CR00715_cyto_cytoYmito	-1	CC00265_cyto <=> CC00265_mito
	CR00304_cyto	-1	CC00841_cyto + CC00255_cyto <=> CC01302_cyto + CC00254_cyto
	CR00333_cyto	2	CC00703_cyto --> CC00580_cyto + CC00244_cyto
	CR01189_mito_mitoYcyto	1	CC00290_mito --> CC00290_cyto
	CR00783_cyto	2	CC00232_cyto + CC00254_cyto + CC00244_cyto --> CC00238_cyto + CC00287_cyto
	CR00962_cyto	1	CC00287_cyto + CC00337_cyto --> CC01273_cyto + CC00254_cyto
	CR00611_cyto	1	CC02317_cyto <=> CC00281_cyto + CC00276_cyto
	CR00739_mito	2	CC00255_mito + CC00240_mito + CC00233_mito --> CC00234_mito + CC00313_mito
	CR01456_cyto	1	CC00255_cyto + CC00275_cyto <=> CC00264_cyto + CC00254_cyto
	CR01456_mito	-2	CC00255_mito + CC00275_mito <=> CC00264_mito + CC00254_mito
	CR00874_cyto	1	CC00360_cyto + CC00234_cyto --> CC00578_cyto + CC00233_cyto
	CR00664_cyto	1	CC00232_cyto + CC01567_cyto + CC00275_cyto --> CC00238_cyto + CC01576_cyto
	CR00549_cyto	1	CC00232_cyto + CC00416_cyto <=> CC00238_cyto + CC00250_cyto
	CR00790_cyto	-1	CC00683_cyto <=> CC00296_cyto
	CR01235_cyto	2	CC00353_cyto --> CC00754_cyto + CC00244_cyto
	CR00531_mito	-1	CC00373_mito + CC00240_mito <=> CC00253_mito + CC00264_mito
	CR01210_cyto	1	CC00238_cyto + CC00296_cyto --> CC00232_cyto + CC00252_cyto
	CR00418_cyto	1	CC01328_cyto --> CC01567_cyto
	CR00504_cyto	1	CC00406_cyto + CC00233_cyto --> CC01302_cyto + CC00234_cyto
	CR00542_mito	1	CC00417_mito --> CC00265_mito + CC00290_mito
	CR00415_cyto	-2	CC00254_cyto + CC00703_cyto <=> CC00322_cyto + CC00577_cyto
	CR01373_cyto	1	CC00683_cyto <=> CC00406_cyto
Alanine synthesis, maintenance in cytosol
	CR01295_mito	0.5	2 CC00269_mito + CC00237_mito + 4 CC00238_mito --> 2 CC00340_mito + 4 CC00232_mito
	CR01063_cyto	0.0714286	CC01812_cyto + CC00235_cyto --> CC01543_cyto + CC00236_cyto
	CR01202_cyto	0.0714286	CC01824_cyto + CC00235_cyto --> CC01546_cyto + CC00236_cyto
	CR00632_mito	0.857143	CC00233_mito + CC00366_mito --> CC00252_mito + CC00234_mito
	CR00405_mito	-1	CC00366_mito <=> CC00340_mito
	CR01289_cyto	0.0714286	CC00253_cyto + CC00427_cyto <=> CC00240_cyto + CC01424_cyto
	CR00521_mito	0.928571	CC00232_mito + CC00252_mito --> CC00238_mito + CC00264_mito
	CR00626_cyto	0.0714286	CC01614_cyto + CC00937_cyto --> CC01821_cyto + CC00427_cyto
	CR00763_cyto	0.0714286	CC01817_cyto + CC00937_cyto --> CC01818_cyto + CC00427_cyto
	CR01186_cyto	0.0714286	CC01814_cyto + CC00937_cyto --> CC01815_cyto + CC00427_cyto
	CR00911_cyto	0.0714286	CC00235_cyto + CC01808_cyto --> CC01809_cyto + CC00236_cyto
	CR00813_cytoYmito	0.357143	CC00254_cyto + CC00275_mito --> CC00254_mito + CC00275_cyto
	CR01271_cyto	0.5	CC00427_cyto + CC00306_cyto <=> CC00240_cyto + CC00937_cyto
	CR00557_extYcyto	1	CC00353_ext --> CC00353_cyto
	CR01179_cyto	0.571429	CC00232_cyto + CC00373_cyto + CC00240_cyto --> CC00238_cyto + CC00253_cyto + CC00264_cyto
	CR00408_cyto_cytoYmito	1.21429	CC00238_cyto + CC00232_mito --> CC00238_mito + CC00232_cyto
	CR00880_cyto_cytoYmito	-0.0714286	CC00240_cyto <=> CC00240_mito
	CR01169_cyto_cytoYext	2	CC00244_cyto <=> CC00244_ext
	CR00964_mito	3.96429	CC00232_mito + CC00250_mito <=> 2 CC00238_mito
	CR00964_cyto	0.0714286	CC00232_cyto + CC00250_cyto <=> 2 CC00238_cyto
	CR00674_cyto	0.0714286	CC01807_cyto + CC00937_cyto --> CC00427_cyto + CC01808_cyto
	CR00714_cyto	0.0714286	CC00937_cyto + CC01811_cyto --> CC01812_cyto + CC00427_cyto
	CR01090_cyto	0.0714286	CC01818_cyto + CC00235_cyto --> CC01819_cyto + CC00236_cyto
	CR01325_cyto	0.5	CC00232_cyto + CC00253_cyto --> CC00238_cyto + CC00306_cyto
	CR01431_cyto	-1	CC00432_cyto <=> CC00580_cyto
	CR00508_mito	3.96429	CC00232_mito + CC00262_mito + CC00240_mito --> CC00250_mito + CC00253_mito
	CR00139_cyto	0.0714286	CC00370_cyto + CC00237_cyto + 2 CC00839_cyto --> CC01631_cyto + 2 CC00837_cyto
	CR00252_cyto	1	CC00271_cyto + CC00264_cyto --> CC00263_cyto + CC00296_cyto
	CR01479_cyto	0.0714286	CC00446_cyto + CC00232_cyto + CC00240_cyto --> CC00370_cyto + CC00250_cyto
	CR01401_cyto	0.0714286	CC01809_cyto <=> CC01810_cyto
	CR01218_cytoYmito	0.642857	CC00255_cyto + CC00366_mito --> CC00255_mito + CC00366_cyto
	CR00206_mito	0.0714286	7 CC00240_mito + 7 CC00246_mito + 7 CC00233_mito + CC00370_mito --> 8 CC00253_mito + 7 CC00990_mito + 7 CC00234_mito
	CR00902_cyto	0.0714286	CC01543_cyto <=> CC01813_cyto
	CR01282_mito	0.0714286	CC01631_mito + CC00235_mito --> CC00370_mito + CC00236_mito
	CR01007_cyto	0.0714286	CC00233_cyto + CC00366_cyto --> CC00264_cyto + CC00234_cyto
	CR00487_mito	3.96429	CC00253_mito --> CC00240_mito + CC00262_mito
	CR00936_cyto	1	CC00432_cyto + CC00236_cyto --> CC00322_cyto + CC00235_cyto
	CR00179_mito	1.17857	2 CC00234_mito + CC00237_mito + 6 CC00238_mito --> 2 CC00233_mito + 6 CC00232_mito
	CR01425_cyto	0.0714286	CC00234_cyto + 2 CC00837_cyto --> CC00233_cyto + 2 CC00839_cyto
	CR00752_cyto	0.0714286	CC01826_cyto --> CC00427_cyto + CC00446_cyto
	CR00242_cyto	1	CC00754_cyto --> CC01377_cyto
	CR01128_cyto	0.0714286	CC01546_cyto <=> CC01825_cyto
	CR01149_cyto	0.0714286	CC01424_cyto + CC00937_cyto --> CC00427_cyto + CC01806_cyto
	CR00400_mito_mitoYcyto	-1.92857	CC00237_mito <=> CC00237_cyto
	CR00400_ext_extYcyto	2	CC00237_ext <=> CC00237_cyto
	CR00635_cyto	1	CC01377_cyto --> CC00577_cyto
	CR00941_cyto	0.0714286	CC01825_cyto + CC00235_cyto --> CC01826_cyto + CC00236_cyto
	CR01232_cyto	0.0714286	CC01813_cyto + CC00235_cyto --> CC01814_cyto + CC00236_cyto
	CR01284_cytoYmito	-0.571429	CC00373_cyto + CC00366_mito <=> CC00373_mito + CC00366_cyto
	CR00247_mito	1	CC00313_mito + CC00379_mito --> CC00269_mito + CC00502_mito
	CR01255_cyto	1	CC00232_cyto + CC00263_cyto <=> CC00238_cyto + CC00271_cyto
	CR00789_cyto	0.0714286	CC01816_cyto + CC00235_cyto --> CC01817_cyto + CC00236_cyto
	CR00342_mito	1	CC00522_mito --> CC00253_mito + CC00379_mito
	CR01132_cyto	-1	CC00268_cyto + CC00255_cyto <=> CC00252_cyto + CC00254_cyto
	CR01375_mito	1	CC00253_mito + CC00502_mito --> CC00522_mito + CC00240_mito
	CR00374_cyto	0.0714286	CC01820_cyto + CC00235_cyto --> CC01614_cyto + CC00236_cyto
	CR00355_cyto	0.0714286	CC01815_cyto + CC00235_cyto --> CC01542_cyto + CC00236_cyto
	CR00333_cyto	1	CC00703_cyto --> CC00580_cyto + CC00244_cyto
	CR00192_mito	0.25	4 CC00238_mito + CC00237_mito + 2 CC00990_mito --> 4 CC00232_mito + 2 CC00246_mito
	CR00812_cyto	0.0714286	CC01542_cyto <=> CC01816_cyto
	CR00027_CC01631_cytoYmito	0.0714286	CC01631_cyto --> CC01631_mito
	CR00739_mito	1	CC00255_mito + CC00240_mito + CC00233_mito --> CC00234_mito + CC00313_mito
	CR01456_cyto	0.357143	CC00255_cyto + CC00275_cyto <=> CC00264_cyto + CC00254_cyto
	CR01456_mito	-0.357143	CC00255_mito + CC00275_mito <=> CC00264_mito + CC00254_mito
	CR00647_cyto	0.0714286	CC01821_cyto + CC00235_cyto --> CC01555_cyto + CC00236_cyto
	CR00388_cyto	0.0714286	CC01823_cyto + CC00937_cyto --> CC01824_cyto + CC00427_cyto
	CR00646_cyto	0.0714286	CC01541_cyto <=> CC01475_cyto
	CR01235_cyto	1	CC00353_cyto --> CC00754_cyto + CC00244_cyto
	CR00531_mito	-0.571429	CC00373_mito + CC00240_mito <=> CC00253_mito + CC00264_mito
	CR00536_cyto	0.0714286	CC00235_cyto + CC01822_cyto --> CC01823_cyto + CC00236_cyto
	CR00791_cyto	0.0714286	CC01819_cyto <=> CC01820_cyto
	CR01210_cyto	1	CC00238_cyto + CC00296_cyto --> CC00232_cyto + CC00252_cyto
	CR01386_cyto	0.0714286	CC00235_cyto + CC01806_cyto --> CC01541_cyto + CC00236_cyto
	CR00652_cyto	0.0714286	CC00235_cyto + CC01810_cyto --> CC01811_cyto + CC00236_cyto
	CR00581_cyto	0.0714286	CC01475_cyto + CC00235_cyto --> CC01807_cyto + CC00236_cyto
	CR00680_mito	0.0714286	CC00366_mito + CC00236_mito --> CC00252_mito + CC00235_mito
	CR01068_cyto	0.0714286	CC01555_cyto <=> CC01822_cyto
	CR00415_cyto	-1	CC00254_cyto + CC00703_cyto <=> CC00322_cyto + CC00577_cyto
Arginine synthesis, maintenance in cytosol
	CR01295_mito	1	2 CC00269_mito + CC00237_mito + 4 CC00238_mito --> 2 CC00340_mito + 4 CC00232_mito
	CR01063_cyto	0.0869565	CC01812_cyto + CC00235_cyto --> CC01543_cyto + CC00236_cyto
	CR01202_cyto	0.0869565	CC01824_cyto + CC00235_cyto --> CC01546_cyto + CC00236_cyto
	CR00901_CC00273_cytoYmito	0.5	CC00273_cyto --> CC00273_mito
	CR00175_CC00273_extYcyto	0.5	CC00273_ext <=> CC00273_cyto
	CR00632_mito	2.1087	CC00233_mito + CC00366_mito --> CC00252_mito + CC00234_mito
	CR00405_mito	-2	CC00366_mito <=> CC00340_mito
	CR00405_cyto	-1	CC00366_cyto <=> CC00340_cyto
	CR00502_mito	1	CC01653_mito <=> CC00255_mito
	CR01289_cyto	0.0869565	CC00253_cyto + CC00427_cyto <=> CC00240_cyto + CC01424_cyto
	CR00521_mito	2.69565	CC00232_mito + CC00252_mito --> CC00238_mito + CC00264_mito
	CR00626_cyto	0.0869565	CC01614_cyto + CC00937_cyto --> CC01821_cyto + CC00427_cyto
	CR00763_cyto	0.0869565	CC01817_cyto + CC00937_cyto --> CC01818_cyto + CC00427_cyto
	CR01186_cyto	0.0869565	CC01814_cyto + CC00937_cyto --> CC01815_cyto + CC00427_cyto
	CR01154_CC00397_extYcyto	-1	CC00397_ext <=> CC00397_cyto
	CR00911_cyto	0.0869565	CC00235_cyto + CC01808_cyto --> CC01809_cyto + CC00236_cyto
	CR00813_cytoYmito	1	CC00254_cyto + CC00275_mito --> CC00254_mito + CC00275_cyto
	CR01271_cyto	0.608696	CC00427_cyto + CC00306_cyto <=> CC00240_cyto + CC00937_cyto
	CR00557_extYcyto	2	CC00353_ext --> CC00353_cyto
	CR01179_cyto	0.695652	CC00232_cyto + CC00373_cyto + CC00240_cyto --> CC00238_cyto + CC00253_cyto + CC00264_cyto
	CR01150_cyto	1	CC01333_cyto <=> CC00340_cyto + CC00285_cyto
	CR00408_cyto_cytoYmito	5.04348	CC00238_cyto + CC00232_mito --> CC00238_mito + CC00232_cyto
	CR00880_cyto_cytoYmito	-0.0869565	CC00240_cyto <=> CC00240_mito
	CR00383_mito	1	CC00232_mito + CC00254_mito --> CC00238_mito + CC01312_mito
	CR01169_cyto_cytoYext	3	CC00244_cyto <=> CC00244_ext
	CR01169_cyto_cytoYmito	1	CC00244_cyto <=> CC00244_mito
	CR00964_mito	7.31522	CC00232_mito + CC00250_mito <=> 2 CC00238_mito
	CR00964_cyto	1.86957	CC00232_cyto + CC00250_cyto <=> 2 CC00238_cyto
	CR00674_cyto	0.0869565	CC01807_cyto + CC00937_cyto --> CC00427_cyto + CC01808_cyto
	CR00714_cyto	0.0869565	CC00937_cyto + CC01811_cyto --> CC01812_cyto + CC00427_cyto
	CR01090_cyto	0.0869565	CC01818_cyto + CC00235_cyto --> CC01819_cyto + CC00236_cyto
	CR01325_cyto	0.608696	CC00232_cyto + CC00253_cyto --> CC00238_cyto + CC00306_cyto
	CR01431_cyto	-2	CC00432_cyto <=> CC00580_cyto
	CR00306_mito	1	CC00486_mito + CC00236_mito --> CC01653_mito + CC00235_mito
	CR00508_mito	7.31522	CC00232_mito + CC00262_mito + CC00240_mito --> CC00250_mito + CC00253_mito
	CR00264_cytoYmito	1	CC00254_cyto --> CC00254_mito
	CR00139_cyto	0.0869565	CC00370_cyto + CC00237_cyto + 2 CC00839_cyto --> CC01631_cyto + 2 CC00837_cyto
	CR00252_cyto	1	CC00271_cyto + CC00264_cyto --> CC00263_cyto + CC00296_cyto
	CR00643_mito	-0.5	2 CC00253_mito <=> CC00240_mito + CC00502_mito
	CR01479_cyto	0.0869565	CC00446_cyto + CC00232_cyto + CC00240_cyto --> CC00370_cyto + CC00250_cyto
	CR01401_cyto	0.0869565	CC01809_cyto <=> CC01810_cyto
	CR00568_mito	-1	CC00255_mito + CC00299_mito <=> CC00914_mito + CC00254_mito
	CR00206_mito	0.0869565	7 CC00240_mito + 7 CC00246_mito + 7 CC00233_mito + CC00370_mito --> 8 CC00253_mito + 7 CC00990_mito + 7 CC00234_mito
	CR00292_cyto	0.782609	CC00361_cyto + CC00235_cyto --> CC00348_cyto + CC00244_cyto + CC00236_cyto
	CR00219_CC00497_cytoYmito	-1	CC00497_cyto <=> CC00497_mito
	CR00902_cyto	0.0869565	CC01543_cyto <=> CC01813_cyto
	CR00387_cyto	0.782609	CC00232_cyto + CC00698_cyto + CC00244_cyto --> CC00250_cyto + CC00361_cyto
	CR01282_mito	0.0869565	CC01631_mito + CC00235_mito --> CC00370_mito + CC00236_mito
	CR01007_cyto	0.304348	CC00233_cyto + CC00366_cyto --> CC00264_cyto + CC00234_cyto
	CR00487_mito	7.31522	CC00253_mito --> CC00240_mito + CC00262_mito
	CR01304_cyto	-1	CC00397_cyto + CC00233_cyto <=> CC00252_cyto + CC00234_cyto
	CR01429_mito	-1	CC00486_mito <=> CC00562_mito
	CR00936_cyto	2	CC00432_cyto + CC00236_cyto --> CC00322_cyto + CC00235_cyto
	CR00179_mito	3.3587	2 CC00234_mito + CC00237_mito + 6 CC00238_mito --> 2 CC00233_mito + 6 CC00232_mito
	CR01425_cyto	0.0869565	CC00234_cyto + 2 CC00837_cyto --> CC00233_cyto + 2 CC00839_cyto
	CR00752_cyto	0.0869565	CC01826_cyto --> CC00427_cyto + CC00446_cyto
	CR00216_mito	0.5	CC00906_mito + CC00233_mito --> CC00234_mito + CC00502_mito
	CR00242_cyto	2	CC00754_cyto --> CC01377_cyto
	CR01128_cyto	0.0869565	CC01546_cyto <=> CC01825_cyto
	CR01149_cyto	0.0869565	CC01424_cyto + CC00937_cyto --> CC00427_cyto + CC01806_cyto
	CR00400_mito_mitoYcyto	-4.66304	CC00237_mito <=> CC00237_cyto
	CR00400_ext_extYcyto	4.75	CC00237_ext <=> CC00237_cyto
	CR00635_cyto	2	CC01377_cyto --> CC00577_cyto
	CR00941_cyto	0.0869565	CC01825_cyto + CC00235_cyto --> CC01826_cyto + CC00236_cyto
	CR01232_cyto	0.0869565	CC01813_cyto + CC00235_cyto --> CC01814_cyto + CC00236_cyto
	CR00982_mito	1	CC00373_mito <=> CC00562_mito
	CR01027_mito	1	CC00384_mito + CC00299_mito <=> CC00497_mito
	CR01284_cytoYmito	-0.695652	CC00373_cyto + CC00366_mito <=> CC00373_mito + CC00366_cyto
	CR00247_mito	2	CC00313_mito + CC00379_mito --> CC00269_mito + CC00502_mito
	CR01255_cyto	1	CC00232_cyto + CC00263_cyto <=> CC00238_cyto + CC00271_cyto
	CR00987_mito	0.5	CC00255_mito + CC00235_mito + CC00273_mito --> CC00583_mito + CC00236_mito
	CR00215_mito	-0.5	CC00906_mito <=> CC00792_mito
	CR00789_cyto	0.0869565	CC01816_cyto + CC00235_cyto --> CC01817_cyto + CC00236_cyto
	CR00342_mito	2	CC00522_mito --> CC00253_mito + CC00379_mito
	CR00852_mito	0.5	CC00493_mito + CC00240_mito + CC00233_mito --> CC00631_mito + CC00234_mito
	CR01440_mito	1	2 CC00232_mito + CC00244_mito <=> 2 CC00238_mito + CC00384_mito
	CR01375_mito	2	CC00253_mito + CC00502_mito --> CC00522_mito + CC00240_mito
	CR00374_cyto	0.0869565	CC01820_cyto + CC00235_cyto --> CC01614_cyto + CC00236_cyto
	CR00355_cyto	0.0869565	CC01815_cyto + CC00235_cyto --> CC01542_cyto + CC00236_cyto
	CR00333_cyto	2	CC00703_cyto --> CC00580_cyto + CC00244_cyto
	CR01017_cyto	1	CC00232_cyto + CC00497_cyto + CC00275_cyto --> CC00250_cyto + CC01333_cyto
	CR00192_mito	0.304348	4 CC00238_mito + CC00237_mito + 2 CC00990_mito --> 4 CC00232_mito + 2 CC00246_mito
	CR00812_cyto	0.0869565	CC01542_cyto <=> CC01816_cyto
	CR00027_CC01631_cytoYmito	0.0869565	CC01631_cyto --> CC01631_mito
	CR00537_mito	0.5	CC00631_mito --> CC00792_mito
	CR00739_mito	2	CC00255_mito + CC00240_mito + CC00233_mito --> CC00234_mito + CC00313_mito
	CR01456_mito	-1	CC00255_mito + CC00275_mito <=> CC00264_mito + CC00254_mito
	CR00995_mito	0.5	CC01450_mito + CC00233_mito --> CC00234_mito + CC00819_mito
	CR00647_cyto	0.0869565	CC01821_cyto + CC00235_cyto --> CC01555_cyto + CC00236_cyto
	CR00388_cyto	0.0869565	CC01823_cyto + CC00937_cyto --> CC01824_cyto + CC00427_cyto
	CR00646_cyto	0.0869565	CC01541_cyto <=> CC01475_cyto
	CR01235_cyto	2	CC00353_cyto --> CC00754_cyto + CC00244_cyto
	CR00531_mito	-1.69565	CC00373_mito + CC00240_mito <=> CC00253_mito + CC00264_mito
	CR00536_cyto	0.0869565	CC00235_cyto + CC01822_cyto --> CC01823_cyto + CC00236_cyto
	CR00791_cyto	0.0869565	CC01819_cyto <=> CC01820_cyto
	CR01210_cyto	1	CC00238_cyto + CC00296_cyto --> CC00232_cyto + CC00252_cyto
	CR01386_cyto	0.0869565	CC00235_cyto + CC01806_cyto --> CC01541_cyto + CC00236_cyto
	CR00652_cyto	0.0869565	CC00235_cyto + CC01810_cyto --> CC01811_cyto + CC00236_cyto
	CR00581_cyto	0.0869565	CC01475_cyto + CC00235_cyto --> CC01807_cyto + CC00236_cyto
	CR00654_mito	0.5	CC00233_mito + CC00583_mito --> CC00254_mito + CC01450_mito + CC00234_mito
	CR00680_mito	0.586957	CC00366_mito + CC00236_mito --> CC00252_mito + CC00235_mito
	CR01127_cyto	0.782609	CC00348_cyto + CC00233_cyto --> CC00698_cyto + CC00234_cyto
	CR01068_cyto	0.0869565	CC01555_cyto <=> CC01822_cyto
	CR00415_cyto	-2	CC00254_cyto + CC00703_cyto <=> CC00322_cyto + CC00577_cyto
	CR01033_mito	1	CC00235_mito + CC01312_mito --> CC00914_mito + CC00236_mito
	CR01216_mito	0.5	CC00255_mito + CC00819_mito <=> CC00493_mito + CC00254_mito
Asparagine synthesis, maintenance in cytosol
	CR01295_mito	0.5	2 CC00269_mito + CC00237_mito + 4 CC00238_mito --> 2 CC00340_mito + 4 CC00232_mito
	CR01063_cyto	0.0666667	CC01812_cyto + CC00235_cyto --> CC01543_cyto + CC00236_cyto
	CR01202_cyto	0.0666667	CC01824_cyto + CC00235_cyto --> CC01546_cyto + CC00236_cyto
	CR00632_mito	0.933333	CC00233_mito + CC00366_mito --> CC00252_mito + CC00234_mito
	CR00405_mito	-1	CC00366_mito <=> CC00340_mito
	CR01289_cyto	0.0666667	CC00253_cyto + CC00427_cyto <=> CC00240_cyto + CC01424_cyto
	CR00521_mito	1	CC00232_mito + CC00252_mito --> CC00238_mito + CC00264_mito
	CR00626_cyto	0.0666667	CC01614_cyto + CC00937_cyto --> CC01821_cyto + CC00427_cyto
	CR00763_cyto	0.0666667	CC01817_cyto + CC00937_cyto --> CC01818_cyto + CC00427_cyto
	CR01186_cyto	0.0666667	CC01814_cyto + CC00937_cyto --> CC01815_cyto + CC00427_cyto
	CR00911_cyto	0.0666667	CC00235_cyto + CC01808_cyto --> CC01809_cyto + CC00236_cyto
	CR00813_cytoYmito	0.466667	CC00254_cyto + CC00275_mito --> CC00254_mito + CC00275_cyto
	CR01271_cyto	0.466667	CC00427_cyto + CC00306_cyto <=> CC00240_cyto + CC00937_cyto
	CR00557_extYcyto	1	CC00353_ext --> CC00353_cyto
	CR01179_cyto	0.533333	CC00232_cyto + CC00373_cyto + CC00240_cyto --> CC00238_cyto + CC00253_cyto + CC00264_cyto
	CR00408_cyto_cytoYmito	4.26667	CC00238_cyto + CC00232_mito --> CC00238_mito + CC00232_cyto
	CR00880_cyto_cytoYmito	-0.0666667	CC00240_cyto <=> CC00240_mito
	CR01169_cyto_cytoYext	1	CC00244_cyto <=> CC00244_ext
	CR00964_mito	2.43333	CC00232_mito + CC00250_mito <=> 2 CC00238_mito
	CR00964_cyto	1.13333	CC00232_cyto + CC00250_cyto <=> 2 CC00238_cyto
	CR00674_cyto	0.0666667	CC01807_cyto + CC00937_cyto --> CC00427_cyto + CC01808_cyto
	CR00714_cyto	0.0666667	CC00937_cyto + CC01811_cyto --> CC01812_cyto + CC00427_cyto
	CR01090_cyto	0.0666667	CC01818_cyto + CC00235_cyto --> CC01819_cyto + CC00236_cyto
	CR01325_cyto	0.466667	CC00232_cyto + CC00253_cyto --> CC00238_cyto + CC00306_cyto
	CR01431_cyto	-1	CC00432_cyto <=> CC00580_cyto
	CR00508_mito	2.43333	CC00232_mito + CC00262_mito + CC00240_mito --> CC00250_mito + CC00253_mito
	CR00139_cyto	0.0666667	CC00370_cyto + CC00237_cyto + 2 CC00839_cyto --> CC01631_cyto + 2 CC00837_cyto
	CR01479_cyto	0.0666667	CC00446_cyto + CC00232_cyto + CC00240_cyto --> CC00370_cyto + CC00250_cyto
	CR01401_cyto	0.0666667	CC01809_cyto <=> CC01810_cyto
	CR01218_cytoYmito	0.533333	CC00255_cyto + CC00366_mito --> CC00255_mito + CC00366_cyto
	CR00206_mito	0.0666667	7 CC00240_mito + 7 CC00246_mito + 7 CC00233_mito + CC00370_mito --> 8 CC00253_mito + 7 CC00990_mito + 7 CC00234_mito
	CR00292_cyto	0.0666667	CC00361_cyto + CC00235_cyto --> CC00348_cyto + CC00244_cyto + CC00236_cyto
	CR00902_cyto	0.0666667	CC01543_cyto <=> CC01813_cyto
	CR00387_cyto	0.0666667	CC00232_cyto + CC00698_cyto + CC00244_cyto --> CC00250_cyto + CC00361_cyto
	CR01282_mito	0.0666667	CC01631_mito + CC00235_mito --> CC00370_mito + CC00236_mito
	CR00487_mito	2.43333	CC00253_mito --> CC00240_mito + CC00262_mito
	CR00936_cyto	1	CC00432_cyto + CC00236_cyto --> CC00322_cyto + CC00235_cyto
	CR00179_mito	1.2	2 CC00234_mito + CC00237_mito + 6 CC00238_mito --> 2 CC00233_mito + 6 CC00232_mito
	CR01425_cyto	0.0666667	CC00234_cyto + 2 CC00837_cyto --> CC00233_cyto + 2 CC00839_cyto
	CR00752_cyto	0.0666667	CC01826_cyto --> CC00427_cyto + CC00446_cyto
	CR00242_cyto	1	CC00754_cyto --> CC01377_cyto
	CR01128_cyto	0.0666667	CC01546_cyto <=> CC01825_cyto
	CR01149_cyto	0.0666667	CC01424_cyto + CC00937_cyto --> CC00427_cyto + CC01806_cyto
	CR00400_mito_mitoYcyto	-1.93333	CC00237_mito <=> CC00237_cyto
	CR00400_ext_extYcyto	2	CC00237_ext <=> CC00237_cyto
	CR00635_cyto	1	CC01377_cyto --> CC00577_cyto
	CR00941_cyto	0.0666667	CC01825_cyto + CC00235_cyto --> CC01826_cyto + CC00236_cyto
	CR01232_cyto	0.0666667	CC01813_cyto + CC00235_cyto --> CC01814_cyto + CC00236_cyto
	CR01284_cytoYmito	-0.533333	CC00373_cyto + CC00366_mito <=> CC00373_mito + CC00366_cyto
	CR00247_mito	1	CC00313_mito + CC00379_mito --> CC00269_mito + CC00502_mito
	CR00789_cyto	0.0666667	CC01816_cyto + CC00235_cyto --> CC01817_cyto + CC00236_cyto
	CR00342_mito	1	CC00522_mito --> CC00253_mito + CC00379_mito
	CR01375_mito	1	CC00253_mito + CC00502_mito --> CC00522_mito + CC00240_mito
	CR00374_cyto	0.0666667	CC01820_cyto + CC00235_cyto --> CC01614_cyto + CC00236_cyto
	CR00355_cyto	0.0666667	CC01815_cyto + CC00235_cyto --> CC01542_cyto + CC00236_cyto
	CR00333_cyto	1	CC00703_cyto --> CC00580_cyto + CC00244_cyto
	CR01442_cyto	1	CC00232_cyto + CC00287_cyto + CC00275_cyto --> CC00250_cyto + CC00254_cyto + CC00368_cyto
	CR00783_cyto	1	CC00232_cyto + CC00254_cyto + CC00244_cyto --> CC00238_cyto + CC00287_cyto
	CR00192_mito	0.233333	4 CC00238_mito + CC00237_mito + 2 CC00990_mito --> 4 CC00232_mito + 2 CC00246_mito
	CR00812_cyto	0.0666667	CC01542_cyto <=> CC01816_cyto
	CR00027_CC01631_cytoYmito	0.0666667	CC01631_cyto --> CC01631_mito
	CR00739_mito	1	CC00255_mito + CC00240_mito + CC00233_mito --> CC00234_mito + CC00313_mito
	CR01456_cyto	-0.533333	CC00255_cyto + CC00275_cyto <=> CC00264_cyto + CC00254_cyto
	CR01456_mito	-0.466667	CC00255_mito + CC00275_mito <=> CC00264_mito + CC00254_mito
	CR00647_cyto	0.0666667	CC01821_cyto + CC00235_cyto --> CC01555_cyto + CC00236_cyto
	CR00388_cyto	0.0666667	CC01823_cyto + CC00937_cyto --> CC01824_cyto + CC00427_cyto
	CR00646_cyto	0.0666667	CC01541_cyto <=> CC01475_cyto
	CR01235_cyto	1	CC00353_cyto --> CC00754_cyto + CC00244_cyto
	CR00531_mito	-0.533333	CC00373_mito + CC00240_mito <=> CC00253_mito + CC00264_mito
	CR00536_cyto	0.0666667	CC00235_cyto + CC01822_cyto --> CC01823_cyto + CC00236_cyto
	CR00791_cyto	0.0666667	CC01819_cyto <=> CC01820_cyto
	CR01386_cyto	0.0666667	CC00235_cyto + CC01806_cyto --> CC01541_cyto + CC00236_cyto
	CR00652_cyto	0.0666667	CC00235_cyto + CC01810_cyto --> CC01811_cyto + CC00236_cyto
	CR00581_cyto	0.0666667	CC01475_cyto + CC00235_cyto --> CC01807_cyto + CC00236_cyto
	CR00680_mito	0.0666667	CC00366_mito + CC00236_mito --> CC00252_mito + CC00235_mito
	CR01127_cyto	0.0666667	CC00348_cyto + CC00233_cyto --> CC00698_cyto + CC00234_cyto
	CR01068_cyto	0.0666667	CC01555_cyto <=> CC01822_cyto
	CR00415_cyto	-1	CC00254_cyto + CC00703_cyto <=> CC00322_cyto + CC00577_cyto
Aspartate synthesis, maintenance in cytosol
	CR01295_mito	0.5	2 CC00269_mito + CC00237_mito + 4 CC00238_mito --> 2 CC00340_mito + 4 CC00232_mito
	CR01063_cyto	0.0666667	CC01812_cyto + CC00235_cyto --> CC01543_cyto + CC00236_cyto
	CR01202_cyto	0.0666667	CC01824_cyto + CC00235_cyto --> CC01546_cyto + CC00236_cyto
	CR00632_mito	0.933333	CC00233_mito + CC00366_mito --> CC00252_mito + CC00234_mito
	CR00405_mito	-1	CC00366_mito <=> CC00340_mito
	CR01289_cyto	0.0666667	CC00253_cyto + CC00427_cyto <=> CC00240_cyto + CC01424_cyto
	CR00521_mito	1	CC00232_mito + CC00252_mito --> CC00238_mito + CC00264_mito
	CR00626_cyto	0.0666667	CC01614_cyto + CC00937_cyto --> CC01821_cyto + CC00427_cyto
	CR00763_cyto	0.0666667	CC01817_cyto + CC00937_cyto --> CC01818_cyto + CC00427_cyto
	CR01186_cyto	0.0666667	CC01814_cyto + CC00937_cyto --> CC01815_cyto + CC00427_cyto
	CR00911_cyto	0.0666667	CC00235_cyto + CC01808_cyto --> CC01809_cyto + CC00236_cyto
	CR00813_cytoYmito	0.466667	CC00254_cyto + CC00275_mito --> CC00254_mito + CC00275_cyto
	CR01271_cyto	0.466667	CC00427_cyto + CC00306_cyto <=> CC00240_cyto + CC00937_cyto
	CR00557_extYcyto	1	CC00353_ext --> CC00353_cyto
	CR01179_cyto	0.533333	CC00232_cyto + CC00373_cyto + CC00240_cyto --> CC00238_cyto + CC00253_cyto + CC00264_cyto
	CR00408_cyto_cytoYmito	1.26667	CC00238_cyto + CC00232_mito --> CC00238_mito + CC00232_cyto
	CR00880_cyto_cytoYmito	-0.0666667	CC00240_cyto <=> CC00240_mito
	CR01169_cyto_cytoYext	2	CC00244_cyto <=> CC00244_ext
	CR00964_mito	3.93333	CC00232_mito + CC00250_mito <=> 2 CC00238_mito
	CR00964_cyto	0.133333	CC00232_cyto + CC00250_cyto <=> 2 CC00238_cyto
	CR00674_cyto	0.0666667	CC01807_cyto + CC00937_cyto --> CC00427_cyto + CC01808_cyto
	CR00714_cyto	0.0666667	CC00937_cyto + CC01811_cyto --> CC01812_cyto + CC00427_cyto
	CR01090_cyto	0.0666667	CC01818_cyto + CC00235_cyto --> CC01819_cyto + CC00236_cyto
	CR01325_cyto	0.466667	CC00232_cyto + CC00253_cyto --> CC00238_cyto + CC00306_cyto
	CR01431_cyto	-1	CC00432_cyto <=> CC00580_cyto
	CR00508_mito	3.93333	CC00232_mito + CC00262_mito + CC00240_mito --> CC00250_mito + CC00253_mito
	CR00139_cyto	0.0666667	CC00370_cyto + CC00237_cyto + 2 CC00839_cyto --> CC01631_cyto + 2 CC00837_cyto
	CR01479_cyto	0.0666667	CC00446_cyto + CC00232_cyto + CC00240_cyto --> CC00370_cyto + CC00250_cyto
	CR01401_cyto	0.0666667	CC01809_cyto <=> CC01810_cyto
	CR01218_cytoYmito	0.533333	CC00255_cyto + CC00366_mito --> CC00255_mito + CC00366_cyto
	CR00206_mito	0.0666667	7 CC00240_mito + 7 CC00246_mito + 7 CC00233_mito + CC00370_mito --> 8 CC00253_mito + 7 CC00990_mito + 7 CC00234_mito
	CR00292_cyto	0.0666667	CC00361_cyto + CC00235_cyto --> CC00348_cyto + CC00244_cyto + CC00236_cyto
	CR00902_cyto	0.0666667	CC01543_cyto <=> CC01813_cyto
	CR00387_cyto	0.0666667	CC00232_cyto + CC00698_cyto + CC00244_cyto --> CC00250_cyto + CC00361_cyto
	CR01282_mito	0.0666667	CC01631_mito + CC00235_mito --> CC00370_mito + CC00236_mito
	CR00487_mito	3.93333	CC00253_mito --> CC00240_mito + CC00262_mito
	CR00936_cyto	1	CC00432_cyto + CC00236_cyto --> CC00322_cyto + CC00235_cyto
	CR00179_mito	1.2	2 CC00234_mito + CC00237_mito + 6 CC00238_mito --> 2 CC00233_mito + 6 CC00232_mito
	CR01425_cyto	0.0666667	CC00234_cyto + 2 CC00837_cyto --> CC00233_cyto + 2 CC00839_cyto
	CR00752_cyto	0.0666667	CC01826_cyto --> CC00427_cyto + CC00446_cyto
	CR00242_cyto	1	CC00754_cyto --> CC01377_cyto
	CR01128_cyto	0.0666667	CC01546_cyto <=> CC01825_cyto
	CR01149_cyto	0.0666667	CC01424_cyto + CC00937_cyto --> CC00427_cyto + CC01806_cyto
	CR00400_mito_mitoYcyto	-1.93333	CC00237_mito <=> CC00237_cyto
	CR00400_ext_extYcyto	2	CC00237_ext <=> CC00237_cyto
	CR00635_cyto	1	CC01377_cyto --> CC00577_cyto
	CR00941_cyto	0.0666667	CC01825_cyto + CC00235_cyto --> CC01826_cyto + CC00236_cyto
	CR01232_cyto	0.0666667	CC01813_cyto + CC00235_cyto --> CC01814_cyto + CC00236_cyto
	CR01284_cytoYmito	-0.533333	CC00373_cyto + CC00366_mito <=> CC00373_mito + CC00366_cyto
	CR00247_mito	1	CC00313_mito + CC00379_mito --> CC00269_mito + CC00502_mito
	CR00789_cyto	0.0666667	CC01816_cyto + CC00235_cyto --> CC01817_cyto + CC00236_cyto
	CR00342_mito	1	CC00522_mito --> CC00253_mito + CC00379_mito
	CR01375_mito	1	CC00253_mito + CC00502_mito --> CC00522_mito + CC00240_mito
	CR00374_cyto	0.0666667	CC01820_cyto + CC00235_cyto --> CC01614_cyto + CC00236_cyto
	CR00355_cyto	0.0666667	CC01815_cyto + CC00235_cyto --> CC01542_cyto + CC00236_cyto
	CR00333_cyto	1	CC00703_cyto --> CC00580_cyto + CC00244_cyto
	CR00192_mito	0.233333	4 CC00238_mito + CC00237_mito + 2 CC00990_mito --> 4 CC00232_mito + 2 CC00246_mito
	CR00812_cyto	0.0666667	CC01542_cyto <=> CC01816_cyto
	CR00027_CC01631_cytoYmito	0.0666667	CC01631_cyto --> CC01631_mito
	CR00739_mito	1	CC00255_mito + CC00240_mito + CC00233_mito --> CC00234_mito + CC00313_mito
	CR01456_cyto	-0.533333	CC00255_cyto + CC00275_cyto <=> CC00264_cyto + CC00254_cyto
	CR01456_mito	-0.466667	CC00255_mito + CC00275_mito <=> CC00264_mito + CC00254_mito
	CR00647_cyto	0.0666667	CC01821_cyto + CC00235_cyto --> CC01555_cyto + CC00236_cyto
	CR00388_cyto	0.0666667	CC01823_cyto + CC00937_cyto --> CC01824_cyto + CC00427_cyto
	CR00646_cyto	0.0666667	CC01541_cyto <=> CC01475_cyto
	CR01235_cyto	1	CC00353_cyto --> CC00754_cyto + CC00244_cyto
	CR00531_mito	-0.533333	CC00373_mito + CC00240_mito <=> CC00253_mito + CC00264_mito
	CR00536_cyto	0.0666667	CC00235_cyto + CC01822_cyto --> CC01823_cyto + CC00236_cyto
	CR00791_cyto	0.0666667	CC01819_cyto <=> CC01820_cyto
	CR01386_cyto	0.0666667	CC00235_cyto + CC01806_cyto --> CC01541_cyto + CC00236_cyto
	CR00652_cyto	0.0666667	CC00235_cyto + CC01810_cyto --> CC01811_cyto + CC00236_cyto
	CR00581_cyto	0.0666667	CC01475_cyto + CC00235_cyto --> CC01807_cyto + CC00236_cyto
	CR00680_mito	0.0666667	CC00366_mito + CC00236_mito --> CC00252_mito + CC00235_mito
	CR01127_cyto	0.0666667	CC00348_cyto + CC00233_cyto --> CC00698_cyto + CC00234_cyto
	CR01068_cyto	0.0666667	CC01555_cyto <=> CC01822_cyto
	CR00415_cyto	-1	CC00254_cyto + CC00703_cyto <=> CC00322_cyto + CC00577_cyto
Cysteine synthesis, maintenance in cytosol
	CR01295_mito	0.740741	2 CC00269_mito + CC00237_mito + 4 CC00238_mito --> 2 CC00340_mito + 4 CC00232_mito
	CR01063_cyto	0.037037	CC01812_cyto + CC00235_cyto --> CC01543_cyto + CC00236_cyto
	CR00834_cyto	1	CC00841_cyto --> CC00288_cyto
	CR01202_cyto	0.037037	CC01824_cyto + CC00235_cyto --> CC01546_cyto + CC00236_cyto
	CR00632_mito	1.92593	CC00233_mito + CC00366_mito --> CC00252_mito + CC00234_mito
	CR00405_mito	-1.48148	CC00366_mito <=> CC00340_mito
	CR00405_cyto	-0.481481	CC00366_cyto <=> CC00340_cyto
	CR00502_mito	0.962963	CC01653_mito <=> CC00255_mito
	CR01289_cyto	0.037037	CC00253_cyto + CC00427_cyto <=> CC00240_cyto + CC01424_cyto
	CR00521_mito	1.96296	CC00232_mito + CC00252_mito --> CC00238_mito + CC00264_mito
	CR00626_cyto	0.037037	CC01614_cyto + CC00937_cyto --> CC01821_cyto + CC00427_cyto
	CR00763_cyto	0.037037	CC01817_cyto + CC00937_cyto --> CC01818_cyto + CC00427_cyto
	CR01186_cyto	0.037037	CC01814_cyto + CC00937_cyto --> CC01815_cyto + CC00427_cyto
	CR00911_cyto	0.037037	CC00235_cyto + CC01808_cyto --> CC01809_cyto + CC00236_cyto
	CR00813_cytoYmito	0.518519	CC00254_cyto + CC00275_mito --> CC00254_mito + CC00275_cyto
	CR01271_cyto	0.259259	CC00427_cyto + CC00306_cyto <=> CC00240_cyto + CC00937_cyto
	CR00557_extYcyto	0.518519	CC00353_ext --> CC00353_cyto
	CR01179_cyto	0.481481	CC00232_cyto + CC00373_cyto + CC00240_cyto --> CC00238_cyto + CC00253_cyto + CC00264_cyto
	CR00308_cyto	0.481481	CC00465_cyto + CC00301_cyto + CC00237_cyto --> CC00462_cyto + CC00305_cyto
	CR00408_cyto_cytoYmito	1.81481	CC00238_cyto + CC00232_mito --> CC00238_mito + CC00232_cyto
	CR00880_cyto_cytoYmito	-0.037037	CC00240_cyto <=> CC00240_mito
	CR01169_cyto_cytoYext	1.03704	CC00244_cyto <=> CC00244_ext
	CR00964_mito	7.51852	CC00232_mito + CC00250_mito <=> 2 CC00238_mito
	CR00964_cyto	0.037037	CC00232_cyto + CC00250_cyto <=> 2 CC00238_cyto
	CR00674_cyto	0.037037	CC01807_cyto + CC00937_cyto --> CC00427_cyto + CC01808_cyto
	CR00714_cyto	0.037037	CC00937_cyto + CC01811_cyto --> CC01812_cyto + CC00427_cyto
	CR01090_cyto	0.037037	CC01818_cyto + CC00235_cyto --> CC01819_cyto + CC00236_cyto
	CR01325_cyto	0.259259	CC00232_cyto + CC00253_cyto --> CC00238_cyto + CC00306_cyto
	CR01431_cyto	-0.518519	CC00432_cyto <=> CC00580_cyto
	CR00508_mito	7.51852	CC00232_mito + CC00262_mito + CC00240_mito --> CC00250_mito + CC00253_mito
	CR00139_cyto	0.037037	CC00370_cyto + CC00237_cyto + 2 CC00839_cyto --> CC01631_cyto + 2 CC00837_cyto
	CR00252_cyto	1	CC00271_cyto + CC00264_cyto --> CC00263_cyto + CC00296_cyto
	CR00643_mito	-0.481481	2 CC00253_mito <=> CC00240_mito + CC00502_mito
	CR00600_cyto_cytoYmito	0.481481	CC00881_cyto --> CC00881_mito
	CR01479_cyto	0.037037	CC00446_cyto + CC00232_cyto + CC00240_cyto --> CC00370_cyto + CC00250_cyto
	CR01401_cyto	0.037037	CC01809_cyto <=> CC01810_cyto
	CR01148_cyto	0.481481	CC00305_cyto + CC00255_cyto <=> CC00919_cyto + CC00254_cyto
	CR00206_mito	0.037037	7 CC00240_mito + 7 CC00246_mito + 7 CC00233_mito + CC00370_mito --> 8 CC00253_mito + 7 CC00990_mito + 7 CC00234_mito
	CR00902_cyto	0.037037	CC01543_cyto <=> CC01813_cyto
	CR00175_CC00301_extYcyto	0.481481	CC00301_ext <=> CC00301_cyto
	CR01282_mito	0.037037	CC01631_mito + CC00235_mito --> CC00370_mito + CC00236_mito
	CR00341_cytoYmito	0.185185	CC00262_cyto <=> CC00262_mito
	CR00322_cyto	0.481481	CC00462_cyto + CC00234_cyto --> CC00465_cyto + CC00233_cyto
	CR00487_mito	7.33333	CC00253_mito --> CC00240_mito + CC00262_mito
	CR00487_cyto	0.185185	CC00253_cyto --> CC00240_cyto + CC00262_cyto
	CR01021_cyto	0.481481	CC00643_cyto + CC00237_cyto --> CC00855_cyto
	CR01429_mito	-0.962963	CC00486_mito <=> CC00562_mito
	CR00936_cyto	0.518519	CC00432_cyto + CC00236_cyto --> CC00322_cyto + CC00235_cyto
	CR00179_mito	2.55556	2 CC00234_mito + CC00237_mito + 6 CC00238_mito --> 2 CC00233_mito + 6 CC00232_mito
	CR01425_cyto	0.037037	CC00234_cyto + 2 CC00837_cyto --> CC00233_cyto + 2 CC00839_cyto
	CR00752_cyto	0.037037	CC01826_cyto --> CC00427_cyto + CC00446_cyto
	CR00242_cyto	0.518519	CC00754_cyto --> CC01377_cyto
	CR01128_cyto	0.037037	CC01546_cyto <=> CC01825_cyto
	CR01149_cyto	0.037037	CC01424_cyto + CC00937_cyto --> CC00427_cyto + CC01806_cyto
	CR00400_mito_mitoYcyto	-3.42593	CC00237_mito <=> CC00237_cyto
	CR00400_ext_extYcyto	4.90741	CC00237_ext <=> CC00237_cyto
	CR00635_cyto	0.518519	CC01377_cyto --> CC00577_cyto
	CR00941_cyto	0.037037	CC01825_cyto + CC00235_cyto --> CC01826_cyto + CC00236_cyto
	CR01232_cyto	0.037037	CC01813_cyto + CC00235_cyto --> CC01814_cyto + CC00236_cyto
	CR00982_mito	0.962963	CC00373_mito <=> CC00562_mito
	CR01284_cytoYmito	-0.481481	CC00373_cyto + CC00366_mito <=> CC00373_mito + CC00366_cyto
	CR00247_mito	1.48148	CC00313_mito + CC00379_mito --> CC00269_mito + CC00502_mito
	CR01255_cyto	1	CC00232_cyto + CC00263_cyto <=> CC00238_cyto + CC00271_cyto
	CR00789_cyto	0.037037	CC01816_cyto + CC00235_cyto --> CC01817_cyto + CC00236_cyto
	CR00342_mito	1	CC00522_mito --> CC00253_mito + CC00379_mito
	CR01214_cyto	-0.481481	CC00233_cyto + CC00881_cyto <=> CC00234_cyto + CC00379_cyto
	CR01214_mito	0.481481	CC00233_mito + CC00881_mito <=> CC00234_mito + CC00379_mito
	CR01375_mito	1	CC00253_mito + CC00502_mito --> CC00522_mito + CC00240_mito
	CR00374_cyto	0.037037	CC01820_cyto + CC00235_cyto --> CC01614_cyto + CC00236_cyto
	CR00624_cyto	1	CC00288_cyto --> CC00319_cyto
	CR00355_cyto	0.037037	CC01815_cyto + CC00235_cyto --> CC01542_cyto + CC00236_cyto
	CR00304_cyto	-1	CC00841_cyto + CC00255_cyto <=> CC01302_cyto + CC00254_cyto
	CR00333_cyto	0.518519	CC00703_cyto --> CC00580_cyto + CC00244_cyto
	CR01118_cyto	-0.481481	CC00340_cyto + CC00379_cyto <=> CC00868_cyto
	CR00363_cyto	0.481481	CC00855_cyto <=> CC00868_cyto
	CR00192_mito	0.12963	4 CC00238_mito + CC00237_mito + 2 CC00990_mito --> 4 CC00232_mito + 2 CC00246_mito
	CR00812_cyto	0.037037	CC01542_cyto <=> CC01816_cyto
	CR00027_CC01631_cytoYmito	0.037037	CC01631_cyto --> CC01631_mito
	CR00739_mito	1.48148	CC00255_mito + CC00240_mito + CC00233_mito --> CC00234_mito + CC00313_mito
	CR01323_mito	0.962963	CC00486_mito + CC00233_mito --> CC01653_mito + CC00234_mito
	CR01456_cyto	0.518519	CC00255_cyto + CC00275_cyto <=> CC00264_cyto + CC00254_cyto
	CR01456_mito	-0.518519	CC00255_mito + CC00275_mito <=> CC00264_mito + CC00254_mito
	CR00647_cyto	0.037037	CC01821_cyto + CC00235_cyto --> CC01555_cyto + CC00236_cyto
	CR00388_cyto	0.037037	CC01823_cyto + CC00937_cyto --> CC01824_cyto + CC00427_cyto
	CR00790_cyto	-1	CC00683_cyto <=> CC00296_cyto
	CR00646_cyto	0.037037	CC01541_cyto <=> CC01475_cyto
	CR01235_cyto	0.518519	CC00353_cyto --> CC00754_cyto + CC00244_cyto
	CR01419_cyto	0.481481	CC00919_cyto + CC00237_cyto --> CC00643_cyto
	CR00531_mito	-1.44444	CC00373_mito + CC00240_mito <=> CC00253_mito + CC00264_mito
	CR00536_cyto	0.037037	CC00235_cyto + CC01822_cyto --> CC01823_cyto + CC00236_cyto
	CR00791_cyto	0.037037	CC01819_cyto <=> CC01820_cyto
	CR00504_cyto	1	CC00406_cyto + CC00233_cyto --> CC01302_cyto + CC00234_cyto
	CR01386_cyto	0.037037	CC00235_cyto + CC01806_cyto --> CC01541_cyto + CC00236_cyto
	CR00652_cyto	0.037037	CC00235_cyto + CC01810_cyto --> CC01811_cyto + CC00236_cyto
	CR00581_cyto	0.037037	CC01475_cyto + CC00235_cyto --> CC01807_cyto + CC00236_cyto
	CR00680_mito	0.037037	CC00366_mito + CC00236_mito --> CC00252_mito + CC00235_mito
	CR01068_cyto	0.037037	CC01555_cyto <=> CC01822_cyto
	CR00415_cyto	-0.518519	CC00254_cyto + CC00703_cyto <=> CC00322_cyto + CC00577_cyto
	CR01373_cyto	1	CC00683_cyto <=> CC00406_cyto
Glutamate synthesis, maintenance in cytosol
	CR01063_cyto	0.0666667	CC01812_cyto + CC00235_cyto --> CC01543_cyto + CC00236_cyto
	CR01202_cyto	0.0666667	CC01824_cyto + CC00235_cyto --> CC01546_cyto + CC00236_cyto
	CR01289_cyto	0.0666667	CC00253_cyto + CC00427_cyto <=> CC00240_cyto + CC01424_cyto
	CR00626_cyto	0.0666667	CC01614_cyto + CC00937_cyto --> CC01821_cyto + CC00427_cyto
	CR00763_cyto	0.0666667	CC01817_cyto + CC00937_cyto --> CC01818_cyto + CC00427_cyto
	CR01186_cyto	0.0666667	CC01814_cyto + CC00937_cyto --> CC01815_cyto + CC00427_cyto
	CR00911_cyto	0.0666667	CC00235_cyto + CC01808_cyto --> CC01809_cyto + CC00236_cyto
	CR01271_cyto	0.466667	CC00427_cyto + CC00306_cyto <=> CC00240_cyto + CC00937_cyto
	CR00557_extYcyto	1	CC00353_ext --> CC00353_cyto
	CR00408_cyto_cytoYmito	1.8	CC00238_cyto + CC00232_mito --> CC00238_mito + CC00232_cyto
	CR00880_cyto_cytoYmito	-0.0666667	CC00240_cyto <=> CC00240_mito
	CR01169_cyto_cytoYext	2	CC00244_cyto <=> CC00244_ext
	CR00964_mito	0.166667	CC00232_mito + CC00250_mito <=> 2 CC00238_mito
	CR00964_cyto	0.666667	CC00232_cyto + CC00250_cyto <=> 2 CC00238_cyto
	CR00674_cyto	0.0666667	CC01807_cyto + CC00937_cyto --> CC00427_cyto + CC01808_cyto
	CR00714_cyto	0.0666667	CC00937_cyto + CC01811_cyto --> CC01812_cyto + CC00427_cyto
	CR01090_cyto	0.0666667	CC01818_cyto + CC00235_cyto --> CC01819_cyto + CC00236_cyto
	CR01325_cyto	0.466667	CC00232_cyto + CC00253_cyto --> CC00238_cyto + CC00306_cyto
	CR01431_cyto	-1	CC00432_cyto <=> CC00580_cyto
	CR00508_cyto	0.533333	CC00232_cyto + CC00262_cyto + CC00240_cyto --> CC00250_cyto + CC00253_cyto
	CR00508_mito	0.166667	CC00232_mito + CC00262_mito + CC00240_mito --> CC00250_mito + CC00253_mito
	CR00139_cyto	0.0666667	CC00370_cyto + CC00237_cyto + 2 CC00839_cyto --> CC01631_cyto + 2 CC00837_cyto
	CR01479_cyto	0.0666667	CC00446_cyto + CC00232_cyto + CC00240_cyto --> CC00370_cyto + CC00250_cyto
	CR01401_cyto	0.0666667	CC01809_cyto <=> CC01810_cyto
	CR00206_mito	0.0666667	7 CC00240_mito + 7 CC00246_mito + 7 CC00233_mito + CC00370_mito --> 8 CC00253_mito + 7 CC00990_mito + 7 CC00234_mito
	CR00292_cyto	0.0666667	CC00361_cyto + CC00235_cyto --> CC00348_cyto + CC00244_cyto + CC00236_cyto
	CR00902_cyto	0.0666667	CC01543_cyto <=> CC01813_cyto
	CR01292_mito	0.0666667	CC00234_mito + CC00236_mito --> CC00235_mito + CC00233_mito
	CR00387_cyto	0.0666667	CC00232_cyto + CC00698_cyto + CC00244_cyto --> CC00250_cyto + CC00361_cyto
	CR01282_mito	0.0666667	CC01631_mito + CC00235_mito --> CC00370_mito + CC00236_mito
	CR00341_cytoYmito	-0.533333	CC00262_cyto <=> CC00262_mito
	CR00487_mito	0.7	CC00253_mito --> CC00240_mito + CC00262_mito
	CR00936_cyto	1	CC00432_cyto + CC00236_cyto --> CC00322_cyto + CC00235_cyto
	CR00179_mito	0.2	2 CC00234_mito + CC00237_mito + 6 CC00238_mito --> 2 CC00233_mito + 6 CC00232_mito
	CR01425_cyto	0.0666667	CC00234_cyto + 2 CC00837_cyto --> CC00233_cyto + 2 CC00839_cyto
	CR00752_cyto	0.0666667	CC01826_cyto --> CC00427_cyto + CC00446_cyto
	CR00242_cyto	1	CC00754_cyto --> CC01377_cyto
	CR01128_cyto	0.0666667	CC01546_cyto <=> CC01825_cyto
	CR01149_cyto	0.0666667	CC01424_cyto + CC00937_cyto --> CC00427_cyto + CC01806_cyto
	CR00400_mito_mitoYcyto	-0.433333	CC00237_mito <=> CC00237_cyto
	CR00400_ext_extYcyto	0.5	CC00237_ext <=> CC00237_cyto
	CR00635_cyto	1	CC01377_cyto --> CC00577_cyto
	CR00941_cyto	0.0666667	CC01825_cyto + CC00235_cyto --> CC01826_cyto + CC00236_cyto
	CR01232_cyto	0.0666667	CC01813_cyto + CC00235_cyto --> CC01814_cyto + CC00236_cyto
	CR00789_cyto	0.0666667	CC01816_cyto + CC00235_cyto --> CC01817_cyto + CC00236_cyto
	CR00374_cyto	0.0666667	CC01820_cyto + CC00235_cyto --> CC01614_cyto + CC00236_cyto
	CR00355_cyto	0.0666667	CC01815_cyto + CC00235_cyto --> CC01542_cyto + CC00236_cyto
	CR00333_cyto	1	CC00703_cyto --> CC00580_cyto + CC00244_cyto
	CR00192_mito	0.233333	4 CC00238_mito + CC00237_mito + 2 CC00990_mito --> 4 CC00232_mito + 2 CC00246_mito
	CR00812_cyto	0.0666667	CC01542_cyto <=> CC01816_cyto
	CR00027_CC01631_cytoYmito	0.0666667	CC01631_cyto --> CC01631_mito
	CR00647_cyto	0.0666667	CC01821_cyto + CC00235_cyto --> CC01555_cyto + CC00236_cyto
	CR00388_cyto	0.0666667	CC01823_cyto + CC00937_cyto --> CC01824_cyto + CC00427_cyto
	CR00646_cyto	0.0666667	CC01541_cyto <=> CC01475_cyto
	CR01235_cyto	1	CC00353_cyto --> CC00754_cyto + CC00244_cyto
	CR00536_cyto	0.0666667	CC00235_cyto + CC01822_cyto --> CC01823_cyto + CC00236_cyto
	CR00791_cyto	0.0666667	CC01819_cyto <=> CC01820_cyto
	CR01386_cyto	0.0666667	CC00235_cyto + CC01806_cyto --> CC01541_cyto + CC00236_cyto
	CR00652_cyto	0.0666667	CC00235_cyto + CC01810_cyto --> CC01811_cyto + CC00236_cyto
	CR00581_cyto	0.0666667	CC01475_cyto + CC00235_cyto --> CC01807_cyto + CC00236_cyto
	CR01127_cyto	0.0666667	CC00348_cyto + CC00233_cyto --> CC00698_cyto + CC00234_cyto
	CR01068_cyto	0.0666667	CC01555_cyto <=> CC01822_cyto
	CR00415_cyto	-1	CC00254_cyto + CC00703_cyto <=> CC00322_cyto + CC00577_cyto
Glycine synthesis, maintenance in cytosol
	CR00488_cyto	-1	CC00360_cyto + CC00265_cyto <=> CC00322_cyto + CC00288_cyto
	CR01295_mito	0.722222	2 CC00269_mito + CC00237_mito + 4 CC00238_mito --> 2 CC00340_mito + 4 CC00232_mito
	CR01063_cyto	0.111111	CC01812_cyto + CC00235_cyto --> CC01543_cyto + CC00236_cyto
	CR00834_cyto	1	CC00841_cyto --> CC00288_cyto
	CR01202_cyto	0.111111	CC01824_cyto + CC00235_cyto --> CC01546_cyto + CC00236_cyto
	CR00632_mito	1.77778	CC00233_mito + CC00366_mito --> CC00252_mito + CC00234_mito
	CR01141_cyto_cytoYmito	1	CC00417_cyto --> CC00417_mito
	CR00405_mito	-1.44444	CC00366_mito <=> CC00340_mito
	CR00405_cyto	-0.444444	CC00366_cyto <=> CC00340_cyto
	CR00502_mito	0.888889	CC01653_mito <=> CC00255_mito
	CR01289_cyto	0.111111	CC00253_cyto + CC00427_cyto <=> CC00240_cyto + CC01424_cyto
	CR00521_mito	1.88889	CC00232_mito + CC00252_mito --> CC00238_mito + CC00264_mito
	CR00626_cyto	0.111111	CC01614_cyto + CC00937_cyto --> CC01821_cyto + CC00427_cyto
	CR00763_cyto	0.111111	CC01817_cyto + CC00937_cyto --> CC01818_cyto + CC00427_cyto
	CR01186_cyto	0.111111	CC01814_cyto + CC00937_cyto --> CC01815_cyto + CC00427_cyto
	CR00911_cyto	0.111111	CC00235_cyto + CC01808_cyto --> CC01809_cyto + CC00236_cyto
	CR00813_cytoYmito	0.111111	CC00254_cyto + CC00275_mito --> CC00254_mito + CC00275_cyto
	CR01271_cyto	0.777778	CC00427_cyto + CC00306_cyto <=> CC00240_cyto + CC00937_cyto
	CR00557_extYcyto	0.555556	CC00353_ext --> CC00353_cyto
	CR01179_cyto	0.888889	CC00232_cyto + CC00373_cyto + CC00240_cyto --> CC00238_cyto + CC00253_cyto + CC00264_cyto
	CR00308_cyto	0.444444	CC00465_cyto + CC00301_cyto + CC00237_cyto --> CC00462_cyto + CC00305_cyto
	CR00699_cyto	1	CC00322_cyto + CC00281_cyto + CC00232_cyto --> CC00238_cyto + CC00432_cyto
	CR00408_cyto_cytoYmito	6.88889	CC00238_cyto + CC00232_mito --> CC00238_mito + CC00232_cyto
	CR00880_cyto_cytoYmito	-0.111111	CC00240_cyto <=> CC00240_mito
	CR01169_cyto_cytoYext	1.11111	CC00244_cyto <=> CC00244_ext
	CR00964_mito	5.83333	CC00232_mito + CC00250_mito <=> 2 CC00238_mito
	CR00964_cyto	1.11111	CC00232_cyto + CC00250_cyto <=> 2 CC00238_cyto
	CR00674_cyto	0.111111	CC01807_cyto + CC00937_cyto --> CC00427_cyto + CC01808_cyto
	CR00714_cyto	0.111111	CC00937_cyto + CC01811_cyto --> CC01812_cyto + CC00427_cyto
	CR01090_cyto	0.111111	CC01818_cyto + CC00235_cyto --> CC01819_cyto + CC00236_cyto
	CR01325_cyto	0.777778	CC00232_cyto + CC00253_cyto --> CC00238_cyto + CC00306_cyto
	CR01431_cyto	-0.555556	CC00432_cyto <=> CC00580_cyto
	CR00508_mito	5.83333	CC00232_mito + CC00262_mito + CC00240_mito --> CC00250_mito + CC00253_mito
	CR00139_cyto	0.111111	CC00370_cyto + CC00237_cyto + 2 CC00839_cyto --> CC01631_cyto + 2 CC00837_cyto
	CR00252_cyto	1	CC00271_cyto + CC00264_cyto --> CC00263_cyto + CC00296_cyto
	CR00643_mito	-0.444444	2 CC00253_mito <=> CC00240_mito + CC00502_mito
	CR00600_cyto_cytoYmito	0.444444	CC00881_cyto --> CC00881_mito
	CR01479_cyto	0.111111	CC00446_cyto + CC00232_cyto + CC00240_cyto --> CC00370_cyto + CC00250_cyto
	CR01401_cyto	0.111111	CC01809_cyto <=> CC01810_cyto
	CR01148_cyto	0.444444	CC00305_cyto + CC00255_cyto <=> CC00919_cyto + CC00254_cyto
	CR01218_cytoYmito	0.444444	CC00255_cyto + CC00366_mito --> CC00255_mito + CC00366_cyto
	CR00206_mito	0.111111	7 CC00240_mito + 7 CC00246_mito + 7 CC00233_mito + CC00370_mito --> 8 CC00253_mito + 7 CC00990_mito + 7 CC00234_mito
	CR00902_cyto	0.111111	CC01543_cyto <=> CC01813_cyto
	CR00175_CC00301_extYcyto	0.444444	CC00301_ext <=> CC00301_cyto
	CR01282_mito	0.111111	CC01631_mito + CC00235_mito --> CC00370_mito + CC00236_mito
	CR00322_cyto	0.444444	CC00462_cyto + CC00234_cyto --> CC00465_cyto + CC00233_cyto
	CR00487_mito	5.83333	CC00253_mito --> CC00240_mito + CC00262_mito
	CR01021_cyto	0.444444	CC00643_cyto + CC00237_cyto --> CC00855_cyto
	CR00679_cyto	1	CC00232_cyto + CC00295_cyto --> CC00249_cyto
	CR01429_mito	-0.888889	CC00486_mito <=> CC00562_mito
	CR00936_cyto	1.55556	CC00432_cyto + CC00236_cyto --> CC00322_cyto + CC00235_cyto
	CR00179_mito	2.66667	2 CC00234_mito + CC00237_mito + 6 CC00238_mito --> 2 CC00233_mito + 6 CC00232_mito
	CR01425_cyto	0.111111	CC00234_cyto + 2 CC00837_cyto --> CC00233_cyto + 2 CC00839_cyto
	CR00752_cyto	0.111111	CC01826_cyto --> CC00427_cyto + CC00446_cyto
	CR00169_cyto	1	CC00276_cyto + CC00290_cyto --> CC02316_cyto
	CR00242_cyto	0.555556	CC00754_cyto --> CC01377_cyto
	CR01128_cyto	0.111111	CC01546_cyto <=> CC01825_cyto
	CR01149_cyto	0.111111	CC01424_cyto + CC00937_cyto --> CC00427_cyto + CC01806_cyto
	CR00170_cyto	1	CC02316_cyto + CC00233_cyto <=> CC00234_cyto + CC02317_cyto
	CR00400_mito_mitoYcyto	-3.77778	CC00237_mito <=> CC00237_cyto
	CR00400_ext_extYcyto	5.22222	CC00237_ext <=> CC00237_cyto
	CR00635_cyto	0.555556	CC01377_cyto --> CC00577_cyto
	CR00941_cyto	0.111111	CC01825_cyto + CC00235_cyto --> CC01826_cyto + CC00236_cyto
	CR00522_cyto	1	CC00578_cyto + CC00371_cyto --> CC00322_cyto + CC00295_cyto
	CR01232_cyto	0.111111	CC01813_cyto + CC00235_cyto --> CC01814_cyto + CC00236_cyto
	CR00982_mito	0.888889	CC00373_mito <=> CC00562_mito
	CR01284_cytoYmito	-0.888889	CC00373_cyto + CC00366_mito <=> CC00373_mito + CC00366_cyto
	CR00247_mito	1.44444	CC00313_mito + CC00379_mito --> CC00269_mito + CC00502_mito
	CR01156_cyto	1	CC00249_cyto + CC00265_cyto --> CC00251_cyto + CC00417_cyto
	CR01255_cyto	1	CC00232_cyto + CC00263_cyto <=> CC00238_cyto + CC00271_cyto
	CR00676_cyto	1	CC00251_cyto --> CC00416_cyto + CC00371_cyto
	CR00789_cyto	0.111111	CC01816_cyto + CC00235_cyto --> CC01817_cyto + CC00236_cyto
	CR00342_mito	1	CC00522_mito --> CC00253_mito + CC00379_mito
	CR01214_cyto	-0.444444	CC00233_cyto + CC00881_cyto <=> CC00234_cyto + CC00379_cyto
	CR01214_mito	0.444444	CC00233_mito + CC00881_mito <=> CC00234_mito + CC00379_mito
	CR01375_mito	1	CC00253_mito + CC00502_mito --> CC00522_mito + CC00240_mito
	CR00374_cyto	0.111111	CC01820_cyto + CC00235_cyto --> CC01614_cyto + CC00236_cyto
	CR00715_cyto_cytoYmito	-1	CC00265_cyto <=> CC00265_mito
	CR00355_cyto	0.111111	CC01815_cyto + CC00235_cyto --> CC01542_cyto + CC00236_cyto
	CR00304_cyto	-1	CC00841_cyto + CC00255_cyto <=> CC01302_cyto + CC00254_cyto
	CR00333_cyto	0.555556	CC00703_cyto --> CC00580_cyto + CC00244_cyto
	CR01118_cyto	-0.444444	CC00340_cyto + CC00379_cyto <=> CC00868_cyto
	CR01189_mito_mitoYcyto	1	CC00290_mito --> CC00290_cyto
	CR00363_cyto	0.444444	CC00855_cyto <=> CC00868_cyto
	CR00192_mito	0.388889	4 CC00238_mito + CC00237_mito + 2 CC00990_mito --> 4 CC00232_mito + 2 CC00246_mito
	CR00812_cyto	0.111111	CC01542_cyto <=> CC01816_cyto
	CR00027_CC01631_cytoYmito	0.111111	CC01631_cyto --> CC01631_mito
	CR00611_cyto	1	CC02317_cyto <=> CC00281_cyto + CC00276_cyto
	CR00739_mito	1.44444	CC00255_mito + CC00240_mito + CC00233_mito --> CC00234_mito + CC00313_mito
	CR01323_mito	0.888889	CC00486_mito + CC00233_mito --> CC01653_mito + CC00234_mito
	CR01456_cyto	0.111111	CC00255_cyto + CC00275_cyto <=> CC00264_cyto + CC00254_cyto
	CR01456_mito	-0.111111	CC00255_mito + CC00275_mito <=> CC00264_mito + CC00254_mito
	CR00874_cyto	1	CC00360_cyto + CC00234_cyto --> CC00578_cyto + CC00233_cyto
	CR00549_cyto	1	CC00232_cyto + CC00416_cyto <=> CC00238_cyto + CC00250_cyto
	CR00647_cyto	0.111111	CC01821_cyto + CC00235_cyto --> CC01555_cyto + CC00236_cyto
	CR00388_cyto	0.111111	CC01823_cyto + CC00937_cyto --> CC01824_cyto + CC00427_cyto
	CR00790_cyto	-1	CC00683_cyto <=> CC00296_cyto
	CR00646_cyto	0.111111	CC01541_cyto <=> CC01475_cyto
	CR01235_cyto	0.555556	CC00353_cyto --> CC00754_cyto + CC00244_cyto
	CR01419_cyto	0.444444	CC00919_cyto + CC00237_cyto --> CC00643_cyto
	CR00531_mito	-1.77778	CC00373_mito + CC00240_mito <=> CC00253_mito + CC00264_mito
	CR00536_cyto	0.111111	CC00235_cyto + CC01822_cyto --> CC01823_cyto + CC00236_cyto
	CR00791_cyto	0.111111	CC01819_cyto <=> CC01820_cyto
	CR00504_cyto	1	CC00406_cyto + CC00233_cyto --> CC01302_cyto + CC00234_cyto
	CR01386_cyto	0.111111	CC00235_cyto + CC01806_cyto --> CC01541_cyto + CC00236_cyto
	CR00652_cyto	0.111111	CC00235_cyto + CC01810_cyto --> CC01811_cyto + CC00236_cyto
	CR00581_cyto	0.111111	CC01475_cyto + CC00235_cyto --> CC01807_cyto + CC00236_cyto
	CR00680_mito	0.111111	CC00366_mito + CC00236_mito --> CC00252_mito + CC00235_mito
	CR01068_cyto	0.111111	CC01555_cyto <=> CC01822_cyto
	CR00542_mito	1	CC00417_mito --> CC00265_mito + CC00290_mito
	CR00415_cyto	-0.555556	CC00254_cyto + CC00703_cyto <=> CC00322_cyto + CC00577_cyto
	CR01373_cyto	1	CC00683_cyto <=> CC00406_cyto
Histidine uptake
	CR00557_extYcyto	1	CC00353_ext --> CC00353_cyto
Isoleucine uptake
	CR00175_CC00554_extYcyto	1	CC00554_ext <=> CC00554_cyto
Glutamine synthesis, maintenance in cytosol
	CR01295_mito	0.0104167	2 CC00269_mito + CC00237_mito + 4 CC00238_mito --> 2 CC00340_mito + 4 CC00232_mito
	CR01063_cyto	0.0625	CC01812_cyto + CC00235_cyto --> CC01543_cyto + CC00236_cyto
	CR01202_cyto	0.0625	CC01824_cyto + CC00235_cyto --> CC01546_cyto + CC00236_cyto
	CR00405_mito	-0.0208333	CC00366_mito <=> CC00340_mito
	CR00502_mito	0.0208333	CC01653_mito <=> CC00255_mito
	CR01289_cyto	0.0625	CC00253_cyto + CC00427_cyto <=> CC00240_cyto + CC01424_cyto
	CR00582_cyto	0.0625	CC02294_cyto <=> CC02295_cyto
	CR00626_cyto	0.0625	CC01614_cyto + CC00937_cyto --> CC01821_cyto + CC00427_cyto
	CR00763_cyto	0.0625	CC01817_cyto + CC00937_cyto --> CC01818_cyto + CC00427_cyto
	CR01186_cyto	0.0625	CC01814_cyto + CC00937_cyto --> CC01815_cyto + CC00427_cyto
	CR00911_cyto	0.0625	CC00235_cyto + CC01808_cyto --> CC01809_cyto + CC00236_cyto
	CR01271_cyto	0.5	CC00427_cyto + CC00306_cyto <=> CC00240_cyto + CC00937_cyto
	CR00557_extYcyto	1	CC00353_ext --> CC00353_cyto
	CR00454_cyto	0.0104167	CC00232_cyto + CC00240_cyto + CC00379_cyto --> CC00250_cyto + CC00502_cyto
	CR00408_cyto_cytoYmito	2.72917	CC00238_cyto + CC00232_mito --> CC00238_mito + CC00232_cyto
	CR00880_cyto_cytoYmito	-0.0625	CC00240_cyto <=> CC00240_mito
	CR01154_CC00379_extYcyto	0.0104167	CC00379_ext <=> CC00379_cyto
	CR01169_cyto_cytoYext	1	CC00244_cyto <=> CC00244_ext
	CR00964_cyto	0.614583	CC00232_cyto + CC00250_cyto <=> 2 CC00238_cyto
	CR00674_cyto	0.0625	CC01807_cyto + CC00937_cyto --> CC00427_cyto + CC01808_cyto
	CR00714_cyto	0.0625	CC00937_cyto + CC01811_cyto --> CC01812_cyto + CC00427_cyto
	CR00735_cyto	0.0625	CC02184_cyto --> CC00427_cyto + CC01013_cyto
	CR01090_cyto	0.0625	CC01818_cyto + CC00235_cyto --> CC01819_cyto + CC00236_cyto
	CR01325_cyto	0.5	CC00232_cyto + CC00253_cyto --> CC00238_cyto + CC00306_cyto
	CR01431_cyto	-1	CC00432_cyto <=> CC00580_cyto
	CR00508_cyto	0.541667	CC00232_cyto + CC00262_cyto + CC00240_cyto --> CC00250_cyto + CC00253_cyto
	CR00643_cyto	-0.0104167	2 CC00253_cyto <=> CC00240_cyto + CC00502_cyto
	CR01401_cyto	0.0625	CC01809_cyto <=> CC01810_cyto
	CR00379_cyto	0.0625	CC01013_cyto + CC00232_cyto + CC00240_cyto --> CC00558_cyto + CC00250_cyto
	CR00206_mito	0.0625	7 CC00240_mito + 7 CC00246_mito + 7 CC00233_mito + CC00370_mito --> 8 CC00253_mito + 7 CC00990_mito + 7 CC00234_mito
	CR00902_cyto	0.0625	CC01543_cyto <=> CC01813_cyto
	CR00202_mito	0.0625	CC00240_mito + CC00246_mito + CC00233_mito + CC00558_mito --> CC00253_mito + CC00990_mito + CC00234_mito + CC00370_mito
	CR00341_cytoYmito	-0.541667	CC00262_cyto <=> CC00262_mito
	CR01007_mito	0.0208333	CC00233_mito + CC00366_mito --> CC00264_mito + CC00234_mito
	CR00487_mito	0.541667	CC00253_mito --> CC00240_mito + CC00262_mito
	CR01429_mito	-0.0208333	CC00486_mito <=> CC00562_mito
	CR00936_cyto	1	CC00432_cyto + CC00236_cyto --> CC00322_cyto + CC00235_cyto
	CR00179_mito	0.28125	2 CC00234_mito + CC00237_mito + 6 CC00238_mito --> 2 CC00233_mito + 6 CC00232_mito
	CR00242_cyto	1	CC00754_cyto --> CC01377_cyto
	CR01128_cyto	0.0625	CC01546_cyto <=> CC01825_cyto
	CR01149_cyto	0.0625	CC01424_cyto + CC00937_cyto --> CC00427_cyto + CC01806_cyto
	CR00400_mito_mitoYcyto	-0.541667	CC00237_mito <=> CC00237_cyto
	CR00400_ext_extYcyto	0.541667	CC00237_ext <=> CC00237_cyto
	CR00635_cyto	1	CC01377_cyto --> CC00577_cyto
	CR00941_cyto	0.0625	CC01825_cyto + CC00235_cyto --> CC01826_cyto + CC00236_cyto
	CR01232_cyto	0.0625	CC01813_cyto + CC00235_cyto --> CC01814_cyto + CC00236_cyto
	CR00982_mito	0.0208333	CC00373_mito <=> CC00562_mito
	CR00247_mito	0.0208333	CC00313_mito + CC00379_mito --> CC00269_mito + CC00502_mito
	CR00789_cyto	0.0625	CC01816_cyto + CC00235_cyto --> CC01817_cyto + CC00236_cyto
	CR00342_mito	0.0208333	CC00522_mito --> CC00253_mito + CC00379_mito
	CR01375_mito	0.0208333	CC00253_mito + CC00502_mito --> CC00522_mito + CC00240_mito
	CR00374_cyto	0.0625	CC01820_cyto + CC00235_cyto --> CC01614_cyto + CC00236_cyto
	CR00355_cyto	0.0625	CC01815_cyto + CC00235_cyto --> CC01542_cyto + CC00236_cyto
	CR00333_cyto	1	CC00703_cyto --> CC00580_cyto + CC00244_cyto
	CR00437_cyto	0.0625	CC02293_cyto + CC00235_cyto --> CC02294_cyto + CC00236_cyto
	CR00783_cyto	1	CC00232_cyto + CC00254_cyto + CC00244_cyto --> CC00238_cyto + CC00287_cyto
	CR00192_mito	0.25	4 CC00238_mito + CC00237_mito + 2 CC00990_mito --> 4 CC00232_mito + 2 CC00246_mito
	CR00812_cyto	0.0625	CC01542_cyto <=> CC01816_cyto
	CR01310_cyto	0.0625	CC01826_cyto + CC00937_cyto <=> CC02293_cyto + CC00427_cyto
	CR00739_mito	0.0208333	CC00255_mito + CC00240_mito + CC00233_mito --> CC00234_mito + CC00313_mito
	CR01323_mito	0.0208333	CC00486_mito + CC00233_mito --> CC01653_mito + CC00234_mito
	CR00647_cyto	0.0625	CC01821_cyto + CC00235_cyto --> CC01555_cyto + CC00236_cyto
	CR00388_cyto	0.0625	CC01823_cyto + CC00937_cyto --> CC01824_cyto + CC00427_cyto
	CR00646_cyto	0.0625	CC01541_cyto <=> CC01475_cyto
	CR01235_cyto	1	CC00353_cyto --> CC00754_cyto + CC00244_cyto
	CR00531_mito	-0.0208333	CC00373_mito + CC00240_mito <=> CC00253_mito + CC00264_mito
	CR00536_cyto	0.0625	CC00235_cyto + CC01822_cyto --> CC01823_cyto + CC00236_cyto
	CR01224_cyto	0.0625	CC02295_cyto + CC00235_cyto --> CC02184_cyto + CC00236_cyto
	CR00791_cyto	0.0625	CC01819_cyto <=> CC01820_cyto
	CR01386_cyto	0.0625	CC00235_cyto + CC01806_cyto --> CC01541_cyto + CC00236_cyto
	CR00652_cyto	0.0625	CC00235_cyto + CC01810_cyto --> CC01811_cyto + CC00236_cyto
	CR00581_cyto	0.0625	CC01475_cyto + CC00235_cyto --> CC01807_cyto + CC00236_cyto
	CR00027_CC00558_cytoYmito	0.0625	CC00558_cyto --> CC00558_mito
	CR01068_cyto	0.0625	CC01555_cyto <=> CC01822_cyto
	CR00415_cyto	-1	CC00254_cyto + CC00703_cyto <=> CC00322_cyto + CC00577_cyto
Leucine uptake
	CR00175_CC00341_extYcyto	1	CC00341_ext <=> CC00341_cyto
Lysine uptake
	CR00175_CC00273_extYcyto	1	CC00273_ext <=> CC00273_cyto
	Methionine-cyto
	CR00175_CC00295_extYcyto	1	CC00295_ext <=> CC00295_cyto
Phenylalanine uptake
	CR00175_CC00301_extYcyto	1	CC00301_ext <=> CC00301_cyto
Proline synthesis, maintenance in cytosol
	CR01295_mito	0.135417	2 CC00269_mito + CC00237_mito + 4 CC00238_mito --> 2 CC00340_mito + 4 CC00232_mito
	CR01063_cyto	0.0625	CC01812_cyto + CC00235_cyto --> CC01543_cyto + CC00236_cyto
	CR01202_cyto	0.0625	CC01824_cyto + CC00235_cyto --> CC01546_cyto + CC00236_cyto
	CR00405_mito	-0.270833	CC00366_mito <=> CC00340_mito
	CR00502_mito	0.270833	CC01653_mito <=> CC00255_mito
	CR01289_cyto	0.0625	CC00253_cyto + CC00427_cyto <=> CC00240_cyto + CC01424_cyto
	CR00582_cyto	0.0625	CC02294_cyto <=> CC02295_cyto
	CR00626_cyto	0.0625	CC01614_cyto + CC00937_cyto --> CC01821_cyto + CC00427_cyto
	CR00763_cyto	0.0625	CC01817_cyto + CC00937_cyto --> CC01818_cyto + CC00427_cyto
	CR01186_cyto	0.0625	CC01814_cyto + CC00937_cyto --> CC01815_cyto + CC00427_cyto
	CR00911_cyto	0.0625	CC00235_cyto + CC01808_cyto --> CC01809_cyto + CC00236_cyto
	CR01271_cyto	0.5	CC00427_cyto + CC00306_cyto <=> CC00240_cyto + CC00937_cyto
	CR00557_extYcyto	1	CC00353_ext --> CC00353_cyto
	CR00454_cyto	0.135417	CC00232_cyto + CC00240_cyto + CC00379_cyto --> CC00250_cyto + CC00502_cyto
	CR00408_cyto_cytoYmito	1.47917	CC00238_cyto + CC00232_mito --> CC00238_mito + CC00232_cyto
	CR00880_cyto_cytoYmito	-0.0625	CC00240_cyto <=> CC00240_mito
	CR00383_mito	1	CC00232_mito + CC00254_mito --> CC00238_mito + CC01312_mito
	CR01154_CC00379_extYcyto	0.135417	CC00379_ext <=> CC00379_cyto
	CR01169_cyto_cytoYext	2	CC00244_cyto <=> CC00244_ext
	CR00964_cyto	0.489583	CC00232_cyto + CC00250_cyto <=> 2 CC00238_cyto
	CR00674_cyto	0.0625	CC01807_cyto + CC00937_cyto --> CC00427_cyto + CC01808_cyto
	CR00714_cyto	0.0625	CC00937_cyto + CC01811_cyto --> CC01812_cyto + CC00427_cyto
	CR00735_cyto	0.0625	CC02184_cyto --> CC00427_cyto + CC01013_cyto
	CR01090_cyto	0.0625	CC01818_cyto + CC00235_cyto --> CC01819_cyto + CC00236_cyto
	CR01325_cyto	0.5	CC00232_cyto + CC00253_cyto --> CC00238_cyto + CC00306_cyto
	CR01431_cyto	-1	CC00432_cyto <=> CC00580_cyto
	CR00306_mito	0.270833	CC00486_mito + CC00236_mito --> CC01653_mito + CC00235_mito
	CR00508_cyto	0.291667	CC00232_cyto + CC00262_cyto + CC00240_cyto --> CC00250_cyto + CC00253_cyto
	CR00643_cyto	-0.135417	2 CC00253_cyto <=> CC00240_cyto + CC00502_cyto
	CR01401_cyto	0.0625	CC01809_cyto <=> CC01810_cyto
	CR00379_cyto	0.0625	CC01013_cyto + CC00232_cyto + CC00240_cyto --> CC00558_cyto + CC00250_cyto
	CR00206_mito	0.0625	7 CC00240_mito + 7 CC00246_mito + 7 CC00233_mito + CC00370_mito --> 8 CC00253_mito + 7 CC00990_mito + 7 CC00234_mito
	CR00902_cyto	0.0625	CC01543_cyto <=> CC01813_cyto
	CR01292_mito	0.729167	CC00234_mito + CC00236_mito --> CC00235_mito + CC00233_mito
	CR00202_mito	0.0625	CC00240_mito + CC00246_mito + CC00233_mito + CC00558_mito --> CC00253_mito + CC00990_mito + CC00234_mito + CC00370_mito
	CR00341_cytoYmito	-0.291667	CC00262_cyto <=> CC00262_mito
	CR01007_mito	0.270833	CC00233_mito + CC00366_mito --> CC00264_mito + CC00234_mito
	CR00487_mito	0.291667	CC00253_mito --> CC00240_mito + CC00262_mito
	CR01429_mito	-0.270833	CC00486_mito <=> CC00562_mito
	CR00936_cyto	1	CC00432_cyto + CC00236_cyto --> CC00322_cyto + CC00235_cyto
	CR00179_mito	0.15625	2 CC00234_mito + CC00237_mito + 6 CC00238_mito --> 2 CC00233_mito + 6 CC00232_mito
	CR00242_cyto	1	CC00754_cyto --> CC01377_cyto
	CR01128_cyto	0.0625	CC01546_cyto <=> CC01825_cyto
	CR01149_cyto	0.0625	CC01424_cyto + CC00937_cyto --> CC00427_cyto + CC01806_cyto
	CR00400_mito_mitoYcyto	-0.541667	CC00237_mito <=> CC00237_cyto
	CR00400_ext_extYcyto	0.541667	CC00237_ext <=> CC00237_cyto
	CR00635_cyto	1	CC01377_cyto --> CC00577_cyto
	CR00941_cyto	0.0625	CC01825_cyto + CC00235_cyto --> CC01826_cyto + CC00236_cyto
	CR01232_cyto	0.0625	CC01813_cyto + CC00235_cyto --> CC01814_cyto + CC00236_cyto
	CR00982_mito	0.270833	CC00373_mito <=> CC00562_mito
	CR00406_mito	1	CC00914_mito <=> CC01419_mito
	CR00247_mito	0.270833	CC00313_mito + CC00379_mito --> CC00269_mito + CC00502_mito
	CR00789_cyto	0.0625	CC01816_cyto + CC00235_cyto --> CC01817_cyto + CC00236_cyto
	CR00342_mito	0.270833	CC00522_mito --> CC00253_mito + CC00379_mito
	CR01375_mito	0.270833	CC00253_mito + CC00502_mito --> CC00522_mito + CC00240_mito
	CR00374_cyto	0.0625	CC01820_cyto + CC00235_cyto --> CC01614_cyto + CC00236_cyto
	CR00355_cyto	0.0625	CC01815_cyto + CC00235_cyto --> CC01542_cyto + CC00236_cyto
	CR00333_cyto	1	CC00703_cyto --> CC00580_cyto + CC00244_cyto
	CR00437_cyto	0.0625	CC02293_cyto + CC00235_cyto --> CC02294_cyto + CC00236_cyto
	CR00125_mito	-1	CC00365_mito <=> CC01419_mito
	CR00192_mito	0.25	4 CC00238_mito + CC00237_mito + 2 CC00990_mito --> 4 CC00232_mito + 2 CC00246_mito
	CR00812_cyto	0.0625	CC01542_cyto <=> CC01816_cyto
	CR01310_cyto	0.0625	CC01826_cyto + CC00937_cyto <=> CC02293_cyto + CC00427_cyto
	CR00739_mito	0.270833	CC00255_mito + CC00240_mito + CC00233_mito --> CC00234_mito + CC00313_mito
	CR00647_cyto	0.0625	CC01821_cyto + CC00235_cyto --> CC01555_cyto + CC00236_cyto
	CR00388_cyto	0.0625	CC01823_cyto + CC00937_cyto --> CC01824_cyto + CC00427_cyto
	CR00646_cyto	0.0625	CC01541_cyto <=> CC01475_cyto
	CR01235_cyto	1	CC00353_cyto --> CC00754_cyto + CC00244_cyto
	CR00531_mito	-0.270833	CC00373_mito + CC00240_mito <=> CC00253_mito + CC00264_mito
	CR00536_cyto	0.0625	CC00235_cyto + CC01822_cyto --> CC01823_cyto + CC00236_cyto
	CR01224_cyto	0.0625	CC02295_cyto + CC00235_cyto --> CC02184_cyto + CC00236_cyto
	CR00791_cyto	0.0625	CC01819_cyto <=> CC01820_cyto
	CR01386_cyto	0.0625	CC00235_cyto + CC01806_cyto --> CC01541_cyto + CC00236_cyto
	CR00652_cyto	0.0625	CC00235_cyto + CC01810_cyto --> CC01811_cyto + CC00236_cyto
	CR00581_cyto	0.0625	CC01475_cyto + CC00235_cyto --> CC01807_cyto + CC00236_cyto
	CR00027_CC00558_cytoYmito	0.0625	CC00558_cyto --> CC00558_mito
	CR01068_cyto	0.0625	CC01555_cyto <=> CC01822_cyto
	CR00415_cyto	-1	CC00254_cyto + CC00703_cyto <=> CC00322_cyto + CC00577_cyto
	CR01033_mito	1	CC00235_mito + CC01312_mito --> CC00914_mito + CC00236_mito
	CR01045_cytoYmito	-1	CC00365_cyto + CC00254_mito <=> CC00365_mito + CC00254_cyto
Serine synthesis, maintenance in cytosol
	CR01295_mito	0.740741	2 CC00269_mito + CC00237_mito + 4 CC00238_mito --> 2 CC00340_mito + 4 CC00232_mito
	CR01063_cyto	0.037037	CC01812_cyto + CC00235_cyto --> CC01543_cyto + CC00236_cyto
	CR00834_cyto	1	CC00841_cyto --> CC00288_cyto
	CR01202_cyto	0.037037	CC01824_cyto + CC00235_cyto --> CC01546_cyto + CC00236_cyto
	CR00632_mito	1.92593	CC00233_mito + CC00366_mito --> CC00252_mito + CC00234_mito
	CR00405_mito	-1.48148	CC00366_mito <=> CC00340_mito
	CR00405_cyto	-0.481481	CC00366_cyto <=> CC00340_cyto
	CR00502_mito	0.962963	CC01653_mito <=> CC00255_mito
	CR01289_cyto	0.037037	CC00253_cyto + CC00427_cyto <=> CC00240_cyto + CC01424_cyto
	CR00521_mito	1.96296	CC00232_mito + CC00252_mito --> CC00238_mito + CC00264_mito
	CR00626_cyto	0.037037	CC01614_cyto + CC00937_cyto --> CC01821_cyto + CC00427_cyto
	CR00763_cyto	0.037037	CC01817_cyto + CC00937_cyto --> CC01818_cyto + CC00427_cyto
	CR01186_cyto	0.037037	CC01814_cyto + CC00937_cyto --> CC01815_cyto + CC00427_cyto
	CR00911_cyto	0.037037	CC00235_cyto + CC01808_cyto --> CC01809_cyto + CC00236_cyto
	CR00813_cytoYmito	0.518519	CC00254_cyto + CC00275_mito --> CC00254_mito + CC00275_cyto
	CR01271_cyto	0.259259	CC00427_cyto + CC00306_cyto <=> CC00240_cyto + CC00937_cyto
	CR00557_extYcyto	0.518519	CC00353_ext --> CC00353_cyto
	CR01179_cyto	0.481481	CC00232_cyto + CC00373_cyto + CC00240_cyto --> CC00238_cyto + CC00253_cyto + CC00264_cyto
	CR00308_cyto	0.481481	CC00465_cyto + CC00301_cyto + CC00237_cyto --> CC00462_cyto + CC00305_cyto
	CR00408_cyto_cytoYmito	1.81481	CC00238_cyto + CC00232_mito --> CC00238_mito + CC00232_cyto
	CR00880_cyto_cytoYmito	-0.037037	CC00240_cyto <=> CC00240_mito
	CR01169_cyto_cytoYext	1.03704	CC00244_cyto <=> CC00244_ext
	CR00964_mito	7.51852	CC00232_mito + CC00250_mito <=> 2 CC00238_mito
	CR00964_cyto	0.037037	CC00232_cyto + CC00250_cyto <=> 2 CC00238_cyto
	CR00674_cyto	0.037037	CC01807_cyto + CC00937_cyto --> CC00427_cyto + CC01808_cyto
	CR00714_cyto	0.037037	CC00937_cyto + CC01811_cyto --> CC01812_cyto + CC00427_cyto
	CR01090_cyto	0.037037	CC01818_cyto + CC00235_cyto --> CC01819_cyto + CC00236_cyto
	CR01325_cyto	0.259259	CC00232_cyto + CC00253_cyto --> CC00238_cyto + CC00306_cyto
	CR01431_cyto	-0.518519	CC00432_cyto <=> CC00580_cyto
	CR00508_mito	7.51852	CC00232_mito + CC00262_mito + CC00240_mito --> CC00250_mito + CC00253_mito
	CR00139_cyto	0.037037	CC00370_cyto + CC00237_cyto + 2 CC00839_cyto --> CC01631_cyto + 2 CC00837_cyto
	CR00252_cyto	1	CC00271_cyto + CC00264_cyto --> CC00263_cyto + CC00296_cyto
	CR00643_mito	-0.481481	2 CC00253_mito <=> CC00240_mito + CC00502_mito
	CR00600_cyto_cytoYmito	0.481481	CC00881_cyto --> CC00881_mito
	CR01479_cyto	0.037037	CC00446_cyto + CC00232_cyto + CC00240_cyto --> CC00370_cyto + CC00250_cyto
	CR01401_cyto	0.037037	CC01809_cyto <=> CC01810_cyto
	CR01148_cyto	0.481481	CC00305_cyto + CC00255_cyto <=> CC00919_cyto + CC00254_cyto
	CR00206_mito	0.037037	7 CC00240_mito + 7 CC00246_mito + 7 CC00233_mito + CC00370_mito --> 8 CC00253_mito + 7 CC00990_mito + 7 CC00234_mito
	CR00902_cyto	0.037037	CC01543_cyto <=> CC01813_cyto
	CR00175_CC00301_extYcyto	0.481481	CC00301_ext <=> CC00301_cyto
	CR01282_mito	0.037037	CC01631_mito + CC00235_mito --> CC00370_mito + CC00236_mito
	CR00341_cytoYmito	0.185185	CC00262_cyto <=> CC00262_mito
	CR00322_cyto	0.481481	CC00462_cyto + CC00234_cyto --> CC00465_cyto + CC00233_cyto
	CR00487_mito	7.33333	CC00253_mito --> CC00240_mito + CC00262_mito
	CR00487_cyto	0.185185	CC00253_cyto --> CC00240_cyto + CC00262_cyto
	CR01021_cyto	0.481481	CC00643_cyto + CC00237_cyto --> CC00855_cyto
	CR01429_mito	-0.962963	CC00486_mito <=> CC00562_mito
	CR00936_cyto	0.518519	CC00432_cyto + CC00236_cyto --> CC00322_cyto + CC00235_cyto
	CR00179_mito	2.55556	2 CC00234_mito + CC00237_mito + 6 CC00238_mito --> 2 CC00233_mito + 6 CC00232_mito
	CR01425_cyto	0.037037	CC00234_cyto + 2 CC00837_cyto --> CC00233_cyto + 2 CC00839_cyto
	CR00752_cyto	0.037037	CC01826_cyto --> CC00427_cyto + CC00446_cyto
	CR00242_cyto	0.518519	CC00754_cyto --> CC01377_cyto
	CR01128_cyto	0.037037	CC01546_cyto <=> CC01825_cyto
	CR01149_cyto	0.037037	CC01424_cyto + CC00937_cyto --> CC00427_cyto + CC01806_cyto
	CR00400_mito_mitoYcyto	-3.42593	CC00237_mito <=> CC00237_cyto
	CR00400_ext_extYcyto	4.90741	CC00237_ext <=> CC00237_cyto
	CR00635_cyto	0.518519	CC01377_cyto --> CC00577_cyto
	CR00941_cyto	0.037037	CC01825_cyto + CC00235_cyto --> CC01826_cyto + CC00236_cyto
	CR01232_cyto	0.037037	CC01813_cyto + CC00235_cyto --> CC01814_cyto + CC00236_cyto
	CR00982_mito	0.962963	CC00373_mito <=> CC00562_mito
	CR01284_cytoYmito	-0.481481	CC00373_cyto + CC00366_mito <=> CC00373_mito + CC00366_cyto
	CR00247_mito	1.48148	CC00313_mito + CC00379_mito --> CC00269_mito + CC00502_mito
	CR01255_cyto	1	CC00232_cyto + CC00263_cyto <=> CC00238_cyto + CC00271_cyto
	CR00789_cyto	0.037037	CC01816_cyto + CC00235_cyto --> CC01817_cyto + CC00236_cyto
	CR00342_mito	1	CC00522_mito --> CC00253_mito + CC00379_mito
	CR01214_cyto	-0.481481	CC00233_cyto + CC00881_cyto <=> CC00234_cyto + CC00379_cyto
	CR01214_mito	0.481481	CC00233_mito + CC00881_mito <=> CC00234_mito + CC00379_mito
	CR01375_mito	1	CC00253_mito + CC00502_mito --> CC00522_mito + CC00240_mito
	CR00374_cyto	0.037037	CC01820_cyto + CC00235_cyto --> CC01614_cyto + CC00236_cyto
	CR00355_cyto	0.037037	CC01815_cyto + CC00235_cyto --> CC01542_cyto + CC00236_cyto
	CR00304_cyto	-1	CC00841_cyto + CC00255_cyto <=> CC01302_cyto + CC00254_cyto
	CR00333_cyto	0.518519	CC00703_cyto --> CC00580_cyto + CC00244_cyto
	CR01118_cyto	-0.481481	CC00340_cyto + CC00379_cyto <=> CC00868_cyto
	CR00363_cyto	0.481481	CC00855_cyto <=> CC00868_cyto
	CR00192_mito	0.12963	4 CC00238_mito + CC00237_mito + 2 CC00990_mito --> 4 CC00232_mito + 2 CC00246_mito
	CR00812_cyto	0.037037	CC01542_cyto <=> CC01816_cyto
	CR00027_CC01631_cytoYmito	0.037037	CC01631_cyto --> CC01631_mito
	CR00739_mito	1.48148	CC00255_mito + CC00240_mito + CC00233_mito --> CC00234_mito + CC00313_mito
	CR01323_mito	0.962963	CC00486_mito + CC00233_mito --> CC01653_mito + CC00234_mito
	CR01456_cyto	0.518519	CC00255_cyto + CC00275_cyto <=> CC00264_cyto + CC00254_cyto
	CR01456_mito	-0.518519	CC00255_mito + CC00275_mito <=> CC00264_mito + CC00254_mito
	CR00647_cyto	0.037037	CC01821_cyto + CC00235_cyto --> CC01555_cyto + CC00236_cyto
	CR00388_cyto	0.037037	CC01823_cyto + CC00937_cyto --> CC01824_cyto + CC00427_cyto
	CR00790_cyto	-1	CC00683_cyto <=> CC00296_cyto
	CR00646_cyto	0.037037	CC01541_cyto <=> CC01475_cyto
	CR01235_cyto	0.518519	CC00353_cyto --> CC00754_cyto + CC00244_cyto
	CR01419_cyto	0.481481	CC00919_cyto + CC00237_cyto --> CC00643_cyto
	CR00531_mito	-1.44444	CC00373_mito + CC00240_mito <=> CC00253_mito + CC00264_mito
	CR00536_cyto	0.037037	CC00235_cyto + CC01822_cyto --> CC01823_cyto + CC00236_cyto
	CR00791_cyto	0.037037	CC01819_cyto <=> CC01820_cyto
	CR00504_cyto	1	CC00406_cyto + CC00233_cyto --> CC01302_cyto + CC00234_cyto
	CR01386_cyto	0.037037	CC00235_cyto + CC01806_cyto --> CC01541_cyto + CC00236_cyto
	CR00652_cyto	0.037037	CC00235_cyto + CC01810_cyto --> CC01811_cyto + CC00236_cyto
	CR00581_cyto	0.037037	CC01475_cyto + CC00235_cyto --> CC01807_cyto + CC00236_cyto
	CR00680_mito	0.037037	CC00366_mito + CC00236_mito --> CC00252_mito + CC00235_mito
	CR01068_cyto	0.037037	CC01555_cyto <=> CC01822_cyto
	CR00415_cyto	-0.518519	CC00254_cyto + CC00703_cyto <=> CC00322_cyto + CC00577_cyto
	CR01373_cyto	1	CC00683_cyto <=> CC00406_cyto
Threonine uptake
	CR00908_extYcyto	1	CC00399_ext --> CC00399_cyto
Tryptophan uptake
	CR00175_CC00300_extYcyto	1	CC00300_ext <=> CC00300_cyto
Tyrosine synthesis, maintenance in cytosol
	CR01295_mito	0.0026738	2 CC00269_mito + CC00237_mito + 4 CC00238_mito --> 2 CC00340_mito + 4 CC00232_mito
	CR00867_cyto	0.497326	CC00953_cyto <=> CC00512_cyto
	CR00405_mito	-0.00534759	CC00366_mito <=> CC00340_mito
	CR00502_mito	0.00534759	CC01653_mito <=> CC00255_mito
	CR00018_cytoYmito	0.00534759	CC00252_cyto --> CC00252_mito
	CR00788_CC00260_CC00232_cyto	0.0855615	CC00260_cyto + CC00232_cyto --> CC00314_cyto + CC00238_cyto
	CR01430_cyto	0.497326	CC00314_cyto + CC00236_cyto --> CC00235_cyto + CC00953_cyto
	CR00308_cyto	1	CC00465_cyto + CC00301_cyto + CC00237_cyto --> CC00462_cyto + CC00305_cyto
	CR00681_cyto	0.00534759	CC00336_cyto + CC00233_cyto <=> CC00434_cyto + CC00234_cyto
	CR01113_cyto	0.165775	CC01655_cyto + CC00336_cyto <=> CC00308_cyto + CC00467_cyto
	CR00408_cyto_cytoYmito	0.0748663	CC00238_cyto + CC00232_mito --> CC00238_mito + CC00232_cyto
	CR00486_cyto	0.497326	CC00512_cyto + CC00236_cyto --> CC00235_cyto + CC00408_cyto
	CR00912_cyto	0.994652	CC00462_cyto + CC00235_cyto --> CC00465_cyto + CC00236_cyto
	CR00278_cyto	-0.165775	CC00308_cyto + CC00336_cyto <=> CC00429_cyto + CC00467_cyto
	CR00175_CC00301_extYcyto	1	CC00301_ext <=> CC00301_cyto
	CR00322_cyto	0.00534759	CC00462_cyto + CC00234_cyto --> CC00465_cyto + CC00233_cyto
	CR01007_mito	0.00534759	CC00233_mito + CC00366_mito --> CC00264_mito + CC00234_mito
	CR01429_mito	-0.00534759	CC00486_mito <=> CC00562_mito
	CR00979_cyto	-0.165775	CC01655_cyto + CC00336_cyto <=> CC00335_cyto + CC00429_cyto
	CR00179_mito	0.0106952	2 CC00234_mito + CC00237_mito + 6 CC00238_mito --> 2 CC00233_mito + 6 CC00232_mito
	CR00400_mito_mitoYcyto	-0.013369	CC00237_mito <=> CC00237_cyto
	CR00400_ext_extYcyto	1.01337	CC00237_ext <=> CC00237_cyto
	CR00774_cyto	-0.165775	CC00335_cyto <=> CC00408_cyto
	CR00982_mito	0.00534759	CC00373_mito <=> CC00562_mito
	CR00247_mito	0.00534759	CC00313_mito + CC00379_mito --> CC00269_mito + CC00502_mito
	CR00528_mito	0.00534759	CC00252_mito + CC00240_mito + CC00233_mito --> CC00253_mito + CC00234_mito
	CR00342_mito	0.00534759	CC00522_mito --> CC00253_mito + CC00379_mito
	CR01375_mito	0.00534759	CC00253_mito + CC00502_mito --> CC00522_mito + CC00240_mito
	CR00398_ext_extYcyto	0.0855615	CC00260_ext <=> CC00260_cyto
	CR00272_cyto	-0.411765	CC00314_cyto <=> CC00308_cyto
	CR00610_cyto	0.0802139	CC00336_cyto <=> CC00329_cyto
	CR00739_mito	0.00534759	CC00255_mito + CC00240_mito + CC00233_mito --> CC00234_mito + CC00313_mito
	CR01323_mito	0.00534759	CC00486_mito + CC00233_mito --> CC01653_mito + CC00234_mito
	CR00539_cyto	0.331551	CC00408_cyto <=> CC00429_cyto
	CR00790_cyto	0.00534759	CC00683_cyto <=> CC00296_cyto
	CR00531_mito	-0.00534759	CC00373_mito + CC00240_mito <=> CC00253_mito + CC00264_mito
	CR01210_cyto	0.00534759	CC00238_cyto + CC00296_cyto --> CC00232_cyto + CC00252_cyto
	CR00245_cyto	-0.00534759	CC00232_cyto + CC00406_cyto <=> CC00238_cyto + CC00434_cyto
	CR00922_cyto	-0.0802139	CC00520_cyto <=> CC00329_cyto + CC00336_cyto
	CR00750_cyto	0.0802139	CC00520_cyto --> CC00308_cyto
	CR01373_cyto	-0.00534759	CC00683_cyto <=> CC00406_cyto
Valine uptake
	CR00175_CC00394_extYcyto	1	CC00394_ext <=> CC00394_cyto
Homocysteine synthesis, maintenance in cytosol
	CR01295_mito	0.317073	2 CC00269_mito + CC00237_mito + 4 CC00238_mito --> 2 CC00340_mito + 4 CC00232_mito
	CR01063_cyto	0.0487805	CC01812_cyto + CC00235_cyto --> CC01543_cyto + CC00236_cyto
	CR01202_cyto	0.0487805	CC01824_cyto + CC00235_cyto --> CC01546_cyto + CC00236_cyto
	CR00632_mito	1.26829	CC00233_mito + CC00366_mito --> CC00252_mito + CC00234_mito
	CR01141_cyto_cytoYmito	1	CC00417_cyto --> CC00417_mito
	CR00405_mito	-0.634146	CC00366_mito <=> CC00340_mito
	CR00405_cyto	-0.634146	CC00366_cyto <=> CC00340_cyto
	CR00502_mito	0.634146	CC01653_mito <=> CC00255_mito
	CR01289_cyto	0.0487805	CC00253_cyto + CC00427_cyto <=> CC00240_cyto + CC01424_cyto
	CR00521_mito	1.26829	CC00232_mito + CC00252_mito --> CC00238_mito + CC00264_mito
	CR00626_cyto	0.0487805	CC01614_cyto + CC00937_cyto --> CC01821_cyto + CC00427_cyto
	CR00763_cyto	0.0487805	CC01817_cyto + CC00937_cyto --> CC01818_cyto + CC00427_cyto
	CR01186_cyto	0.0487805	CC01814_cyto + CC00937_cyto --> CC01815_cyto + CC00427_cyto
	CR01154_CC00397_extYcyto	-0.317073	CC00397_ext <=> CC00397_cyto
	CR00911_cyto	0.0487805	CC00235_cyto + CC01808_cyto --> CC01809_cyto + CC00236_cyto
	CR01271_cyto	0.341463	CC00427_cyto + CC00306_cyto <=> CC00240_cyto + CC00937_cyto
	CR01179_cyto	0.634146	CC00232_cyto + CC00373_cyto + CC00240_cyto --> CC00238_cyto + CC00253_cyto + CC00264_cyto
	CR00308_cyto	0.317073	CC00465_cyto + CC00301_cyto + CC00237_cyto --> CC00462_cyto + CC00305_cyto
	CR01150_cyto	0.317073	CC01333_cyto <=> CC00340_cyto + CC00285_cyto
	CR00699_cyto	1	CC00322_cyto + CC00281_cyto + CC00232_cyto --> CC00238_cyto + CC00432_cyto
	CR00408_cyto_cytoYmito	5.70732	CC00238_cyto + CC00232_mito --> CC00238_mito + CC00232_cyto
	CR00880_cyto_cytoYmito	-0.0487805	CC00240_cyto <=> CC00240_mito
	CR00964_mito	2.20732	CC00232_mito + CC00250_mito <=> 2 CC00238_mito
	CR00964_cyto	1.36585	CC00232_cyto + CC00250_cyto <=> 2 CC00238_cyto
	CR00674_cyto	0.0487805	CC01807_cyto + CC00937_cyto --> CC00427_cyto + CC01808_cyto
	CR00714_cyto	0.0487805	CC00937_cyto + CC01811_cyto --> CC01812_cyto + CC00427_cyto
	CR01090_cyto	0.0487805	CC01818_cyto + CC00235_cyto --> CC01819_cyto + CC00236_cyto
	CR01325_cyto	0.341463	CC00232_cyto + CC00253_cyto --> CC00238_cyto + CC00306_cyto
	CR00306_mito	0.0487805	CC00486_mito + CC00236_mito --> CC01653_mito + CC00235_mito
	CR00508_mito	2.20732	CC00232_mito + CC00262_mito + CC00240_mito --> CC00250_mito + CC00253_mito
	CR00139_cyto	0.0487805	CC00370_cyto + CC00237_cyto + 2 CC00839_cyto --> CC01631_cyto + 2 CC00837_cyto
	CR00252_cyto	0.317073	CC00271_cyto + CC00264_cyto --> CC00263_cyto + CC00296_cyto
	CR00643_mito	-0.317073	2 CC00253_mito <=> CC00240_mito + CC00502_mito
	CR00600_cyto_cytoYmito	0.317073	CC00881_cyto --> CC00881_mito
	CR01479_cyto	0.0487805	CC00446_cyto + CC00232_cyto + CC00240_cyto --> CC00370_cyto + CC00250_cyto
	CR01401_cyto	0.0487805	CC01809_cyto <=> CC01810_cyto
	CR01148_cyto	0.317073	CC00305_cyto + CC00255_cyto <=> CC00919_cyto + CC00254_cyto
	CR00206_mito	0.0487805	7 CC00240_mito + 7 CC00246_mito + 7 CC00233_mito + CC00370_mito --> 8 CC00253_mito + 7 CC00990_mito + 7 CC00234_mito
	CR00902_cyto	0.0487805	CC01543_cyto <=> CC01813_cyto
	CR00175_CC00301_extYcyto	0.317073	CC00301_ext <=> CC00301_cyto
	CR01282_mito	0.0487805	CC01631_mito + CC00235_mito --> CC00370_mito + CC00236_mito
	CR00341_cytoYmito	0.243902	CC00262_cyto <=> CC00262_mito
	CR00322_cyto	0.317073	CC00462_cyto + CC00234_cyto --> CC00465_cyto + CC00233_cyto
	CR00487_mito	1.96341	CC00253_mito --> CC00240_mito + CC00262_mito
	CR00487_cyto	0.243902	CC00253_cyto --> CC00240_cyto + CC00262_cyto
	CR01021_cyto	0.317073	CC00643_cyto + CC00237_cyto --> CC00855_cyto
	CR00679_cyto	1	CC00232_cyto + CC00295_cyto --> CC00249_cyto
	CR01304_cyto	-0.317073	CC00397_cyto + CC00233_cyto <=> CC00252_cyto + CC00234_cyto
	CR01429_mito	-0.634146	CC00486_mito <=> CC00562_mito
	CR00936_cyto	1	CC00432_cyto + CC00236_cyto --> CC00322_cyto + CC00235_cyto
	CR00179_mito	1.57317	2 CC00234_mito + CC00237_mito + 6 CC00238_mito --> 2 CC00233_mito + 6 CC00232_mito
	CR01425_cyto	0.0487805	CC00234_cyto + 2 CC00837_cyto --> CC00233_cyto + 2 CC00839_cyto
	CR00752_cyto	0.0487805	CC01826_cyto --> CC00427_cyto + CC00446_cyto
	CR00169_cyto	1	CC00276_cyto + CC00290_cyto --> CC02316_cyto
	CR01128_cyto	0.0487805	CC01546_cyto <=> CC01825_cyto
	CR01149_cyto	0.0487805	CC01424_cyto + CC00937_cyto --> CC00427_cyto + CC01806_cyto
	CR00170_cyto	1	CC02316_cyto + CC00233_cyto <=> CC00234_cyto + CC02317_cyto
	CR00400_mito_mitoYcyto	-2.06098	CC00237_mito <=> CC00237_cyto
	CR00400_ext_extYcyto	3.69512	CC00237_ext <=> CC00237_cyto
	CR00941_cyto	0.0487805	CC01825_cyto + CC00235_cyto --> CC01826_cyto + CC00236_cyto
	CR01232_cyto	0.0487805	CC01813_cyto + CC00235_cyto --> CC01814_cyto + CC00236_cyto
	CR00982_mito	0.634146	CC00373_mito <=> CC00562_mito
	CR01284_cytoYmito	-0.634146	CC00373_cyto + CC00366_mito <=> CC00373_mito + CC00366_cyto
	CR00247_mito	0.634146	CC00313_mito + CC00379_mito --> CC00269_mito + CC00502_mito
	CR01156_cyto	1	CC00249_cyto + CC00265_cyto --> CC00251_cyto + CC00417_cyto
	CR01255_cyto	0.317073	CC00232_cyto + CC00263_cyto <=> CC00238_cyto + CC00271_cyto
	CR00676_cyto	1	CC00251_cyto --> CC00416_cyto + CC00371_cyto
	CR00789_cyto	0.0487805	CC01816_cyto + CC00235_cyto --> CC01817_cyto + CC00236_cyto
	CR00342_mito	0.317073	CC00522_mito --> CC00253_mito + CC00379_mito
	CR01214_cyto	-0.317073	CC00233_cyto + CC00881_cyto <=> CC00234_cyto + CC00379_cyto
	CR01214_mito	0.317073	CC00233_mito + CC00881_mito <=> CC00234_mito + CC00379_mito
	CR00175_CC00295_extYcyto	1	CC00295_ext <=> CC00295_cyto
	CR01375_mito	0.317073	CC00253_mito + CC00502_mito --> CC00522_mito + CC00240_mito
	CR00374_cyto	0.0487805	CC01820_cyto + CC00235_cyto --> CC01614_cyto + CC00236_cyto
	CR00715_cyto_cytoYmito	-1	CC00265_cyto <=> CC00265_mito
	CR00355_cyto	0.0487805	CC01815_cyto + CC00235_cyto --> CC01542_cyto + CC00236_cyto
	CR01017_cyto	0.317073	CC00232_cyto + CC00497_cyto + CC00275_cyto --> CC00250_cyto + CC01333_cyto
	CR01118_cyto	-0.317073	CC00340_cyto + CC00379_cyto <=> CC00868_cyto
	CR01189_mito_mitoYcyto	1	CC00290_mito --> CC00290_cyto
	CR00363_cyto	0.317073	CC00855_cyto <=> CC00868_cyto
	CR00192_mito	0.170732	4 CC00238_mito + CC00237_mito + 2 CC00990_mito --> 4 CC00232_mito + 2 CC00246_mito
	CR00812_cyto	0.0487805	CC01542_cyto <=> CC01816_cyto
	CR00027_CC01631_cytoYmito	0.0487805	CC01631_cyto --> CC01631_mito
	CR00611_cyto	1	CC02317_cyto <=> CC00281_cyto + CC00276_cyto
	CR00739_mito	0.634146	CC00255_mito + CC00240_mito + CC00233_mito --> CC00234_mito + CC00313_mito
	CR01323_mito	0.585366	CC00486_mito + CC00233_mito --> CC01653_mito + CC00234_mito
	CR01456_cyto	-0.317073	CC00255_cyto + CC00275_cyto <=> CC00264_cyto + CC00254_cyto
	CR00549_cyto	1	CC00232_cyto + CC00416_cyto <=> CC00238_cyto + CC00250_cyto
	CR00647_cyto	0.0487805	CC01821_cyto + CC00235_cyto --> CC01555_cyto + CC00236_cyto
	CR00388_cyto	0.0487805	CC01823_cyto + CC00937_cyto --> CC01824_cyto + CC00427_cyto
	CR00646_cyto	0.0487805	CC01541_cyto <=> CC01475_cyto
	CR01419_cyto	0.317073	CC00919_cyto + CC00237_cyto --> CC00643_cyto
	CR00531_mito	-1.26829	CC00373_mito + CC00240_mito <=> CC00253_mito + CC00264_mito
	CR00536_cyto	0.0487805	CC00235_cyto + CC01822_cyto --> CC01823_cyto + CC00236_cyto
	CR00791_cyto	0.0487805	CC01819_cyto <=> CC01820_cyto
	CR01210_cyto	0.317073	CC00238_cyto + CC00296_cyto --> CC00232_cyto + CC00252_cyto
	CR01386_cyto	0.0487805	CC00235_cyto + CC01806_cyto --> CC01541_cyto + CC00236_cyto
	CR00652_cyto	0.0487805	CC00235_cyto + CC01810_cyto --> CC01811_cyto + CC00236_cyto
	CR00581_cyto	0.0487805	CC01475_cyto + CC00235_cyto --> CC01807_cyto + CC00236_cyto
	CR00821_cyto	0.317073	CC00285_cyto + 2 CC00237_cyto + CC00235_cyto --> CC00497_cyto + CC00236_cyto
	CR01068_cyto	0.0487805	CC01555_cyto <=> CC01822_cyto
	CR00542_mito	1	CC00417_mito --> CC00265_mito + CC00290_mito
Alanine synthesis, maintenance in mitochondrion
	CR01295_mito	0.5	2 CC00269_mito + CC00237_mito + 4 CC00238_mito --> 2 CC00340_mito + 4 CC00232_mito
	CR01063_cyto	0.0666667	CC01812_cyto + CC00235_cyto --> CC01543_cyto + CC00236_cyto
	CR01202_cyto	0.0666667	CC01824_cyto + CC00235_cyto --> CC01546_cyto + CC00236_cyto
	CR00632_mito	0.933333	CC00233_mito + CC00366_mito --> CC00252_mito + CC00234_mito
	CR00405_mito	-1	CC00366_mito <=> CC00340_mito
	CR01289_cyto	0.0666667	CC00253_cyto + CC00427_cyto <=> CC00240_cyto + CC01424_cyto
	CR00626_cyto	0.0666667	CC01614_cyto + CC00937_cyto --> CC01821_cyto + CC00427_cyto
	CR00763_cyto	0.0666667	CC01817_cyto + CC00937_cyto --> CC01818_cyto + CC00427_cyto
	CR01186_cyto	0.0666667	CC01814_cyto + CC00937_cyto --> CC01815_cyto + CC00427_cyto
	CR00911_cyto	0.0666667	CC00235_cyto + CC01808_cyto --> CC01809_cyto + CC00236_cyto
	CR01271_cyto	0.466667	CC00427_cyto + CC00306_cyto <=> CC00240_cyto + CC00937_cyto
	CR00557_extYcyto	1	CC00353_ext --> CC00353_cyto
	CR00408_cyto_cytoYmito	1.8	CC00238_cyto + CC00232_mito --> CC00238_mito + CC00232_cyto
	CR00880_cyto_cytoYmito	-0.0666667	CC00240_cyto <=> CC00240_mito
	CR01169_cyto_cytoYext	2	CC00244_cyto <=> CC00244_ext
	CR00964_mito	4.16667	CC00232_mito + CC00250_mito <=> 2 CC00238_mito
	CR00964_cyto	0.666667	CC00232_cyto + CC00250_cyto <=> 2 CC00238_cyto
	CR00674_cyto	0.0666667	CC01807_cyto + CC00937_cyto --> CC00427_cyto + CC01808_cyto
	CR00714_cyto	0.0666667	CC00937_cyto + CC01811_cyto --> CC01812_cyto + CC00427_cyto
	CR01090_cyto	0.0666667	CC01818_cyto + CC00235_cyto --> CC01819_cyto + CC00236_cyto
	CR01325_cyto	0.466667	CC00232_cyto + CC00253_cyto --> CC00238_cyto + CC00306_cyto
	CR01431_cyto	-1	CC00432_cyto <=> CC00580_cyto
	CR00508_cyto	0.533333	CC00232_cyto + CC00262_cyto + CC00240_cyto --> CC00250_cyto + CC00253_cyto
	CR00508_mito	4.16667	CC00232_mito + CC00262_mito + CC00240_mito --> CC00250_mito + CC00253_mito
	CR00264_cytoYmito	1	CC00254_cyto --> CC00254_mito
	CR00139_cyto	0.0666667	CC00370_cyto + CC00237_cyto + 2 CC00839_cyto --> CC01631_cyto + 2 CC00837_cyto
	CR01479_cyto	0.0666667	CC00446_cyto + CC00232_cyto + CC00240_cyto --> CC00370_cyto + CC00250_cyto
	CR01401_cyto	0.0666667	CC01809_cyto <=> CC01810_cyto
	CR00206_mito	0.0666667	7 CC00240_mito + 7 CC00246_mito + 7 CC00233_mito + CC00370_mito --> 8 CC00253_mito + 7 CC00990_mito + 7 CC00234_mito
	CR00292_cyto	0.0666667	CC00361_cyto + CC00235_cyto --> CC00348_cyto + CC00244_cyto + CC00236_cyto
	CR00902_cyto	0.0666667	CC01543_cyto <=> CC01813_cyto
	CR00387_cyto	0.0666667	CC00232_cyto + CC00698_cyto + CC00244_cyto --> CC00250_cyto + CC00361_cyto
	CR01282_mito	0.0666667	CC01631_mito + CC00235_mito --> CC00370_mito + CC00236_mito
	CR00341_cytoYmito	-0.533333	CC00262_cyto <=> CC00262_mito
	CR00487_mito	4.7	CC00253_mito --> CC00240_mito + CC00262_mito
	CR00936_cyto	1	CC00432_cyto + CC00236_cyto --> CC00322_cyto + CC00235_cyto
	CR00179_mito	1.2	2 CC00234_mito + CC00237_mito + 6 CC00238_mito --> 2 CC00233_mito + 6 CC00232_mito
	CR01425_cyto	0.0666667	CC00234_cyto + 2 CC00837_cyto --> CC00233_cyto + 2 CC00839_cyto
	CR00752_cyto	0.0666667	CC01826_cyto --> CC00427_cyto + CC00446_cyto
	CR00242_cyto	1	CC00754_cyto --> CC01377_cyto
	CR01128_cyto	0.0666667	CC01546_cyto <=> CC01825_cyto
	CR01149_cyto	0.0666667	CC01424_cyto + CC00937_cyto --> CC00427_cyto + CC01806_cyto
	CR00400_mito_mitoYcyto	-1.93333	CC00237_mito <=> CC00237_cyto
	CR00400_ext_extYcyto	2	CC00237_ext <=> CC00237_cyto
	CR00635_cyto	1	CC01377_cyto --> CC00577_cyto
	CR00941_cyto	0.0666667	CC01825_cyto + CC00235_cyto --> CC01826_cyto + CC00236_cyto
	CR01232_cyto	0.0666667	CC01813_cyto + CC00235_cyto --> CC01814_cyto + CC00236_cyto
	CR00247_mito	1	CC00313_mito + CC00379_mito --> CC00269_mito + CC00502_mito
	CR00789_cyto	0.0666667	CC01816_cyto + CC00235_cyto --> CC01817_cyto + CC00236_cyto
	CR00342_mito	1	CC00522_mito --> CC00253_mito + CC00379_mito
	CR01132_mito	-1	CC00268_mito + CC00255_mito <=> CC00252_mito + CC00254_mito
	CR01375_mito	1	CC00253_mito + CC00502_mito --> CC00522_mito + CC00240_mito
	CR00374_cyto	0.0666667	CC01820_cyto + CC00235_cyto --> CC01614_cyto + CC00236_cyto
	CR00355_cyto	0.0666667	CC01815_cyto + CC00235_cyto --> CC01542_cyto + CC00236_cyto
	CR00333_cyto	1	CC00703_cyto --> CC00580_cyto + CC00244_cyto
	CR00192_mito	0.233333	4 CC00238_mito + CC00237_mito + 2 CC00990_mito --> 4 CC00232_mito + 2 CC00246_mito
	CR00812_cyto	0.0666667	CC01542_cyto <=> CC01816_cyto
	CR00027_CC01631_cytoYmito	0.0666667	CC01631_cyto --> CC01631_mito
	CR00739_mito	1	CC00255_mito + CC00240_mito + CC00233_mito --> CC00234_mito + CC00313_mito
	CR00647_cyto	0.0666667	CC01821_cyto + CC00235_cyto --> CC01555_cyto + CC00236_cyto
	CR00388_cyto	0.0666667	CC01823_cyto + CC00937_cyto --> CC01824_cyto + CC00427_cyto
	CR00646_cyto	0.0666667	CC01541_cyto <=> CC01475_cyto
	CR01235_cyto	1	CC00353_cyto --> CC00754_cyto + CC00244_cyto
	CR00536_cyto	0.0666667	CC00235_cyto + CC01822_cyto --> CC01823_cyto + CC00236_cyto
	CR00791_cyto	0.0666667	CC01819_cyto <=> CC01820_cyto
	CR01386_cyto	0.0666667	CC00235_cyto + CC01806_cyto --> CC01541_cyto + CC00236_cyto
	CR00652_cyto	0.0666667	CC00235_cyto + CC01810_cyto --> CC01811_cyto + CC00236_cyto
	CR00581_cyto	0.0666667	CC01475_cyto + CC00235_cyto --> CC01807_cyto + CC00236_cyto
	CR00680_mito	0.0666667	CC00366_mito + CC00236_mito --> CC00252_mito + CC00235_mito
	CR01127_cyto	0.0666667	CC00348_cyto + CC00233_cyto --> CC00698_cyto + CC00234_cyto
	CR01068_cyto	0.0666667	CC01555_cyto <=> CC01822_cyto
	CR00415_cyto	-1	CC00254_cyto + CC00703_cyto <=> CC00322_cyto + CC00577_cyto
Arginine synthesis, maintenance in mitochondrion
	CR01295_mito	1	2 CC00269_mito + CC00237_mito + 4 CC00238_mito --> 2 CC00340_mito + 4 CC00232_mito
	CR01063_cyto	0.0869565	CC01812_cyto + CC00235_cyto --> CC01543_cyto + CC00236_cyto
	CR01202_cyto	0.0869565	CC01824_cyto + CC00235_cyto --> CC01546_cyto + CC00236_cyto
	CR00901_CC00273_cytoYmito	0.5	CC00273_cyto --> CC00273_mito
	CR00175_CC00273_extYcyto	0.5	CC00273_ext <=> CC00273_cyto
	CR00632_mito	2.1087	CC00233_mito + CC00366_mito --> CC00252_mito + CC00234_mito
	CR00405_mito	-2	CC00366_mito <=> CC00340_mito
	CR00405_cyto	-1	CC00366_cyto <=> CC00340_cyto
	CR00502_mito	1	CC01653_mito <=> CC00255_mito
	CR01289_cyto	0.0869565	CC00253_cyto + CC00427_cyto <=> CC00240_cyto + CC01424_cyto
	CR00521_mito	2.69565	CC00232_mito + CC00252_mito --> CC00238_mito + CC00264_mito
	CR00626_cyto	0.0869565	CC01614_cyto + CC00937_cyto --> CC01821_cyto + CC00427_cyto
	CR00763_cyto	0.0869565	CC01817_cyto + CC00937_cyto --> CC01818_cyto + CC00427_cyto
	CR01186_cyto	0.0869565	CC01814_cyto + CC00937_cyto --> CC01815_cyto + CC00427_cyto
	CR01154_CC00397_extYcyto	-1	CC00397_ext <=> CC00397_cyto
	CR00911_cyto	0.0869565	CC00235_cyto + CC01808_cyto --> CC01809_cyto + CC00236_cyto
	CR00813_cytoYmito	1	CC00254_cyto + CC00275_mito --> CC00254_mito + CC00275_cyto
	CR01271_cyto	0.608696	CC00427_cyto + CC00306_cyto <=> CC00240_cyto + CC00937_cyto
	CR00557_extYcyto	2	CC00353_ext --> CC00353_cyto
	CR01179_cyto	0.695652	CC00232_cyto + CC00373_cyto + CC00240_cyto --> CC00238_cyto + CC00253_cyto + CC00264_cyto
	CR01150_cyto	1	CC01333_cyto <=> CC00340_cyto + CC00285_cyto
	CR00408_cyto_cytoYmito	5.04348	CC00238_cyto + CC00232_mito --> CC00238_mito + CC00232_cyto
	CR00880_cyto_cytoYmito	-0.0869565	CC00240_cyto <=> CC00240_mito
	CR00383_mito	1	CC00232_mito + CC00254_mito --> CC00238_mito + CC01312_mito
	CR00901_CC00285_cytoYmito	1	CC00285_cyto --> CC00285_mito
	CR01169_cyto_cytoYext	3	CC00244_cyto <=> CC00244_ext
	CR01169_cyto_cytoYmito	1	CC00244_cyto <=> CC00244_mito
	CR00964_mito	7.31522	CC00232_mito + CC00250_mito <=> 2 CC00238_mito
	CR00964_cyto	1.86957	CC00232_cyto + CC00250_cyto <=> 2 CC00238_cyto
	CR00674_cyto	0.0869565	CC01807_cyto + CC00937_cyto --> CC00427_cyto + CC01808_cyto
	CR00714_cyto	0.0869565	CC00937_cyto + CC01811_cyto --> CC01812_cyto + CC00427_cyto
	CR01090_cyto	0.0869565	CC01818_cyto + CC00235_cyto --> CC01819_cyto + CC00236_cyto
	CR01325_cyto	0.608696	CC00232_cyto + CC00253_cyto --> CC00238_cyto + CC00306_cyto
	CR01431_cyto	-2	CC00432_cyto <=> CC00580_cyto
	CR00306_mito	1	CC00486_mito + CC00236_mito --> CC01653_mito + CC00235_mito
	CR00508_mito	7.31522	CC00232_mito + CC00262_mito + CC00240_mito --> CC00250_mito + CC00253_mito
	CR00264_cytoYmito	1	CC00254_cyto --> CC00254_mito
	CR00139_cyto	0.0869565	CC00370_cyto + CC00237_cyto + 2 CC00839_cyto --> CC01631_cyto + 2 CC00837_cyto
	CR00252_cyto	1	CC00271_cyto + CC00264_cyto --> CC00263_cyto + CC00296_cyto
	CR00643_mito	-0.5	2 CC00253_mito <=> CC00240_mito + CC00502_mito
	CR01479_cyto	0.0869565	CC00446_cyto + CC00232_cyto + CC00240_cyto --> CC00370_cyto + CC00250_cyto
	CR01401_cyto	0.0869565	CC01809_cyto <=> CC01810_cyto
	CR00568_mito	-1	CC00255_mito + CC00299_mito <=> CC00914_mito + CC00254_mito
	CR00206_mito	0.0869565	7 CC00240_mito + 7 CC00246_mito + 7 CC00233_mito + CC00370_mito --> 8 CC00253_mito + 7 CC00990_mito + 7 CC00234_mito
	CR00292_cyto	0.782609	CC00361_cyto + CC00235_cyto --> CC00348_cyto + CC00244_cyto + CC00236_cyto
	CR00219_CC00497_cytoYmito	-1	CC00497_cyto <=> CC00497_mito
	CR00902_cyto	0.0869565	CC01543_cyto <=> CC01813_cyto
	CR00387_cyto	0.782609	CC00232_cyto + CC00698_cyto + CC00244_cyto --> CC00250_cyto + CC00361_cyto
	CR01282_mito	0.0869565	CC01631_mito + CC00235_mito --> CC00370_mito + CC00236_mito
	CR01007_cyto	0.304348	CC00233_cyto + CC00366_cyto --> CC00264_cyto + CC00234_cyto
	CR00487_mito	7.31522	CC00253_mito --> CC00240_mito + CC00262_mito
	CR01304_cyto	-1	CC00397_cyto + CC00233_cyto <=> CC00252_cyto + CC00234_cyto
	CR01429_mito	-1	CC00486_mito <=> CC00562_mito
	CR00936_cyto	2	CC00432_cyto + CC00236_cyto --> CC00322_cyto + CC00235_cyto
	CR00179_mito	3.3587	2 CC00234_mito + CC00237_mito + 6 CC00238_mito --> 2 CC00233_mito + 6 CC00232_mito
	CR01425_cyto	0.0869565	CC00234_cyto + 2 CC00837_cyto --> CC00233_cyto + 2 CC00839_cyto
	CR00752_cyto	0.0869565	CC01826_cyto --> CC00427_cyto + CC00446_cyto
	CR00216_mito	0.5	CC00906_mito + CC00233_mito --> CC00234_mito + CC00502_mito
	CR00242_cyto	2	CC00754_cyto --> CC01377_cyto
	CR01128_cyto	0.0869565	CC01546_cyto <=> CC01825_cyto
	CR01149_cyto	0.0869565	CC01424_cyto + CC00937_cyto --> CC00427_cyto + CC01806_cyto
	CR00400_mito_mitoYcyto	-4.66304	CC00237_mito <=> CC00237_cyto
	CR00400_ext_extYcyto	4.75	CC00237_ext <=> CC00237_cyto
	CR00635_cyto	2	CC01377_cyto --> CC00577_cyto
	CR00941_cyto	0.0869565	CC01825_cyto + CC00235_cyto --> CC01826_cyto + CC00236_cyto
	CR01232_cyto	0.0869565	CC01813_cyto + CC00235_cyto --> CC01814_cyto + CC00236_cyto
	CR00982_mito	1	CC00373_mito <=> CC00562_mito
	CR01027_mito	1	CC00384_mito + CC00299_mito <=> CC00497_mito
	CR01284_cytoYmito	-0.695652	CC00373_cyto + CC00366_mito <=> CC00373_mito + CC00366_cyto
	CR00247_mito	2	CC00313_mito + CC00379_mito --> CC00269_mito + CC00502_mito
	CR01255_cyto	1	CC00232_cyto + CC00263_cyto <=> CC00238_cyto + CC00271_cyto
	CR00987_mito	0.5	CC00255_mito + CC00235_mito + CC00273_mito --> CC00583_mito + CC00236_mito
	CR00215_mito	-0.5	CC00906_mito <=> CC00792_mito
	CR00789_cyto	0.0869565	CC01816_cyto + CC00235_cyto --> CC01817_cyto + CC00236_cyto
	CR00342_mito	2	CC00522_mito --> CC00253_mito + CC00379_mito
	CR00852_mito	0.5	CC00493_mito + CC00240_mito + CC00233_mito --> CC00631_mito + CC00234_mito
	CR01440_mito	1	2 CC00232_mito + CC00244_mito <=> 2 CC00238_mito + CC00384_mito
	CR01375_mito	2	CC00253_mito + CC00502_mito --> CC00522_mito + CC00240_mito
	CR00374_cyto	0.0869565	CC01820_cyto + CC00235_cyto --> CC01614_cyto + CC00236_cyto
	CR00355_cyto	0.0869565	CC01815_cyto + CC00235_cyto --> CC01542_cyto + CC00236_cyto
	CR00333_cyto	2	CC00703_cyto --> CC00580_cyto + CC00244_cyto
	CR01017_cyto	1	CC00232_cyto + CC00497_cyto + CC00275_cyto --> CC00250_cyto + CC01333_cyto
	CR00192_mito	0.304348	4 CC00238_mito + CC00237_mito + 2 CC00990_mito --> 4 CC00232_mito + 2 CC00246_mito
	CR00812_cyto	0.0869565	CC01542_cyto <=> CC01816_cyto
	CR00027_CC01631_cytoYmito	0.0869565	CC01631_cyto --> CC01631_mito
	CR00537_mito	0.5	CC00631_mito --> CC00792_mito
	CR00739_mito	2	CC00255_mito + CC00240_mito + CC00233_mito --> CC00234_mito + CC00313_mito
	CR01456_mito	-1	CC00255_mito + CC00275_mito <=> CC00264_mito + CC00254_mito
	CR00995_mito	0.5	CC01450_mito + CC00233_mito --> CC00234_mito + CC00819_mito
	CR00647_cyto	0.0869565	CC01821_cyto + CC00235_cyto --> CC01555_cyto + CC00236_cyto
	CR00388_cyto	0.0869565	CC01823_cyto + CC00937_cyto --> CC01824_cyto + CC00427_cyto
	CR00646_cyto	0.0869565	CC01541_cyto <=> CC01475_cyto
	CR01235_cyto	2	CC00353_cyto --> CC00754_cyto + CC00244_cyto
	CR00531_mito	-1.69565	CC00373_mito + CC00240_mito <=> CC00253_mito + CC00264_mito
	CR00536_cyto	0.0869565	CC00235_cyto + CC01822_cyto --> CC01823_cyto + CC00236_cyto
	CR00791_cyto	0.0869565	CC01819_cyto <=> CC01820_cyto
	CR01210_cyto	1	CC00238_cyto + CC00296_cyto --> CC00232_cyto + CC00252_cyto
	CR01386_cyto	0.0869565	CC00235_cyto + CC01806_cyto --> CC01541_cyto + CC00236_cyto
	CR00652_cyto	0.0869565	CC00235_cyto + CC01810_cyto --> CC01811_cyto + CC00236_cyto
	CR00581_cyto	0.0869565	CC01475_cyto + CC00235_cyto --> CC01807_cyto + CC00236_cyto
	CR00654_mito	0.5	CC00233_mito + CC00583_mito --> CC00254_mito + CC01450_mito + CC00234_mito
	CR00680_mito	0.586957	CC00366_mito + CC00236_mito --> CC00252_mito + CC00235_mito
	CR01127_cyto	0.782609	CC00348_cyto + CC00233_cyto --> CC00698_cyto + CC00234_cyto
	CR01068_cyto	0.0869565	CC01555_cyto <=> CC01822_cyto
	CR00415_cyto	-2	CC00254_cyto + CC00703_cyto <=> CC00322_cyto + CC00577_cyto
	CR01033_mito	1	CC00235_mito + CC01312_mito --> CC00914_mito + CC00236_mito
	CR01216_mito	0.5	CC00255_mito + CC00819_mito <=> CC00493_mito + CC00254_mito
Asparagine synthesis, maintenance in mitochondrion
	CR01295_mito	0.5	2 CC00269_mito + CC00237_mito + 4 CC00238_mito --> 2 CC00340_mito + 4 CC00232_mito
	CR01063_cyto	0.0666667	CC01812_cyto + CC00235_cyto --> CC01543_cyto + CC00236_cyto
	CR01202_cyto	0.0666667	CC01824_cyto + CC00235_cyto --> CC01546_cyto + CC00236_cyto
	CR00632_mito	0.933333	CC00233_mito + CC00366_mito --> CC00252_mito + CC00234_mito
	CR00405_mito	-1	CC00366_mito <=> CC00340_mito
	CR01289_cyto	0.0666667	CC00253_cyto + CC00427_cyto <=> CC00240_cyto + CC01424_cyto
	CR00521_mito	1	CC00232_mito + CC00252_mito --> CC00238_mito + CC00264_mito
	CR00626_cyto	0.0666667	CC01614_cyto + CC00937_cyto --> CC01821_cyto + CC00427_cyto
	CR00763_cyto	0.0666667	CC01817_cyto + CC00937_cyto --> CC01818_cyto + CC00427_cyto
	CR01186_cyto	0.0666667	CC01814_cyto + CC00937_cyto --> CC01815_cyto + CC00427_cyto
	CR00911_cyto	0.0666667	CC00235_cyto + CC01808_cyto --> CC01809_cyto + CC00236_cyto
	CR00813_cytoYmito	0.466667	CC00254_cyto + CC00275_mito --> CC00254_mito + CC00275_cyto
	CR01271_cyto	0.466667	CC00427_cyto + CC00306_cyto <=> CC00240_cyto + CC00937_cyto
	CR00557_extYcyto	1	CC00353_ext --> CC00353_cyto
	CR01179_cyto	0.533333	CC00232_cyto + CC00373_cyto + CC00240_cyto --> CC00238_cyto + CC00253_cyto + CC00264_cyto
	CR00408_cyto_cytoYmito	4.26667	CC00238_cyto + CC00232_mito --> CC00238_mito + CC00232_cyto
	CR00880_cyto_cytoYmito	-0.0666667	CC00240_cyto <=> CC00240_mito
	CR01169_cyto_cytoYext	1	CC00244_cyto <=> CC00244_ext
	CR00964_mito	2.43333	CC00232_mito + CC00250_mito <=> 2 CC00238_mito
	CR00964_cyto	1.13333	CC00232_cyto + CC00250_cyto <=> 2 CC00238_cyto
	CR00674_cyto	0.0666667	CC01807_cyto + CC00937_cyto --> CC00427_cyto + CC01808_cyto
	CR00714_cyto	0.0666667	CC00937_cyto + CC01811_cyto --> CC01812_cyto + CC00427_cyto
	CR00729_cytoYmito	1	CC00368_cyto --> CC00368_mito
	CR01090_cyto	0.0666667	CC01818_cyto + CC00235_cyto --> CC01819_cyto + CC00236_cyto
	CR01325_cyto	0.466667	CC00232_cyto + CC00253_cyto --> CC00238_cyto + CC00306_cyto
	CR01431_cyto	-1	CC00432_cyto <=> CC00580_cyto
	CR00508_mito	2.43333	CC00232_mito + CC00262_mito + CC00240_mito --> CC00250_mito + CC00253_mito
	CR00139_cyto	0.0666667	CC00370_cyto + CC00237_cyto + 2 CC00839_cyto --> CC01631_cyto + 2 CC00837_cyto
	CR01479_cyto	0.0666667	CC00446_cyto + CC00232_cyto + CC00240_cyto --> CC00370_cyto + CC00250_cyto
	CR01401_cyto	0.0666667	CC01809_cyto <=> CC01810_cyto
	CR01218_cytoYmito	0.533333	CC00255_cyto + CC00366_mito --> CC00255_mito + CC00366_cyto
	CR00206_mito	0.0666667	7 CC00240_mito + 7 CC00246_mito + 7 CC00233_mito + CC00370_mito --> 8 CC00253_mito + 7 CC00990_mito + 7 CC00234_mito
	CR00292_cyto	0.0666667	CC00361_cyto + CC00235_cyto --> CC00348_cyto + CC00244_cyto + CC00236_cyto
	CR00902_cyto	0.0666667	CC01543_cyto <=> CC01813_cyto
	CR00387_cyto	0.0666667	CC00232_cyto + CC00698_cyto + CC00244_cyto --> CC00250_cyto + CC00361_cyto
	CR01282_mito	0.0666667	CC01631_mito + CC00235_mito --> CC00370_mito + CC00236_mito
	CR00487_mito	2.43333	CC00253_mito --> CC00240_mito + CC00262_mito
	CR00936_cyto	1	CC00432_cyto + CC00236_cyto --> CC00322_cyto + CC00235_cyto
	CR00179_mito	1.2	2 CC00234_mito + CC00237_mito + 6 CC00238_mito --> 2 CC00233_mito + 6 CC00232_mito
	CR01425_cyto	0.0666667	CC00234_cyto + 2 CC00837_cyto --> CC00233_cyto + 2 CC00839_cyto
	CR00752_cyto	0.0666667	CC01826_cyto --> CC00427_cyto + CC00446_cyto
	CR00242_cyto	1	CC00754_cyto --> CC01377_cyto
	CR01128_cyto	0.0666667	CC01546_cyto <=> CC01825_cyto
	CR01149_cyto	0.0666667	CC01424_cyto + CC00937_cyto --> CC00427_cyto + CC01806_cyto
	CR00400_mito_mitoYcyto	-1.93333	CC00237_mito <=> CC00237_cyto
	CR00400_ext_extYcyto	2	CC00237_ext <=> CC00237_cyto
	CR00635_cyto	1	CC01377_cyto --> CC00577_cyto
	CR00941_cyto	0.0666667	CC01825_cyto + CC00235_cyto --> CC01826_cyto + CC00236_cyto
	CR01232_cyto	0.0666667	CC01813_cyto + CC00235_cyto --> CC01814_cyto + CC00236_cyto
	CR01284_cytoYmito	-0.533333	CC00373_cyto + CC00366_mito <=> CC00373_mito + CC00366_cyto
	CR00247_mito	1	CC00313_mito + CC00379_mito --> CC00269_mito + CC00502_mito
	CR00789_cyto	0.0666667	CC01816_cyto + CC00235_cyto --> CC01817_cyto + CC00236_cyto
	CR00342_mito	1	CC00522_mito --> CC00253_mito + CC00379_mito
	CR01375_mito	1	CC00253_mito + CC00502_mito --> CC00522_mito + CC00240_mito
	CR00374_cyto	0.0666667	CC01820_cyto + CC00235_cyto --> CC01614_cyto + CC00236_cyto
	CR00355_cyto	0.0666667	CC01815_cyto + CC00235_cyto --> CC01542_cyto + CC00236_cyto
	CR00333_cyto	1	CC00703_cyto --> CC00580_cyto + CC00244_cyto
	CR01442_cyto	1	CC00232_cyto + CC00287_cyto + CC00275_cyto --> CC00250_cyto + CC00254_cyto + CC00368_cyto
	CR00783_cyto	1	CC00232_cyto + CC00254_cyto + CC00244_cyto --> CC00238_cyto + CC00287_cyto
	CR00192_mito	0.233333	4 CC00238_mito + CC00237_mito + 2 CC00990_mito --> 4 CC00232_mito + 2 CC00246_mito
	CR00812_cyto	0.0666667	CC01542_cyto <=> CC01816_cyto
	CR00027_CC01631_cytoYmito	0.0666667	CC01631_cyto --> CC01631_mito
	CR00739_mito	1	CC00255_mito + CC00240_mito + CC00233_mito --> CC00234_mito + CC00313_mito
	CR01456_cyto	-0.533333	CC00255_cyto + CC00275_cyto <=> CC00264_cyto + CC00254_cyto
	CR01456_mito	-0.466667	CC00255_mito + CC00275_mito <=> CC00264_mito + CC00254_mito
	CR00647_cyto	0.0666667	CC01821_cyto + CC00235_cyto --> CC01555_cyto + CC00236_cyto
	CR00388_cyto	0.0666667	CC01823_cyto + CC00937_cyto --> CC01824_cyto + CC00427_cyto
	CR00646_cyto	0.0666667	CC01541_cyto <=> CC01475_cyto
	CR01235_cyto	1	CC00353_cyto --> CC00754_cyto + CC00244_cyto
	CR00531_mito	-0.533333	CC00373_mito + CC00240_mito <=> CC00253_mito + CC00264_mito
	CR00536_cyto	0.0666667	CC00235_cyto + CC01822_cyto --> CC01823_cyto + CC00236_cyto
	CR00791_cyto	0.0666667	CC01819_cyto <=> CC01820_cyto
	CR01386_cyto	0.0666667	CC00235_cyto + CC01806_cyto --> CC01541_cyto + CC00236_cyto
	CR00652_cyto	0.0666667	CC00235_cyto + CC01810_cyto --> CC01811_cyto + CC00236_cyto
	CR00581_cyto	0.0666667	CC01475_cyto + CC00235_cyto --> CC01807_cyto + CC00236_cyto
	CR00680_mito	0.0666667	CC00366_mito + CC00236_mito --> CC00252_mito + CC00235_mito
	CR01127_cyto	0.0666667	CC00348_cyto + CC00233_cyto --> CC00698_cyto + CC00234_cyto
	CR01068_cyto	0.0666667	CC01555_cyto <=> CC01822_cyto
	CR00415_cyto	-1	CC00254_cyto + CC00703_cyto <=> CC00322_cyto + CC00577_cyto
Aspartate synthesis, maintenance in mitochondrion
	CR01295_mito	0.5	2 CC00269_mito + CC00237_mito + 4 CC00238_mito --> 2 CC00340_mito + 4 CC00232_mito
	CR01063_cyto	0.0666667	CC01812_cyto + CC00235_cyto --> CC01543_cyto + CC00236_cyto
	CR01202_cyto	0.0666667	CC01824_cyto + CC00235_cyto --> CC01546_cyto + CC00236_cyto
	CR00632_mito	0.933333	CC00233_mito + CC00366_mito --> CC00252_mito + CC00234_mito
	CR00405_mito	-1	CC00366_mito <=> CC00340_mito
	CR01289_cyto	0.0666667	CC00253_cyto + CC00427_cyto <=> CC00240_cyto + CC01424_cyto
	CR00521_mito	1	CC00232_mito + CC00252_mito --> CC00238_mito + CC00264_mito
	CR00626_cyto	0.0666667	CC01614_cyto + CC00937_cyto --> CC01821_cyto + CC00427_cyto
	CR00763_cyto	0.0666667	CC01817_cyto + CC00937_cyto --> CC01818_cyto + CC00427_cyto
	CR01186_cyto	0.0666667	CC01814_cyto + CC00937_cyto --> CC01815_cyto + CC00427_cyto
	CR00911_cyto	0.0666667	CC00235_cyto + CC01808_cyto --> CC01809_cyto + CC00236_cyto
	CR01271_cyto	0.466667	CC00427_cyto + CC00306_cyto <=> CC00240_cyto + CC00937_cyto
	CR00557_extYcyto	1	CC00353_ext --> CC00353_cyto
	CR00408_cyto_cytoYmito	1.8	CC00238_cyto + CC00232_mito --> CC00238_mito + CC00232_cyto
	CR00880_cyto_cytoYmito	-0.0666667	CC00240_cyto <=> CC00240_mito
	CR01169_cyto_cytoYext	2	CC00244_cyto <=> CC00244_ext
	CR00964_mito	3.66667	CC00232_mito + CC00250_mito <=> 2 CC00238_mito
	CR00964_cyto	0.666667	CC00232_cyto + CC00250_cyto <=> 2 CC00238_cyto
	CR00674_cyto	0.0666667	CC01807_cyto + CC00937_cyto --> CC00427_cyto + CC01808_cyto
	CR00714_cyto	0.0666667	CC00937_cyto + CC01811_cyto --> CC01812_cyto + CC00427_cyto
	CR01090_cyto	0.0666667	CC01818_cyto + CC00235_cyto --> CC01819_cyto + CC00236_cyto
	CR01325_cyto	0.466667	CC00232_cyto + CC00253_cyto --> CC00238_cyto + CC00306_cyto
	CR01431_cyto	-1	CC00432_cyto <=> CC00580_cyto
	CR00508_cyto	0.533333	CC00232_cyto + CC00262_cyto + CC00240_cyto --> CC00250_cyto + CC00253_cyto
	CR00508_mito	3.66667	CC00232_mito + CC00262_mito + CC00240_mito --> CC00250_mito + CC00253_mito
	CR00264_cytoYmito	1	CC00254_cyto --> CC00254_mito
	CR00139_cyto	0.0666667	CC00370_cyto + CC00237_cyto + 2 CC00839_cyto --> CC01631_cyto + 2 CC00837_cyto
	CR01479_cyto	0.0666667	CC00446_cyto + CC00232_cyto + CC00240_cyto --> CC00370_cyto + CC00250_cyto
	CR01401_cyto	0.0666667	CC01809_cyto <=> CC01810_cyto
	CR00206_mito	0.0666667	7 CC00240_mito + 7 CC00246_mito + 7 CC00233_mito + CC00370_mito --> 8 CC00253_mito + 7 CC00990_mito + 7 CC00234_mito
	CR00292_cyto	0.0666667	CC00361_cyto + CC00235_cyto --> CC00348_cyto + CC00244_cyto + CC00236_cyto
	CR00902_cyto	0.0666667	CC01543_cyto <=> CC01813_cyto
	CR00387_cyto	0.0666667	CC00232_cyto + CC00698_cyto + CC00244_cyto --> CC00250_cyto + CC00361_cyto
	CR01282_mito	0.0666667	CC01631_mito + CC00235_mito --> CC00370_mito + CC00236_mito
	CR00341_cytoYmito	-0.533333	CC00262_cyto <=> CC00262_mito
	CR00487_mito	4.2	CC00253_mito --> CC00240_mito + CC00262_mito
	CR00936_cyto	1	CC00432_cyto + CC00236_cyto --> CC00322_cyto + CC00235_cyto
	CR00179_mito	1.2	2 CC00234_mito + CC00237_mito + 6 CC00238_mito --> 2 CC00233_mito + 6 CC00232_mito
	CR01425_cyto	0.0666667	CC00234_cyto + 2 CC00837_cyto --> CC00233_cyto + 2 CC00839_cyto
	CR00752_cyto	0.0666667	CC01826_cyto --> CC00427_cyto + CC00446_cyto
	CR00242_cyto	1	CC00754_cyto --> CC01377_cyto
	CR01128_cyto	0.0666667	CC01546_cyto <=> CC01825_cyto
	CR01149_cyto	0.0666667	CC01424_cyto + CC00937_cyto --> CC00427_cyto + CC01806_cyto
	CR00400_mito_mitoYcyto	-1.93333	CC00237_mito <=> CC00237_cyto
	CR00400_ext_extYcyto	2	CC00237_ext <=> CC00237_cyto
	CR00635_cyto	1	CC01377_cyto --> CC00577_cyto
	CR00941_cyto	0.0666667	CC01825_cyto + CC00235_cyto --> CC01826_cyto + CC00236_cyto
	CR01232_cyto	0.0666667	CC01813_cyto + CC00235_cyto --> CC01814_cyto + CC00236_cyto
	CR00247_mito	1	CC00313_mito + CC00379_mito --> CC00269_mito + CC00502_mito
	CR00789_cyto	0.0666667	CC01816_cyto + CC00235_cyto --> CC01817_cyto + CC00236_cyto
	CR00342_mito	1	CC00522_mito --> CC00253_mito + CC00379_mito
	CR01375_mito	1	CC00253_mito + CC00502_mito --> CC00522_mito + CC00240_mito
	CR00374_cyto	0.0666667	CC01820_cyto + CC00235_cyto --> CC01614_cyto + CC00236_cyto
	CR00355_cyto	0.0666667	CC01815_cyto + CC00235_cyto --> CC01542_cyto + CC00236_cyto
	CR00333_cyto	1	CC00703_cyto --> CC00580_cyto + CC00244_cyto
	CR00192_mito	0.233333	4 CC00238_mito + CC00237_mito + 2 CC00990_mito --> 4 CC00232_mito + 2 CC00246_mito
	CR00812_cyto	0.0666667	CC01542_cyto <=> CC01816_cyto
	CR00027_CC01631_cytoYmito	0.0666667	CC01631_cyto --> CC01631_mito
	CR00739_mito	1	CC00255_mito + CC00240_mito + CC00233_mito --> CC00234_mito + CC00313_mito
	CR01456_mito	-1	CC00255_mito + CC00275_mito <=> CC00264_mito + CC00254_mito
	CR00647_cyto	0.0666667	CC01821_cyto + CC00235_cyto --> CC01555_cyto + CC00236_cyto
	CR00388_cyto	0.0666667	CC01823_cyto + CC00937_cyto --> CC01824_cyto + CC00427_cyto
	CR00646_cyto	0.0666667	CC01541_cyto <=> CC01475_cyto
	CR01235_cyto	1	CC00353_cyto --> CC00754_cyto + CC00244_cyto
	CR00536_cyto	0.0666667	CC00235_cyto + CC01822_cyto --> CC01823_cyto + CC00236_cyto
	CR00791_cyto	0.0666667	CC01819_cyto <=> CC01820_cyto
	CR01386_cyto	0.0666667	CC00235_cyto + CC01806_cyto --> CC01541_cyto + CC00236_cyto
	CR00652_cyto	0.0666667	CC00235_cyto + CC01810_cyto --> CC01811_cyto + CC00236_cyto
	CR00581_cyto	0.0666667	CC01475_cyto + CC00235_cyto --> CC01807_cyto + CC00236_cyto
	CR00680_mito	0.0666667	CC00366_mito + CC00236_mito --> CC00252_mito + CC00235_mito
	CR01127_cyto	0.0666667	CC00348_cyto + CC00233_cyto --> CC00698_cyto + CC00234_cyto
	CR01068_cyto	0.0666667	CC01555_cyto <=> CC01822_cyto
	CR00415_cyto	-1	CC00254_cyto + CC00703_cyto <=> CC00322_cyto + CC00577_cyto
Cysteine synthesis, maintenance in mitochondrion
	CR01295_mito	0.740741	2 CC00269_mito + CC00237_mito + 4 CC00238_mito --> 2 CC00340_mito + 4 CC00232_mito
	CR01063_cyto	0.037037	CC01812_cyto + CC00235_cyto --> CC01543_cyto + CC00236_cyto
	CR00834_cyto	1	CC00841_cyto --> CC00288_cyto
	CR01202_cyto	0.037037	CC01824_cyto + CC00235_cyto --> CC01546_cyto + CC00236_cyto
	CR00632_mito	1.92593	CC00233_mito + CC00366_mito --> CC00252_mito + CC00234_mito
	CR00405_mito	-1.48148	CC00366_mito <=> CC00340_mito
	CR00405_cyto	-0.481481	CC00366_cyto <=> CC00340_cyto
	CR00502_mito	0.962963	CC01653_mito <=> CC00255_mito
	CR01289_cyto	0.037037	CC00253_cyto + CC00427_cyto <=> CC00240_cyto + CC01424_cyto
	CR00521_mito	1.96296	CC00232_mito + CC00252_mito --> CC00238_mito + CC00264_mito
	CR00626_cyto	0.037037	CC01614_cyto + CC00937_cyto --> CC01821_cyto + CC00427_cyto
	CR00763_cyto	0.037037	CC01817_cyto + CC00937_cyto --> CC01818_cyto + CC00427_cyto
	CR01186_cyto	0.037037	CC01814_cyto + CC00937_cyto --> CC01815_cyto + CC00427_cyto
	CR00911_cyto	0.037037	CC00235_cyto + CC01808_cyto --> CC01809_cyto + CC00236_cyto
	CR00813_cytoYmito	0.518519	CC00254_cyto + CC00275_mito --> CC00254_mito + CC00275_cyto
	CR01271_cyto	0.259259	CC00427_cyto + CC00306_cyto <=> CC00240_cyto + CC00937_cyto
	CR00557_extYcyto	0.518519	CC00353_ext --> CC00353_cyto
	CR01179_cyto	0.481481	CC00232_cyto + CC00373_cyto + CC00240_cyto --> CC00238_cyto + CC00253_cyto + CC00264_cyto
	CR00308_cyto	0.481481	CC00465_cyto + CC00301_cyto + CC00237_cyto --> CC00462_cyto + CC00305_cyto
	CR00408_cyto_cytoYmito	1.81481	CC00238_cyto + CC00232_mito --> CC00238_mito + CC00232_cyto
	CR00880_cyto_cytoYmito	-0.037037	CC00240_cyto <=> CC00240_mito
	CR01169_cyto_cytoYext	1.03704	CC00244_cyto <=> CC00244_ext
	CR00964_mito	7.51852	CC00232_mito + CC00250_mito <=> 2 CC00238_mito
	CR00964_cyto	0.037037	CC00232_cyto + CC00250_cyto <=> 2 CC00238_cyto
	CR00674_cyto	0.037037	CC01807_cyto + CC00937_cyto --> CC00427_cyto + CC01808_cyto
	CR00714_cyto	0.037037	CC00937_cyto + CC01811_cyto --> CC01812_cyto + CC00427_cyto
	CR01090_cyto	0.037037	CC01818_cyto + CC00235_cyto --> CC01819_cyto + CC00236_cyto
	CR01325_cyto	0.259259	CC00232_cyto + CC00253_cyto --> CC00238_cyto + CC00306_cyto
	CR01431_cyto	-0.518519	CC00432_cyto <=> CC00580_cyto
	CR00508_mito	7.51852	CC00232_mito + CC00262_mito + CC00240_mito --> CC00250_mito + CC00253_mito
	CR00139_cyto	0.037037	CC00370_cyto + CC00237_cyto + 2 CC00839_cyto --> CC01631_cyto + 2 CC00837_cyto
	CR00252_cyto	1	CC00271_cyto + CC00264_cyto --> CC00263_cyto + CC00296_cyto
	CR00643_mito	-0.481481	2 CC00253_mito <=> CC00240_mito + CC00502_mito
	CR00600_cyto_cytoYmito	0.481481	CC00881_cyto --> CC00881_mito
	CR01479_cyto	0.037037	CC00446_cyto + CC00232_cyto + CC00240_cyto --> CC00370_cyto + CC00250_cyto
	CR01401_cyto	0.037037	CC01809_cyto <=> CC01810_cyto
	CR01148_cyto	0.481481	CC00305_cyto + CC00255_cyto <=> CC00919_cyto + CC00254_cyto
	CR00206_mito	0.037037	7 CC00240_mito + 7 CC00246_mito + 7 CC00233_mito + CC00370_mito --> 8 CC00253_mito + 7 CC00990_mito + 7 CC00234_mito
	CR00902_cyto	0.037037	CC01543_cyto <=> CC01813_cyto
	CR00175_CC00301_extYcyto	0.481481	CC00301_ext <=> CC00301_cyto
	CR01282_mito	0.037037	CC01631_mito + CC00235_mito --> CC00370_mito + CC00236_mito
	CR00341_cytoYmito	0.185185	CC00262_cyto <=> CC00262_mito
	CR00322_cyto	0.481481	CC00462_cyto + CC00234_cyto --> CC00465_cyto + CC00233_cyto
	CR00487_mito	7.33333	CC00253_mito --> CC00240_mito + CC00262_mito
	CR00487_cyto	0.185185	CC00253_cyto --> CC00240_cyto + CC00262_cyto
	CR01021_cyto	0.481481	CC00643_cyto + CC00237_cyto --> CC00855_cyto
	CR01429_mito	-0.962963	CC00486_mito <=> CC00562_mito
	CR00936_cyto	0.518519	CC00432_cyto + CC00236_cyto --> CC00322_cyto + CC00235_cyto
	CR00179_mito	2.55556	2 CC00234_mito + CC00237_mito + 6 CC00238_mito --> 2 CC00233_mito + 6 CC00232_mito
	CR01425_cyto	0.037037	CC00234_cyto + 2 CC00837_cyto --> CC00233_cyto + 2 CC00839_cyto
	CR00637_cytoYmito	1	CC00319_cyto --> CC00319_mito
	CR00752_cyto	0.037037	CC01826_cyto --> CC00427_cyto + CC00446_cyto
	CR00242_cyto	0.518519	CC00754_cyto --> CC01377_cyto
	CR01128_cyto	0.037037	CC01546_cyto <=> CC01825_cyto
	CR01149_cyto	0.037037	CC01424_cyto + CC00937_cyto --> CC00427_cyto + CC01806_cyto
	CR00400_mito_mitoYcyto	-3.42593	CC00237_mito <=> CC00237_cyto
	CR00400_ext_extYcyto	4.90741	CC00237_ext <=> CC00237_cyto
	CR00635_cyto	0.518519	CC01377_cyto --> CC00577_cyto
	CR00941_cyto	0.037037	CC01825_cyto + CC00235_cyto --> CC01826_cyto + CC00236_cyto
	CR01232_cyto	0.037037	CC01813_cyto + CC00235_cyto --> CC01814_cyto + CC00236_cyto
	CR00982_mito	0.962963	CC00373_mito <=> CC00562_mito
	CR01284_cytoYmito	-0.481481	CC00373_cyto + CC00366_mito <=> CC00373_mito + CC00366_cyto
	CR00247_mito	1.48148	CC00313_mito + CC00379_mito --> CC00269_mito + CC00502_mito
	CR01255_cyto	1	CC00232_cyto + CC00263_cyto <=> CC00238_cyto + CC00271_cyto
	CR00789_cyto	0.037037	CC01816_cyto + CC00235_cyto --> CC01817_cyto + CC00236_cyto
	CR00342_mito	1	CC00522_mito --> CC00253_mito + CC00379_mito
	CR01214_cyto	-0.481481	CC00233_cyto + CC00881_cyto <=> CC00234_cyto + CC00379_cyto
	CR01214_mito	0.481481	CC00233_mito + CC00881_mito <=> CC00234_mito + CC00379_mito
	CR01375_mito	1	CC00253_mito + CC00502_mito --> CC00522_mito + CC00240_mito
	CR00374_cyto	0.037037	CC01820_cyto + CC00235_cyto --> CC01614_cyto + CC00236_cyto
	CR00624_cyto	1	CC00288_cyto --> CC00319_cyto
	CR00355_cyto	0.037037	CC01815_cyto + CC00235_cyto --> CC01542_cyto + CC00236_cyto
	CR00304_cyto	-1	CC00841_cyto + CC00255_cyto <=> CC01302_cyto + CC00254_cyto
	CR00333_cyto	0.518519	CC00703_cyto --> CC00580_cyto + CC00244_cyto
	CR01118_cyto	-0.481481	CC00340_cyto + CC00379_cyto <=> CC00868_cyto
	CR00363_cyto	0.481481	CC00855_cyto <=> CC00868_cyto
	CR00192_mito	0.12963	4 CC00238_mito + CC00237_mito + 2 CC00990_mito --> 4 CC00232_mito + 2 CC00246_mito
	CR00812_cyto	0.037037	CC01542_cyto <=> CC01816_cyto
	CR00027_CC01631_cytoYmito	0.037037	CC01631_cyto --> CC01631_mito
	CR00739_mito	1.48148	CC00255_mito + CC00240_mito + CC00233_mito --> CC00234_mito + CC00313_mito
	CR01323_mito	0.962963	CC00486_mito + CC00233_mito --> CC01653_mito + CC00234_mito
	CR01456_cyto	0.518519	CC00255_cyto + CC00275_cyto <=> CC00264_cyto + CC00254_cyto
	CR01456_mito	-0.518519	CC00255_mito + CC00275_mito <=> CC00264_mito + CC00254_mito
	CR00647_cyto	0.037037	CC01821_cyto + CC00235_cyto --> CC01555_cyto + CC00236_cyto
	CR00388_cyto	0.037037	CC01823_cyto + CC00937_cyto --> CC01824_cyto + CC00427_cyto
	CR00790_cyto	-1	CC00683_cyto <=> CC00296_cyto
	CR00646_cyto	0.037037	CC01541_cyto <=> CC01475_cyto
	CR01235_cyto	0.518519	CC00353_cyto --> CC00754_cyto + CC00244_cyto
	CR01419_cyto	0.481481	CC00919_cyto + CC00237_cyto --> CC00643_cyto
	CR00531_mito	-1.44444	CC00373_mito + CC00240_mito <=> CC00253_mito + CC00264_mito
	CR00536_cyto	0.037037	CC00235_cyto + CC01822_cyto --> CC01823_cyto + CC00236_cyto
	CR00791_cyto	0.037037	CC01819_cyto <=> CC01820_cyto
	CR00504_cyto	1	CC00406_cyto + CC00233_cyto --> CC01302_cyto + CC00234_cyto
	CR01386_cyto	0.037037	CC00235_cyto + CC01806_cyto --> CC01541_cyto + CC00236_cyto
	CR00652_cyto	0.037037	CC00235_cyto + CC01810_cyto --> CC01811_cyto + CC00236_cyto
	CR00581_cyto	0.037037	CC01475_cyto + CC00235_cyto --> CC01807_cyto + CC00236_cyto
	CR00680_mito	0.037037	CC00366_mito + CC00236_mito --> CC00252_mito + CC00235_mito
	CR01068_cyto	0.037037	CC01555_cyto <=> CC01822_cyto
	CR00415_cyto	-0.518519	CC00254_cyto + CC00703_cyto <=> CC00322_cyto + CC00577_cyto
	CR01373_cyto	1	CC00683_cyto <=> CC00406_cyto
Cystine synthesis, maintenance in mitochondrion
	CR01295_mito	1.48148	2 CC00269_mito + CC00237_mito + 4 CC00238_mito --> 2 CC00340_mito + 4 CC00232_mito
	CR01063_cyto	0.0740741	CC01812_cyto + CC00235_cyto --> CC01543_cyto + CC00236_cyto
	CR00834_cyto	2	CC00841_cyto --> CC00288_cyto
	CR01202_cyto	0.0740741	CC01824_cyto + CC00235_cyto --> CC01546_cyto + CC00236_cyto
	CR00632_mito	3.92593	CC00233_mito + CC00366_mito --> CC00252_mito + CC00234_mito
	CR00405_mito	-2.96296	CC00366_mito <=> CC00340_mito
	CR00405_cyto	-0.962963	CC00366_cyto <=> CC00340_cyto
	CR00502_mito	1.92593	CC01653_mito <=> CC00255_mito
	CR01289_cyto	0.0740741	CC00253_cyto + CC00427_cyto <=> CC00240_cyto + CC01424_cyto
	CR00521_mito	3.92593	CC00232_mito + CC00252_mito --> CC00238_mito + CC00264_mito
	CR00626_cyto	0.0740741	CC01614_cyto + CC00937_cyto --> CC01821_cyto + CC00427_cyto
	CR00763_cyto	0.0740741	CC01817_cyto + CC00937_cyto --> CC01818_cyto + CC00427_cyto
	CR01186_cyto	0.0740741	CC01814_cyto + CC00937_cyto --> CC01815_cyto + CC00427_cyto
	CR00911_cyto	0.0740741	CC00235_cyto + CC01808_cyto --> CC01809_cyto + CC00236_cyto
	CR00813_cytoYmito	1.03704	CC00254_cyto + CC00275_mito --> CC00254_mito + CC00275_cyto
	CR01271_cyto	0.518519	CC00427_cyto + CC00306_cyto <=> CC00240_cyto + CC00937_cyto
	CR00557_extYcyto	1.03704	CC00353_ext --> CC00353_cyto
	CR01179_cyto	0.962963	CC00232_cyto + CC00373_cyto + CC00240_cyto --> CC00238_cyto + CC00253_cyto + CC00264_cyto
	CR00308_cyto	0.962963	CC00465_cyto + CC00301_cyto + CC00237_cyto --> CC00462_cyto + CC00305_cyto
	CR00408_cyto_cytoYmito	3.62963	CC00238_cyto + CC00232_mito --> CC00238_mito + CC00232_cyto
	CR00880_cyto_cytoYmito	-0.0740741	CC00240_cyto <=> CC00240_mito
	CR00383_mito	0.925926	CC00232_mito + CC00254_mito --> CC00238_mito + CC01312_mito
	CR01169_cyto_cytoYext	2.07407	CC00244_cyto <=> CC00244_ext
	CR00964_mito	16.0741	CC00232_mito + CC00250_mito <=> 2 CC00238_mito
	CR00964_cyto	0.0740741	CC00232_cyto + CC00250_cyto <=> 2 CC00238_cyto
	CR00674_cyto	0.0740741	CC01807_cyto + CC00937_cyto --> CC00427_cyto + CC01808_cyto
	CR00714_cyto	0.0740741	CC00937_cyto + CC01811_cyto --> CC01812_cyto + CC00427_cyto
	CR01090_cyto	0.0740741	CC01818_cyto + CC00235_cyto --> CC01819_cyto + CC00236_cyto
	CR01325_cyto	0.518519	CC00232_cyto + CC00253_cyto --> CC00238_cyto + CC00306_cyto
	CR01431_cyto	-1.03704	CC00432_cyto <=> CC00580_cyto
	CR00508_mito	16.0741	CC00232_mito + CC00262_mito + CC00240_mito --> CC00250_mito + CC00253_mito
	CR00139_cyto	0.0740741	CC00370_cyto + CC00237_cyto + 2 CC00839_cyto --> CC01631_cyto + 2 CC00837_cyto
	CR00252_cyto	2	CC00271_cyto + CC00264_cyto --> CC00263_cyto + CC00296_cyto
	CR00643_mito	-0.962963	2 CC00253_mito <=> CC00240_mito + CC00502_mito
	CR00600_cyto_cytoYmito	0.962963	CC00881_cyto --> CC00881_mito
	CR01479_cyto	0.0740741	CC00446_cyto + CC00232_cyto + CC00240_cyto --> CC00370_cyto + CC00250_cyto
	CR01401_cyto	0.0740741	CC01809_cyto <=> CC01810_cyto
	CR01148_cyto	0.962963	CC00305_cyto + CC00255_cyto <=> CC00919_cyto + CC00254_cyto
	CR00206_mito	0.0740741	7 CC00240_mito + 7 CC00246_mito + 7 CC00233_mito + CC00370_mito --> 8 CC00253_mito + 7 CC00990_mito + 7 CC00234_mito
	CR00902_cyto	0.0740741	CC01543_cyto <=> CC01813_cyto
	CR00175_CC00301_extYcyto	0.962963	CC00301_ext <=> CC00301_cyto
	CR01282_mito	0.0740741	CC01631_mito + CC00235_mito --> CC00370_mito + CC00236_mito
	CR00341_cytoYmito	0.37037	CC00262_cyto <=> CC00262_mito
	CR00322_cyto	0.962963	CC00462_cyto + CC00234_cyto --> CC00465_cyto + CC00233_cyto
	CR00487_mito	15.7037	CC00253_mito --> CC00240_mito + CC00262_mito
	CR00487_cyto	0.37037	CC00253_cyto --> CC00240_cyto + CC00262_cyto
	CR01021_cyto	0.962963	CC00643_cyto + CC00237_cyto --> CC00855_cyto
	CR01429_mito	-1.92593	CC00486_mito <=> CC00562_mito
	CR00936_cyto	1.03704	CC00432_cyto + CC00236_cyto --> CC00322_cyto + CC00235_cyto
	CR00179_mito	5.61111	2 CC00234_mito + CC00237_mito + 6 CC00238_mito --> 2 CC00233_mito + 6 CC00232_mito
	CR01425_cyto	0.0740741	CC00234_cyto + 2 CC00837_cyto --> CC00233_cyto + 2 CC00839_cyto
	CR00637_cytoYmito	2	CC00319_cyto --> CC00319_mito
	CR00752_cyto	0.0740741	CC01826_cyto --> CC00427_cyto + CC00446_cyto
	CR00242_cyto	1.03704	CC00754_cyto --> CC01377_cyto
	CR01128_cyto	0.0740741	CC01546_cyto <=> CC01825_cyto
	CR01149_cyto	0.0740741	CC01424_cyto + CC00937_cyto --> CC00427_cyto + CC01806_cyto
	CR00400_mito_mitoYcyto	-7.35185	CC00237_mito <=> CC00237_cyto
	CR00400_ext_extYcyto	10.3148	CC00237_ext <=> CC00237_cyto
	CR00635_cyto	1.03704	CC01377_cyto --> CC00577_cyto
	CR00556_mito	1	2 CC00319_mito + CC00236_mito <=> CC00235_mito + CC00609_mito
	CR00941_cyto	0.0740741	CC01825_cyto + CC00235_cyto --> CC01826_cyto + CC00236_cyto
	CR01232_cyto	0.0740741	CC01813_cyto + CC00235_cyto --> CC01814_cyto + CC00236_cyto
	CR00982_mito	1.92593	CC00373_mito <=> CC00562_mito
	CR01284_cytoYmito	-0.962963	CC00373_cyto + CC00366_mito <=> CC00373_mito + CC00366_cyto
	CR00247_mito	2.96296	CC00313_mito + CC00379_mito --> CC00269_mito + CC00502_mito
	CR01255_cyto	2	CC00232_cyto + CC00263_cyto <=> CC00238_cyto + CC00271_cyto
	CR01454_mito	0.925926	CC00914_mito + CC00233_mito --> CC00254_mito + CC00234_mito
	CR00789_cyto	0.0740741	CC01816_cyto + CC00235_cyto --> CC01817_cyto + CC00236_cyto
	CR00342_mito	2	CC00522_mito --> CC00253_mito + CC00379_mito
	CR01214_cyto	-0.962963	CC00233_cyto + CC00881_cyto <=> CC00234_cyto + CC00379_cyto
	CR01214_mito	0.962963	CC00233_mito + CC00881_mito <=> CC00234_mito + CC00379_mito
	CR01375_mito	2	CC00253_mito + CC00502_mito --> CC00522_mito + CC00240_mito
	CR00374_cyto	0.0740741	CC01820_cyto + CC00235_cyto --> CC01614_cyto + CC00236_cyto
	CR00624_cyto	2	CC00288_cyto --> CC00319_cyto
	CR00355_cyto	0.0740741	CC01815_cyto + CC00235_cyto --> CC01542_cyto + CC00236_cyto
	CR00304_cyto	-2	CC00841_cyto + CC00255_cyto <=> CC01302_cyto + CC00254_cyto
	CR00333_cyto	1.03704	CC00703_cyto --> CC00580_cyto + CC00244_cyto
	CR01118_cyto	-0.962963	CC00340_cyto + CC00379_cyto <=> CC00868_cyto
	CR00363_cyto	0.962963	CC00855_cyto <=> CC00868_cyto
	CR00192_mito	0.259259	4 CC00238_mito + CC00237_mito + 2 CC00990_mito --> 4 CC00232_mito + 2 CC00246_mito
	CR00812_cyto	0.0740741	CC01542_cyto <=> CC01816_cyto
	CR00027_CC01631_cytoYmito	0.0740741	CC01631_cyto --> CC01631_mito
	CR00739_mito	2.96296	CC00255_mito + CC00240_mito + CC00233_mito --> CC00234_mito + CC00313_mito
	CR01323_mito	1.92593	CC00486_mito + CC00233_mito --> CC01653_mito + CC00234_mito
	CR01456_cyto	1.03704	CC00255_cyto + CC00275_cyto <=> CC00264_cyto + CC00254_cyto
	CR01456_mito	-1.03704	CC00255_mito + CC00275_mito <=> CC00264_mito + CC00254_mito
	CR00647_cyto	0.0740741	CC01821_cyto + CC00235_cyto --> CC01555_cyto + CC00236_cyto
	CR00388_cyto	0.0740741	CC01823_cyto + CC00937_cyto --> CC01824_cyto + CC00427_cyto
	CR00790_cyto	-2	CC00683_cyto <=> CC00296_cyto
	CR00646_cyto	0.0740741	CC01541_cyto <=> CC01475_cyto
	CR01235_cyto	1.03704	CC00353_cyto --> CC00754_cyto + CC00244_cyto
	CR01419_cyto	0.962963	CC00919_cyto + CC00237_cyto --> CC00643_cyto
	CR00531_mito	-2.88889	CC00373_mito + CC00240_mito <=> CC00253_mito + CC00264_mito
	CR00536_cyto	0.0740741	CC00235_cyto + CC01822_cyto --> CC01823_cyto + CC00236_cyto
	CR00791_cyto	0.0740741	CC01819_cyto <=> CC01820_cyto
	CR00504_cyto	2	CC00406_cyto + CC00233_cyto --> CC01302_cyto + CC00234_cyto
	CR01386_cyto	0.0740741	CC00235_cyto + CC01806_cyto --> CC01541_cyto + CC00236_cyto
	CR00652_cyto	0.0740741	CC00235_cyto + CC01810_cyto --> CC01811_cyto + CC00236_cyto
	CR00581_cyto	0.0740741	CC01475_cyto + CC00235_cyto --> CC01807_cyto + CC00236_cyto
	CR01068_cyto	0.0740741	CC01555_cyto <=> CC01822_cyto
	CR00415_cyto	-1.03704	CC00254_cyto + CC00703_cyto <=> CC00322_cyto + CC00577_cyto
	CR01033_mito	0.925926	CC00235_mito + CC01312_mito --> CC00914_mito + CC00236_mito
	CR01373_cyto	2	CC00683_cyto <=> CC00406_cyto
Glutamate synthesis, maintenance in mitochondrion
	CR01063_cyto	0.0666667	CC01812_cyto + CC00235_cyto --> CC01543_cyto + CC00236_cyto
	CR01202_cyto	0.0666667	CC01824_cyto + CC00235_cyto --> CC01546_cyto + CC00236_cyto
	CR01289_cyto	0.0666667	CC00253_cyto + CC00427_cyto <=> CC00240_cyto + CC01424_cyto
	CR00626_cyto	0.0666667	CC01614_cyto + CC00937_cyto --> CC01821_cyto + CC00427_cyto
	CR00763_cyto	0.0666667	CC01817_cyto + CC00937_cyto --> CC01818_cyto + CC00427_cyto
	CR01186_cyto	0.0666667	CC01814_cyto + CC00937_cyto --> CC01815_cyto + CC00427_cyto
	CR00911_cyto	0.0666667	CC00235_cyto + CC01808_cyto --> CC01809_cyto + CC00236_cyto
	CR01271_cyto	0.466667	CC00427_cyto + CC00306_cyto <=> CC00240_cyto + CC00937_cyto
	CR00557_extYcyto	1	CC00353_ext --> CC00353_cyto
	CR00408_cyto_cytoYmito	1.8	CC00238_cyto + CC00232_mito --> CC00238_mito + CC00232_cyto
	CR00880_cyto_cytoYmito	-0.0666667	CC00240_cyto <=> CC00240_mito
	CR01169_cyto_cytoYext	2	CC00244_cyto <=> CC00244_ext
	CR00964_mito	0.166667	CC00232_mito + CC00250_mito <=> 2 CC00238_mito
	CR00964_cyto	0.666667	CC00232_cyto + CC00250_cyto <=> 2 CC00238_cyto
	CR00674_cyto	0.0666667	CC01807_cyto + CC00937_cyto --> CC00427_cyto + CC01808_cyto
	CR00714_cyto	0.0666667	CC00937_cyto + CC01811_cyto --> CC01812_cyto + CC00427_cyto
	CR01090_cyto	0.0666667	CC01818_cyto + CC00235_cyto --> CC01819_cyto + CC00236_cyto
	CR01325_cyto	0.466667	CC00232_cyto + CC00253_cyto --> CC00238_cyto + CC00306_cyto
	CR01431_cyto	-1	CC00432_cyto <=> CC00580_cyto
	CR00508_cyto	0.533333	CC00232_cyto + CC00262_cyto + CC00240_cyto --> CC00250_cyto + CC00253_cyto
	CR00508_mito	0.166667	CC00232_mito + CC00262_mito + CC00240_mito --> CC00250_mito + CC00253_mito
	CR00264_cytoYmito	1	CC00254_cyto --> CC00254_mito
	CR00139_cyto	0.0666667	CC00370_cyto + CC00237_cyto + 2 CC00839_cyto --> CC01631_cyto + 2 CC00837_cyto
	CR01479_cyto	0.0666667	CC00446_cyto + CC00232_cyto + CC00240_cyto --> CC00370_cyto + CC00250_cyto
	CR01401_cyto	0.0666667	CC01809_cyto <=> CC01810_cyto
	CR00206_mito	0.0666667	7 CC00240_mito + 7 CC00246_mito + 7 CC00233_mito + CC00370_mito --> 8 CC00253_mito + 7 CC00990_mito + 7 CC00234_mito
	CR00292_cyto	0.0666667	CC00361_cyto + CC00235_cyto --> CC00348_cyto + CC00244_cyto + CC00236_cyto
	CR00902_cyto	0.0666667	CC01543_cyto <=> CC01813_cyto
	CR01292_mito	0.0666667	CC00234_mito + CC00236_mito --> CC00235_mito + CC00233_mito
	CR00387_cyto	0.0666667	CC00232_cyto + CC00698_cyto + CC00244_cyto --> CC00250_cyto + CC00361_cyto
	CR01282_mito	0.0666667	CC01631_mito + CC00235_mito --> CC00370_mito + CC00236_mito
	CR00341_cytoYmito	-0.533333	CC00262_cyto <=> CC00262_mito
	CR00487_mito	0.7	CC00253_mito --> CC00240_mito + CC00262_mito
	CR00936_cyto	1	CC00432_cyto + CC00236_cyto --> CC00322_cyto + CC00235_cyto
	CR00179_mito	0.2	2 CC00234_mito + CC00237_mito + 6 CC00238_mito --> 2 CC00233_mito + 6 CC00232_mito
	CR01425_cyto	0.0666667	CC00234_cyto + 2 CC00837_cyto --> CC00233_cyto + 2 CC00839_cyto
	CR00752_cyto	0.0666667	CC01826_cyto --> CC00427_cyto + CC00446_cyto
	CR00242_cyto	1	CC00754_cyto --> CC01377_cyto
	CR01128_cyto	0.0666667	CC01546_cyto <=> CC01825_cyto
	CR01149_cyto	0.0666667	CC01424_cyto + CC00937_cyto --> CC00427_cyto + CC01806_cyto
	CR00400_mito_mitoYcyto	-0.433333	CC00237_mito <=> CC00237_cyto
	CR00400_ext_extYcyto	0.5	CC00237_ext <=> CC00237_cyto
	CR00635_cyto	1	CC01377_cyto --> CC00577_cyto
	CR00941_cyto	0.0666667	CC01825_cyto + CC00235_cyto --> CC01826_cyto + CC00236_cyto
	CR01232_cyto	0.0666667	CC01813_cyto + CC00235_cyto --> CC01814_cyto + CC00236_cyto
	CR00789_cyto	0.0666667	CC01816_cyto + CC00235_cyto --> CC01817_cyto + CC00236_cyto
	CR00374_cyto	0.0666667	CC01820_cyto + CC00235_cyto --> CC01614_cyto + CC00236_cyto
	CR00355_cyto	0.0666667	CC01815_cyto + CC00235_cyto --> CC01542_cyto + CC00236_cyto
	CR00333_cyto	1	CC00703_cyto --> CC00580_cyto + CC00244_cyto
	CR00192_mito	0.233333	4 CC00238_mito + CC00237_mito + 2 CC00990_mito --> 4 CC00232_mito + 2 CC00246_mito
	CR00812_cyto	0.0666667	CC01542_cyto <=> CC01816_cyto
	CR00027_CC01631_cytoYmito	0.0666667	CC01631_cyto --> CC01631_mito
	CR00647_cyto	0.0666667	CC01821_cyto + CC00235_cyto --> CC01555_cyto + CC00236_cyto
	CR00388_cyto	0.0666667	CC01823_cyto + CC00937_cyto --> CC01824_cyto + CC00427_cyto
	CR00646_cyto	0.0666667	CC01541_cyto <=> CC01475_cyto
	CR01235_cyto	1	CC00353_cyto --> CC00754_cyto + CC00244_cyto
	CR00536_cyto	0.0666667	CC00235_cyto + CC01822_cyto --> CC01823_cyto + CC00236_cyto
	CR00791_cyto	0.0666667	CC01819_cyto <=> CC01820_cyto
	CR01386_cyto	0.0666667	CC00235_cyto + CC01806_cyto --> CC01541_cyto + CC00236_cyto
	CR00652_cyto	0.0666667	CC00235_cyto + CC01810_cyto --> CC01811_cyto + CC00236_cyto
	CR00581_cyto	0.0666667	CC01475_cyto + CC00235_cyto --> CC01807_cyto + CC00236_cyto
	CR01127_cyto	0.0666667	CC00348_cyto + CC00233_cyto --> CC00698_cyto + CC00234_cyto
	CR01068_cyto	0.0666667	CC01555_cyto <=> CC01822_cyto
	CR00415_cyto	-1	CC00254_cyto + CC00703_cyto <=> CC00322_cyto + CC00577_cyto
Glycine synthesis, maintenance in mitochondrion
	CR00488_cyto	-1	CC00360_cyto + CC00265_cyto <=> CC00322_cyto + CC00288_cyto
	CR01295_mito	0.722222	2 CC00269_mito + CC00237_mito + 4 CC00238_mito --> 2 CC00340_mito + 4 CC00232_mito
	CR01063_cyto	0.111111	CC01812_cyto + CC00235_cyto --> CC01543_cyto + CC00236_cyto
	CR00834_cyto	1	CC00841_cyto --> CC00288_cyto
	CR01202_cyto	0.111111	CC01824_cyto + CC00235_cyto --> CC01546_cyto + CC00236_cyto
	CR00632_mito	1.77778	CC00233_mito + CC00366_mito --> CC00252_mito + CC00234_mito
	CR01141_cyto_cytoYmito	1	CC00417_cyto --> CC00417_mito
	CR00405_mito	-1.44444	CC00366_mito <=> CC00340_mito
	CR00405_cyto	-0.444444	CC00366_cyto <=> CC00340_cyto
	CR00502_mito	0.888889	CC01653_mito <=> CC00255_mito
	CR01289_cyto	0.111111	CC00253_cyto + CC00427_cyto <=> CC00240_cyto + CC01424_cyto
	CR00521_mito	1.88889	CC00232_mito + CC00252_mito --> CC00238_mito + CC00264_mito
	CR00626_cyto	0.111111	CC01614_cyto + CC00937_cyto --> CC01821_cyto + CC00427_cyto
	CR00763_cyto	0.111111	CC01817_cyto + CC00937_cyto --> CC01818_cyto + CC00427_cyto
	CR01186_cyto	0.111111	CC01814_cyto + CC00937_cyto --> CC01815_cyto + CC00427_cyto
	CR00911_cyto	0.111111	CC00235_cyto + CC01808_cyto --> CC01809_cyto + CC00236_cyto
	CR00813_cytoYmito	0.111111	CC00254_cyto + CC00275_mito --> CC00254_mito + CC00275_cyto
	CR01271_cyto	0.777778	CC00427_cyto + CC00306_cyto <=> CC00240_cyto + CC00937_cyto
	CR00557_extYcyto	0.555556	CC00353_ext --> CC00353_cyto
	CR01179_cyto	0.888889	CC00232_cyto + CC00373_cyto + CC00240_cyto --> CC00238_cyto + CC00253_cyto + CC00264_cyto
	CR00308_cyto	0.444444	CC00465_cyto + CC00301_cyto + CC00237_cyto --> CC00462_cyto + CC00305_cyto
	CR00699_cyto	1	CC00322_cyto + CC00281_cyto + CC00232_cyto --> CC00238_cyto + CC00432_cyto
	CR00408_cyto_cytoYmito	6.88889	CC00238_cyto + CC00232_mito --> CC00238_mito + CC00232_cyto
	CR00880_cyto_cytoYmito	-0.111111	CC00240_cyto <=> CC00240_mito
	CR01169_cyto_cytoYext	1.11111	CC00244_cyto <=> CC00244_ext
	CR00964_mito	5.83333	CC00232_mito + CC00250_mito <=> 2 CC00238_mito
	CR00964_cyto	1.11111	CC00232_cyto + CC00250_cyto <=> 2 CC00238_cyto
	CR00674_cyto	0.111111	CC01807_cyto + CC00937_cyto --> CC00427_cyto + CC01808_cyto
	CR00714_cyto	0.111111	CC00937_cyto + CC01811_cyto --> CC01812_cyto + CC00427_cyto
	CR01090_cyto	0.111111	CC01818_cyto + CC00235_cyto --> CC01819_cyto + CC00236_cyto
	CR01325_cyto	0.777778	CC00232_cyto + CC00253_cyto --> CC00238_cyto + CC00306_cyto
	CR01431_cyto	-0.555556	CC00432_cyto <=> CC00580_cyto
	CR00508_mito	5.83333	CC00232_mito + CC00262_mito + CC00240_mito --> CC00250_mito + CC00253_mito
	CR00139_cyto	0.111111	CC00370_cyto + CC00237_cyto + 2 CC00839_cyto --> CC01631_cyto + 2 CC00837_cyto
	CR00252_cyto	1	CC00271_cyto + CC00264_cyto --> CC00263_cyto + CC00296_cyto
	CR00643_mito	-0.444444	2 CC00253_mito <=> CC00240_mito + CC00502_mito
	CR00600_cyto_cytoYmito	0.444444	CC00881_cyto --> CC00881_mito
	CR01479_cyto	0.111111	CC00446_cyto + CC00232_cyto + CC00240_cyto --> CC00370_cyto + CC00250_cyto
	CR01401_cyto	0.111111	CC01809_cyto <=> CC01810_cyto
	CR01148_cyto	0.444444	CC00305_cyto + CC00255_cyto <=> CC00919_cyto + CC00254_cyto
	CR01218_cytoYmito	0.444444	CC00255_cyto + CC00366_mito --> CC00255_mito + CC00366_cyto
	CR00206_mito	0.111111	7 CC00240_mito + 7 CC00246_mito + 7 CC00233_mito + CC00370_mito --> 8 CC00253_mito + 7 CC00990_mito + 7 CC00234_mito
	CR00902_cyto	0.111111	CC01543_cyto <=> CC01813_cyto
	CR00175_CC00301_extYcyto	0.444444	CC00301_ext <=> CC00301_cyto
	CR01282_mito	0.111111	CC01631_mito + CC00235_mito --> CC00370_mito + CC00236_mito
	CR00322_cyto	0.444444	CC00462_cyto + CC00234_cyto --> CC00465_cyto + CC00233_cyto
	CR00487_mito	5.83333	CC00253_mito --> CC00240_mito + CC00262_mito
	CR01021_cyto	0.444444	CC00643_cyto + CC00237_cyto --> CC00855_cyto
	CR00679_cyto	1	CC00232_cyto + CC00295_cyto --> CC00249_cyto
	CR01429_mito	-0.888889	CC00486_mito <=> CC00562_mito
	CR00936_cyto	1.55556	CC00432_cyto + CC00236_cyto --> CC00322_cyto + CC00235_cyto
	CR00179_mito	2.66667	2 CC00234_mito + CC00237_mito + 6 CC00238_mito --> 2 CC00233_mito + 6 CC00232_mito
	CR01425_cyto	0.111111	CC00234_cyto + 2 CC00837_cyto --> CC00233_cyto + 2 CC00839_cyto
	CR00752_cyto	0.111111	CC01826_cyto --> CC00427_cyto + CC00446_cyto
	CR00169_cyto	1	CC00276_cyto + CC00290_cyto --> CC02316_cyto
	CR00242_cyto	0.555556	CC00754_cyto --> CC01377_cyto
	CR01128_cyto	0.111111	CC01546_cyto <=> CC01825_cyto
	CR01149_cyto	0.111111	CC01424_cyto + CC00937_cyto --> CC00427_cyto + CC01806_cyto
	CR00170_cyto	1	CC02316_cyto + CC00233_cyto <=> CC00234_cyto + CC02317_cyto
	CR00400_mito_mitoYcyto	-3.77778	CC00237_mito <=> CC00237_cyto
	CR00400_ext_extYcyto	5.22222	CC00237_ext <=> CC00237_cyto
	CR00635_cyto	0.555556	CC01377_cyto --> CC00577_cyto
	CR00941_cyto	0.111111	CC01825_cyto + CC00235_cyto --> CC01826_cyto + CC00236_cyto
	CR00522_cyto	1	CC00578_cyto + CC00371_cyto --> CC00322_cyto + CC00295_cyto
	CR01232_cyto	0.111111	CC01813_cyto + CC00235_cyto --> CC01814_cyto + CC00236_cyto
	CR00982_mito	0.888889	CC00373_mito <=> CC00562_mito
	CR01284_cytoYmito	-0.888889	CC00373_cyto + CC00366_mito <=> CC00373_mito + CC00366_cyto
	CR00247_mito	1.44444	CC00313_mito + CC00379_mito --> CC00269_mito + CC00502_mito
	CR01156_cyto	1	CC00249_cyto + CC00265_cyto --> CC00251_cyto + CC00417_cyto
	CR01255_cyto	1	CC00232_cyto + CC00263_cyto <=> CC00238_cyto + CC00271_cyto
	CR00676_cyto	1	CC00251_cyto --> CC00416_cyto + CC00371_cyto
	CR00789_cyto	0.111111	CC01816_cyto + CC00235_cyto --> CC01817_cyto + CC00236_cyto
	CR00342_mito	1	CC00522_mito --> CC00253_mito + CC00379_mito
	CR01214_cyto	-0.444444	CC00233_cyto + CC00881_cyto <=> CC00234_cyto + CC00379_cyto
	CR01214_mito	0.444444	CC00233_mito + CC00881_mito <=> CC00234_mito + CC00379_mito
	CR01375_mito	1	CC00253_mito + CC00502_mito --> CC00522_mito + CC00240_mito
	CR00374_cyto	0.111111	CC01820_cyto + CC00235_cyto --> CC01614_cyto + CC00236_cyto
	CR00355_cyto	0.111111	CC01815_cyto + CC00235_cyto --> CC01542_cyto + CC00236_cyto
	CR00304_cyto	-1	CC00841_cyto + CC00255_cyto <=> CC01302_cyto + CC00254_cyto
	CR00333_cyto	0.555556	CC00703_cyto --> CC00580_cyto + CC00244_cyto
	CR01118_cyto	-0.444444	CC00340_cyto + CC00379_cyto <=> CC00868_cyto
	CR01189_mito_mitoYcyto	1	CC00290_mito --> CC00290_cyto
	CR00363_cyto	0.444444	CC00855_cyto <=> CC00868_cyto
	CR00192_mito	0.388889	4 CC00238_mito + CC00237_mito + 2 CC00990_mito --> 4 CC00232_mito + 2 CC00246_mito
	CR00812_cyto	0.111111	CC01542_cyto <=> CC01816_cyto
	CR00027_CC01631_cytoYmito	0.111111	CC01631_cyto --> CC01631_mito
	CR00611_cyto	1	CC02317_cyto <=> CC00281_cyto + CC00276_cyto
	CR00739_mito	1.44444	CC00255_mito + CC00240_mito + CC00233_mito --> CC00234_mito + CC00313_mito
	CR01323_mito	0.888889	CC00486_mito + CC00233_mito --> CC01653_mito + CC00234_mito
	CR01456_cyto	0.111111	CC00255_cyto + CC00275_cyto <=> CC00264_cyto + CC00254_cyto
	CR01456_mito	-0.111111	CC00255_mito + CC00275_mito <=> CC00264_mito + CC00254_mito
	CR00874_cyto	1	CC00360_cyto + CC00234_cyto --> CC00578_cyto + CC00233_cyto
	CR00549_cyto	1	CC00232_cyto + CC00416_cyto <=> CC00238_cyto + CC00250_cyto
	CR00647_cyto	0.111111	CC01821_cyto + CC00235_cyto --> CC01555_cyto + CC00236_cyto
	CR00388_cyto	0.111111	CC01823_cyto + CC00937_cyto --> CC01824_cyto + CC00427_cyto
	CR00790_cyto	-1	CC00683_cyto <=> CC00296_cyto
	CR00646_cyto	0.111111	CC01541_cyto <=> CC01475_cyto
	CR01235_cyto	0.555556	CC00353_cyto --> CC00754_cyto + CC00244_cyto
	CR01419_cyto	0.444444	CC00919_cyto + CC00237_cyto --> CC00643_cyto
	CR00531_mito	-1.77778	CC00373_mito + CC00240_mito <=> CC00253_mito + CC00264_mito
	CR00536_cyto	0.111111	CC00235_cyto + CC01822_cyto --> CC01823_cyto + CC00236_cyto
	CR00791_cyto	0.111111	CC01819_cyto <=> CC01820_cyto
	CR00504_cyto	1	CC00406_cyto + CC00233_cyto --> CC01302_cyto + CC00234_cyto
	CR01386_cyto	0.111111	CC00235_cyto + CC01806_cyto --> CC01541_cyto + CC00236_cyto
	CR00652_cyto	0.111111	CC00235_cyto + CC01810_cyto --> CC01811_cyto + CC00236_cyto
	CR00581_cyto	0.111111	CC01475_cyto + CC00235_cyto --> CC01807_cyto + CC00236_cyto
	CR00680_mito	0.111111	CC00366_mito + CC00236_mito --> CC00252_mito + CC00235_mito
	CR01068_cyto	0.111111	CC01555_cyto <=> CC01822_cyto
	CR00542_mito	1	CC00417_mito --> CC00265_mito + CC00290_mito
	CR00415_cyto	-0.555556	CC00254_cyto + CC00703_cyto <=> CC00322_cyto + CC00577_cyto
	CR01373_cyto	1	CC00683_cyto <=> CC00406_cyto
Histidine transport, mitochondrion
	CR00901_CC00353_cytoYmito	1	CC00353_cyto --> CC00353_mito
	CR00557_extYcyto	1	CC00353_ext --> CC00353_cyto
Isoleucine transport, mitochondrion
	CR00175_CC00554_extYcyto	1	CC00554_ext <=> CC00554_cyto
	CR00999_cytoYmito	1	CC00554_cyto --> CC00554_mito
Glutamine synthesis, maintenance in mitochondrion
	CR01295_mito	0.0104167	2 CC00269_mito + CC00237_mito + 4 CC00238_mito --> 2 CC00340_mito + 4 CC00232_mito
	CR01063_cyto	0.0625	CC01812_cyto + CC00235_cyto --> CC01543_cyto + CC00236_cyto
	CR01202_cyto	0.0625	CC01824_cyto + CC00235_cyto --> CC01546_cyto + CC00236_cyto
	CR00405_mito	-0.0208333	CC00366_mito <=> CC00340_mito
	CR00502_mito	0.0208333	CC01653_mito <=> CC00255_mito
	CR01289_cyto	0.0625	CC00253_cyto + CC00427_cyto <=> CC00240_cyto + CC01424_cyto
	CR00582_cyto	0.0625	CC02294_cyto <=> CC02295_cyto
	CR00626_cyto	0.0625	CC01614_cyto + CC00937_cyto --> CC01821_cyto + CC00427_cyto
	CR00763_cyto	0.0625	CC01817_cyto + CC00937_cyto --> CC01818_cyto + CC00427_cyto
	CR01186_cyto	0.0625	CC01814_cyto + CC00937_cyto --> CC01815_cyto + CC00427_cyto
	CR00911_cyto	0.0625	CC00235_cyto + CC01808_cyto --> CC01809_cyto + CC00236_cyto
	CR01271_cyto	0.5	CC00427_cyto + CC00306_cyto <=> CC00240_cyto + CC00937_cyto
	CR00557_extYcyto	1	CC00353_ext --> CC00353_cyto
	CR00454_cyto	0.0104167	CC00232_cyto + CC00240_cyto + CC00379_cyto --> CC00250_cyto + CC00502_cyto
	CR00408_cyto_cytoYmito	2.72917	CC00238_cyto + CC00232_mito --> CC00238_mito + CC00232_cyto
	CR00880_cyto_cytoYmito	-0.0625	CC00240_cyto <=> CC00240_mito
	CR01154_CC00379_extYcyto	0.0104167	CC00379_ext <=> CC00379_cyto
	CR01169_cyto_cytoYext	1	CC00244_cyto <=> CC00244_ext
	CR00964_cyto	0.614583	CC00232_cyto + CC00250_cyto <=> 2 CC00238_cyto
	CR00674_cyto	0.0625	CC01807_cyto + CC00937_cyto --> CC00427_cyto + CC01808_cyto
	CR00714_cyto	0.0625	CC00937_cyto + CC01811_cyto --> CC01812_cyto + CC00427_cyto
	CR00735_cyto	0.0625	CC02184_cyto --> CC00427_cyto + CC01013_cyto
	CR01090_cyto	0.0625	CC01818_cyto + CC00235_cyto --> CC01819_cyto + CC00236_cyto
	CR01325_cyto	0.5	CC00232_cyto + CC00253_cyto --> CC00238_cyto + CC00306_cyto
	CR01431_cyto	-1	CC00432_cyto <=> CC00580_cyto
	CR00508_cyto	0.541667	CC00232_cyto + CC00262_cyto + CC00240_cyto --> CC00250_cyto + CC00253_cyto
	CR00643_cyto	-0.0104167	2 CC00253_cyto <=> CC00240_cyto + CC00502_cyto
	CR01401_cyto	0.0625	CC01809_cyto <=> CC01810_cyto
	CR00379_cyto	0.0625	CC01013_cyto + CC00232_cyto + CC00240_cyto --> CC00558_cyto + CC00250_cyto
	CR00206_mito	0.0625	7 CC00240_mito + 7 CC00246_mito + 7 CC00233_mito + CC00370_mito --> 8 CC00253_mito + 7 CC00990_mito + 7 CC00234_mito
	CR00902_cyto	0.0625	CC01543_cyto <=> CC01813_cyto
	CR00202_mito	0.0625	CC00240_mito + CC00246_mito + CC00233_mito + CC00558_mito --> CC00253_mito + CC00990_mito + CC00234_mito + CC00370_mito
	CR00341_cytoYmito	-0.541667	CC00262_cyto <=> CC00262_mito
	CR01007_mito	0.0208333	CC00233_mito + CC00366_mito --> CC00264_mito + CC00234_mito
	CR00487_mito	0.541667	CC00253_mito --> CC00240_mito + CC00262_mito
	CR01429_mito	-0.0208333	CC00486_mito <=> CC00562_mito
	CR00936_cyto	1	CC00432_cyto + CC00236_cyto --> CC00322_cyto + CC00235_cyto
	CR00179_mito	0.28125	2 CC00234_mito + CC00237_mito + 6 CC00238_mito --> 2 CC00233_mito + 6 CC00232_mito
	CR01061_cytoYmito	1	CC00287_cyto --> CC00287_mito
	CR00242_cyto	1	CC00754_cyto --> CC01377_cyto
	CR01128_cyto	0.0625	CC01546_cyto <=> CC01825_cyto
	CR01149_cyto	0.0625	CC01424_cyto + CC00937_cyto --> CC00427_cyto + CC01806_cyto
	CR00400_mito_mitoYcyto	-0.541667	CC00237_mito <=> CC00237_cyto
	CR00400_ext_extYcyto	0.541667	CC00237_ext <=> CC00237_cyto
	CR00635_cyto	1	CC01377_cyto --> CC00577_cyto
	CR00941_cyto	0.0625	CC01825_cyto + CC00235_cyto --> CC01826_cyto + CC00236_cyto
	CR01232_cyto	0.0625	CC01813_cyto + CC00235_cyto --> CC01814_cyto + CC00236_cyto
	CR00982_mito	0.0208333	CC00373_mito <=> CC00562_mito
	CR00247_mito	0.0208333	CC00313_mito + CC00379_mito --> CC00269_mito + CC00502_mito
	CR00789_cyto	0.0625	CC01816_cyto + CC00235_cyto --> CC01817_cyto + CC00236_cyto
	CR00342_mito	0.0208333	CC00522_mito --> CC00253_mito + CC00379_mito
	CR01375_mito	0.0208333	CC00253_mito + CC00502_mito --> CC00522_mito + CC00240_mito
	CR00374_cyto	0.0625	CC01820_cyto + CC00235_cyto --> CC01614_cyto + CC00236_cyto
	CR00355_cyto	0.0625	CC01815_cyto + CC00235_cyto --> CC01542_cyto + CC00236_cyto
	CR00333_cyto	1	CC00703_cyto --> CC00580_cyto + CC00244_cyto
	CR00437_cyto	0.0625	CC02293_cyto + CC00235_cyto --> CC02294_cyto + CC00236_cyto
	CR00783_cyto	1	CC00232_cyto + CC00254_cyto + CC00244_cyto --> CC00238_cyto + CC00287_cyto
	CR00192_mito	0.25	4 CC00238_mito + CC00237_mito + 2 CC00990_mito --> 4 CC00232_mito + 2 CC00246_mito
	CR00812_cyto	0.0625	CC01542_cyto <=> CC01816_cyto
	CR01310_cyto	0.0625	CC01826_cyto + CC00937_cyto <=> CC02293_cyto + CC00427_cyto
	CR00739_mito	0.0208333	CC00255_mito + CC00240_mito + CC00233_mito --> CC00234_mito + CC00313_mito
	CR01323_mito	0.0208333	CC00486_mito + CC00233_mito --> CC01653_mito + CC00234_mito
	CR00647_cyto	0.0625	CC01821_cyto + CC00235_cyto --> CC01555_cyto + CC00236_cyto
	CR00388_cyto	0.0625	CC01823_cyto + CC00937_cyto --> CC01824_cyto + CC00427_cyto
	CR00646_cyto	0.0625	CC01541_cyto <=> CC01475_cyto
	CR01235_cyto	1	CC00353_cyto --> CC00754_cyto + CC00244_cyto
	CR00531_mito	-0.0208333	CC00373_mito + CC00240_mito <=> CC00253_mito + CC00264_mito
	CR00536_cyto	0.0625	CC00235_cyto + CC01822_cyto --> CC01823_cyto + CC00236_cyto
	CR01224_cyto	0.0625	CC02295_cyto + CC00235_cyto --> CC02184_cyto + CC00236_cyto
	CR00791_cyto	0.0625	CC01819_cyto <=> CC01820_cyto
	CR01386_cyto	0.0625	CC00235_cyto + CC01806_cyto --> CC01541_cyto + CC00236_cyto
	CR00652_cyto	0.0625	CC00235_cyto + CC01810_cyto --> CC01811_cyto + CC00236_cyto
	CR00581_cyto	0.0625	CC01475_cyto + CC00235_cyto --> CC01807_cyto + CC00236_cyto
	CR00027_CC00558_cytoYmito	0.0625	CC00558_cyto --> CC00558_mito
	CR01068_cyto	0.0625	CC01555_cyto <=> CC01822_cyto
	CR00415_cyto	-1	CC00254_cyto + CC00703_cyto <=> CC00322_cyto + CC00577_cyto
Leucine transport, mitochondrion
	CR00175_CC00341_extYcyto	1	CC00341_ext <=> CC00341_cyto
	CR00451_cytoYmito	1	CC00341_cyto --> CC00341_mito
Lysine transport, mitochondrion
	CR00901_CC00273_cytoYmito	1	CC00273_cyto --> CC00273_mito
	CR00175_CC00273_extYcyto	1	CC00273_ext <=> CC00273_cyto
Methionine transport, mitochondrion
	CR00175_CC00295_extYcyto	1	CC00295_ext <=> CC00295_cyto
	CR00898_CC00295_cytoYmito	1	CC00295_cyto --> CC00295_mito
Phenylalanine transport, mitochondrion
	CR01046_cytoYmito	1	CC00301_cyto <=> CC00301_mito
	CR00175_CC00301_extYcyto	1	CC00301_ext <=> CC00301_cyto
Proline synthesis, maintenance in mitochondrion
	CR01295_mito	0.0185185	2 CC00269_mito + CC00237_mito + 4 CC00238_mito --> 2 CC00340_mito + 4 CC00232_mito
	CR01063_cyto	0.037037	CC01812_cyto + CC00235_cyto --> CC01543_cyto + CC00236_cyto
	CR01202_cyto	0.037037	CC01824_cyto + CC00235_cyto --> CC01546_cyto + CC00236_cyto
	CR00901_CC00273_cytoYmito	0.148148	CC00273_cyto --> CC00273_mito
	CR00175_CC00273_extYcyto	0.148148	CC00273_ext <=> CC00273_cyto
	CR00405_mito	-0.037037	CC00366_mito <=> CC00340_mito
	CR00405_cyto	-0.037037	CC00366_cyto <=> CC00340_cyto
	CR00502_mito	0.37037	CC01653_mito <=> CC00255_mito
	CR01289_cyto	0.037037	CC00253_cyto + CC00427_cyto <=> CC00240_cyto + CC01424_cyto
	CR00521_mito	0.37037	CC00232_mito + CC00252_mito --> CC00238_mito + CC00264_mito
	CR00582_cyto	0.037037	CC02294_cyto <=> CC02295_cyto
	CR00626_cyto	0.037037	CC01614_cyto + CC00937_cyto --> CC01821_cyto + CC00427_cyto
	CR00763_cyto	0.037037	CC01817_cyto + CC00937_cyto --> CC01818_cyto + CC00427_cyto
	CR01186_cyto	0.037037	CC01814_cyto + CC00937_cyto --> CC01815_cyto + CC00427_cyto
	CR01359_cytoYmito	0.259259	CC00397_cyto --> CC00397_mito
	CR01154_CC00397_extYcyto	0.296296	CC00397_ext <=> CC00397_cyto
	CR00911_cyto	0.037037	CC00235_cyto + CC01808_cyto --> CC01809_cyto + CC00236_cyto
	CR01271_cyto	0.296296	CC00427_cyto + CC00306_cyto <=> CC00240_cyto + CC00937_cyto
	CR00557_extYcyto	0.62963	CC00353_ext --> CC00353_cyto
	CR00308_cyto	0.037037	CC00465_cyto + CC00301_cyto + CC00237_cyto --> CC00462_cyto + CC00305_cyto
	CR00377_mito	0.037037	CC01342_mito <=> CC01443_mito
	CR00928_mito	0.037037	CC00925_mito + CC00233_mito --> CC00516_mito + CC00234_mito
	CR00454_cyto	0.037037	CC00232_cyto + CC00240_cyto + CC00379_cyto --> CC00250_cyto + CC00502_cyto
	CR00408_cyto_cytoYmito	0.962963	CC00238_cyto + CC00232_mito --> CC00238_mito + CC00232_cyto
[truncated: 25,915 more rows]
