# Supplementary material for: CardioNet: A human metabolic network suited for the study of cardiomyocyte metabolism
Source: BMC Syst Biol. 2012 Aug 29;6:114. doi: 10.1186/1752-0509-6-114 (PMC3568067; doi:10.1186/1752-0509-6-114)
Supplement: Additional file 5 — Metabolic network of the human cardiomyocyte in SBML format. [file 1752-0509-6-114-S5.sbml]

<?xml version="1.0" encoding="UTF-8"?>
<sbml  level="2" version="3"  xmlns="http://www.sbml.org/sbml/level2/version3" >
<model name="metannogen">
 <listOfSpeciesTypes>
  <speciesType id="CC00133" name="PI203_204" />
  <speciesType id="CC00042" name="Cholesterol_ester_epa" />
  <speciesType id="CC00113" name="PGP181_181" />
  <speciesType id="CC01546" name="_R__3_Hydroxypalmitoyl_ACP" />
  <speciesType id="CC02465" name="CDP_DG204_182" />
  <speciesType id="CC00390" name="Thymine" />
  <speciesType id="CC00416" name="Adenosine" />
  <speciesType id="CC00130" name="PI182_203" />
  <speciesType id="CC00446" name="Palmitate" />
  <speciesType id="CC00493" name="2_Oxoadipate" />
  <speciesType id="CC01299" name="3_Hydroxy_L_kynurenine" />
  <speciesType id="CC00735" name="Betaine" />
  <speciesType id="CC01601" name="Imidazole_4_acetaldehyde" />
  <speciesType id="CC02423" name="stearidonic acid" />
  <speciesType id="CC00465" name="Tetrahydrobiopterin" />
  <speciesType id="CC00129" name="PI182_204" />
  <speciesType id="CC00155" name="TAG160_161_203" />
  <speciesType id="CC00260" name="Glucose" />
  <speciesType id="CC00340" name="Fumarate" />
  <speciesType id="CC01388" name="Quinolinate" />
  <speciesType id="CC01089" name="Octanoyl_CoA" />
  <speciesType id="CC00192" name="TAG225_226_226" />
  <speciesType id="CC00265" name="Glycine" />
  <speciesType id="CC00253" name="Acetyl_CoA" />
  <speciesType id="CC00489" name="Spermidine" />
  <speciesType id="CC00185" name="TAG182_203_226" />
  <speciesType id="CC01824" name="3_Oxohexadecanoyl_ACP" />
  <speciesType id="CC00988" name="dUDP" />
  <speciesType id="CC02464" name="CDP_DG203_182" />
  <speciesType id="CC00901" name="Phosphopantetheine" />
  <speciesType id="CC00662" name="Phosphocholine" />
  <speciesType id="CC02187" name="CDP_diacylglycerol_pool" />
  <speciesType id="CC02203" name="SM_pool" />
  <speciesType id="CC00038" name="Cholesterol_ester_laur" />
  <speciesType id="CC00654" name="cAMP" />
  <speciesType id="CC00554" name="Isoleucine" />
  <speciesType id="CC02461" name="CDP_DG182_183" />
  <speciesType id="CC00953" name="Glucono_1,5_lactone_6P" />
  <speciesType id="CC01712" name="Deoxyinosine" />
  <speciesType id="CC00364" name="Adenine" />
  <speciesType id="CC00406" name="3PG" />
  <speciesType id="CC00047" name="Deoxythymidine" />
  <speciesType id="CC00091" name="PS182_202" />
  <speciesType id="CC00694" name="N_Acetyl_D_mannosamine" />
  <speciesType id="CC00233" name="NAD+" />
  <speciesType id="CC00300" name="Tryptophan" />
  <speciesType id="CC00154" name="TAG160_161_202" />
  <speciesType id="CC00089" name="PS182_204" />
  <speciesType id="CC00190" name="TAG182_202_225" />
  <speciesType id="CC00776" name="Sphinganine" />
  <speciesType id="CC00281" name="Formate" />
  <speciesType id="CC00375" name="Glycolate" />
  <speciesType id="CC01806" name="Acetoacetyl_ACP" />
  <speciesType id="CC00033" name="Lignoceroyl_CoA" />
  <speciesType id="CC00183" name="TAG182_203_224" />
  <speciesType id="CC00160" name="TAG160_161_226" />
  <speciesType id="CC00169" name="TAG180_181_225" />
  <speciesType id="CC00004" name="Myosin7B" />
  <speciesType id="CC00758" name="Creatinine" />
  <speciesType id="CC00114" name="PGP204_182" />
  <speciesType id="CC00112" name="PGP182_181" />
  <speciesType id="CC02155" name="HDL" />
  <speciesType id="CC02454" name="DG182_182_P" />
  <speciesType id="CC00254" name="Glutamate" />
  <speciesType id="CC02181" name="Linolenoyl_CoA" />
  <speciesType id="CC00361" name="GMP" />
  <speciesType id="CC00394" name="Valine" />
  <speciesType id="CC00074" name="DG182_203_P" />
  <speciesType id="CC00440" name="Lactose" />
  <speciesType id="CC00287" name="Glutamine" />
  <speciesType id="CC00238" name="ADP" />
  <speciesType id="CC00106" name="PE182_203" />
  <speciesType id="CC00990" name="FADH2" />
  <speciesType id="CC00104" name="PE204_224" />
  <speciesType id="CC00336" name="GAP" />
  <speciesType id="CC00206" name="GlcCerd181_160" />
  <speciesType id="CC00157" name="TAG160_161_205" />
  <speciesType id="CC00366" name="Malate" />
  <speciesType id="CC00525" name="dGDP" />
  <speciesType id="CC00164" name="TAG180_181_202" />
  <speciesType id="CC00088" name="PS204_224" />
  <speciesType id="CC00589" name="dUTP" />
  <speciesType id="CC00090" name="PS182_203" />
  <speciesType id="CC00126" name="PI160_161" />
  <speciesType id="CC00025" name="Eicosapentaenoic_acid" />
  <speciesType id="CC02222" name="Cholesterol_ester_gla" />
  <speciesType id="CC00385" name="5_Methylthioadenosine" />
  <speciesType id="CC00497" name="Citrulline" />
  <speciesType id="CC00240" name="CoA" />
  <speciesType id="CC02180" name="Linoleoyl_CoA" />
  <speciesType id="CC01888" name="2_Hydroxybutyrate" />
  <speciesType id="CC02446" name="DG182_182" />
  <speciesType id="CC02457" name="DG181_181_P" />
  <speciesType id="CC01881" name="D_4_Hydroxy_2_oxoglutarate" />
  <speciesType id="CC00258" name="UDP_glucose" />
  <speciesType id="CC00439" name="Guanine" />
  <speciesType id="CC00059" name="1MG224_3P" />
  <speciesType id="CC00400" name="Ethanolamine" />
  <speciesType id="CC00724" name="XTP" />
  <speciesType id="CC00548" name="Tryptamine" />
  <speciesType id="CC00369" name="Nicotinamide" />
  <speciesType id="CC01239" name="3_Dehydrosphinganine" />
  <speciesType id="CC00091" name="PS182_202" />
  <speciesType id="CC00609" name="Cystine" />
  <speciesType id="CC00102" name="PE160_161" />
  <speciesType id="CC00087" name="PS180_181" />
  <speciesType id="CC00016" name="Aminopropionaldehyde" />
  <speciesType id="CC01140" name="Phosphocreatine" />
  <speciesType id="CC00446" name="Palmitate" />
  <speciesType id="CC01887" name="Propinol adenylate" />
  <speciesType id="CC02217" name="Cholesterol_ester_palmn" />
  <speciesType id="CC00136" name="CL203_182_182_182" />
  <speciesType id="CC00536" name="Thiamin" />
  <speciesType id="CC00398" name="Cholesterol" />
  <speciesType id="CC00601" name="Cytidine" />
  <speciesType id="CC00462" name="Dihydrobiopterin" />
  <speciesType id="CC02318" name="Cholestenol" />
  <speciesType id="CC00182" name="TAG182_203_205" />
  <speciesType id="CC00240" name="CoA" />
  <speciesType id="CC00616" name="Folate" />
  <speciesType id="CC01976" name="gamma_Linolenate" />
  <speciesType id="CC01543" name="_R__3_Hydroxyoctanoyl_ACP" />
  <speciesType id="CC00086" name="PS160_161" />
  <speciesType id="CC00104" name="PE204_224" />
  <speciesType id="CC00039" name="Cholesterol_ester_myr" />
  <speciesType id="CC01089" name="Octanoyl_CoA" />
  <speciesType id="CC00370" name="Palmitoyl_CoA" />
  <speciesType id="CC00725" name="O2." />
  <speciesType id="CC00143" name="Docosatetraenoyl_CoA" />
  <speciesType id="CC00295" name="Methionine" />
  <speciesType id="CC00044" name="Tetracosapentaenoic_acid" />
  <speciesType id="CC01815" name="3_Oxodecanoyl_ACP" />
  <speciesType id="CC01808" name="3_Oxohexanoyl_ACP" />
  <speciesType id="CC00258" name="UDP_glucose" />
  <speciesType id="CC01297" name="2_Amino_acetoacetate" />
  <speciesType id="CC01403" name="Adenylosuccinate" />
  <speciesType id="CC00588" name="dTTP" />
  <speciesType id="CC00308" name="Fructose_6P" />
  <speciesType id="CC01016" name="Linoleate" />
  <speciesType id="CC00442" name="Taurine" />
  <speciesType id="CC00170" name="TAG180_181_226" />
  <speciesType id="CC01564" name="FAICAR" />
  <speciesType id="CC00232" name="ATP" />
  <speciesType id="CC00334" name="Glycerol" />
  <speciesType id="CC00260" name="Glucose" />
  <speciesType id="CC01050" name="Elaidate" />
  <speciesType id="CC02218" name="Cholesterol_ester_stea" />
  <speciesType id="CC00083" name="CDP_DG182_202" />
  <speciesType id="CC00576" name="N_Carbamoyl_L_aspartate" />
  <speciesType id="CC00919" name="4_Hydroxyphenylpyruvate" />
  <speciesType id="CC00107" name="PE182_202" />
  <speciesType id="CC00625" name="Hexadecanal" />
  <speciesType id="CC00237" name="O2" />
  <speciesType id="CC00530" name="Urate" />
  <speciesType id="CC00498" name="Kynurenine" />
  <speciesType id="CC00152" name="TAG160_161_182" />
  <speciesType id="CC00345" name="GSSG" />
  <speciesType id="CC00047" name="Deoxythymidine" />
  <speciesType id="CC01888" name="2_Hydroxybutyrate" />
  <speciesType id="CC02420" name="Dihomo_gamma_linolenoyl_CoA" />
  <speciesType id="CC00088" name="PS204_224" />
  <speciesType id="CC00196" name="TAG203_204_225" />
  <speciesType id="CC00188" name="TAG182_202_205" />
  <speciesType id="CC00281" name="Formate" />
  <speciesType id="CC00144" name="Eicosadienoic_acid" />
  <speciesType id="CC00558" name="Stearoyl_CoA" />
  <speciesType id="CC00269" name="Succinate" />
  <speciesType id="CC00811" name="2_Oxoglutaramate" />
  <speciesType id="CC00127" name="PI180_181" />
  <speciesType id="CC00220" name="Hexanoate" />
  <speciesType id="CC01496" name="_R__4_Phosphopantothenoyl_cysteine" />
  <speciesType id="CC00207" name="GlcCerd181_180" />
  <speciesType id="CC00033" name="Lignoceroyl_CoA" />
  <speciesType id="CC00276" name="GSH" />
  <speciesType id="CC00009" name="Myosin3" />
  <speciesType id="CC00062" name="DG160_161" />
  <speciesType id="CC00433" name="Dimethylallyl_PP" />
  <speciesType id="CC00245" name="UDP" />
  <speciesType id="CC00115" name="PGP203_182" />
  <speciesType id="CC00776" name="Sphinganine" />
  <speciesType id="CC00601" name="Cytidine" />
  <speciesType id="CC00636" name="Pyridoxamine" />
  <speciesType id="CC01633" name="Decanoyl_CoA" />
  <speciesType id="CC00299" name="Ornithine" />
  <speciesType id="CC00089" name="PS182_204" />
  <speciesType id="CC00275" name="Aspartate" />
  <speciesType id="CC00163" name="TAG180_181_183" />
  <speciesType id="CC01501" name="N_Formyl_GAR" />
  <speciesType id="CC00536" name="Thiamin" />
  <speciesType id="CC00941" name="_R__Methylmalonyl_CoA" />
  <speciesType id="CC00150" name="TAG160_161_180" />
  <speciesType id="CC00746" name="Squalene" />
  <speciesType id="CC01477" name="N_Acetylmannosamine_6P" />
  <speciesType id="CC00192" name="TAG225_226_226" />
  <speciesType id="CC00401" name="UDP_xylose" />
  <speciesType id="CC00249" name="SAM" />
  <speciesType id="CC00165" name="TAG180_181_203" />
  <speciesType id="CC02183" name="Arachidonyl_CoA" />
  <speciesType id="CC00986" name="dIDP" />
  <speciesType id="CC01882" name="L_erythro_4_Hydroxyglutamate" />
  <speciesType id="CC02460" name="CDP_DG182_182" />
  <speciesType id="CC00417" name="Sarcosine" />
  <speciesType id="CC02368" name="myristic_acid" />
  <speciesType id="CC00290" name="Formaldehyde" />
  <speciesType id="CC00166" name="TAG180_181_204" />
  <speciesType id="CC01807" name="Butyryl_ACP" />
  <speciesType id="CC00262" name="Acetate" />
  <speciesType id="CC00321" name="Propanoyl_CoA" />
  <speciesType id="CC00530" name="Urate" />
  <speciesType id="CC00371" name="Homocysteine" />
  <speciesType id="CC01821" name="3_Oxotetradecanoyl_ACP" />
  <speciesType id="CC00662" name="Phosphocholine" />
  <speciesType id="CC00250" name="AMP" />
  <speciesType id="CC00146" name="Arachidonoyl_CoA" />
  <speciesType id="CC00081" name="CDP_DG182_204" />
  <speciesType id="CC01301" name="3_Methylglutaconyl_CoA" />
  <speciesType id="CC00214" name="LPC182_00" />
  <speciesType id="CC00177" name="TAG182_204_224" />
  <speciesType id="CC00233" name="NAD+" />
  <speciesType id="CC00431" name="4_Methyl_2_oxopentanoate" />
  <speciesType id="CC00045" name="Cholesterol_ester_acetate" />
  <speciesType id="CC00184" name="TAG182_203_225" />
  <speciesType id="CC00082" name="CDP_DG182_203" />
  <speciesType id="CC00128" name="PI204_224" />
  <speciesType id="CC00281" name="Formate" />
  <speciesType id="CC00422" name="Arachidonate" />
  <speciesType id="CC00229" name="ApoE" />
  <speciesType id="CC02182" name="gamma_Linolenoyl_CoA" />
  <speciesType id="CC00746" name="Squalene" />
  <speciesType id="CC01366" name="7alpha_Hydroxycholesterol" />
  <speciesType id="CC00161" name="TAG180_181_181" />
  <speciesType id="CC00519" name="Geranylgeranyl_PP" />
  <speciesType id="CC00244" name="NH3" />
  <speciesType id="CC00305" name="Tyrosine" />
  <speciesType id="CC00142" name="Docosapentaenoyl_CoA" />
  <speciesType id="CC02296" name="Dihomo_gamma_linolenate" />
  <speciesType id="CC02183" name="Arachidonyl_CoA" />
  <speciesType id="CC00150" name="TAG160_161_180" />
  <speciesType id="CC00177" name="TAG182_204_224" />
  <speciesType id="CC00446" name="Palmitate" />
  <speciesType id="CC00193" name="TAG203_204_204" />
  <speciesType id="CC00040" name="Cholesterol_ester_dihomogla" />
  <speciesType id="CC00398" name="Cholesterol" />
  <speciesType id="CC00072" name="DG204_224_P" />
  <speciesType id="CC01076" name="5_Oxoproline" />
  <speciesType id="CC00167" name="TAG180_181_205" />
  <speciesType id="CC02178" name="Palmitolate" />
  <speciesType id="CC00812" name="cGMP" />
  <speciesType id="CC02060" name="2__1,2_Dihydroxyethyl__TPP" />
  <speciesType id="CC02155" name="HDL" />
  <speciesType id="CC00291" name="Thiamin_PP" />
  <speciesType id="CC01013" name="Stearate" />
  <speciesType id="CC00099" name="PC182_202" />
  <speciesType id="CC00422" name="Arachidonate" />
  <speciesType id="CC01331" name="Galactose_1P" />
  <speciesType id="CC00948" name="GDP_4_dehydro_6_deoxy_D_mannose" />
  <speciesType id="CC00306" name="Malonyl_CoA" />
  <speciesType id="CC01977" name="Linolenate" />
  <speciesType id="CC00287" name="Glutamine" />
  <speciesType id="CC00197" name="TAG203_204_226" />
  <speciesType id="CC02451" name="DG204_182" />
  <speciesType id="CC02178" name="Palmitolate" />
  <speciesType id="CC02450" name="DG203_182" />
  <speciesType id="CC00131" name="PI182_202" />
  <speciesType id="CC01273" name="5_Phosphoribosylamine" />
  <speciesType id="CC00201" name="Cerd181_180" />
  <speciesType id="CC00315" name="sn_Glycerol_3P" />
  <speciesType id="CC02325" name="Glycogenin_G11" />
  <speciesType id="CC00165" name="TAG180_181_203" />
  <speciesType id="CC00325" name="UMP" />
  <speciesType id="CC00096" name="PC204_224" />
  <speciesType id="CC00157" name="TAG160_161_205" />
  <speciesType id="CC00962" name="3_Hydroxy_N6,N6,N6_trimethyl_L_lysine" />
  <speciesType id="CC00252" name="Pyruvate" />
  <speciesType id="CC01977" name="Linolenate" />
  <speciesType id="CC00837" name="Ferricytochrome b5" />
  <speciesType id="CC00268" name="Alanine" />
  <speciesType id="CC02219" name="Cholesterol_ester_ol" />
  <speciesType id="CC00434" name="1,3DPG" />
  <speciesType id="CC00314" name="Glucose_6P" />
  <speciesType id="CC02180" name="Linoleoyl_CoA" />
  <speciesType id="CC00132" name="PI225_226" />
  <speciesType id="CC01811" name="Hexanoyl_ACP" />
  <speciesType id="CC00439" name="Guanine" />
  <speciesType id="CC00543" name="Histamine" />
  <speciesType id="CC00342" name="Galactose" />
  <speciesType id="CC00285" name="Arginine" />
  <speciesType id="CC00105" name="PE182_204" />
  <speciesType id="CC00497" name="Citrulline" />
  <speciesType id="CC00151" name="TAG160_161_181" />
  <speciesType id="CC00015" name="N_Acetylspermidine" />
  <speciesType id="CC00845" name="Hydracrylate" />
  <speciesType id="CC00180" name="TAG182_203_203" />
  <speciesType id="CC00329" name="DHAP" />
  <speciesType id="CC00524" name="dAMP" />
  <speciesType id="CC00479" name="Uridine" />
  <speciesType id="CC00098" name="PC182_203" />
  <speciesType id="CC00586" name="Nicotinamide D_ribonucleotide" />
  <speciesType id="CC00190" name="TAG182_202_225" />
  <speciesType id="CC00370" name="Palmitoyl_CoA" />
  <speciesType id="CC00235" name="NADPH" />
  <speciesType id="CC00202" name="Cerd181_160_1P" />
  <speciesType id="CC00526" name="dGMP" />
  <speciesType id="CC01712" name="Deoxyinosine" />
  <speciesType id="CC00923" name="Nicotinate ribonucleotide" />
  <speciesType id="CC00061" name="1MG203_3P" />
  <speciesType id="CC00101" name="PC203_204" />
  <speciesType id="CC00281" name="Formate" />
  <speciesType id="CC00025" name="Eicosapentaenoic_acid" />
  <speciesType id="CC00383" name="Hydroxypyruvate" />
  <speciesType id="CC00103" name="PE180_181" />
  <speciesType id="CC00105" name="PE182_204" />
  <speciesType id="CC00234" name="NADH" />
  <speciesType id="CC00399" name="Threonine" />
  <speciesType id="CC00341" name="Leucine" />
  <speciesType id="CC00397" name="L_Lactate" />
  <speciesType id="CC00183" name="TAG182_203_224" />
  <speciesType id="CC00098" name="PC182_203" />
  <speciesType id="CC02220" name="Cholesterol_ester_lin" />
  <speciesType id="CC00245" name="UDP" />
  <speciesType id="CC02455" name="DG182_183_P" />
  <speciesType id="CC02007" name="Lignocerate" />
  <speciesType id="CC00542" name="Guanosine" />
  <speciesType id="CC00467" name="Erythrose_4P" />
  <speciesType id="CC00491" name="Sphingosine" />
  <speciesType id="CC01333" name="Argininosuccinate" />
  <speciesType id="CC00187" name="TAG182_202_204" />
  <speciesType id="CC00080" name="CDP_DG204_222" />
  <speciesType id="CC00218" name="Tetracosatetraenoyl_CoA" />
  <speciesType id="CC00422" name="Arachidonate" />
  <speciesType id="CC00163" name="TAG180_181_183" />
  <speciesType id="CC01596" name="S__2_Methylbutanoyl__dihydrolipoamide" />
  <speciesType id="CC00109" name="PE203_204" />
  <speciesType id="CC00236" name="NADP+" />
  <speciesType id="CC00378" name="Propanoate" />
  <speciesType id="CC00379" name="Acetoacetate" />
  <speciesType id="CC00225" name="ApoB100" />
  <speciesType id="CC00274" name="Glyoxylate" />
  <speciesType id="CC00209" name="SM_d181_180" />
  <speciesType id="CC01822" name="_2E__Tetradecenoyl_ACP" />
  <speciesType id="CC00263" name="GDP" />
  <speciesType id="CC00335" name="Ribose_5P" />
  <speciesType id="CC00155" name="TAG160_161_203" />
  <speciesType id="CC00505" name="_S__Dihydroorotate" />
  <speciesType id="CC00235" name="NADPH" />
  <speciesType id="CC00325" name="UMP" />
  <speciesType id="CC00066" name="DG182_203" />
  <speciesType id="CC00085" name="CDP_DG203_204" />
  <speciesType id="CC00253" name="Acetyl_CoA" />
  <speciesType id="CC00179" name="TAG182_204_226" />
  <speciesType id="CC00348" name="IMP" />
  <speciesType id="CC00209" name="SM_d181_180" />
  <speciesType id="CC00324" name="IDP" />
  <speciesType id="CC00013" name="Tropomyosin_alpha4_chain" />
  <speciesType id="CC00322" name="THF" />
  <speciesType id="CC00060" name="1MG225_3P" />
  <speciesType id="CC00178" name="TAG182_204_225" />
  <speciesType id="CC00109" name="PE203_204" />
  <speciesType id="CC01070" name="Lauroyl_CoA" />
  <speciesType id="CC01820" name="_2E__Dodecenoyl_ACP" />
  <speciesType id="CC00384" name="Carbamoyl_P" />
  <speciesType id="CC00264" name="OAA" />
  <speciesType id="CC00194" name="TAG203_204_205" />
  <speciesType id="CC00210" name="LPC160_00" />
  <speciesType id="CC00255" name="AKG" />
  <speciesType id="CC00707" name="gamma_Glutamyl_cysteine" />
  <speciesType id="CC02061" name="Phosphodimethylethanolamine" />
  <speciesType id="CC00656" name="Glyceraldehyde" />
  <speciesType id="CC00166" name="TAG180_181_204" />
  <speciesType id="CC00188" name="TAG182_202_205" />
  <speciesType id="CC00195" name="TAG203_204_224" />
  <speciesType id="CC00355" name="Inositol" />
  <speciesType id="CC01826" name="Hexadecanoyl_ACP" />
  <speciesType id="CC00031" name="Docosahexaenoic_acid" />
  <speciesType id="CC00433" name="Dimethylallyl_PP" />
  <speciesType id="CC01631" name="_2E__Hexadecenoyl_CoA" />
  <speciesType id="CC00313" name="Succinyl_CoA" />
  <speciesType id="CC00068" name="DG225_226" />
  <speciesType id="CC00490" name="L_Carnitine" />
  <speciesType id="CC00264" name="OAA" />
  <speciesType id="CC00788" name="Pantothenate" />
  <speciesType id="CC01195" name="3_Ureidopropionate" />
  <speciesType id="CC00026" name="Eicosatetraenoic_acid" />
  <speciesType id="CC00358" name="N_Acetylglucosamine" />
  <speciesType id="CC00715" name="Methylmalonyl_CoA" />
  <speciesType id="CC01772" name="Formylanthranilate" />
  <speciesType id="CC01849" name="N1_Methyl_4_pyridone_5_carboxamide" />
  <speciesType id="CC00360" name="5,10_Methylene_THF" />
  <speciesType id="CC00254" name="Glutamate" />
  <speciesType id="CC01066" name="Thyminose" />
  <speciesType id="CC00149" name="TAG160_161_161" />
  <speciesType id="CC00002" name="Myosin6" />
  <speciesType id="CC00085" name="CDP_DG203_204" />
  <speciesType id="CC00101" name="PC203_204" />
  <speciesType id="CC00394" name="Valine" />
  <speciesType id="CC01345" name="5_Formyl_THF" />
  <speciesType id="CC00215" name="LPC00_204" />
  <speciesType id="CC00609" name="Cystine" />
  <speciesType id="CC01136" name="L_Cystathionine" />
  <speciesType id="CC00881" name="_R__3_Hydroxybutanoate" />
  <speciesType id="CC00526" name="dGMP" />
  <speciesType id="CC01893" name="3_Hydroxyisovaleryl_CoA" />
  <speciesType id="CC00275" name="Aspartate" />
  <speciesType id="CC00109" name="PE203_204" />
  <speciesType id="CC00256" name="H2O2" />
  <speciesType id="CC00196" name="TAG203_204_225" />
  <speciesType id="CC00032" name="Stearidonoyl_CoA" />
  <speciesType id="CC00121" name="PG203_182" />
  <speciesType id="CC00296" name="PEP" />
  <speciesType id="CC02464" name="CDP_DG203_182" />
  <speciesType id="CC00914" name="L_Glutamate 5_semialdehyde" />
  <speciesType id="CC01542" name="_R__3_Hydroxydecanoyl_ACP" />
  <speciesType id="CC00417" name="Sarcosine" />
  <speciesType id="CC00466" name="Mannose_6P" />
  <speciesType id="CC02293" name="3_Oxostearoyl_ACP" />
  <speciesType id="CC00011" name="TroponinC" />
  <speciesType id="CC00301" name="Phenylalanine" />
  <speciesType id="CC00319" name="Cysteine" />
  <speciesType id="CC00176" name="TAG182_204_205" />
  <speciesType id="CC00084" name="CDP_DG225_226" />
  <speciesType id="CC00307" name="Acetaldehyde" />
  <speciesType id="CC01443" name="3_Hydroxyisobutyryl_CoA" />
  <speciesType id="CC00191" name="TAG182_202_226" />
  <speciesType id="CC00408" name="Ribulose_5P" />
  <speciesType id="CC00145" name="Docosahexaenoyl_CoA" />
  <speciesType id="CC01335" name="NeuNGc" />
  <speciesType id="CC00342" name="Galactose" />
  <speciesType id="CC01877" name="N__omega__Hydroxyarginine" />
  <speciesType id="CC00359" name="3_Methyl_2_oxobutyrate" />
  <speciesType id="CC00297" name="UTP" />
  <speciesType id="CC00211" name="LPC180_00" />
  <speciesType id="CC00060" name="1MG225_3P" />
  <speciesType id="CC00103" name="PE180_181" />
  <speciesType id="CC00236" name="NADP+" />
  <speciesType id="CC00120" name="PG204_182" />
  <speciesType id="CC00025" name="Eicosapentaenoic_acid" />
  <speciesType id="CC00277" name="UDP_galactose" />
  <speciesType id="CC00510" name="Oxidized thioredoxin" />
  <speciesType id="CC00446" name="Palmitate" />
  <speciesType id="CC00520" name="Fructose_1,6PP" />
  <speciesType id="CC00358" name="N_Acetylglucosamine" />
  <speciesType id="CC00577" name="N_Formimino_L_glutamate" />
  <speciesType id="CC00275" name="Aspartate" />
  <speciesType id="CC00213" name="LPC204_00" />
  <speciesType id="CC01241" name="Isovaleryl_CoA" />
  <speciesType id="CC00163" name="TAG180_181_183" />
  <speciesType id="CC00133" name="PI203_204" />
  <speciesType id="CC00159" name="TAG160_161_225" />
  <speciesType id="CC01597" name="S__3_Methylbutanoyl__dihydrolipoamide" />
  <speciesType id="CC02455" name="DG182_183_P" />
  <speciesType id="CC00273" name="Lysine" />
  <speciesType id="CC00446" name="Palmitate" />
  <speciesType id="CC00315" name="sn_Glycerol_3P" />
  <speciesType id="CC01555" name="HMA" />
  <speciesType id="CC00578" name="5_Methyl_THF" />
  <speciesType id="CC00190" name="TAG182_202_225" />
  <speciesType id="CC00587" name="dCTP" />
  <speciesType id="CC00183" name="TAG182_203_224" />
  <speciesType id="CC00299" name="Ornithine" />
  <speciesType id="CC01127" name="2_Aminomuconate" />
  <speciesType id="CC00509" name="Thioredoxin" />
  <speciesType id="CC02183" name="Arachidonyl_CoA" />
  <speciesType id="CC00281" name="Formate" />
  <speciesType id="CC00128" name="PI204_224" />
  <speciesType id="CC00159" name="TAG160_161_225" />
  <speciesType id="CC00250" name="AMP" />
  <speciesType id="CC00189" name="TAG182_202_224" />
  <speciesType id="CC00046" name="_4,7,10,13,16__docosapentaenoic_acid" />
  <speciesType id="CC02366" name="decanoic_acid" />
  <speciesType id="CC00110" name="PGP182_182" />
  <speciesType id="CC01507" name="_S__3_Hydroxy_2_methylbutyryl_CoA" />
  <speciesType id="CC00244" name="NH3" />
  <speciesType id="CC00046" name="_4,7,10,13,16__docosapentaenoic_acid" />
  <speciesType id="CC00010" name="TroponinT" />
  <speciesType id="CC00232" name="ATP" />
  <speciesType id="CC00285" name="Arginine" />
  <speciesType id="CC00374" name="Mannose" />
  <speciesType id="CC00056" name="1MG180_3P" />
  <speciesType id="CC00099" name="PC182_202" />
  <speciesType id="CC00990" name="FADH2" />
  <speciesType id="CC00156" name="TAG160_161_204" />
  <speciesType id="CC00528" name="dTMP" />
  <speciesType id="CC00483" name="CDP_choline" />
  <speciesType id="CC00207" name="GlcCerd181_180" />
  <speciesType id="CC00028" name="Docosatetraenoic_acid" />
  <speciesType id="CC00150" name="TAG160_161_180" />
  <speciesType id="CC00232" name="ATP" />
  <speciesType id="CC00345" name="GSSG" />
  <speciesType id="CC00132" name="PI225_226" />
  <speciesType id="CC00381" name="Phenylpyruvate" />
  <speciesType id="CC00152" name="TAG160_161_182" />
  <speciesType id="CC01629" name="Hexanoyl_CoA" />
  <speciesType id="CC00291" name="Thiamin_PP" />
  <speciesType id="CC02007" name="Lignocerate" />
  <speciesType id="CC00262" name="Acetate" />
  <speciesType id="CC00012" name="Titin" />
  <speciesType id="CC00563" name="_R__Mevalonate" />
  <speciesType id="CC00026" name="Eicosatetraenoic_acid" />
  <speciesType id="CC00046" name="_4,7,10,13,16__docosapentaenoic_acid" />
  <speciesType id="CC00032" name="Stearidonoyl_CoA" />
  <speciesType id="CC00508" name="Geranyl_PP" />
  <speciesType id="CC02366" name="decanoic_acid" />
  <speciesType id="CC00079" name="CDP_DG180_181" />
  <speciesType id="CC00414" name="Maltose" />
  <speciesType id="CC00794" name="Deoxycytidine" />
  <speciesType id="CC00256" name="H2O2" />
  <speciesType id="CC00186" name="TAG182_202_203" />
  <speciesType id="CC00030" name="Docosapentaenoic_acid" />
  <speciesType id="CC00205" name="GalCerd181_180" />
  <speciesType id="CC00074" name="DG182_203_P" />
  <speciesType id="CC02459" name="DG204_182_P" />
  <speciesType id="CC02219" name="Cholesterol_ester_ol" />
  <speciesType id="CC00335" name="Ribose_5P" />
  <speciesType id="CC00475" name="Inosine" />
  <speciesType id="CC00523" name="N_Acetylglucosamine_6P" />
  <speciesType id="CC00175" name="TAG182_204_204" />
  <speciesType id="CC00108" name="PE225_226" />
  <speciesType id="CC00195" name="TAG203_204_224" />
  <speciesType id="CC00320" name="beta_Alanine" />
  <speciesType id="CC00401" name="UDP_xylose" />
  <speciesType id="CC00095" name="PC180_181" />
  <speciesType id="CC01631" name="_2E__Hexadecenoyl_CoA" />
  <speciesType id="CC00195" name="TAG203_204_224" />
  <speciesType id="CC00905" name="_R__5_Diphosphomevalonate" />
  <speciesType id="CC00792" name="Crotonyl_CoA" />
  <speciesType id="CC00087" name="PS180_181" />
  <speciesType id="CC02178" name="Palmitolate" />
  <speciesType id="CC01600" name="N_Methylhistamine" />
  <speciesType id="CC00233" name="NAD+" />
  <speciesType id="CC00938" name="N_Methylethanolamine_P" />
  <speciesType id="CC01819" name="D_3_Hydroxydodecanoyl_ACP" />
  <speciesType id="CC00147" name="Eicosapentaenoyl_CoA" />
  <speciesType id="CC00630" name="Deoxyuridine" />
  <speciesType id="CC01653" name="Oxalosuccinate" />
  <speciesType id="CC00042" name="Cholesterol_ester_epa" />
  <speciesType id="CC00684" name="3_Hydroxyanthranilate" />
  <speciesType id="CC00197" name="TAG203_204_226" />
  <speciesType id="CC01719" name="3_Sulfopyruvate" />
  <speciesType id="CC00186" name="TAG182_202_203" />
  <speciesType id="CC00131" name="PI182_202" />
  <speciesType id="CC01614" name="Dodecanoyl_ACP" />
  <speciesType id="CC01976" name="gamma_Linolenate" />
  <speciesType id="CC01004" name="Cys_Gly" />
  <speciesType id="CC00616" name="Folate" />
  <speciesType id="CC00540" name="Xanthine" />
  <speciesType id="CC00280" name="CMP" />
  <speciesType id="CC00084" name="CDP_DG225_226" />
  <speciesType id="CC00197" name="TAG203_204_226" />
  <speciesType id="CC02217" name="Cholesterol_ester_palmn" />
  <speciesType id="CC01812" name="3_Oxooctanoyl_ACP" />
  <speciesType id="CC00206" name="GlcCerd181_160" />
  <speciesType id="CC00609" name="Cystine" />
  <speciesType id="CC00108" name="PE225_226" />
  <speciesType id="CC00568" name="5,6_Dihydrouracil" />
  <speciesType id="CC00937" name="Malonyl_ACP" />
  <speciesType id="CC00262" name="Acetate" />
  <speciesType id="CC00029" name="Tetracosatetraenoic_acid" />
  <speciesType id="CC00850" name="Dimethylglycine" />
  <speciesType id="CC00244" name="NH3" />
  <speciesType id="CC00518" name="Glucosamine_6P" />
  <speciesType id="CC01818" name="3_Oxododecanoyl_ACP" />
  <speciesType id="CC00794" name="Deoxycytidine" />
  <speciesType id="CC00280" name="CMP" />
  <speciesType id="CC00284" name="FMN" />
  <speciesType id="CC00106" name="PE182_203" />
  <speciesType id="CC00220" name="Hexanoate" />
  <speciesType id="CC01093" name="Thiocysteine" />
  <speciesType id="CC00488" name="Pyridoxine" />
  <speciesType id="CC00301" name="Phenylalanine" />
  <speciesType id="CC00028" name="Docosatetraenoic_acid" />
  <speciesType id="CC00353" name="Histidine" />
  <speciesType id="CC00432" name="10_Formyl_THF" />
  <speciesType id="CC00540" name="Xanthine" />
  <speciesType id="CC00212" name="LPC00_181" />
  <speciesType id="CC00254" name="Glutamate" />
  <speciesType id="CC00452" name="Riboflavin" />
  <speciesType id="CC01424" name="Acetyl_ACP" />
  <speciesType id="CC00422" name="Arachidonate" />
  <speciesType id="CC00654" name="cAMP" />
  <speciesType id="CC00452" name="Riboflavin" />
  <speciesType id="CC00455" name="Glycerate" />
  <speciesType id="CC00490" name="L_Carnitine" />
  <speciesType id="CC00378" name="Propanoate" />
  <speciesType id="CC00063" name="DG180_181" />
  <speciesType id="CC01594" name="14_Demethyllanosterol" />
  <speciesType id="CC00353" name="Histidine" />
  <speciesType id="CC00504" name="4_Aminobutyrate" />
  <speciesType id="CC00620" name="Oleoyl_CoA" />
  <speciesType id="CC00527" name="dTDP" />
  <speciesType id="CC00176" name="TAG182_204_205" />
  <speciesType id="CC00273" name="Lysine" />
  <speciesType id="CC00486" name="Isocitrate" />
  <speciesType id="CC00500" name="Deoxyguanosine" />
  <speciesType id="CC00039" name="Cholesterol_ester_myr" />
  <speciesType id="CC00921" name="4_Trimethylammoniobutanoate" />
  <speciesType id="CC00480" name="Creatine" />
  <speciesType id="CC00129" name="PI182_204" />
  <speciesType id="CC01312" name="Glutamyl_5P" />
  <speciesType id="CC00086" name="PS160_161" />
  <speciesType id="CC00255" name="AKG" />
  <speciesType id="CC00435" name="CO" />
  <speciesType id="CC00080" name="CDP_DG204_222" />
  <speciesType id="CC02223" name="Cholesterol_ester_arach" />
  <speciesType id="CC00443" name="Butyrate" />
  <speciesType id="CC00398" name="Cholesterol" />
  <speciesType id="CC00094" name="PC160_161" />
  <speciesType id="CC00097" name="PC182_204" />
  <speciesType id="CC00104" name="PE204_224" />
  <speciesType id="CC00077" name="DG203_204_P" />
  <speciesType id="CC00244" name="NH3" />
  <speciesType id="CC00285" name="Arginine" />
  <speciesType id="CC00092" name="PS225_226" />
  <speciesType id="CC00265" name="Glycine" />
  <speciesType id="CC00348" name="IMP" />
  <speciesType id="CC00089" name="PS182_204" />
  <speciesType id="CC00246" name="FAD" />
  <speciesType id="CC00447" name="Pyridoxal" />
  <speciesType id="CC00081" name="CDP_DG182_204" />
  <speciesType id="CC00030" name="Docosapentaenoic_acid" />
  <speciesType id="CC02182" name="gamma_Linolenoyl_CoA" />
  <speciesType id="CC00987" name="dITP" />
  <speciesType id="CC00865" name="Squalene 2,3_oxide" />
  <speciesType id="CC00683" name="2PG" />
  <speciesType id="CC00522" name="HMG_CoA" />
  <speciesType id="CC02462" name="CDP_DG182_181" />
  <speciesType id="CC00745" name="Spermine" />
  <speciesType id="CC02456" name="DG182_181_P" />
  <speciesType id="CC00788" name="Pantothenate" />
  <speciesType id="CC00148" name="8Z_11Z_14Z_17Z_eicosatetraenoyl_CoA" />
  <speciesType id="CC00476" name="Orotate" />
  <speciesType id="CC02317" name="Formylglutathione" />
  <speciesType id="CC00510" name="Oxidized thioredoxin" />
  <speciesType id="CC00682" name="Isobutyryl_CoA" />
  <speciesType id="CC00542" name="Guanosine" />
  <speciesType id="CC00383" name="Hydroxypyruvate" />
  <speciesType id="CC00237" name="O2" />
  <speciesType id="CC02205" name="PI_pool" />
  <speciesType id="CC02172" name="Cholesterol_ester_pool" />
  <speciesType id="CC00152" name="TAG160_161_182" />
  <speciesType id="CC00919" name="4_Hydroxyphenylpyruvate" />
  <speciesType id="CC00187" name="TAG182_202_204" />
  <speciesType id="CC02315" name="Methylthioribose_1P" />
  <speciesType id="CC00070" name="DG160_161_P" />
  <speciesType id="CC00349" name="dATP" />
  <speciesType id="CC00201" name="Cerd181_180" />
  <speciesType id="CC01191" name="Myristoyl_CoA" />
  <speciesType id="CC00131" name="PI182_202" />
  <speciesType id="CC00269" name="Succinate" />
  <speciesType id="CC00034" name="trans_Octadec_2_enoyl_CoA" />
  <speciesType id="CC00322" name="THF" />
  <speciesType id="CC00179" name="TAG182_204_226" />
  <speciesType id="CC00055" name="1MG160_3P" />
  <speciesType id="CC02172" name="Cholesterol_ester_pool" />
  <speciesType id="CC00095" name="PC180_181" />
  <speciesType id="CC00726" name="dCDP" />
  <speciesType id="CC00415" name="Oxalate" />
  <speciesType id="CC00186" name="TAG182_202_203" />
  <speciesType id="CC00513" name="Ethanolamine_P" />
  <speciesType id="CC00252" name="Pyruvate" />
  <speciesType id="CC00007" name="Tropomyosin_beta_chain" />
  <speciesType id="CC00354" name="Butyryl_CoA" />
  <speciesType id="CC00725" name="O2." />
  <speciesType id="CC00151" name="TAG160_161_181" />
  <speciesType id="CC00985" name="NH4+" />
  <speciesType id="CC00160" name="TAG160_161_226" />
  <speciesType id="CC02463" name="CDP_DG181_181" />
  <speciesType id="CC00238" name="ADP" />
  <speciesType id="CC00117" name="PG182_183" />
  <speciesType id="CC00166" name="TAG180_181_204" />
  <speciesType id="CC00271" name="GTP" />
  <speciesType id="CC00558" name="Stearoyl_CoA" />
  <speciesType id="CC01237" name="1_Methylnicotinamide" />
  <speciesType id="CC01655" name="Sedoheptulose_7P" />
  <speciesType id="CC00617" name="Cysteate" />
  <speciesType id="CC00098" name="PC182_203" />
  <speciesType id="CC00410" name="UDP_N_acetyl_D_galactosamine" />
  <speciesType id="CC00067" name="DG182_202" />
  <speciesType id="CC00918" name="Inositol_1P" />
  <speciesType id="CC02217" name="Cholesterol_ester_palmn" />
  <speciesType id="CC00181" name="TAG182_203_204" />
  <speciesType id="CC00352" name="Putrescine" />
  <speciesType id="CC00229" name="ApoE" />
  <speciesType id="CC00935" name="D_3_Amino_isobutanoate" />
  <speciesType id="CC02367" name="lauric_acid" />
  <speciesType id="CC01670" name="Zymosterol" />
  <speciesType id="CC00985" name="NH4+" />
  <speciesType id="CC00238" name="ADP" />
  <speciesType id="CC00234" name="NADH" />
  <speciesType id="CC00347" name="Isopentenyl_PP" />
  <speciesType id="CC00091" name="PS182_202" />
  <speciesType id="CC00062" name="DG160_161" />
  <speciesType id="CC01377" name="4_Imidazolone_5_propanoate" />
  <speciesType id="CC00370" name="Palmitoyl_CoA" />
  <speciesType id="CC00710" name="2_Deoxy_D_ribose_5P" />
  <speciesType id="CC00484" name="Ribulose" />
  <speciesType id="CC00676" name="Ribose_1P" />
  <speciesType id="CC01349" name="L_2_Amino_acetoacetate" />
  <speciesType id="CC00213" name="LPC204_00" />
  <speciesType id="CC00105" name="PE182_204" />
  <speciesType id="CC00423" name="3_Oxopropanoate" />
  <speciesType id="CC00497" name="Citrulline" />
  <speciesType id="CC00118" name="PG182_181" />
  <speciesType id="CC00157" name="TAG160_161_205" />
  <speciesType id="CC00625" name="Hexadecanal" />
  <speciesType id="CC00502" name="Acetoacetyl_CoA" />
  <speciesType id="CC00107" name="PE182_202" />
  <speciesType id="CC00100" name="PC225_226" />
  <speciesType id="CC00347" name="Isopentenyl_PP" />
  <speciesType id="CC00219" name="Octanoate" />
  <speciesType id="CC00265" name="Glycine" />
  <speciesType id="CC00906" name="_S__3_Hydroxybutyryl_CoA" />
  <speciesType id="CC00130" name="PI182_203" />
  <speciesType id="CC00314" name="Glucose_6P" />
  <speciesType id="CC00519" name="Geranylgeranyl_PP" />
  <speciesType id="CC00339" name="Ribose" />
  <speciesType id="CC01382" name="CMP_NeuNGc" />
  <speciesType id="CC00450" name="Nicotinate" />
  <speciesType id="CC00126" name="PI160_161" />
  <speciesType id="CC02368" name="myristic_acid" />
  <speciesType id="CC00432" name="10_Formyl_THF" />
  <speciesType id="CC02160" name="VLDL" />
  <speciesType id="CC00093" name="PS203_204" />
  <speciesType id="CC00079" name="CDP_DG180_181" />
  <speciesType id="CC00679" name="Pyridoxine_P" />
  <speciesType id="CC02458" name="DG203_182_P" />
  <speciesType id="CC00098" name="PC182_203" />
  <speciesType id="CC01891" name="Acetyl adenylate" />
  <speciesType id="CC00399" name="Threonine" />
  <speciesType id="CC01298" name="_2E__Dodecenoyl_CoA" />
  <speciesType id="CC00390" name="Thymine" />
  <speciesType id="CC01058" name="Xanthosine" />
  <speciesType id="CC02216" name="Cholesterol_ester_palm" />
  <speciesType id="CC00155" name="TAG160_161_203" />
  <speciesType id="CC02465" name="CDP_DG204_182" />
  <speciesType id="CC01338" name="Presqualene_PP" />
  <speciesType id="CC02173" name="Triacylglycerol_pool" />
  <speciesType id="CC00096" name="PC204_224" />
  <speciesType id="CC00073" name="DG182_204_P" />
  <speciesType id="CC01443" name="3_Hydroxyisobutyryl_CoA" />
  <speciesType id="CC00270" name="UDP_N_acetylglucosamine" />
  <speciesType id="CC00237" name="O2" />
  <speciesType id="CC00274" name="Glyoxylate" />
  <speciesType id="CC00128" name="PI204_224" />
  <speciesType id="CC00659" name="Guanidinoacetate" />
  <speciesType id="CC00709" name="2_Deoxy_D_ribose_1P" />
  <speciesType id="CC00146" name="Arachidonoyl_CoA" />
  <speciesType id="CC00961" name="4__2_Aminophenyl__2,4_dioxobutanoate" />
  <speciesType id="CC01882" name="L_erythro_4_Hydroxyglutamate" />
  <speciesType id="CC00149" name="TAG160_161_161" />
  <speciesType id="CC00168" name="TAG180_181_224" />
  <speciesType id="CC00796" name="Homocarnosine" />
  <speciesType id="CC01887" name="Propinol adenylate" />
  <speciesType id="CC01810" name="_2E__Hexenoyl_ACP" />
  <speciesType id="CC00889" name="Orotidine_5P" />
  <speciesType id="CC01541" name="_R__3_Hydroxybutanoyl_ACP" />
  <speciesType id="CC00094" name="PC160_161" />
  <speciesType id="CC00911" name="DPG" />
  <speciesType id="CC00475" name="Inosine" />
  <speciesType id="CC00337" name="PRPP" />
  <speciesType id="CC02184" name="Stearoyl_ACP" />
  <speciesType id="CC00205" name="GalCerd181_180" />
  <speciesType id="CC00811" name="2_Oxoglutaramate" />
  <speciesType id="CC00088" name="PS204_224" />
  <speciesType id="CC02323" name="Glycogenin" />
  <speciesType id="CC01633" name="Decanoyl_CoA" />
  <speciesType id="CC00076" name="DG225_226_P" />
  <speciesType id="CC02303" name="4alpha_Methylzymosterol_4_carboxylate" />
  <speciesType id="CC00395" name="Glycerone" />
  <speciesType id="CC00128" name="PI204_224" />
  <speciesType id="CC01943" name="N_Methyltryptamine" />
  <speciesType id="CC00288" name="Serine" />
  <speciesType id="CC00203" name="Cerd181_180_1P" />
  <speciesType id="CC00329" name="DHAP" />
  <speciesType id="CC00078" name="CDP_DG160_161" />
  <speciesType id="CC02461" name="CDP_DG182_183" />
  <speciesType id="CC00189" name="TAG182_202_224" />
  <speciesType id="CC00540" name="Xanthine" />
  <speciesType id="CC00295" name="Methionine" />
  <speciesType id="CC00093" name="PS203_204" />
  <speciesType id="CC00180" name="TAG182_203_203" />
  <speciesType id="CC00676" name="Ribose_1P" />
  <speciesType id="CC00406" name="3PG" />
  <speciesType id="CC00988" name="dUDP" />
  <speciesType id="CC00334" name="Glycerol" />
  <speciesType id="CC02366" name="decanoic_acid" />
  <speciesType id="CC00558" name="Stearoyl_CoA" />
  <speciesType id="CC00137" name="CL204_182_182_182" />
  <speciesType id="CC00142" name="Docosapentaenoyl_CoA" />
  <speciesType id="CC00402" name="Glucuronate" />
  <speciesType id="CC00058" name="1MG204_3P" />
  <speciesType id="CC00147" name="Eicosapentaenoyl_CoA" />
  <speciesType id="CC01776" name="3_Hydroxypropionyl_CoA" />
  <speciesType id="CC00368" name="Asparagine" />
  <speciesType id="CC00158" name="TAG160_161_224" />
  <speciesType id="CC00008" name="Tropomyosin_alpha3_chain" />
  <speciesType id="CC00379" name="Acetoacetate" />
  <speciesType id="CC00170" name="TAG180_181_226" />
  <speciesType id="CC02329" name="Glycogenin_G7" />
  <speciesType id="CC00643" name="Homogentisate" />
  <speciesType id="CC00091" name="PS182_202" />
  <speciesType id="CC01342" name="Methacrylyl_CoA" />
  <speciesType id="CC00334" name="Glycerol" />
  <speciesType id="CC00129" name="PI182_204" />
  <speciesType id="CC00022" name="PS_pool" />
  <speciesType id="CC00026" name="Eicosatetraenoic_acid" />
  <speciesType id="CC00184" name="TAG182_203_225" />
  <speciesType id="CC00442" name="Taurine" />
  <speciesType id="CC00306" name="Malonyl_CoA" />
  <speciesType id="CC00198" name="Cerd180_160" />
  <speciesType id="CC00090" name="PS182_203" />
  <speciesType id="CC02007" name="Lignocerate" />
  <speciesType id="CC00161" name="TAG180_181_181" />
  <speciesType id="CC00250" name="AMP" />
  <speciesType id="CC00240" name="CoA" />
  <speciesType id="CC00071" name="DG180_181_P" />
  <speciesType id="CC00170" name="TAG180_181_226" />
  <speciesType id="CC01554" name="AICAR" />
  <speciesType id="CC02456" name="DG182_181_P" />
  <speciesType id="CC00361" name="GMP" />
  <speciesType id="CC00277" name="UDP_galactose" />
  <speciesType id="CC00092" name="PS225_226" />
  <speciesType id="CC00588" name="dTTP" />
  <speciesType id="CC01870" name="Formamidopyrimidine nucleoside triphosphate" />
  <speciesType id="CC01016" name="Linoleate" />
  <speciesType id="CC01632" name="_2E__Tetradecenoyl_CoA" />
  <speciesType id="CC00116" name="PG182_182" />
  <speciesType id="CC01929" name="2,5_Diamino_6__5_triphosphoryl_3,4_trihydroxy_2_oxopentyl__ amino_4_oxopyrimidine" />
  <speciesType id="CC00096" name="PC204_224" />
  <speciesType id="CC00147" name="Eicosapentaenoyl_CoA" />
  <speciesType id="CC00300" name="Tryptophan" />
  <speciesType id="CC02015" name="Benzoylsuccinyl_CoA" />
  <speciesType id="CC01043" name="Cysteamine" />
  <speciesType id="CC00820" name="Mercaptopyruvate" />
  <speciesType id="CC01050" name="Elaidate" />
  <speciesType id="CC00554" name="Isoleucine" />
  <speciesType id="CC02316" name="Hydroxymethylglutathione" />
  <speciesType id="CC00490" name="L_Carnitine" />
  <speciesType id="CC02180" name="Linoleoyl_CoA" />
  <speciesType id="CC00149" name="TAG160_161_161" />
  <speciesType id="CC01881" name="D_4_Hydroxy_2_oxoglutarate" />
  <speciesType id="CC00522" name="HMG_CoA" />
  <speciesType id="CC00274" name="Glyoxylate" />
  <speciesType id="CC00990" name="FADH2" />
  <speciesType id="CC00080" name="CDP_DG204_222" />
  <speciesType id="CC00475" name="Inosine" />
  <speciesType id="CC00144" name="Eicosadienoic_acid" />
  <speciesType id="CC00130" name="PI182_203" />
  <speciesType id="CC00730" name="Oleate" />
  <speciesType id="CC00373" name="Citrate" />
  <speciesType id="CC00379" name="Acetoacetate" />
  <speciesType id="CC00703" name="5_Formiminotetrahydrofolate" />
  <speciesType id="CC00437" name="dCMP" />
  <speciesType id="CC01016" name="Linoleate" />
  <speciesType id="CC00490" name="L_Carnitine" />
  <speciesType id="CC00378" name="Propanoate" />
  <speciesType id="CC00319" name="Cysteine" />
  <speciesType id="CC01207" name="N_Acetylputrescine" />
  <speciesType id="CC01126" name="Dehydroalanine" />
  <speciesType id="CC00341" name="Leucine" />
  <speciesType id="CC00378" name="Propanoate" />
  <speciesType id="CC00240" name="CoA" />
  <speciesType id="CC00291" name="Thiamin_PP" />
  <speciesType id="CC01089" name="Octanoyl_CoA" />
  <speciesType id="CC00502" name="Acetoacetyl_CoA" />
  <speciesType id="CC00105" name="PE182_204" />
  <speciesType id="CC01476" name="N_Acetylglucosamine_1P" />
  <speciesType id="CC00061" name="1MG203_3P" />
  <speciesType id="CC02453" name="1MG181_3P" />
  <speciesType id="CC01843" name="Methylimidazole acetaldehyde" />
  <speciesType id="CC00168" name="TAG180_181_224" />
  <speciesType id="CC00204" name="GalCerd181_160" />
  <speciesType id="CC00326" name="Uracil" />
  <speciesType id="CC00325" name="UMP" />
  <speciesType id="CC00299" name="Ornithine" />
  <speciesType id="CC00031" name="Docosahexaenoic_acid" />
  <speciesType id="CC02457" name="DG181_181_P" />
  <speciesType id="CC00144" name="Eicosadienoic_acid" />
  <speciesType id="CC00156" name="TAG160_161_204" />
  <speciesType id="CC02212" name="2_Lysolecithin_pool" />
  <speciesType id="CC02420" name="Dihomo_gamma_linolenoyl_CoA" />
  <speciesType id="CC00200" name="Cerd181_160" />
  <speciesType id="CC00255" name="AKG" />
  <speciesType id="CC00126" name="PI160_161" />
  <speciesType id="CC00417" name="Sarcosine" />
  <speciesType id="CC00486" name="Isocitrate" />
  <speciesType id="CC00512" name="6_Phospho_D_gluconate" />
  <speciesType id="CC00286" name="CTP" />
  <speciesType id="CC00210" name="LPC160_00" />
  <speciesType id="CC00143" name="Docosatetraenoyl_CoA" />
  <speciesType id="CC00365" name="Proline" />
  <speciesType id="CC00083" name="CDP_DG182_202" />
  <speciesType id="CC00144" name="Eicosadienoic_acid" />
  <speciesType id="CC01593" name="7_Dehydrodesmosterol" />
  <speciesType id="CC02326" name="Glycogenin_G4G7" />
  <speciesType id="CC00315" name="sn_Glycerol_3P" />
  <speciesType id="CC00542" name="Guanosine" />
  <speciesType id="CC02303" name="4alpha_Methylzymosterol_4_carboxylate" />
  <speciesType id="CC00390" name="Thymine" />
  <speciesType id="CC00342" name="Galactose" />
  <speciesType id="CC01328" name="AIR" />
  <speciesType id="CC00268" name="Alanine" />
  <speciesType id="CC00271" name="GTP" />
  <speciesType id="CC00320" name="beta_Alanine" />
  <speciesType id="CC02220" name="Cholesterol_ester_lin" />
  <speciesType id="CC00162" name="TAG180_181_182" />
  <speciesType id="CC00088" name="PS204_224" />
  <speciesType id="CC00512" name="6_Phospho_D_gluconate" />
  <speciesType id="CC00178" name="TAG182_204_225" />
  <speciesType id="CC00290" name="Formaldehyde" />
  <speciesType id="CC00354" name="Butyryl_CoA" />
  <speciesType id="CC00464" name="N_Acetylneuraminate" />
  <speciesType id="CC00321" name="Propanoyl_CoA" />
  <speciesType id="CC00384" name="Carbamoyl_P" />
  <speciesType id="CC00442" name="Taurine" />
  <speciesType id="CC00075" name="DG182_202_P" />
  <speciesType id="CC00127" name="PI180_181" />
  <speciesType id="CC02295" name="_2E__Octadecenoyl_ACP" />
  <speciesType id="CC01931" name="S_Glutaryldihydrolipoamide" />
  <speciesType id="CC00090" name="PS182_203" />
  <speciesType id="CC00754" name="Urocanate" />
  <speciesType id="CC01727" name="Protein N6,N6,N6_trimethyl_L_lysine" />
  <speciesType id="CC00730" name="Oleate" />
  <speciesType id="CC00258" name="UDP_glucose" />
  <speciesType id="CC00479" name="Uridine" />
  <speciesType id="CC00087" name="PS180_181" />
  <speciesType id="CC00208" name="SM_d181_160" />
  <speciesType id="CC01267" name="3_Methylcrotonyl_CoA" />
  <speciesType id="CC01848" name="N1_Methyl_2_pyridone_5_carboxamide" />
  <speciesType id="CC00852" name="2_Methylbutyryl_CoA" />
  <speciesType id="CC01333" name="Argininosuccinate" />
  <speciesType id="CC00252" name="Pyruvate" />
  <speciesType id="CC00368" name="Asparagine" />
  <speciesType id="CC00563" name="_R__Mevalonate" />
  <speciesType id="CC00063" name="DG180_181" />
  <speciesType id="CC00730" name="Oleate" />
  <speciesType id="CC00078" name="CDP_DG160_161" />
  <speciesType id="CC02221" name="Cholesterol_ester_ala" />
  <speciesType id="CC00953" name="Glucono_1,5_lactone_6P" />
  <speciesType id="CC00340" name="Fumarate" />
  <speciesType id="CC01474" name="6_Lactoyl_5,6,7,8_tetrahydropterin" />
  <speciesType id="CC00268" name="Alanine" />
  <speciesType id="CC00219" name="Octanoate" />
  <speciesType id="CC02459" name="DG204_182_P" />
  <speciesType id="CC00500" name="Deoxyguanosine" />
  <speciesType id="CC00104" name="PE204_224" />
  <speciesType id="CC01302" name="3_Phosphonooxypyruvate" />
  <speciesType id="CC00058" name="1MG204_3P" />
  <speciesType id="CC00416" name="Adenosine" />
  <speciesType id="CC00095" name="PC180_181" />
  <speciesType id="CC00276" name="GSH" />
  <speciesType id="CC00028" name="Docosatetraenoic_acid" />
  <speciesType id="CC00262" name="Acetate" />
  <speciesType id="CC00795" name="Dephospho_CoA" />
  <speciesType id="CC00146" name="Arachidonoyl_CoA" />
  <speciesType id="CC00306" name="Malonyl_CoA" />
  <speciesType id="CC00059" name="1MG224_3P" />
  <speciesType id="CC00406" name="3PG" />
  <speciesType id="CC00253" name="Acetyl_CoA" />
  <speciesType id="CC00097" name="PC182_204" />
  <speciesType id="CC00260" name="Glucose" />
  <speciesType id="CC00446" name="Palmitate" />
  <speciesType id="CC00153" name="TAG160_161_183" />
  <speciesType id="CC00108" name="PE225_226" />
  <speciesType id="CC00083" name="CDP_DG182_202" />
  <speciesType id="CC00439" name="Guanine" />
  <speciesType id="CC00251" name="SAH" />
  <speciesType id="CC00235" name="NADPH" />
  <speciesType id="CC01825" name="_2E__Hexadecenoyl_ACP" />
  <speciesType id="CC00138" name="CL182_181_181_181" />
  <speciesType id="CC00178" name="TAG182_204_225" />
  <speciesType id="CC00288" name="Serine" />
  <speciesType id="CC00253" name="Acetyl_CoA" />
  <speciesType id="CC00317" name="Fructose" />
  <speciesType id="CC00850" name="Dimethylglycine" />
  <speciesType id="CC00224" name="ApoA1" />
  <speciesType id="CC00225" name="ApoB100" />
  <speciesType id="CC00200" name="Cerd181_160" />
  <speciesType id="CC00019" name="PC_pool" />
  <speciesType id="CC00529" name="dUMP" />
  <speciesType id="CC00151" name="TAG160_161_181" />
  <speciesType id="CC00379" name="Acetoacetate" />
  <speciesType id="CC00686" name="Mannose_1P" />
  <speciesType id="CC00364" name="Adenine" />
  <speciesType id="CC02304" name="3_Keto_4_methylzymosterol" />
  <speciesType id="CC00047" name="Deoxythymidine" />
  <speciesType id="CC00014" name="N_Acetylspermine" />
  <speciesType id="CC00175" name="TAG182_204_204" />
  <speciesType id="CC00250" name="AMP" />
  <speciesType id="CC00175" name="TAG182_204_204" />
  <speciesType id="CC00144" name="Eicosadienoic_acid" />
  <speciesType id="CC00127" name="PI180_181" />
  <speciesType id="CC00784" name="Deamido_NAD" />
  <speciesType id="CC00025" name="Eicosapentaenoic_acid" />
  <speciesType id="CC00106" name="PE182_203" />
  <speciesType id="CC02458" name="DG203_182_P" />
  <speciesType id="CC00165" name="TAG180_181_203" />
  <speciesType id="CC01813" name="_2E__Octenoyl_ACP" />
  <speciesType id="CC01977" name="Linolenate" />
  <speciesType id="CC00489" name="Spermidine" />
  <speciesType id="CC00263" name="GDP" />
  <speciesType id="CC00443" name="Butyrate" />
  <speciesType id="CC00305" name="Tyrosine" />
  <speciesType id="CC00109" name="PE203_204" />
  <speciesType id="CC00294" name="Ascorbate" />
  <speciesType id="CC00799" name="Acrylyl_CoA" />
  <speciesType id="CC00107" name="PE182_202" />
  <speciesType id="CC01921" name="Sphingosine_1P" />
  <speciesType id="CC00447" name="Pyridoxal" />
  <speciesType id="CC00890" name="_R__5_Phosphomevalonate" />
  <speciesType id="CC00512" name="6_Phospho_D_gluconate" />
  <speciesType id="CC01406" name="2_Aminomuconate semialdehyde" />
  <speciesType id="CC00196" name="TAG203_204_225" />
  <speciesType id="CC01976" name="gamma_Linolenate" />
  <speciesType id="CC00730" name="Oleate" />
  <speciesType id="CC00408" name="Ribulose_5P" />
  <speciesType id="CC00204" name="GalCerd181_160" />
  <speciesType id="CC00529" name="dUMP" />
  <speciesType id="CC00330" name="CDP" />
  <speciesType id="CC00480" name="Creatine" />
  <speciesType id="CC02367" name="lauric_acid" />
  <speciesType id="CC00193" name="TAG203_204_204" />
  <speciesType id="CC00129" name="PI182_204" />
  <speciesType id="CC00154" name="TAG160_161_202" />
  <speciesType id="CC02296" name="Dihomo_gamma_linolenate" />
  <speciesType id="CC00489" name="Spermidine" />
  <speciesType id="CC01576" name="SAICAR" />
  <speciesType id="CC00199" name="Cerd180_180" />
  <speciesType id="CC00248" name="Pyridoxal_P" />
  <speciesType id="CC00181" name="TAG182_203_204" />
  <speciesType id="CC00458" name="Hypoxanthine" />
  <speciesType id="CC00093" name="PS203_204" />
  <speciesType id="CC00412" name="dADP" />
  <speciesType id="CC00443" name="Butyrate" />
  <speciesType id="CC00244" name="NH3" />
  <speciesType id="CC01823" name="Tetradecanoyl_ACP" />
  <speciesType id="CC00905" name="_R__5_Diphosphomevalonate" />
  <speciesType id="CC02297" name="Dihomo_gamma_linolenoyl_ACP" />
  <speciesType id="CC00655" name="Betaine aldehyde" />
  <speciesType id="CC01512" name="S__2_Methylpropanoyl__dihydrolipoamide" />
  <speciesType id="CC00695" name="Pyridoxamine_P" />
  <speciesType id="CC00276" name="GSH" />
  <speciesType id="CC00234" name="NADH" />
  <speciesType id="CC00077" name="DG203_204_P" />
  <speciesType id="CC00089" name="PS182_204" />
  <speciesType id="CC00145" name="Docosahexaenoyl_CoA" />
  <speciesType id="CC00159" name="TAG160_161_225" />
  <speciesType id="CC00003" name="Myosin7" />
  <speciesType id="CC00458" name="Hypoxanthine" />
  <speciesType id="CC00132" name="PI225_226" />
  <speciesType id="CC00085" name="CDP_DG203_204" />
  <speciesType id="CC00102" name="PE160_161" />
  <speciesType id="CC00153" name="TAG160_161_183" />
  <speciesType id="CC01567" name="5_Phosphoribosyl_4_carboxy_5_aminoimidazole" />
  <speciesType id="CC01977" name="Linolenate" />
  <speciesType id="CC00111" name="PGP182_183" />
  <speciesType id="CC00332" name="Choline" />
  <speciesType id="CC00189" name="TAG182_202_224" />
  <speciesType id="CC00504" name="4_Aminobutyrate" />
  <speciesType id="CC00094" name="PC160_161" />
  <speciesType id="CC00265" name="Glycine" />
  <speciesType id="CC00214" name="LPC182_00" />
  <speciesType id="CC00044" name="Tetracosapentaenoic_acid" />
  <speciesType id="CC00103" name="PE180_181" />
  <speciesType id="CC00480" name="Creatine" />
  <speciesType id="CC00107" name="PE182_202" />
  <speciesType id="CC00245" name="UDP" />
  <speciesType id="CC00082" name="CDP_DG182_203" />
  <speciesType id="CC02423" name="stearidonic acid" />
  <speciesType id="CC00073" name="DG182_204_P" />
  <speciesType id="CC00582" name="Farnesyl_PP" />
  <speciesType id="CC00332" name="Choline" />
  <speciesType id="CC00072" name="DG204_224_P" />
  <speciesType id="CC01549" name="5_Phosphoribosylformylglycinamidine" />
  <speciesType id="CC01593" name="7_Dehydrodesmosterol" />
  <speciesType id="CC00158" name="TAG160_161_224" />
  <speciesType id="CC00479" name="Uridine" />
  <speciesType id="CC00193" name="TAG203_204_204" />
  <speciesType id="CC00153" name="TAG160_161_183" />
  <speciesType id="CC00541" name="Carnosine" />
  <speciesType id="CC00375" name="Glycolate" />
  <speciesType id="CC00328" name="2_Oxobutyrate" />
  <speciesType id="CC00318" name="GDP_mannose" />
  <speciesType id="CC00179" name="TAG182_204_226" />
  <speciesType id="CC00069" name="DG203_204" />
  <speciesType id="CC00235" name="NADPH" />
  <speciesType id="CC00985" name="NH4+" />
  <speciesType id="CC00212" name="LPC00_181" />
  <speciesType id="CC01871" name="2,5_Diaminopyrimidine nucleoside triphosphate" />
  <speciesType id="CC00332" name="Choline" />
  <speciesType id="CC02327" name="Glycogenin_G4G4" />
  <speciesType id="CC00582" name="Farnesyl_PP" />
  <speciesType id="CC00208" name="SM_d181_160" />
  <speciesType id="CC00268" name="Alanine" />
  <speciesType id="CC00164" name="TAG180_181_202" />
  <speciesType id="CC02155" name="HDL" />
  <speciesType id="CC00188" name="TAG182_202_205" />
  <speciesType id="CC00509" name="Thioredoxin" />
  <speciesType id="CC00918" name="Inositol_1P" />
  <speciesType id="CC00408" name="Ribulose_5P" />
  <speciesType id="CC01450" name="2_Aminoadipate 6_semialdehyde" />
  <speciesType id="CC01286" name="N_Ribosylnicotinamide" />
  <speciesType id="CC01067" name="Desmosterol" />
  <speciesType id="CC00254" name="Glutamate" />
  <speciesType id="CC02294" name="3_Hydroxystearoyl_ACP" />
  <speciesType id="CC00099" name="PC182_202" />
  <speciesType id="CC00538" name="Cytosine" />
  <speciesType id="CC01809" name="D_3_Hydroxyhexanoyl_ACP" />
  <speciesType id="CC00985" name="NH4+" />
  <speciesType id="CC00352" name="Putrescine" />
  <speciesType id="CC00154" name="TAG160_161_202" />
  <speciesType id="CC00055" name="1MG160_3P" />
  <speciesType id="CC00075" name="DG182_202_P" />
  <speciesType id="CC02218" name="Cholesterol_ester_stea" />
  <speciesType id="CC01591" name="3_Ureidoisobutyrate" />
  <speciesType id="CC00488" name="Pyridoxine" />
  <speciesType id="CC00491" name="Sphingosine" />
  <speciesType id="CC02447" name="DG182_183" />
  <speciesType id="CC01953" name="N_Acetylneuraminate_9P" />
  <speciesType id="CC00653" name="CDP_ethanolamine" />
  <speciesType id="CC00176" name="TAG182_204_205" />
  <speciesType id="CC02181" name="Linolenoyl_CoA" />
  <speciesType id="CC00126" name="PI160_161" />
  <speciesType id="CC00237" name="O2" />
  <speciesType id="CC00086" name="PS160_161" />
  <speciesType id="CC02324" name="Glycogenin_G8" />
  <speciesType id="CC00211" name="LPC180_00" />
  <speciesType id="CC00213" name="LPC204_00" />
  <speciesType id="CC00030" name="Docosapentaenoic_acid" />
  <speciesType id="CC00090" name="PS182_203" />
  <speciesType id="CC00215" name="LPC00_204" />
  <speciesType id="CC00398" name="Cholesterol" />
  <speciesType id="CC00181" name="TAG182_203_204" />
  <speciesType id="CC00232" name="ATP" />
  <speciesType id="CC00287" name="Glutamine" />
  <speciesType id="CC00031" name="Docosahexaenoic_acid" />
  <speciesType id="CC00839" name="Ferrocytochrome b5" />
  <speciesType id="CC01013" name="Stearate" />
  <speciesType id="CC00071" name="DG180_181_P" />
  <speciesType id="CC00069" name="DG203_204" />
  <speciesType id="CC00352" name="Putrescine" />
  <speciesType id="CC01475" name="But_2_enoyl_ACP" />
  <speciesType id="CC00374" name="Mannose" />
  <speciesType id="CC00412" name="dADP" />
  <speciesType id="CC00200" name="Cerd181_160" />
  <speciesType id="CC00070" name="DG160_161_P" />
  <speciesType id="CC01347" name="D_4_Phosphopantothenate" />
  <speciesType id="CC00820" name="Mercaptopyruvate" />
  <speciesType id="CC00097" name="PC182_204" />
  <speciesType id="CC00217" name="Tetracosapentaenoyl_CoA" />
  <speciesType id="CC00182" name="TAG182_203_205" />
  <speciesType id="CC02453" name="1MG181_3P" />
  <speciesType id="CC00476" name="Orotate" />
  <speciesType id="CC00671" name="3_Sulfinoalanine" />
  <speciesType id="CC00397" name="L_Lactate" />
  <speciesType id="CC02222" name="Cholesterol_ester_gla" />
  <speciesType id="CC00102" name="PE160_161" />
  <speciesType id="CC00294" name="Ascorbate" />
  <speciesType id="CC00953" name="Glucono_1,5_lactone_6P" />
  <speciesType id="CC00167" name="TAG180_181_205" />
  <speciesType id="CC00319" name="Cysteine" />
  <speciesType id="CC00057" name="1MG182_3P" />
  <speciesType id="CC02460" name="CDP_DG182_182" />
  <speciesType id="CC00495" name="GDP_L_fucose" />
  <speciesType id="CC00692" name="5_Hydroxy_L_tryptophan" />
  <speciesType id="CC00001" name="Actin" />
  <speciesType id="CC02368" name="myristic_acid" />
  <speciesType id="CC00346" name="CMP_N_acetylneuraminate" />
  <speciesType id="CC00330" name="CDP" />
  <speciesType id="CC00397" name="L_Lactate" />
  <speciesType id="CC01053" name="Lanosterol" />
  <speciesType id="CC00986" name="dIDP" />
  <speciesType id="CC00156" name="TAG160_161_204" />
  <speciesType id="CC00300" name="Tryptophan" />
  <speciesType id="CC01816" name="_2E__Decenoyl_ACP" />
  <speciesType id="CC00162" name="TAG180_181_182" />
  <speciesType id="CC00394" name="Valine" />
  <speciesType id="CC00601" name="Cytidine" />
  <speciesType id="CC00589" name="dUTP" />
  <speciesType id="CC00065" name="DG182_204" />
  <speciesType id="CC00034" name="trans_Octadec_2_enoyl_CoA" />
  <speciesType id="CC00698" name="Xanthosine_5P" />
  <speciesType id="CC00068" name="DG225_226" />
  <speciesType id="CC00554" name="Isoleucine" />
  <speciesType id="CC00890" name="_R__5_Phosphomevalonate" />
  <speciesType id="CC02296" name="Dihomo_gamma_linolenate" />
  <speciesType id="CC02027" name="4,4_Dimethyl_5alpha_cholesta_8,14,24_trien_3beta_ol" />
  <speciesType id="CC00745" name="Spermine" />
  <speciesType id="CC00925" name="3_Hydroxyisobutyrate" />
  <speciesType id="CC02454" name="DG182_182_P" />
  <speciesType id="CC00078" name="CDP_DG160_161" />
  <speciesType id="CC00290" name="Formaldehyde" />
  <speciesType id="CC00273" name="Lysine" />
  <speciesType id="CC00841" name="3_Phosphoserine" />
  <speciesType id="CC01419" name="1_Pyrroline_5_carboxylate" />
  <speciesType id="CC00895" name="Sphinganine_1P" />
  <speciesType id="CC00100" name="PC225_226" />
  <speciesType id="CC00065" name="DG182_204" />
  <speciesType id="CC00472" name="dGTP" />
  <speciesType id="CC00882" name="Fructose_1P" />
  <speciesType id="CC02419" name="Hexadecenal" />
  <speciesType id="CC00288" name="Serine" />
  <speciesType id="CC00758" name="Creatinine" />
  <speciesType id="CC00246" name="FAD" />
  <speciesType id="CC00761" name="Sorbitol" />
  <speciesType id="CC02014" name="_Hydroxymethylphenyl_succinyl_CoA" />
  <speciesType id="CC00865" name="Squalene 2,3_oxide" />
  <speciesType id="CC00218" name="Tetracosatetraenoyl_CoA" />
  <speciesType id="CC00025" name="Eicosapentaenoic_acid" />
  <speciesType id="CC00260" name="Glucose" />
  <speciesType id="CC00295" name="Methionine" />
  <speciesType id="CC00651" name="Deoxyadenosine" />
  <speciesType id="CC01016" name="Linoleate" />
  <speciesType id="CC00133" name="PI203_204" />
  <speciesType id="CC01322" name="Tiglyl_CoA" />
  <speciesType id="CC00217" name="Tetracosapentaenoyl_CoA" />
  <speciesType id="CC00211" name="LPC180_00" />
  <speciesType id="CC00246" name="FAD" />
  <speciesType id="CC00045" name="Cholesterol_ester_acetate" />
  <speciesType id="CC00582" name="Farnesyl_PP" />
  <speciesType id="CC00416" name="Adenosine" />
  <speciesType id="CC00530" name="Urate" />
  <speciesType id="CC02182" name="gamma_Linolenoyl_CoA" />
  <speciesType id="CC00185" name="TAG182_203_226" />
  <speciesType id="CC00525" name="dGDP" />
  <speciesType id="CC01191" name="Myristoyl_CoA" />
  <speciesType id="CC00442" name="Taurine" />
  <speciesType id="CC02423" name="stearidonic acid" />
  <speciesType id="CC00802" name="Dihydrothymine" />
  <speciesType id="CC02174" name="LDL" />
  <speciesType id="CC00373" name="Citrate" />
  <speciesType id="CC02223" name="Cholesterol_ester_arach" />
  <speciesType id="CC00208" name="SM_d181_160" />
  <speciesType id="CC00304" name="ITP" />
  <speciesType id="CC01725" name="Protein N6_methyl_L_lysine" />
  <speciesType id="CC00064" name="DG204_224" />
  <speciesType id="CC01410" name="GAR" />
  <speciesType id="CC01653" name="Oxalosuccinate" />
  <speciesType id="CC00580" name="5,10_Methenyl_THF" />
  <speciesType id="CC00275" name="Aspartate" />
  <speciesType id="CC00148" name="8Z_11Z_14Z_17Z_eicosatetraenoyl_CoA" />
  <speciesType id="CC00084" name="CDP_DG225_226" />
  <speciesType id="CC01671" name="5alpha_Cholesta_7,24_dien_3beta_ol" />
  <speciesType id="CC00655" name="Betaine aldehyde" />
  <speciesType id="CC01140" name="Phosphocreatine" />
  <speciesType id="CC02449" name="DG181_181" />
  <speciesType id="CC00317" name="Fructose" />
  <speciesType id="CC00194" name="TAG203_204_205" />
  <speciesType id="CC00246" name="FAD" />
  <speciesType id="CC00382" name="UDP_glucuronate" />
  <speciesType id="CC00493" name="2_Oxoadipate" />
  <speciesType id="CC00341" name="Leucine" />
  <speciesType id="CC00101" name="PC203_204" />
  <speciesType id="CC00617" name="Cysteate" />
  <speciesType id="CC01070" name="Lauroyl_CoA" />
  <speciesType id="CC02448" name="DG182_181" />
  <speciesType id="CC02221" name="Cholesterol_ester_ala" />
  <speciesType id="CC00081" name="CDP_DG182_204" />
  <speciesType id="CC00365" name="Proline" />
  <speciesType id="CC00726" name="dCDP" />
  <speciesType id="CC00066" name="DG182_203" />
  <speciesType id="CC01508" name="2_Amino_3_carboxymuconate semialdehyde" />
  <speciesType id="CC01671" name="5alpha_Cholesta_7,24_dien_3beta_ol" />
  <speciesType id="CC00903" name="S_Adenosylmethioninamine" />
  <speciesType id="CC00108" name="PE225_226" />
  <speciesType id="CC00246" name="FAD" />
  <speciesType id="CC00100" name="PC225_226" />
  <speciesType id="CC00502" name="Acetoacetyl_CoA" />
  <speciesType id="CC00324" name="IDP" />
  <speciesType id="CC01594" name="14_Demethyllanosterol" />
  <speciesType id="CC00158" name="TAG160_161_224" />
  <speciesType id="CC01587" name="6_[_1S,2R__1,2_Dihydroxy_3_triphosphooxypropyl]_7,8_dihydropterin" />
  <speciesType id="CC00096" name="PC204_224" />
  <speciesType id="CC00087" name="PS180_181" />
  <speciesType id="CC00987" name="dITP" />
  <speciesType id="CC00167" name="TAG180_181_205" />
  <speciesType id="CC00168" name="TAG180_181_224" />
  <speciesType id="CC00020" name="PE_pool" />
  <speciesType id="CC02027" name="4,4_Dimethyl_5alpha_cholesta_8,14,24_trien_3beta_ol" />
  <speciesType id="CC00182" name="TAG182_203_205" />
  <speciesType id="CC00006" name="Tropomyosin_alpha1_chain" />
  <speciesType id="CC01013" name="Stearate" />
  <speciesType id="CC00005" name="alpha_Sarcoglycan" />
  <speciesType id="CC02222" name="Cholesterol_ester_gla" />
  <speciesType id="CC00032" name="Stearidonoyl_CoA" />
  <speciesType id="CC01817" name="Decanoyl_ACP" />
  <speciesType id="CC00323" name="Glucose_1P" />
  <speciesType id="CC00625" name="Hexadecanal" />
  <speciesType id="CC00194" name="TAG203_204_205" />
  <speciesType id="CC00057" name="1MG182_3P" />
  <speciesType id="CC00626" name="Hypotaurine" />
  <speciesType id="CC00382" name="UDP_glucuronate" />
  <speciesType id="CC01629" name="Hexanoyl_CoA" />
  <speciesType id="CC00215" name="LPC00_204" />
  <speciesType id="CC01719" name="3_Sulfopyruvate" />
  <speciesType id="CC01165" name="Xanthurenate" />
  <speciesType id="CC00399" name="Threonine" />
  <speciesType id="CC01342" name="Methacrylyl_CoA" />
  <speciesType id="CC01343" name="2_Oxo_3_methylvalerate" />
  <speciesType id="CC00169" name="TAG180_181_225" />
  <speciesType id="CC00504" name="4_Aminobutyrate" />
  <speciesType id="CC01053" name="Lanosterol" />
  <speciesType id="CC00369" name="Nicotinamide" />
  <speciesType id="CC00365" name="Proline" />
  <speciesType id="CC00237" name="O2" />
  <speciesType id="CC00184" name="TAG182_203_225" />
  <speciesType id="CC00907" name="4_Trimethylammoniobutanal" />
  <speciesType id="CC00064" name="DG204_224" />
  <speciesType id="CC00067" name="DG182_202" />
  <speciesType id="CC00327" name="Anthranilate" />
  <speciesType id="CC02463" name="CDP_DG181_181" />
  <speciesType id="CC01670" name="Zymosterol" />
  <speciesType id="CC00238" name="ADP" />
  <speciesType id="CC00207" name="GlcCerd181_180" />
  <speciesType id="CC00656" name="Glyceraldehyde" />
  <speciesType id="CC00450" name="Nicotinate" />
  <speciesType id="CC00562" name="cis_Aconitate" />
  <speciesType id="CC00881" name="_R__3_Hydroxybutanoate" />
  <speciesType id="CC00160" name="TAG160_161_226" />
  <speciesType id="CC00102" name="PE160_161" />
  <speciesType id="CC00397" name="L_Lactate" />
  <speciesType id="CC00092" name="PS225_226" />
  <speciesType id="CC00427" name="ACP" />
  <speciesType id="CC00855" name="4_Maleylacetoacetate" />
  <speciesType id="CC00180" name="TAG182_203_203" />
  <speciesType id="CC01726" name="Protein N6,N6_dimethyl_L_lysine" />
  <speciesType id="CC00119" name="PG181_181" />
  <speciesType id="CC00410" name="UDP_N_acetyl_D_galactosamine" />
  <speciesType id="CC01847" name="Nicotinate D_ribonucleoside" />
  <speciesType id="CC00935" name="D_3_Amino_isobutanoate" />
  <speciesType id="CC00687" name="Indole_acetaldehyde" />
  <speciesType id="CC00328" name="2_Oxobutyrate" />
  <speciesType id="CC00657" name="Dihydrolipoamide" />
  <speciesType id="CC02216" name="Cholesterol_ester_palm" />
  <speciesType id="CC00095" name="PC180_181" />
  <speciesType id="CC00455" name="Glycerate" />
  <speciesType id="CC01165" name="Xanthurenate" />
  <speciesType id="CC00280" name="CMP" />
  <speciesType id="CC01067" name="Desmosterol" />
  <speciesType id="CC00472" name="dGTP" />
  <speciesType id="CC00587" name="dCTP" />
  <speciesType id="CC02178" name="Palmitolate" />
  <speciesType id="CC00286" name="CTP" />
  <speciesType id="CC00322" name="THF" />
  <speciesType id="CC00134" name="CL182_182_182_182" />
  <speciesType id="CC00297" name="UTP" />
  <speciesType id="CC00264" name="OAA" />
  <speciesType id="CC00398" name="Cholesterol" />
  <speciesType id="CC00366" name="Malate" />
  <speciesType id="CC00860" name="N_Formyl_L_glutamate" />
  <speciesType id="CC02221" name="Cholesterol_ester_ala" />
  <speciesType id="CC00353" name="Histidine" />
  <speciesType id="CC00130" name="PI182_203" />
  <speciesType id="CC00038" name="Cholesterol_ester_laur" />
  <speciesType id="CC01338" name="Presqualene_PP" />
  <speciesType id="CC00214" name="LPC182_00" />
  <speciesType id="CC00881" name="_R__3_Hydroxybutanoate" />
  <speciesType id="CC00296" name="PEP" />
  <speciesType id="CC00177" name="TAG182_204_224" />
  <speciesType id="CC00229" name="ApoE" />
  <speciesType id="CC00093" name="PS203_204" />
  <speciesType id="CC00205" name="GalCerd181_180" />
  <speciesType id="CC01013" name="Stearate" />
  <speciesType id="CC00204" name="GalCerd181_160" />
  <speciesType id="CC00187" name="TAG182_202_204" />
  <speciesType id="CC00326" name="Uracil" />
  <speciesType id="CC02305" name="4alpha_Methylzymosterol" />
  <speciesType id="CC00819" name="L_2_Aminoadipate" />
  <speciesType id="CC00144" name="Eicosadienoic_acid" />
  <speciesType id="CC00301" name="Phenylalanine" />
  <speciesType id="CC00079" name="CDP_DG180_181" />
  <speciesType id="CC00500" name="Deoxyguanosine" />
  <speciesType id="CC00040" name="Cholesterol_ester_dihomogla" />
  <speciesType id="CC01976" name="gamma_Linolenate" />
  <speciesType id="CC00430" name="Succinate semialdehyde" />
  <speciesType id="CC01814" name="Octanoyl_ACP" />
  <speciesType id="CC00745" name="Spermine" />
  <speciesType id="CC00631" name="Glutaryl_CoA" />
  <speciesType id="CC00429" name="D_Xylulose_5P" />
  <speciesType id="CC00142" name="Docosapentaenoyl_CoA" />
  <speciesType id="CC00101" name="PC203_204" />
  <speciesType id="CC00169" name="TAG180_181_225" />
  <speciesType id="CC00191" name="TAG182_202_226" />
  <speciesType id="CC00135" name="CL182_182_182_183" />
  <speciesType id="CC00630" name="Deoxyuridine" />
  <speciesType id="CC00206" name="GlcCerd181_160" />
  <speciesType id="CC02367" name="lauric_acid" />
  <speciesType id="CC00985" name="NH4+" />
  <speciesType id="CC00210" name="LPC160_00" />
  <speciesType id="CC00097" name="PC182_204" />
  <speciesType id="CC00056" name="1MG180_3P" />
  <speciesType id="CC01402" name="N6,N6,N6_Trimethyl_L_lysine" />
  <speciesType id="CC00236" name="NADP+" />
  <speciesType id="CC00560" name="Dihydrofolate" />
  <speciesType id="CC01321" name="2_Methylacetoacetyl_CoA" />
  <speciesType id="CC00522" name="HMG_CoA" />
  <speciesType id="CC01402" name="N6,N6,N6_Trimethyl_L_lysine" />
  <speciesType id="CC00164" name="TAG180_181_202" />
  <speciesType id="CC00445" name="Lipoamide" />
  <speciesType id="CC00076" name="DG225_226_P" />
  <speciesType id="CC00100" name="PC225_226" />
  <speciesType id="CC00028" name="Docosatetraenoic_acid" />
  <speciesType id="CC00528" name="dTMP" />
  <speciesType id="CC00578" name="5_Methyl_THF" />
  <speciesType id="CC00209" name="SM_d181_180" />
  <speciesType id="CC01766" name="4__2_Amino_3_hydroxyphenyl__2,4_dioxobutanoate" />
  <speciesType id="CC00234" name="NADH" />
  <speciesType id="CC00373" name="Citrate" />
  <speciesType id="CC01715" name="2_Amino_3_oxoadipate" />
  <speciesType id="CC00185" name="TAG182_203_226" />
  <speciesType id="CC02296" name="Dihomo_gamma_linolenate" />
  <speciesType id="CC00029" name="Tetracosatetraenoic_acid" />
  <speciesType id="CC00269" name="Succinate" />
  <speciesType id="CC00131" name="PI182_202" />
  <speciesType id="CC02462" name="CDP_DG182_181" />
  <speciesType id="CC00162" name="TAG180_181_182" />
  <speciesType id="CC00339" name="Ribose" />
  <speciesType id="CC00990" name="FADH2" />
  <speciesType id="CC00349" name="dATP" />
  <speciesType id="CC00082" name="CDP_DG182_203" />
  <speciesType id="CC00161" name="TAG180_181_181" />
  <speciesType id="CC00094" name="PC160_161" />
  <speciesType id="CC00400" name="Ethanolamine" />
  <speciesType id="CC00092" name="PS225_226" />
  <speciesType id="CC00314" name="Glucose_6P" />
  <speciesType id="CC00026" name="Eicosatetraenoic_acid" />
  <speciesType id="CC02328" name="Glycogenin_G7G1" />
  <speciesType id="CC02423" name="stearidonic acid" />
  <speciesType id="CC02174" name="LDL" />
  <speciesType id="CC02160" name="VLDL" />
  <speciesType id="CC00508" name="Geranyl_PP" />
  <speciesType id="CC00527" name="dTDP" />
  <speciesType id="CC01379" name="6_Pyruvoyltetrahydropterin" />
  <speciesType id="CC00127" name="PI180_181" />
  <speciesType id="CC00651" name="Deoxyadenosine" />
  <speciesType id="CC00191" name="TAG182_202_226" />
  <speciesType id="CC00132" name="PI225_226" />
  <speciesType id="CC00099" name="PC182_202" />
  <speciesType id="CC00086" name="PS160_161" />
  <speciesType id="CC00415" name="Oxalate" />
  <speciesType id="CC00583" name="Saccharopine" />
  <speciesType id="CC00252" name="Pyruvate" />
  <speciesType id="CC00368" name="Asparagine" />
  <speciesType id="CC00305" name="Tyrosine" />
  <speciesType id="CC00868" name="Fumarylacetoacetate" />
  <speciesType id="CC00490" name="L_Carnitine" />
  <speciesType id="CC00516" name="2_Methyl_3_oxopropanoate" />
  <speciesType id="CC00143" name="Docosatetraenoyl_CoA" />
  <speciesType id="CC00212" name="LPC00_181" />
  <speciesType id="CC01205" name="L_Formylkynurenine" />
  <speciesType id="CC00106" name="PE182_203" />
  <speciesType id="CC00133" name="PI203_204" />
  <speciesType id="CC00648" name="4_Aminobutanal" />
  <speciesType id="CC00256" name="H2O2" />
  <speciesType id="CC00636" name="Pyridoxamine" />
  <speciesType id="CC00192" name="TAG225_226_226" />
  <speciesType id="CC00236" name="NADP+" />
  <speciesType id="CC00543" name="Histamine" />
  <speciesType id="CC00233" name="NAD+" />
  <speciesType id="CC00381" name="Phenylpyruvate" />
  <speciesType id="CC00025" name="Eicosapentaenoic_acid" />
  <speciesType id="CC00103" name="PE180_181" />
  <speciesType id="CC00620" name="Oleoyl_CoA" />
  <speciesType id="CC01053" name="Lanosterol" />
  <speciesType id="CC00505" name="_S__Dihydroorotate" />
 </listOfSpeciesTypes>


 <listOfCompartments>
  <compartment id="lyso" size="4711"  />
  <compartment id="micro" size="4711"  />
  <compartment id="mito" size="4711"  />
  <compartment id="cyto" size="4711"  />
  <compartment id="peroxy" size="4711"  />
  <compartment id="ext" size="4711"  />
 </listOfCompartments>

 <listOfSpecies>
  <species id="CC00133_cyto" speciesType="CC00133" name="PI203_204" boundaryCondition="false"  compartment="cyto" />
  <species id="CC00042_lyso" speciesType="CC00042" name="Cholesterol_ester_epa" boundaryCondition="false"  compartment="lyso" />
  <species id="CC00113_mito" speciesType="CC00113" name="PGP181_181" boundaryCondition="false"  compartment="mito" />
  <species id="CC01546_cyto" speciesType="CC01546" name="_R__3_Hydroxypalmitoyl_ACP" boundaryCondition="false"  compartment="cyto" />
  <species id="CC02465_cyto" speciesType="CC02465" name="CDP_DG204_182" boundaryCondition="false"  compartment="cyto" />
  <species id="CC00390_cyto" speciesType="CC00390" name="Thymine" boundaryCondition="false"  compartment="cyto" />
  <species id="CC00416_mito" speciesType="CC00416" name="Adenosine" boundaryCondition="false"  compartment="mito" />
  <species id="CC00130_cyto" speciesType="CC00130" name="PI182_203" boundaryCondition="false"  compartment="cyto" />
  <species id="CC00446_peroxy" speciesType="CC00446" name="Palmitate" boundaryCondition="false"  compartment="peroxy" />
  <species id="CC00493_cyto" speciesType="CC00493" name="2_Oxoadipate" boundaryCondition="false"  compartment="cyto" />
  <species id="CC01299_cyto" speciesType="CC01299" name="3_Hydroxy_L_kynurenine" boundaryCondition="false"  compartment="cyto" />
  <species id="CC00735_cyto" speciesType="CC00735" name="Betaine" boundaryCondition="false"  compartment="cyto" />
  <species id="CC01601_cyto" speciesType="CC01601" name="Imidazole_4_acetaldehyde" boundaryCondition="false"  compartment="cyto" />
  <species id="CC02423_micro" speciesType="CC02423" name="stearidonic acid" boundaryCondition="false"  compartment="micro" />
  <species id="CC00465_cyto" speciesType="CC00465" name="Tetrahydrobiopterin" boundaryCondition="false"  compartment="cyto" />
  <species id="CC00129_cyto" speciesType="CC00129" name="PI182_204" boundaryCondition="false"  compartment="cyto" />
  <species id="CC00155_cyto" speciesType="CC00155" name="TAG160_161_203" boundaryCondition="false"  compartment="cyto" />
  <species id="CC00260_cyto" speciesType="CC00260" name="Glucose" boundaryCondition="false"  compartment="cyto" />
  <species id="CC00340_cyto" speciesType="CC00340" name="Fumarate" boundaryCondition="false"  compartment="cyto" />
  <species id="CC01388_cyto" speciesType="CC01388" name="Quinolinate" boundaryCondition="false"  compartment="cyto" />
  <species id="CC01089_peroxy" speciesType="CC01089" name="Octanoyl_CoA" boundaryCondition="false"  compartment="peroxy" />
  <species id="CC00192_micro" speciesType="CC00192" name="TAG225_226_226" boundaryCondition="false"  compartment="micro" />
  <species id="CC00265_ext" speciesType="CC00265" name="Glycine" boundaryCondition="false"  compartment="ext" />
  <species id="CC00253_peroxy" speciesType="CC00253" name="Acetyl_CoA" boundaryCondition="false"  compartment="peroxy" />
  <species id="CC00489_ext" speciesType="CC00489" name="Spermidine" boundaryCondition="false"  compartment="ext" />
  <species id="CC00185_micro" speciesType="CC00185" name="TAG182_203_226" boundaryCondition="false"  compartment="micro" />
  <species id="CC01824_cyto" speciesType="CC01824" name="3_Oxohexadecanoyl_ACP" boundaryCondition="false"  compartment="cyto" />
  <species id="CC00988_mito" speciesType="CC00988" name="dUDP" boundaryCondition="false"  compartment="mito" />
  <species id="CC02464_mito" speciesType="CC02464" name="CDP_DG203_182" boundaryCondition="false"  compartment="mito" />
  <species id="CC00901_cyto" speciesType="CC00901" name="Phosphopantetheine" boundaryCondition="false"  compartment="cyto" />
  <species id="CC00662_cyto" speciesType="CC00662" name="Phosphocholine" boundaryCondition="false"  compartment="cyto" />
  <species id="CC02187_lyso" speciesType="CC02187" name="CDP_diacylglycerol_pool" boundaryCondition="false"  compartment="lyso" />
  <species id="CC02203_lyso" speciesType="CC02203" name="SM_pool" boundaryCondition="false"  compartment="lyso" />
  <species id="CC00038_lyso" speciesType="CC00038" name="Cholesterol_ester_laur" boundaryCondition="false"  compartment="lyso" />
  <species id="CC00654_cyto" speciesType="CC00654" name="cAMP" boundaryCondition="false"  compartment="cyto" />
  <species id="CC00554_ext" speciesType="CC00554" name="Isoleucine" boundaryCondition="false"  compartment="ext" />
  <species id="CC02461_mito" speciesType="CC02461" name="CDP_DG182_183" boundaryCondition="false"  compartment="mito" />
  <species id="CC00953_cyto" speciesType="CC00953" name="Glucono_1,5_lactone_6P" boundaryCondition="false"  compartment="cyto" />
  <species id="CC01712_cyto" speciesType="CC01712" name="Deoxyinosine" boundaryCondition="false"  compartment="cyto" />
  <species id="CC00364_ext" speciesType="CC00364" name="Adenine" boundaryCondition="false"  compartment="ext" />
  <species id="CC00406_cyto" speciesType="CC00406" name="3PG" boundaryCondition="false"  compartment="cyto" />
  <species id="CC00047_ext" speciesType="CC00047" name="Deoxythymidine" boundaryCondition="false"  compartment="ext" />
  <species id="CC00091_lyso" speciesType="CC00091" name="PS182_202" boundaryCondition="false"  compartment="lyso" />
  <species id="CC00694_cyto" speciesType="CC00694" name="N_Acetyl_D_mannosamine" boundaryCondition="false"  compartment="cyto" />
  <species id="CC00233_mito" speciesType="CC00233" name="NAD+" boundaryCondition="false"  compartment="mito" />
  <species id="CC00300_mito" speciesType="CC00300" name="Tryptophan" boundaryCondition="false"  compartment="mito" />
  <species id="CC00154_cyto" speciesType="CC00154" name="TAG160_161_202" boundaryCondition="false"  compartment="cyto" />
  <species id="CC00089_micro" speciesType="CC00089" name="PS182_204" boundaryCondition="false"  compartment="micro" />
  <species id="CC00190_lyso" speciesType="CC00190" name="TAG182_202_225" boundaryCondition="false"  compartment="lyso" />
  <species id="CC00776_micro" speciesType="CC00776" name="Sphinganine" boundaryCondition="false"  compartment="micro" />
  <species id="CC00281_micro" speciesType="CC00281" name="Formate" boundaryCondition="false"  compartment="micro" />
  <species id="CC00375_mito" speciesType="CC00375" name="Glycolate" boundaryCondition="false"  compartment="mito" />
  <species id="CC01806_cyto" speciesType="CC01806" name="Acetoacetyl_ACP" boundaryCondition="false"  compartment="cyto" />
  <species id="CC00033_peroxy" speciesType="CC00033" name="Lignoceroyl_CoA" boundaryCondition="false"  compartment="peroxy" />
  <species id="CC00183_micro" speciesType="CC00183" name="TAG182_203_224" boundaryCondition="false"  compartment="micro" />
  <species id="CC00160_lyso" speciesType="CC00160" name="TAG160_161_226" boundaryCondition="false"  compartment="lyso" />
  <species id="CC00169_lyso" speciesType="CC00169" name="TAG180_181_225" boundaryCondition="false"  compartment="lyso" />
  <species id="CC00004_cyto" speciesType="CC00004" name="Myosin7B" boundaryCondition="false"  compartment="cyto" />
  <species id="CC00758_cyto" speciesType="CC00758" name="Creatinine" boundaryCondition="false"  compartment="cyto" />
  <species id="CC00114_mito" speciesType="CC00114" name="PGP204_182" boundaryCondition="false"  compartment="mito" />
  <species id="CC00112_mito" speciesType="CC00112" name="PGP182_181" boundaryCondition="false"  compartment="mito" />
  <species id="CC02155_ext" speciesType="CC02155" name="HDL" boundaryCondition="false"  compartment="ext" />
  <species id="CC02454_mito" speciesType="CC02454" name="DG182_182_P" boundaryCondition="false"  compartment="mito" />
  <species id="CC00254_mito" speciesType="CC00254" name="Glutamate" boundaryCondition="false"  compartment="mito" />
  <species id="CC02181_cyto" speciesType="CC02181" name="Linolenoyl_CoA" boundaryCondition="false"  compartment="cyto" />
  <species id="CC00361_mito" speciesType="CC00361" name="GMP" boundaryCondition="false"  compartment="mito" />
  <species id="CC00394_cyto" speciesType="CC00394" name="Valine" boundaryCondition="false"  compartment="cyto" />
  <species id="CC00074_cyto" speciesType="CC00074" name="DG182_203_P" boundaryCondition="false"  compartment="cyto" />
  <species id="CC00440_lyso" speciesType="CC00440" name="Lactose" boundaryCondition="false"  compartment="lyso" />
  <species id="CC00287_ext" speciesType="CC00287" name="Glutamine" boundaryCondition="false"  compartment="ext" />
  <species id="CC00238_mito" speciesType="CC00238" name="ADP" boundaryCondition="false"  compartment="mito" />
  <species id="CC00106_lyso" speciesType="CC00106" name="PE182_203" boundaryCondition="false"  compartment="lyso" />
  <species id="CC00990_cyto" speciesType="CC00990" name="FADH2" boundaryCondition="false"  compartment="cyto" />
  <species id="CC00104_cyto" speciesType="CC00104" name="PE204_224" boundaryCondition="false"  compartment="cyto" />
  <species id="CC00336_cyto" speciesType="CC00336" name="GAP" boundaryCondition="false"  compartment="cyto" />
  <species id="CC00206_lyso" speciesType="CC00206" name="GlcCerd181_160" boundaryCondition="false"  compartment="lyso" />
  <species id="CC00157_micro" speciesType="CC00157" name="TAG160_161_205" boundaryCondition="false"  compartment="micro" />
  <species id="CC00366_mito" speciesType="CC00366" name="Malate" boundaryCondition="false"  compartment="mito" />
  <species id="CC00525_mito" speciesType="CC00525" name="dGDP" boundaryCondition="false"  compartment="mito" />
  <species id="CC00164_lyso" speciesType="CC00164" name="TAG180_181_202" boundaryCondition="false"  compartment="lyso" />
  <species id="CC00088_mito" speciesType="CC00088" name="PS204_224" boundaryCondition="false"  compartment="mito" />
  <species id="CC00589_cyto" speciesType="CC00589" name="dUTP" boundaryCondition="false"  compartment="cyto" />
  <species id="CC00090_mito" speciesType="CC00090" name="PS182_203" boundaryCondition="false"  compartment="mito" />
  <species id="CC00126_lyso" speciesType="CC00126" name="PI160_161" boundaryCondition="false"  compartment="lyso" />
  <species id="CC00025_cyto" speciesType="CC00025" name="Eicosapentaenoic_acid" boundaryCondition="false"  compartment="cyto" />
  <species id="CC02222_cyto" speciesType="CC02222" name="Cholesterol_ester_gla" boundaryCondition="false"  compartment="cyto" />
  <species id="CC00385_cyto" speciesType="CC00385" name="5_Methylthioadenosine" boundaryCondition="false"  compartment="cyto" />
  <species id="CC00497_ext" speciesType="CC00497" name="Citrulline" boundaryCondition="false"  compartment="ext" />
  <species id="CC00240_peroxy" speciesType="CC00240" name="CoA" boundaryCondition="false"  compartment="peroxy" />
  <species id="CC02180_micro" speciesType="CC02180" name="Linoleoyl_CoA" boundaryCondition="false"  compartment="micro" />
  <species id="CC01888_ext" speciesType="CC01888" name="2_Hydroxybutyrate" boundaryCondition="false"  compartment="ext" />
  <species id="CC02446_mito" speciesType="CC02446" name="DG182_182" boundaryCondition="false"  compartment="mito" />
  <species id="CC02457_mito" speciesType="CC02457" name="DG181_181_P" boundaryCondition="false"  compartment="mito" />
  <species id="CC01881_cyto" speciesType="CC01881" name="D_4_Hydroxy_2_oxoglutarate" boundaryCondition="false"  compartment="cyto" />
  <species id="CC00258_micro" speciesType="CC00258" name="UDP_glucose" boundaryCondition="false"  compartment="micro" />
  <species id="CC00439_ext" speciesType="CC00439" name="Guanine" boundaryCondition="false"  compartment="ext" />
  <species id="CC00059_cyto" speciesType="CC00059" name="1MG224_3P" boundaryCondition="false"  compartment="cyto" />
  <species id="CC00400_ext" speciesType="CC00400" name="Ethanolamine" boundaryCondition="false"  compartment="ext" />
  <species id="CC00724_cyto" speciesType="CC00724" name="XTP" boundaryCondition="false"  compartment="cyto" />
  <species id="CC00548_cyto" speciesType="CC00548" name="Tryptamine" boundaryCondition="false"  compartment="cyto" />
  <species id="CC00369_ext" speciesType="CC00369" name="Nicotinamide" boundaryCondition="false"  compartment="ext" />
  <species id="CC01239_cyto" speciesType="CC01239" name="3_Dehydrosphinganine" boundaryCondition="false"  compartment="cyto" />
  <species id="CC00091_mito" speciesType="CC00091" name="PS182_202" boundaryCondition="false"  compartment="mito" />
  <species id="CC00609_cyto" speciesType="CC00609" name="Cystine" boundaryCondition="false"  compartment="cyto" />
  <species id="CC00102_mito" speciesType="CC00102" name="PE160_161" boundaryCondition="false"  compartment="mito" />
  <species id="CC00087_micro" speciesType="CC00087" name="PS180_181" boundaryCondition="false"  compartment="micro" />
  <species id="CC00016_cyto" speciesType="CC00016" name="Aminopropionaldehyde" boundaryCondition="false"  compartment="cyto" />
  <species id="CC01140_cyto" speciesType="CC01140" name="Phosphocreatine" boundaryCondition="false"  compartment="cyto" />
  <species id="CC00446_mito" speciesType="CC00446" name="Palmitate" boundaryCondition="false"  compartment="mito" />
  <species id="CC01887_cyto" speciesType="CC01887" name="Propinol adenylate" boundaryCondition="false"  compartment="cyto" />
  <species id="CC02217_micro" speciesType="CC02217" name="Cholesterol_ester_palmn" boundaryCondition="false"  compartment="micro" />
  <species id="CC00136_mito" speciesType="CC00136" name="CL203_182_182_182" boundaryCondition="false"  compartment="mito" />
  <species id="CC00536_ext" speciesType="CC00536" name="Thiamin" boundaryCondition="false"  compartment="ext" />
  <species id="CC00398_cyto" speciesType="CC00398" name="Cholesterol" boundaryCondition="false"  compartment="cyto" />
  <species id="CC00601_cyto" speciesType="CC00601" name="Cytidine" boundaryCondition="false"  compartment="cyto" />
  <species id="CC00462_cyto" speciesType="CC00462" name="Dihydrobiopterin" boundaryCondition="false"  compartment="cyto" />
  <species id="CC02318_micro" speciesType="CC02318" name="Cholestenol" boundaryCondition="false"  compartment="micro" />
  <species id="CC00182_lyso" speciesType="CC00182" name="TAG182_203_205" boundaryCondition="false"  compartment="lyso" />
  <species id="CC00240_cyto" speciesType="CC00240" name="CoA" boundaryCondition="false"  compartment="cyto" />
  <species id="CC00616_cyto" speciesType="CC00616" name="Folate" boundaryCondition="false"  compartment="cyto" />
  <species id="CC01976_lyso" speciesType="CC01976" name="gamma_Linolenate" boundaryCondition="false"  compartment="lyso" />
  <species id="CC01543_cyto" speciesType="CC01543" name="_R__3_Hydroxyoctanoyl_ACP" boundaryCondition="false"  compartment="cyto" />
  <species id="CC00086_mito" speciesType="CC00086" name="PS160_161" boundaryCondition="false"  compartment="mito" />
  <species id="CC00104_lyso" speciesType="CC00104" name="PE204_224" boundaryCondition="false"  compartment="lyso" />
  <species id="CC00039_lyso" speciesType="CC00039" name="Cholesterol_ester_myr" boundaryCondition="false"  compartment="lyso" />
  <species id="CC01089_cyto" speciesType="CC01089" name="Octanoyl_CoA" boundaryCondition="false"  compartment="cyto" />
  <species id="CC00370_peroxy" speciesType="CC00370" name="Palmitoyl_CoA" boundaryCondition="false"  compartment="peroxy" />
  <species id="CC00725_cyto" speciesType="CC00725" name="O2." boundaryCondition="false"  compartment="cyto" />
  <species id="CC00143_peroxy" speciesType="CC00143" name="Docosatetraenoyl_CoA" boundaryCondition="false"  compartment="peroxy" />
  <species id="CC00295_ext" speciesType="CC00295" name="Methionine" boundaryCondition="false"  compartment="ext" />
  <species id="CC00044_cyto" speciesType="CC00044" name="Tetracosapentaenoic_acid" boundaryCondition="false"  compartment="cyto" />
  <species id="CC01815_cyto" speciesType="CC01815" name="3_Oxodecanoyl_ACP" boundaryCondition="false"  compartment="cyto" />
  <species id="CC01808_cyto" speciesType="CC01808" name="3_Oxohexanoyl_ACP" boundaryCondition="false"  compartment="cyto" />
  <species id="CC00258_cyto" speciesType="CC00258" name="UDP_glucose" boundaryCondition="false"  compartment="cyto" />
  <species id="CC01297_mito" speciesType="CC01297" name="2_Amino_acetoacetate" boundaryCondition="false"  compartment="mito" />
  <species id="CC01403_cyto" speciesType="CC01403" name="Adenylosuccinate" boundaryCondition="false"  compartment="cyto" />
  <species id="CC00588_mito" speciesType="CC00588" name="dTTP" boundaryCondition="false"  compartment="mito" />
  <species id="CC00308_cyto" speciesType="CC00308" name="Fructose_6P" boundaryCondition="false"  compartment="cyto" />
  <species id="CC01016_micro" speciesType="CC01016" name="Linoleate" boundaryCondition="false"  compartment="micro" />
  <species id="CC00442_mito" speciesType="CC00442" name="Taurine" boundaryCondition="false"  compartment="mito" />
  <species id="CC00170_cyto" speciesType="CC00170" name="TAG180_181_226" boundaryCondition="false"  compartment="cyto" />
  <species id="CC01564_cyto" speciesType="CC01564" name="FAICAR" boundaryCondition="false"  compartment="cyto" />
  <species id="CC00232_peroxy" speciesType="CC00232" name="ATP" boundaryCondition="false"  compartment="peroxy" />
  <species id="CC00334_mito" speciesType="CC00334" name="Glycerol" boundaryCondition="false"  compartment="mito" />
  <species id="CC00260_lyso" speciesType="CC00260" name="Glucose" boundaryCondition="false"  compartment="lyso" />
  <species id="CC01050_cyto" speciesType="CC01050" name="Elaidate" boundaryCondition="false"  compartment="cyto" />
  <species id="CC02218_lyso" speciesType="CC02218" name="Cholesterol_ester_stea" boundaryCondition="false"  compartment="lyso" />
  <species id="CC00083_mito" speciesType="CC00083" name="CDP_DG182_202" boundaryCondition="false"  compartment="mito" />
  <species id="CC00576_cyto" speciesType="CC00576" name="N_Carbamoyl_L_aspartate" boundaryCondition="false"  compartment="cyto" />
  <species id="CC00919_cyto" speciesType="CC00919" name="4_Hydroxyphenylpyruvate" boundaryCondition="false"  compartment="cyto" />
  <species id="CC00107_mito" speciesType="CC00107" name="PE182_202" boundaryCondition="false"  compartment="mito" />
  <species id="CC00625_micro" speciesType="CC00625" name="Hexadecanal" boundaryCondition="false"  compartment="micro" />
  <species id="CC00237_mito" speciesType="CC00237" name="O2" boundaryCondition="false"  compartment="mito" />
  <species id="CC00530_peroxy" speciesType="CC00530" name="Urate" boundaryCondition="false"  compartment="peroxy" />
  <species id="CC00498_cyto" speciesType="CC00498" name="Kynurenine" boundaryCondition="false"  compartment="cyto" />
  <species id="CC00152_lyso" speciesType="CC00152" name="TAG160_161_182" boundaryCondition="false"  compartment="lyso" />
  <species id="CC00345_cyto" speciesType="CC00345" name="GSSG" boundaryCondition="false"  compartment="cyto" />
  <species id="CC00047_cyto" speciesType="CC00047" name="Deoxythymidine" boundaryCondition="false"  compartment="cyto" />
  <species id="CC01888_cyto" speciesType="CC01888" name="2_Hydroxybutyrate" boundaryCondition="false"  compartment="cyto" />
  <species id="CC02420_mito" speciesType="CC02420" name="Dihomo_gamma_linolenoyl_CoA" boundaryCondition="false"  compartment="mito" />
  <species id="CC00088_micro" speciesType="CC00088" name="PS204_224" boundaryCondition="false"  compartment="micro" />
  <species id="CC00196_lyso" speciesType="CC00196" name="TAG203_204_225" boundaryCondition="false"  compartment="lyso" />
  <species id="CC00188_micro" speciesType="CC00188" name="TAG182_202_205" boundaryCondition="false"  compartment="micro" />
  <species id="CC00281_peroxy" speciesType="CC00281" name="Formate" boundaryCondition="false"  compartment="peroxy" />
  <species id="CC00144_mito" speciesType="CC00144" name="Eicosadienoic_acid" boundaryCondition="false"  compartment="mito" />
  <species id="CC00558_mito" speciesType="CC00558" name="Stearoyl_CoA" boundaryCondition="false"  compartment="mito" />
  <species id="CC00269_ext" speciesType="CC00269" name="Succinate" boundaryCondition="false"  compartment="ext" />
  <species id="CC00811_mito" speciesType="CC00811" name="2_Oxoglutaramate" boundaryCondition="false"  compartment="mito" />
  <species id="CC00127_lyso" speciesType="CC00127" name="PI180_181" boundaryCondition="false"  compartment="lyso" />
  <species id="CC00220_cyto" speciesType="CC00220" name="Hexanoate" boundaryCondition="false"  compartment="cyto" />
  <species id="CC01496_cyto" speciesType="CC01496" name="_R__4_Phosphopantothenoyl_cysteine" boundaryCondition="false"  compartment="cyto" />
  <species id="CC00207_cyto" speciesType="CC00207" name="GlcCerd181_180" boundaryCondition="false"  compartment="cyto" />
  <species id="CC00033_cyto" speciesType="CC00033" name="Lignoceroyl_CoA" boundaryCondition="false"  compartment="cyto" />
  <species id="CC00276_ext" speciesType="CC00276" name="GSH" boundaryCondition="false"  compartment="ext" />
  <species id="CC00009_cyto" speciesType="CC00009" name="Myosin3" boundaryCondition="false"  compartment="cyto" />
  <species id="CC00062_cyto" speciesType="CC00062" name="DG160_161" boundaryCondition="false"  compartment="cyto" />
  <species id="CC00433_cyto" speciesType="CC00433" name="Dimethylallyl_PP" boundaryCondition="false"  compartment="cyto" />
  <species id="CC00245_cyto" speciesType="CC00245" name="UDP" boundaryCondition="false"  compartment="cyto" />
  <species id="CC00115_mito" speciesType="CC00115" name="PGP203_182" boundaryCondition="false"  compartment="mito" />
  <species id="CC00776_cyto" speciesType="CC00776" name="Sphinganine" boundaryCondition="false"  compartment="cyto" />
  <species id="CC00601_ext" speciesType="CC00601" name="Cytidine" boundaryCondition="false"  compartment="ext" />
  <species id="CC00636_cyto" speciesType="CC00636" name="Pyridoxamine" boundaryCondition="false"  compartment="cyto" />
  <species id="CC01633_cyto" speciesType="CC01633" name="Decanoyl_CoA" boundaryCondition="false"  compartment="cyto" />
  <species id="CC00299_ext" speciesType="CC00299" name="Ornithine" boundaryCondition="false"  compartment="ext" />
  <species id="CC00089_mito" speciesType="CC00089" name="PS182_204" boundaryCondition="false"  compartment="mito" />
  <species id="CC00275_peroxy" speciesType="CC00275" name="Aspartate" boundaryCondition="false"  compartment="peroxy" />
  <species id="CC00163_lyso" speciesType="CC00163" name="TAG180_181_183" boundaryCondition="false"  compartment="lyso" />
  <species id="CC01501_cyto" speciesType="CC01501" name="N_Formyl_GAR" boundaryCondition="false"  compartment="cyto" />
  <species id="CC00536_cyto" speciesType="CC00536" name="Thiamin" boundaryCondition="false"  compartment="cyto" />
  <species id="CC00941_mito" speciesType="CC00941" name="_R__Methylmalonyl_CoA" boundaryCondition="false"  compartment="mito" />
  <species id="CC00150_micro" speciesType="CC00150" name="TAG160_161_180" boundaryCondition="false"  compartment="micro" />
  <species id="CC00746_micro" speciesType="CC00746" name="Squalene" boundaryCondition="false"  compartment="micro" />
  <species id="CC01477_cyto" speciesType="CC01477" name="N_Acetylmannosamine_6P" boundaryCondition="false"  compartment="cyto" />
  <species id="CC00192_lyso" speciesType="CC00192" name="TAG225_226_226" boundaryCondition="false"  compartment="lyso" />
  <species id="CC00401_cyto" speciesType="CC00401" name="UDP_xylose" boundaryCondition="false"  compartment="cyto" />
  <species id="CC00249_cyto" speciesType="CC00249" name="SAM" boundaryCondition="false"  compartment="cyto" />
  <species id="CC00165_lyso" speciesType="CC00165" name="TAG180_181_203" boundaryCondition="false"  compartment="lyso" />
  <species id="CC02183_mito" speciesType="CC02183" name="Arachidonyl_CoA" boundaryCondition="false"  compartment="mito" />
  <species id="CC00986_mito" speciesType="CC00986" name="dIDP" boundaryCondition="false"  compartment="mito" />
  <species id="CC01882_cyto" speciesType="CC01882" name="L_erythro_4_Hydroxyglutamate" boundaryCondition="false"  compartment="cyto" />
  <species id="CC02460_mito" speciesType="CC02460" name="CDP_DG182_182" boundaryCondition="false"  compartment="mito" />
  <species id="CC00417_mito" speciesType="CC00417" name="Sarcosine" boundaryCondition="false"  compartment="mito" />
  <species id="CC02368_cyto" speciesType="CC02368" name="myristic_acid" boundaryCondition="false"  compartment="cyto" />
  <species id="CC00290_ext" speciesType="CC00290" name="Formaldehyde" boundaryCondition="false"  compartment="ext" />
  <species id="CC00166_micro" speciesType="CC00166" name="TAG180_181_204" boundaryCondition="false"  compartment="micro" />
  <species id="CC01807_cyto" speciesType="CC01807" name="Butyryl_ACP" boundaryCondition="false"  compartment="cyto" />
  <species id="CC00262_mito" speciesType="CC00262" name="Acetate" boundaryCondition="false"  compartment="mito" />
  <species id="CC00321_mito" speciesType="CC00321" name="Propanoyl_CoA" boundaryCondition="false"  compartment="mito" />
  <species id="CC00530_cyto" speciesType="CC00530" name="Urate" boundaryCondition="false"  compartment="cyto" />
  <species id="CC00371_cyto" speciesType="CC00371" name="Homocysteine" boundaryCondition="false"  compartment="cyto" />
  <species id="CC01821_cyto" speciesType="CC01821" name="3_Oxotetradecanoyl_ACP" boundaryCondition="false"  compartment="cyto" />
  <species id="CC00662_lyso" speciesType="CC00662" name="Phosphocholine" boundaryCondition="false"  compartment="lyso" />
  <species id="CC00250_cyto" speciesType="CC00250" name="AMP" boundaryCondition="false"  compartment="cyto" />
  <species id="CC00146_cyto" speciesType="CC00146" name="Arachidonoyl_CoA" boundaryCondition="false"  compartment="cyto" />
  <species id="CC00081_cyto" speciesType="CC00081" name="CDP_DG182_204" boundaryCondition="false"  compartment="cyto" />
  <species id="CC01301_mito" speciesType="CC01301" name="3_Methylglutaconyl_CoA" boundaryCondition="false"  compartment="mito" />
  <species id="CC00214_lyso" speciesType="CC00214" name="LPC182_00" boundaryCondition="false"  compartment="lyso" />
  <species id="CC00177_lyso" speciesType="CC00177" name="TAG182_204_224" boundaryCondition="false"  compartment="lyso" />
  <species id="CC00233_cyto" speciesType="CC00233" name="NAD+" boundaryCondition="false"  compartment="cyto" />
  <species id="CC00431_mito" speciesType="CC00431" name="4_Methyl_2_oxopentanoate" boundaryCondition="false"  compartment="mito" />
  <species id="CC00045_cyto" speciesType="CC00045" name="Cholesterol_ester_acetate" boundaryCondition="false"  compartment="cyto" />
  <species id="CC00184_lyso" speciesType="CC00184" name="TAG182_203_225" boundaryCondition="false"  compartment="lyso" />
  <species id="CC00082_mito" speciesType="CC00082" name="CDP_DG182_203" boundaryCondition="false"  compartment="mito" />
  <species id="CC00128_lyso" speciesType="CC00128" name="PI204_224" boundaryCondition="false"  compartment="lyso" />
  <species id="CC00281_cyto" speciesType="CC00281" name="Formate" boundaryCondition="false"  compartment="cyto" />
  <species id="CC00422_ext" speciesType="CC00422" name="Arachidonate" boundaryCondition="false"  compartment="ext" />
  <species id="CC00229_micro" speciesType="CC00229" name="ApoE" boundaryCondition="false"  compartment="micro" />
  <species id="CC02182_cyto" speciesType="CC02182" name="gamma_Linolenoyl_CoA" boundaryCondition="false"  compartment="cyto" />
  <species id="CC00746_peroxy" speciesType="CC00746" name="Squalene" boundaryCondition="false"  compartment="peroxy" />
  <species id="CC01366_micro" speciesType="CC01366" name="7alpha_Hydroxycholesterol" boundaryCondition="false"  compartment="micro" />
  <species id="CC00161_cyto" speciesType="CC00161" name="TAG180_181_181" boundaryCondition="false"  compartment="cyto" />
  <species id="CC00519_cyto" speciesType="CC00519" name="Geranylgeranyl_PP" boundaryCondition="false"  compartment="cyto" />
  <species id="CC00244_cyto" speciesType="CC00244" name="NH3" boundaryCondition="false"  compartment="cyto" />
  <species id="CC00305_mito" speciesType="CC00305" name="Tyrosine" boundaryCondition="false"  compartment="mito" />
  <species id="CC00142_cyto" speciesType="CC00142" name="Docosapentaenoyl_CoA" boundaryCondition="false"  compartment="cyto" />
  <species id="CC02296_cyto" speciesType="CC02296" name="Dihomo_gamma_linolenate" boundaryCondition="false"  compartment="cyto" />
  <species id="CC02183_peroxy" speciesType="CC02183" name="Arachidonyl_CoA" boundaryCondition="false"  compartment="peroxy" />
  <species id="CC00150_cyto" speciesType="CC00150" name="TAG160_161_180" boundaryCondition="false"  compartment="cyto" />
  <species id="CC00177_micro" speciesType="CC00177" name="TAG182_204_224" boundaryCondition="false"  compartment="micro" />
  <species id="CC00446_micro" speciesType="CC00446" name="Palmitate" boundaryCondition="false"  compartment="micro" />
  <species id="CC00193_cyto" speciesType="CC00193" name="TAG203_204_204" boundaryCondition="false"  compartment="cyto" />
  <species id="CC00040_cyto" speciesType="CC00040" name="Cholesterol_ester_dihomogla" boundaryCondition="false"  compartment="cyto" />
  <species id="CC00398_micro" speciesType="CC00398" name="Cholesterol" boundaryCondition="false"  compartment="micro" />
  <species id="CC00072_mito" speciesType="CC00072" name="DG204_224_P" boundaryCondition="false"  compartment="mito" />
  <species id="CC01076_cyto" speciesType="CC01076" name="5_Oxoproline" boundaryCondition="false"  compartment="cyto" />
  <species id="CC00167_micro" speciesType="CC00167" name="TAG180_181_205" boundaryCondition="false"  compartment="micro" />
  <species id="CC02178_micro" speciesType="CC02178" name="Palmitolate" boundaryCondition="false"  compartment="micro" />
  <species id="CC00812_cyto" speciesType="CC00812" name="cGMP" boundaryCondition="false"  compartment="cyto" />
  <species id="CC02060_cyto" speciesType="CC02060" name="2__1,2_Dihydroxyethyl__TPP" boundaryCondition="false"  compartment="cyto" />
  <species id="CC02155_lyso" speciesType="CC02155" name="HDL" boundaryCondition="false"  compartment="lyso" />
  <species id="CC00291_mito" speciesType="CC00291" name="Thiamin_PP" boundaryCondition="false"  compartment="mito" />
  <species id="CC01013_cyto" speciesType="CC01013" name="Stearate" boundaryCondition="false"  compartment="cyto" />
  <species id="CC00099_micro" speciesType="CC00099" name="PC182_202" boundaryCondition="false"  compartment="micro" />
  <species id="CC00422_lyso" speciesType="CC00422" name="Arachidonate" boundaryCondition="false"  compartment="lyso" />
  <species id="CC01331_cyto" speciesType="CC01331" name="Galactose_1P" boundaryCondition="false"  compartment="cyto" />
  <species id="CC00948_cyto" speciesType="CC00948" name="GDP_4_dehydro_6_deoxy_D_mannose" boundaryCondition="false"  compartment="cyto" />
  <species id="CC00306_cyto" speciesType="CC00306" name="Malonyl_CoA" boundaryCondition="false"  compartment="cyto" />
  <species id="CC01977_ext" speciesType="CC01977" name="Linolenate" boundaryCondition="false"  compartment="ext" />
  <species id="CC00287_cyto" speciesType="CC00287" name="Glutamine" boundaryCondition="false"  compartment="cyto" />
  <species id="CC00197_micro" speciesType="CC00197" name="TAG203_204_226" boundaryCondition="false"  compartment="micro" />
  <species id="CC02451_mito" speciesType="CC02451" name="DG204_182" boundaryCondition="false"  compartment="mito" />
  <species id="CC02178_lyso" speciesType="CC02178" name="Palmitolate" boundaryCondition="false"  compartment="lyso" />
  <species id="CC02450_mito" speciesType="CC02450" name="DG203_182" boundaryCondition="false"  compartment="mito" />
  <species id="CC00131_cyto" speciesType="CC00131" name="PI182_202" boundaryCondition="false"  compartment="cyto" />
  <species id="CC01273_cyto" speciesType="CC01273" name="5_Phosphoribosylamine" boundaryCondition="false"  compartment="cyto" />
  <species id="CC00201_cyto" speciesType="CC00201" name="Cerd181_180" boundaryCondition="false"  compartment="cyto" />
  <species id="CC00315_peroxy" speciesType="CC00315" name="sn_Glycerol_3P" boundaryCondition="false"  compartment="peroxy" />
  <species id="CC02325_cyto" speciesType="CC02325" name="Glycogenin_G11" boundaryCondition="false"  compartment="cyto" />
  <species id="CC00165_micro" speciesType="CC00165" name="TAG180_181_203" boundaryCondition="false"  compartment="micro" />
  <species id="CC00325_mito" speciesType="CC00325" name="UMP" boundaryCondition="false"  compartment="mito" />
  <species id="CC00096_lyso" speciesType="CC00096" name="PC204_224" boundaryCondition="false"  compartment="lyso" />
  <species id="CC00157_lyso" speciesType="CC00157" name="TAG160_161_205" boundaryCondition="false"  compartment="lyso" />
  <species id="CC00962_mito" speciesType="CC00962" name="3_Hydroxy_N6,N6,N6_trimethyl_L_lysine" boundaryCondition="false"  compartment="mito" />
  <species id="CC00252_peroxy" speciesType="CC00252" name="Pyruvate" boundaryCondition="false"  compartment="peroxy" />
  <species id="CC01977_micro" speciesType="CC01977" name="Linolenate" boundaryCondition="false"  compartment="micro" />
  <species id="CC00837_cyto" speciesType="CC00837" name="Ferricytochrome b5" boundaryCondition="false"  compartment="cyto" />
  <species id="CC00268_cyto" speciesType="CC00268" name="Alanine" boundaryCondition="false"  compartment="cyto" />
  <species id="CC02219_lyso" speciesType="CC02219" name="Cholesterol_ester_ol" boundaryCondition="false"  compartment="lyso" />
  <species id="CC00434_cyto" speciesType="CC00434" name="1,3DPG" boundaryCondition="false"  compartment="cyto" />
  <species id="CC00314_peroxy" speciesType="CC00314" name="Glucose_6P" boundaryCondition="false"  compartment="peroxy" />
  <species id="CC02180_cyto" speciesType="CC02180" name="Linoleoyl_CoA" boundaryCondition="false"  compartment="cyto" />
  <species id="CC00132_cyto" speciesType="CC00132" name="PI225_226" boundaryCondition="false"  compartment="cyto" />
  <species id="CC01811_cyto" speciesType="CC01811" name="Hexanoyl_ACP" boundaryCondition="false"  compartment="cyto" />
  <species id="CC00439_mito" speciesType="CC00439" name="Guanine" boundaryCondition="false"  compartment="mito" />
  <species id="CC00543_cyto" speciesType="CC00543" name="Histamine" boundaryCondition="false"  compartment="cyto" />
  <species id="CC00342_cyto" speciesType="CC00342" name="Galactose" boundaryCondition="false"  compartment="cyto" />
  <species id="CC00285_cyto" speciesType="CC00285" name="Arginine" boundaryCondition="false"  compartment="cyto" />
  <species id="CC00105_cyto" speciesType="CC00105" name="PE182_204" boundaryCondition="false"  compartment="cyto" />
  <species id="CC00497_mito" speciesType="CC00497" name="Citrulline" boundaryCondition="false"  compartment="mito" />
  <species id="CC00151_cyto" speciesType="CC00151" name="TAG160_161_181" boundaryCondition="false"  compartment="cyto" />
  <species id="CC00015_cyto" speciesType="CC00015" name="N_Acetylspermidine" boundaryCondition="false"  compartment="cyto" />
  <species id="CC00845_mito" speciesType="CC00845" name="Hydracrylate" boundaryCondition="false"  compartment="mito" />
  <species id="CC00180_micro" speciesType="CC00180" name="TAG182_203_203" boundaryCondition="false"  compartment="micro" />
  <species id="CC00329_cyto" speciesType="CC00329" name="DHAP" boundaryCondition="false"  compartment="cyto" />
  <species id="CC00524_cyto" speciesType="CC00524" name="dAMP" boundaryCondition="false"  compartment="cyto" />
  <species id="CC00479_ext" speciesType="CC00479" name="Uridine" boundaryCondition="false"  compartment="ext" />
  <species id="CC00098_micro" speciesType="CC00098" name="PC182_203" boundaryCondition="false"  compartment="micro" />
  <species id="CC00586_cyto" speciesType="CC00586" name="Nicotinamide D_ribonucleotide" boundaryCondition="false"  compartment="cyto" />
  <species id="CC00190_cyto" speciesType="CC00190" name="TAG182_202_225" boundaryCondition="false"  compartment="cyto" />
  <species id="CC00370_cyto" speciesType="CC00370" name="Palmitoyl_CoA" boundaryCondition="false"  compartment="cyto" />
  <species id="CC00235_micro" speciesType="CC00235" name="NADPH" boundaryCondition="false"  compartment="micro" />
  <species id="CC00202_cyto" speciesType="CC00202" name="Cerd181_160_1P" boundaryCondition="false"  compartment="cyto" />
  <species id="CC00526_mito" speciesType="CC00526" name="dGMP" boundaryCondition="false"  compartment="mito" />
  <species id="CC01712_ext" speciesType="CC01712" name="Deoxyinosine" boundaryCondition="false"  compartment="ext" />
  <species id="CC00923_cyto" speciesType="CC00923" name="Nicotinate ribonucleotide" boundaryCondition="false"  compartment="cyto" />
  <species id="CC00061_mito" speciesType="CC00061" name="1MG203_3P" boundaryCondition="false"  compartment="mito" />
  <species id="CC00101_micro" speciesType="CC00101" name="PC203_204" boundaryCondition="false"  compartment="micro" />
  <species id="CC00281_mito" speciesType="CC00281" name="Formate" boundaryCondition="false"  compartment="mito" />
  <species id="CC00025_peroxy" speciesType="CC00025" name="Eicosapentaenoic_acid" boundaryCondition="false"  compartment="peroxy" />
  <species id="CC00383_mito" speciesType="CC00383" name="Hydroxypyruvate" boundaryCondition="false"  compartment="mito" />
  <species id="CC00103_cyto" speciesType="CC00103" name="PE180_181" boundaryCondition="false"  compartment="cyto" />
  <species id="CC00105_lyso" speciesType="CC00105" name="PE182_204" boundaryCondition="false"  compartment="lyso" />
  <species id="CC00234_mito" speciesType="CC00234" name="NADH" boundaryCondition="false"  compartment="mito" />
  <species id="CC00399_cyto" speciesType="CC00399" name="Threonine" boundaryCondition="false"  compartment="cyto" />
  <species id="CC00341_cyto" speciesType="CC00341" name="Leucine" boundaryCondition="false"  compartment="cyto" />
  <species id="CC00397_mito" speciesType="CC00397" name="L_Lactate" boundaryCondition="false"  compartment="mito" />
  <species id="CC00183_cyto" speciesType="CC00183" name="TAG182_203_224" boundaryCondition="false"  compartment="cyto" />
  <species id="CC00098_cyto" speciesType="CC00098" name="PC182_203" boundaryCondition="false"  compartment="cyto" />
  <species id="CC02220_lyso" speciesType="CC02220" name="Cholesterol_ester_lin" boundaryCondition="false"  compartment="lyso" />
  <species id="CC00245_micro" speciesType="CC00245" name="UDP" boundaryCondition="false"  compartment="micro" />
  <species id="CC02455_mito" speciesType="CC02455" name="DG182_183_P" boundaryCondition="false"  compartment="mito" />
  <species id="CC02007_cyto" speciesType="CC02007" name="Lignocerate" boundaryCondition="false"  compartment="cyto" />
  <species id="CC00542_mito" speciesType="CC00542" name="Guanosine" boundaryCondition="false"  compartment="mito" />
  <species id="CC00467_cyto" speciesType="CC00467" name="Erythrose_4P" boundaryCondition="false"  compartment="cyto" />
  <species id="CC00491_lyso" speciesType="CC00491" name="Sphingosine" boundaryCondition="false"  compartment="lyso" />
  <species id="CC01333_mito" speciesType="CC01333" name="Argininosuccinate" boundaryCondition="false"  compartment="mito" />
  <species id="CC00187_lyso" speciesType="CC00187" name="TAG182_202_204" boundaryCondition="false"  compartment="lyso" />
  <species id="CC00080_cyto" speciesType="CC00080" name="CDP_DG204_222" boundaryCondition="false"  compartment="cyto" />
  <species id="CC00218_cyto" speciesType="CC00218" name="Tetracosatetraenoyl_CoA" boundaryCondition="false"  compartment="cyto" />
  <species id="CC00422_cyto" speciesType="CC00422" name="Arachidonate" boundaryCondition="false"  compartment="cyto" />
  <species id="CC00163_micro" speciesType="CC00163" name="TAG180_181_183" boundaryCondition="false"  compartment="micro" />
  <species id="CC01596_mito" speciesType="CC01596" name="S__2_Methylbutanoyl__dihydrolipoamide" boundaryCondition="false"  compartment="mito" />
  <species id="CC00109_lyso" speciesType="CC00109" name="PE203_204" boundaryCondition="false"  compartment="lyso" />
  <species id="CC00236_mito" speciesType="CC00236" name="NADP+" boundaryCondition="false"  compartment="mito" />
  <species id="CC00378_ext" speciesType="CC00378" name="Propanoate" boundaryCondition="false"  compartment="ext" />
  <species id="CC00379_cyto" speciesType="CC00379" name="Acetoacetate" boundaryCondition="false"  compartment="cyto" />
  <species id="CC00225_lyso" speciesType="CC00225" name="ApoB100" boundaryCondition="false"  compartment="lyso" />
  <species id="CC00274_mito" speciesType="CC00274" name="Glyoxylate" boundaryCondition="false"  compartment="mito" />
  <species id="CC00209_micro" speciesType="CC00209" name="SM_d181_180" boundaryCondition="false"  compartment="micro" />
  <species id="CC01822_cyto" speciesType="CC01822" name="_2E__Tetradecenoyl_ACP" boundaryCondition="false"  compartment="cyto" />
  <species id="CC00263_cyto" speciesType="CC00263" name="GDP" boundaryCondition="false"  compartment="cyto" />
  <species id="CC00335_micro" speciesType="CC00335" name="Ribose_5P" boundaryCondition="false"  compartment="micro" />
  <species id="CC00155_micro" speciesType="CC00155" name="TAG160_161_203" boundaryCondition="false"  compartment="micro" />
  <species id="CC00505_cyto" speciesType="CC00505" name="_S__Dihydroorotate" boundaryCondition="false"  compartment="cyto" />
  <species id="CC00235_mito" speciesType="CC00235" name="NADPH" boundaryCondition="false"  compartment="mito" />
  <species id="CC00325_micro" speciesType="CC00325" name="UMP" boundaryCondition="false"  compartment="micro" />
  <species id="CC00066_lyso" speciesType="CC00066" name="DG182_203" boundaryCondition="false"  compartment="lyso" />
  <species id="CC00085_cyto" speciesType="CC00085" name="CDP_DG203_204" boundaryCondition="false"  compartment="cyto" />
  <species id="CC00253_mito" speciesType="CC00253" name="Acetyl_CoA" boundaryCondition="false"  compartment="mito" />
  <species id="CC00179_micro" speciesType="CC00179" name="TAG182_204_226" boundaryCondition="false"  compartment="micro" />
  <species id="CC00348_cyto" speciesType="CC00348" name="IMP" boundaryCondition="false"  compartment="cyto" />
  <species id="CC00209_cyto" speciesType="CC00209" name="SM_d181_180" boundaryCondition="false"  compartment="cyto" />
  <species id="CC00324_peroxy" speciesType="CC00324" name="IDP" boundaryCondition="false"  compartment="peroxy" />
  <species id="CC00013_cyto" speciesType="CC00013" name="Tropomyosin_alpha4_chain" boundaryCondition="false"  compartment="cyto" />
  <species id="CC00322_mito" speciesType="CC00322" name="THF" boundaryCondition="false"  compartment="mito" />
  <species id="CC00060_cyto" speciesType="CC00060" name="1MG225_3P" boundaryCondition="false"  compartment="cyto" />
  <species id="CC00178_lyso" speciesType="CC00178" name="TAG182_204_225" boundaryCondition="false"  compartment="lyso" />
  <species id="CC00109_micro" speciesType="CC00109" name="PE203_204" boundaryCondition="false"  compartment="micro" />
  <species id="CC01070_mito" speciesType="CC01070" name="Lauroyl_CoA" boundaryCondition="false"  compartment="mito" />
  <species id="CC01820_cyto" speciesType="CC01820" name="_2E__Dodecenoyl_ACP" boundaryCondition="false"  compartment="cyto" />
  <species id="CC00384_cyto" speciesType="CC00384" name="Carbamoyl_P" boundaryCondition="false"  compartment="cyto" />
  <species id="CC00264_peroxy" speciesType="CC00264" name="OAA" boundaryCondition="false"  compartment="peroxy" />
  <species id="CC00194_cyto" speciesType="CC00194" name="TAG203_204_205" boundaryCondition="false"  compartment="cyto" />
  <species id="CC00210_micro" speciesType="CC00210" name="LPC160_00" boundaryCondition="false"  compartment="micro" />
  <species id="CC00255_cyto" speciesType="CC00255" name="AKG" boundaryCondition="false"  compartment="cyto" />
  <species id="CC00707_cyto" speciesType="CC00707" name="gamma_Glutamyl_cysteine" boundaryCondition="false"  compartment="cyto" />
  <species id="CC02061_cyto" speciesType="CC02061" name="Phosphodimethylethanolamine" boundaryCondition="false"  compartment="cyto" />
  <species id="CC00656_cyto" speciesType="CC00656" name="Glyceraldehyde" boundaryCondition="false"  compartment="cyto" />
  <species id="CC00166_cyto" speciesType="CC00166" name="TAG180_181_204" boundaryCondition="false"  compartment="cyto" />
  <species id="CC00188_cyto" speciesType="CC00188" name="TAG182_202_205" boundaryCondition="false"  compartment="cyto" />
  <species id="CC00195_cyto" speciesType="CC00195" name="TAG203_204_224" boundaryCondition="false"  compartment="cyto" />
  <species id="CC00355_cyto" speciesType="CC00355" name="Inositol" boundaryCondition="false"  compartment="cyto" />
  <species id="CC01826_cyto" speciesType="CC01826" name="Hexadecanoyl_ACP" boundaryCondition="false"  compartment="cyto" />
  <species id="CC00031_mito" speciesType="CC00031" name="Docosahexaenoic_acid" boundaryCondition="false"  compartment="mito" />
  <species id="CC00433_peroxy" speciesType="CC00433" name="Dimethylallyl_PP" boundaryCondition="false"  compartment="peroxy" />
  <species id="CC01631_cyto" speciesType="CC01631" name="_2E__Hexadecenoyl_CoA" boundaryCondition="false"  compartment="cyto" />
  <species id="CC00313_mito" speciesType="CC00313" name="Succinyl_CoA" boundaryCondition="false"  compartment="mito" />
  <species id="CC00068_cyto" speciesType="CC00068" name="DG225_226" boundaryCondition="false"  compartment="cyto" />
  <species id="CC00490_mito" speciesType="CC00490" name="L_Carnitine" boundaryCondition="false"  compartment="mito" />
  <species id="CC00264_mito" speciesType="CC00264" name="OAA" boundaryCondition="false"  compartment="mito" />
  <species id="CC00788_cyto" speciesType="CC00788" name="Pantothenate" boundaryCondition="false"  compartment="cyto" />
  <species id="CC01195_cyto" speciesType="CC01195" name="3_Ureidopropionate" boundaryCondition="false"  compartment="cyto" />
  <species id="CC00026_lyso" speciesType="CC00026" name="Eicosatetraenoic_acid" boundaryCondition="false"  compartment="lyso" />
  <species id="CC00358_cyto" speciesType="CC00358" name="N_Acetylglucosamine" boundaryCondition="false"  compartment="cyto" />
  <species id="CC00715_mito" speciesType="CC00715" name="Methylmalonyl_CoA" boundaryCondition="false"  compartment="mito" />
  <species id="CC01772_cyto" speciesType="CC01772" name="Formylanthranilate" boundaryCondition="false"  compartment="cyto" />
  <species id="CC01849_cyto" speciesType="CC01849" name="N1_Methyl_4_pyridone_5_carboxamide" boundaryCondition="false"  compartment="cyto" />
  <species id="CC00360_cyto" speciesType="CC00360" name="5,10_Methylene_THF" boundaryCondition="false"  compartment="cyto" />
  <species id="CC00254_cyto" speciesType="CC00254" name="Glutamate" boundaryCondition="false"  compartment="cyto" />
  <species id="CC01066_cyto" speciesType="CC01066" name="Thyminose" boundaryCondition="false"  compartment="cyto" />
  <species id="CC00149_micro" speciesType="CC00149" name="TAG160_161_161" boundaryCondition="false"  compartment="micro" />
  <species id="CC00002_cyto" speciesType="CC00002" name="Myosin6" boundaryCondition="false"  compartment="cyto" />
  <species id="CC00085_lyso" speciesType="CC00085" name="CDP_DG203_204" boundaryCondition="false"  compartment="lyso" />
  <species id="CC00101_lyso" speciesType="CC00101" name="PC203_204" boundaryCondition="false"  compartment="lyso" />
  <species id="CC00394_mito" speciesType="CC00394" name="Valine" boundaryCondition="false"  compartment="mito" />
  <species id="CC01345_cyto" speciesType="CC01345" name="5_Formyl_THF" boundaryCondition="false"  compartment="cyto" />
  <species id="CC00215_lyso" speciesType="CC00215" name="LPC00_204" boundaryCondition="false"  compartment="lyso" />
  <species id="CC00609_ext" speciesType="CC00609" name="Cystine" boundaryCondition="false"  compartment="ext" />
  <species id="CC01136_cyto" speciesType="CC01136" name="L_Cystathionine" boundaryCondition="false"  compartment="cyto" />
  <species id="CC00881_cyto" speciesType="CC00881" name="_R__3_Hydroxybutanoate" boundaryCondition="false"  compartment="cyto" />
  <species id="CC00526_cyto" speciesType="CC00526" name="dGMP" boundaryCondition="false"  compartment="cyto" />
  <species id="CC01893_mito" speciesType="CC01893" name="3_Hydroxyisovaleryl_CoA" boundaryCondition="false"  compartment="mito" />
  <species id="CC00275_cyto" speciesType="CC00275" name="Aspartate" boundaryCondition="false"  compartment="cyto" />
  <species id="CC00109_cyto" speciesType="CC00109" name="PE203_204" boundaryCondition="false"  compartment="cyto" />
  <species id="CC00256_mito" speciesType="CC00256" name="H2O2" boundaryCondition="false"  compartment="mito" />
  <species id="CC00196_cyto" speciesType="CC00196" name="TAG203_204_225" boundaryCondition="false"  compartment="cyto" />
  <species id="CC00032_peroxy" speciesType="CC00032" name="Stearidonoyl_CoA" boundaryCondition="false"  compartment="peroxy" />
  <species id="CC00121_mito" speciesType="CC00121" name="PG203_182" boundaryCondition="false"  compartment="mito" />
  <species id="CC00296_cyto" speciesType="CC00296" name="PEP" boundaryCondition="false"  compartment="cyto" />
  <species id="CC02464_cyto" speciesType="CC02464" name="CDP_DG203_182" boundaryCondition="false"  compartment="cyto" />
  <species id="CC00914_mito" speciesType="CC00914" name="L_Glutamate 5_semialdehyde" boundaryCondition="false"  compartment="mito" />
  <species id="CC01542_cyto" speciesType="CC01542" name="_R__3_Hydroxydecanoyl_ACP" boundaryCondition="false"  compartment="cyto" />
  <species id="CC00417_ext" speciesType="CC00417" name="Sarcosine" boundaryCondition="false"  compartment="ext" />
  <species id="CC00466_cyto" speciesType="CC00466" name="Mannose_6P" boundaryCondition="false"  compartment="cyto" />
  <species id="CC02293_cyto" speciesType="CC02293" name="3_Oxostearoyl_ACP" boundaryCondition="false"  compartment="cyto" />
  <species id="CC00011_cyto" speciesType="CC00011" name="TroponinC" boundaryCondition="false"  compartment="cyto" />
  <species id="CC00301_cyto" speciesType="CC00301" name="Phenylalanine" boundaryCondition="false"  compartment="cyto" />
  <species id="CC00319_cyto" speciesType="CC00319" name="Cysteine" boundaryCondition="false"  compartment="cyto" />
  <species id="CC00176_lyso" speciesType="CC00176" name="TAG182_204_205" boundaryCondition="false"  compartment="lyso" />
  <species id="CC00084_lyso" speciesType="CC00084" name="CDP_DG225_226" boundaryCondition="false"  compartment="lyso" />
  <species id="CC00307_cyto" speciesType="CC00307" name="Acetaldehyde" boundaryCondition="false"  compartment="cyto" />
  <species id="CC01443_mito" speciesType="CC01443" name="3_Hydroxyisobutyryl_CoA" boundaryCondition="false"  compartment="mito" />
  <species id="CC00191_micro" speciesType="CC00191" name="TAG182_202_226" boundaryCondition="false"  compartment="micro" />
  <species id="CC00408_peroxy" speciesType="CC00408" name="Ribulose_5P" boundaryCondition="false"  compartment="peroxy" />
  <species id="CC00145_mito" speciesType="CC00145" name="Docosahexaenoyl_CoA" boundaryCondition="false"  compartment="mito" />
  <species id="CC01335_cyto" speciesType="CC01335" name="NeuNGc" boundaryCondition="false"  compartment="cyto" />
  <species id="CC00342_ext" speciesType="CC00342" name="Galactose" boundaryCondition="false"  compartment="ext" />
  <species id="CC01877_cyto" speciesType="CC01877" name="N__omega__Hydroxyarginine" boundaryCondition="false"  compartment="cyto" />
  <species id="CC00359_mito" speciesType="CC00359" name="3_Methyl_2_oxobutyrate" boundaryCondition="false"  compartment="mito" />
  <species id="CC00297_mito" speciesType="CC00297" name="UTP" boundaryCondition="false"  compartment="mito" />
  <species id="CC00211_lyso" speciesType="CC00211" name="LPC180_00" boundaryCondition="false"  compartment="lyso" />
  <species id="CC00060_mito" speciesType="CC00060" name="1MG225_3P" boundaryCondition="false"  compartment="mito" />
  <species id="CC00103_mito" speciesType="CC00103" name="PE180_181" boundaryCondition="false"  compartment="mito" />
  <species id="CC00236_micro" speciesType="CC00236" name="NADP+" boundaryCondition="false"  compartment="micro" />
  <species id="CC00120_mito" speciesType="CC00120" name="PG204_182" boundaryCondition="false"  compartment="mito" />
  <species id="CC00025_lyso" speciesType="CC00025" name="Eicosapentaenoic_acid" boundaryCondition="false"  compartment="lyso" />
  <species id="CC00277_cyto" speciesType="CC00277" name="UDP_galactose" boundaryCondition="false"  compartment="cyto" />
  <species id="CC00510_mito" speciesType="CC00510" name="Oxidized thioredoxin" boundaryCondition="false"  compartment="mito" />
  <species id="CC00446_lyso" speciesType="CC00446" name="Palmitate" boundaryCondition="false"  compartment="lyso" />
  <species id="CC00520_cyto" speciesType="CC00520" name="Fructose_1,6PP" boundaryCondition="false"  compartment="cyto" />
  <species id="CC00358_micro" speciesType="CC00358" name="N_Acetylglucosamine" boundaryCondition="false"  compartment="micro" />
  <species id="CC00577_cyto" speciesType="CC00577" name="N_Formimino_L_glutamate" boundaryCondition="false"  compartment="cyto" />
  <species id="CC00275_mito" speciesType="CC00275" name="Aspartate" boundaryCondition="false"  compartment="mito" />
  <species id="CC00213_cyto" speciesType="CC00213" name="LPC204_00" boundaryCondition="false"  compartment="cyto" />
  <species id="CC01241_mito" speciesType="CC01241" name="Isovaleryl_CoA" boundaryCondition="false"  compartment="mito" />
  <species id="CC00163_cyto" speciesType="CC00163" name="TAG180_181_183" boundaryCondition="false"  compartment="cyto" />
  <species id="CC00133_mito" speciesType="CC00133" name="PI203_204" boundaryCondition="false"  compartment="mito" />
  <species id="CC00159_cyto" speciesType="CC00159" name="TAG160_161_225" boundaryCondition="false"  compartment="cyto" />
  <species id="CC01597_mito" speciesType="CC01597" name="S__3_Methylbutanoyl__dihydrolipoamide" boundaryCondition="false"  compartment="mito" />
  <species id="CC02455_cyto" speciesType="CC02455" name="DG182_183_P" boundaryCondition="false"  compartment="cyto" />
  <species id="CC00273_cyto" speciesType="CC00273" name="Lysine" boundaryCondition="false"  compartment="cyto" />
  <species id="CC00446_cyto" speciesType="CC00446" name="Palmitate" boundaryCondition="false"  compartment="cyto" />
  <species id="CC00315_mito" speciesType="CC00315" name="sn_Glycerol_3P" boundaryCondition="false"  compartment="mito" />
  <species id="CC01555_cyto" speciesType="CC01555" name="HMA" boundaryCondition="false"  compartment="cyto" />
  <species id="CC00578_cyto" speciesType="CC00578" name="5_Methyl_THF" boundaryCondition="false"  compartment="cyto" />
  <species id="CC00190_micro" speciesType="CC00190" name="TAG182_202_225" boundaryCondition="false"  compartment="micro" />
  <species id="CC00587_cyto" speciesType="CC00587" name="dCTP" boundaryCondition="false"  compartment="cyto" />
  <species id="CC00183_lyso" speciesType="CC00183" name="TAG182_203_224" boundaryCondition="false"  compartment="lyso" />
  <species id="CC00299_mito" speciesType="CC00299" name="Ornithine" boundaryCondition="false"  compartment="mito" />
  <species id="CC01127_cyto" speciesType="CC01127" name="2_Aminomuconate" boundaryCondition="false"  compartment="cyto" />
  <species id="CC00509_cyto" speciesType="CC00509" name="Thioredoxin" boundaryCondition="false"  compartment="cyto" />
  <species id="CC02183_cyto" speciesType="CC02183" name="Arachidonyl_CoA" boundaryCondition="false"  compartment="cyto" />
  <species id="CC00281_ext" speciesType="CC00281" name="Formate" boundaryCondition="false"  compartment="ext" />
  <species id="CC00128_cyto" speciesType="CC00128" name="PI204_224" boundaryCondition="false"  compartment="cyto" />
  <species id="CC00159_micro" speciesType="CC00159" name="TAG160_161_225" boundaryCondition="false"  compartment="micro" />
  <species id="CC00250_peroxy" speciesType="CC00250" name="AMP" boundaryCondition="false"  compartment="peroxy" />
  <species id="CC00189_lyso" speciesType="CC00189" name="TAG182_202_224" boundaryCondition="false"  compartment="lyso" />
  <species id="CC00046_cyto" speciesType="CC00046" name="_4,7,10,13,16__docosapentaenoic_acid" boundaryCondition="false"  compartment="cyto" />
  <species id="CC02366_lyso" speciesType="CC02366" name="decanoic_acid" boundaryCondition="false"  compartment="lyso" />
  <species id="CC00110_mito" speciesType="CC00110" name="PGP182_182" boundaryCondition="false"  compartment="mito" />
  <species id="CC01507_mito" speciesType="CC01507" name="_S__3_Hydroxy_2_methylbutyryl_CoA" boundaryCondition="false"  compartment="mito" />
  <species id="CC00244_peroxy" speciesType="CC00244" name="NH3" boundaryCondition="false"  compartment="peroxy" />
  <species id="CC00046_ext" speciesType="CC00046" name="_4,7,10,13,16__docosapentaenoic_acid" boundaryCondition="false"  compartment="ext" />
  <species id="CC00010_cyto" speciesType="CC00010" name="TroponinT" boundaryCondition="false"  compartment="cyto" />
  <species id="CC00232_cyto" speciesType="CC00232" name="ATP" boundaryCondition="false"  compartment="cyto" />
  <species id="CC00285_ext" speciesType="CC00285" name="Arginine" boundaryCondition="false"  compartment="ext" />
  <species id="CC00374_ext" speciesType="CC00374" name="Mannose" boundaryCondition="false"  compartment="ext" />
  <species id="CC00056_mito" speciesType="CC00056" name="1MG180_3P" boundaryCondition="false"  compartment="mito" />
  <species id="CC00099_lyso" speciesType="CC00099" name="PC182_202" boundaryCondition="false"  compartment="lyso" />
  <species id="CC00990_mito" speciesType="CC00990" name="FADH2" boundaryCondition="false"  compartment="mito" />
  <species id="CC00156_cyto" speciesType="CC00156" name="TAG160_161_204" boundaryCondition="false"  compartment="cyto" />
  <species id="CC00528_mito" speciesType="CC00528" name="dTMP" boundaryCondition="false"  compartment="mito" />
  <species id="CC00483_cyto" speciesType="CC00483" name="CDP_choline" boundaryCondition="false"  compartment="cyto" />
  <species id="CC00207_lyso" speciesType="CC00207" name="GlcCerd181_180" boundaryCondition="false"  compartment="lyso" />
  <species id="CC00028_ext" speciesType="CC00028" name="Docosatetraenoic_acid" boundaryCondition="false"  compartment="ext" />
  <species id="CC00150_lyso" speciesType="CC00150" name="TAG160_161_180" boundaryCondition="false"  compartment="lyso" />
  <species id="CC00232_micro" speciesType="CC00232" name="ATP" boundaryCondition="false"  compartment="micro" />
  <species id="CC00345_mito" speciesType="CC00345" name="GSSG" boundaryCondition="false"  compartment="mito" />
  <species id="CC00132_micro" speciesType="CC00132" name="PI225_226" boundaryCondition="false"  compartment="micro" />
  <species id="CC00381_cyto" speciesType="CC00381" name="Phenylpyruvate" boundaryCondition="false"  compartment="cyto" />
  <species id="CC00152_cyto" speciesType="CC00152" name="TAG160_161_182" boundaryCondition="false"  compartment="cyto" />
  <species id="CC01629_cyto" speciesType="CC01629" name="Hexanoyl_CoA" boundaryCondition="false"  compartment="cyto" />
  <species id="CC00291_cyto" speciesType="CC00291" name="Thiamin_PP" boundaryCondition="false"  compartment="cyto" />
  <species id="CC02007_lyso" speciesType="CC02007" name="Lignocerate" boundaryCondition="false"  compartment="lyso" />
  <species id="CC00262_cyto" speciesType="CC00262" name="Acetate" boundaryCondition="false"  compartment="cyto" />
  <species id="CC00012_cyto" speciesType="CC00012" name="Titin" boundaryCondition="false"  compartment="cyto" />
  <species id="CC00563_peroxy" speciesType="CC00563" name="_R__Mevalonate" boundaryCondition="false"  compartment="peroxy" />
  <species id="CC00026_cyto" speciesType="CC00026" name="Eicosatetraenoic_acid" boundaryCondition="false"  compartment="cyto" />
  <species id="CC00046_mito" speciesType="CC00046" name="_4,7,10,13,16__docosapentaenoic_acid" boundaryCondition="false"  compartment="mito" />
  <species id="CC00032_cyto" speciesType="CC00032" name="Stearidonoyl_CoA" boundaryCondition="false"  compartment="cyto" />
  <species id="CC00508_peroxy" speciesType="CC00508" name="Geranyl_PP" boundaryCondition="false"  compartment="peroxy" />
  <species id="CC02366_ext" speciesType="CC02366" name="decanoic_acid" boundaryCondition="false"  compartment="ext" />
  <species id="CC00079_cyto" speciesType="CC00079" name="CDP_DG180_181" boundaryCondition="false"  compartment="cyto" />
  <species id="CC00414_cyto" speciesType="CC00414" name="Maltose" boundaryCondition="false"  compartment="cyto" />
  <species id="CC00794_ext" speciesType="CC00794" name="Deoxycytidine" boundaryCondition="false"  compartment="ext" />
  <species id="CC00256_peroxy" speciesType="CC00256" name="H2O2" boundaryCondition="false"  compartment="peroxy" />
  <species id="CC00186_micro" speciesType="CC00186" name="TAG182_202_203" boundaryCondition="false"  compartment="micro" />
  <species id="CC00030_micro" speciesType="CC00030" name="Docosapentaenoic_acid" boundaryCondition="false"  compartment="micro" />
  <species id="CC00205_micro" speciesType="CC00205" name="GalCerd181_180" boundaryCondition="false"  compartment="micro" />
  <species id="CC00074_mito" speciesType="CC00074" name="DG182_203_P" boundaryCondition="false"  compartment="mito" />
  <species id="CC02459_cyto" speciesType="CC02459" name="DG204_182_P" boundaryCondition="false"  compartment="cyto" />
  <species id="CC02219_cyto" speciesType="CC02219" name="Cholesterol_ester_ol" boundaryCondition="false"  compartment="cyto" />
  <species id="CC00335_cyto" speciesType="CC00335" name="Ribose_5P" boundaryCondition="false"  compartment="cyto" />
  <species id="CC00475_mito" speciesType="CC00475" name="Inosine" boundaryCondition="false"  compartment="mito" />
  <species id="CC00523_cyto" speciesType="CC00523" name="N_Acetylglucosamine_6P" boundaryCondition="false"  compartment="cyto" />
  <species id="CC00175_micro" speciesType="CC00175" name="TAG182_204_204" boundaryCondition="false"  compartment="micro" />
  <species id="CC00108_micro" speciesType="CC00108" name="PE225_226" boundaryCondition="false"  compartment="micro" />
  <species id="CC00195_lyso" speciesType="CC00195" name="TAG203_204_224" boundaryCondition="false"  compartment="lyso" />
  <species id="CC00320_mito" speciesType="CC00320" name="beta_Alanine" boundaryCondition="false"  compartment="mito" />
  <species id="CC00401_micro" speciesType="CC00401" name="UDP_xylose" boundaryCondition="false"  compartment="micro" />
  <species id="CC00095_mito" speciesType="CC00095" name="PC180_181" boundaryCondition="false"  compartment="mito" />
  <species id="CC01631_mito" speciesType="CC01631" name="_2E__Hexadecenoyl_CoA" boundaryCondition="false"  compartment="mito" />
  <species id="CC00195_micro" speciesType="CC00195" name="TAG203_204_224" boundaryCondition="false"  compartment="micro" />
  <species id="CC00905_cyto" speciesType="CC00905" name="_R__5_Diphosphomevalonate" boundaryCondition="false"  compartment="cyto" />
  <species id="CC00792_mito" speciesType="CC00792" name="Crotonyl_CoA" boundaryCondition="false"  compartment="mito" />
  <species id="CC00087_mito" speciesType="CC00087" name="PS180_181" boundaryCondition="false"  compartment="mito" />
  <species id="CC02178_ext" speciesType="CC02178" name="Palmitolate" boundaryCondition="false"  compartment="ext" />
  <species id="CC01600_cyto" speciesType="CC01600" name="N_Methylhistamine" boundaryCondition="false"  compartment="cyto" />
  <species id="CC00233_micro" speciesType="CC00233" name="NAD+" boundaryCondition="false"  compartment="micro" />
  <species id="CC00938_cyto" speciesType="CC00938" name="N_Methylethanolamine_P" boundaryCondition="false"  compartment="cyto" />
  <species id="CC01819_cyto" speciesType="CC01819" name="D_3_Hydroxydodecanoyl_ACP" boundaryCondition="false"  compartment="cyto" />
  <species id="CC00147_cyto" speciesType="CC00147" name="Eicosapentaenoyl_CoA" boundaryCondition="false"  compartment="cyto" />
  <species id="CC00630_cyto" speciesType="CC00630" name="Deoxyuridine" boundaryCondition="false"  compartment="cyto" />
  <species id="CC01653_mito" speciesType="CC01653" name="Oxalosuccinate" boundaryCondition="false"  compartment="mito" />
  <species id="CC00042_cyto" speciesType="CC00042" name="Cholesterol_ester_epa" boundaryCondition="false"  compartment="cyto" />
  <species id="CC00684_cyto" speciesType="CC00684" name="3_Hydroxyanthranilate" boundaryCondition="false"  compartment="cyto" />
  <species id="CC00197_cyto" speciesType="CC00197" name="TAG203_204_226" boundaryCondition="false"  compartment="cyto" />
  <species id="CC01719_mito" speciesType="CC01719" name="3_Sulfopyruvate" boundaryCondition="false"  compartment="mito" />
  <species id="CC00186_cyto" speciesType="CC00186" name="TAG182_202_203" boundaryCondition="false"  compartment="cyto" />
  <species id="CC00131_mito" speciesType="CC00131" name="PI182_202" boundaryCondition="false"  compartment="mito" />
  <species id="CC01614_cyto" speciesType="CC01614" name="Dodecanoyl_ACP" boundaryCondition="false"  compartment="cyto" />
  <species id="CC01976_ext" speciesType="CC01976" name="gamma_Linolenate" boundaryCondition="false"  compartment="ext" />
  <species id="CC01004_cyto" speciesType="CC01004" name="Cys_Gly" boundaryCondition="false"  compartment="cyto" />
  <species id="CC00616_ext" speciesType="CC00616" name="Folate" boundaryCondition="false"  compartment="ext" />
  <species id="CC00540_peroxy" speciesType="CC00540" name="Xanthine" boundaryCondition="false"  compartment="peroxy" />
  <species id="CC00280_mito" speciesType="CC00280" name="CMP" boundaryCondition="false"  compartment="mito" />
  <species id="CC00084_cyto" speciesType="CC00084" name="CDP_DG225_226" boundaryCondition="false"  compartment="cyto" />
  <species id="CC00197_lyso" speciesType="CC00197" name="TAG203_204_226" boundaryCondition="false"  compartment="lyso" />
  <species id="CC02217_lyso" speciesType="CC02217" name="Cholesterol_ester_palmn" boundaryCondition="false"  compartment="lyso" />
  <species id="CC01812_cyto" speciesType="CC01812" name="3_Oxooctanoyl_ACP" boundaryCondition="false"  compartment="cyto" />
  <species id="CC00206_micro" speciesType="CC00206" name="GlcCerd181_160" boundaryCondition="false"  compartment="micro" />
  <species id="CC00609_mito" speciesType="CC00609" name="Cystine" boundaryCondition="false"  compartment="mito" />
  <species id="CC00108_lyso" speciesType="CC00108" name="PE225_226" boundaryCondition="false"  compartment="lyso" />
  <species id="CC00568_cyto" speciesType="CC00568" name="5,6_Dihydrouracil" boundaryCondition="false"  compartment="cyto" />
  <species id="CC00937_cyto" speciesType="CC00937" name="Malonyl_ACP" boundaryCondition="false"  compartment="cyto" />
  <species id="CC00262_peroxy" speciesType="CC00262" name="Acetate" boundaryCondition="false"  compartment="peroxy" />
  <species id="CC00029_cyto" speciesType="CC00029" name="Tetracosatetraenoic_acid" boundaryCondition="false"  compartment="cyto" />
  <species id="CC00850_cyto" speciesType="CC00850" name="Dimethylglycine" boundaryCondition="false"  compartment="cyto" />
  <species id="CC00244_mito" speciesType="CC00244" name="NH3" boundaryCondition="false"  compartment="mito" />
  <species id="CC00518_cyto" speciesType="CC00518" name="Glucosamine_6P" boundaryCondition="false"  compartment="cyto" />
  <species id="CC01818_cyto" speciesType="CC01818" name="3_Oxododecanoyl_ACP" boundaryCondition="false"  compartment="cyto" />
  <species id="CC00794_cyto" speciesType="CC00794" name="Deoxycytidine" boundaryCondition="false"  compartment="cyto" />
  <species id="CC00280_micro" speciesType="CC00280" name="CMP" boundaryCondition="false"  compartment="micro" />
  <species id="CC00284_cyto" speciesType="CC00284" name="FMN" boundaryCondition="false"  compartment="cyto" />
  <species id="CC00106_cyto" speciesType="CC00106" name="PE182_203" boundaryCondition="false"  compartment="cyto" />
  <species id="CC00220_ext" speciesType="CC00220" name="Hexanoate" boundaryCondition="false"  compartment="ext" />
  <species id="CC01093_cyto" speciesType="CC01093" name="Thiocysteine" boundaryCondition="false"  compartment="cyto" />
  <species id="CC00488_ext" speciesType="CC00488" name="Pyridoxine" boundaryCondition="false"  compartment="ext" />
  <species id="CC00301_ext" speciesType="CC00301" name="Phenylalanine" boundaryCondition="false"  compartment="ext" />
  <species id="CC00028_micro" speciesType="CC00028" name="Docosatetraenoic_acid" boundaryCondition="false"  compartment="micro" />
  <species id="CC00353_ext" speciesType="CC00353" name="Histidine" boundaryCondition="false"  compartment="ext" />
  <species id="CC00432_cyto" speciesType="CC00432" name="10_Formyl_THF" boundaryCondition="false"  compartment="cyto" />
  <species id="CC00540_cyto" speciesType="CC00540" name="Xanthine" boundaryCondition="false"  compartment="cyto" />
  <species id="CC00212_micro" speciesType="CC00212" name="LPC00_181" boundaryCondition="false"  compartment="micro" />
  <species id="CC00254_lyso" speciesType="CC00254" name="Glutamate" boundaryCondition="false"  compartment="lyso" />
  <species id="CC00452_cyto" speciesType="CC00452" name="Riboflavin" boundaryCondition="false"  compartment="cyto" />
  <species id="CC01424_cyto" speciesType="CC01424" name="Acetyl_ACP" boundaryCondition="false"  compartment="cyto" />
  <species id="CC00422_micro" speciesType="CC00422" name="Arachidonate" boundaryCondition="false"  compartment="micro" />
  <species id="CC00654_micro" speciesType="CC00654" name="cAMP" boundaryCondition="false"  compartment="micro" />
  <species id="CC00452_ext" speciesType="CC00452" name="Riboflavin" boundaryCondition="false"  compartment="ext" />
  <species id="CC00455_cyto" speciesType="CC00455" name="Glycerate" boundaryCondition="false"  compartment="cyto" />
  <species id="CC00490_peroxy" speciesType="CC00490" name="L_Carnitine" boundaryCondition="false"  compartment="peroxy" />
  <species id="CC00378_mito" speciesType="CC00378" name="Propanoate" boundaryCondition="false"  compartment="mito" />
  <species id="CC00063_cyto" speciesType="CC00063" name="DG180_181" boundaryCondition="false"  compartment="cyto" />
  <species id="CC01594_peroxy" speciesType="CC01594" name="14_Demethyllanosterol" boundaryCondition="false"  compartment="peroxy" />
  <species id="CC00353_mito" speciesType="CC00353" name="Histidine" boundaryCondition="false"  compartment="mito" />
  <species id="CC00504_cyto" speciesType="CC00504" name="4_Aminobutyrate" boundaryCondition="false"  compartment="cyto" />
  <species id="CC00620_mito" speciesType="CC00620" name="Oleoyl_CoA" boundaryCondition="false"  compartment="mito" />
  <species id="CC00527_mito" speciesType="CC00527" name="dTDP" boundaryCondition="false"  compartment="mito" />
  <species id="CC00176_cyto" speciesType="CC00176" name="TAG182_204_205" boundaryCondition="false"  compartment="cyto" />
  <species id="CC00273_ext" speciesType="CC00273" name="Lysine" boundaryCondition="false"  compartment="ext" />
  <species id="CC00486_cyto" speciesType="CC00486" name="Isocitrate" boundaryCondition="false"  compartment="cyto" />
  <species id="CC00500_cyto" speciesType="CC00500" name="Deoxyguanosine" boundaryCondition="false"  compartment="cyto" />
  <species id="CC00039_cyto" speciesType="CC00039" name="Cholesterol_ester_myr" boundaryCondition="false"  compartment="cyto" />
  <species id="CC00921_mito" speciesType="CC00921" name="4_Trimethylammoniobutanoate" boundaryCondition="false"  compartment="mito" />
  <species id="CC00480_cyto" speciesType="CC00480" name="Creatine" boundaryCondition="false"  compartment="cyto" />
  <species id="CC00129_lyso" speciesType="CC00129" name="PI182_204" boundaryCondition="false"  compartment="lyso" />
  <species id="CC01312_mito" speciesType="CC01312" name="Glutamyl_5P" boundaryCondition="false"  compartment="mito" />
  <species id="CC00086_lyso" speciesType="CC00086" name="PS160_161" boundaryCondition="false"  compartment="lyso" />
  <species id="CC00255_ext" speciesType="CC00255" name="AKG" boundaryCondition="false"  compartment="ext" />
  <species id="CC00435_cyto" speciesType="CC00435" name="CO" boundaryCondition="false"  compartment="cyto" />
  <species id="CC00080_lyso" speciesType="CC00080" name="CDP_DG204_222" boundaryCondition="false"  compartment="lyso" />
  <species id="CC02223_lyso" speciesType="CC02223" name="Cholesterol_ester_arach" boundaryCondition="false"  compartment="lyso" />
  <species id="CC00443_ext" speciesType="CC00443" name="Butyrate" boundaryCondition="false"  compartment="ext" />
  <species id="CC00398_ext" speciesType="CC00398" name="Cholesterol" boundaryCondition="false"  compartment="ext" />
  <species id="CC00094_lyso" speciesType="CC00094" name="PC160_161" boundaryCondition="false"  compartment="lyso" />
  <species id="CC00097_mito" speciesType="CC00097" name="PC182_204" boundaryCondition="false"  compartment="mito" />
  <species id="CC00104_micro" speciesType="CC00104" name="PE204_224" boundaryCondition="false"  compartment="micro" />
  <species id="CC00077_cyto" speciesType="CC00077" name="DG203_204_P" boundaryCondition="false"  compartment="cyto" />
  <species id="CC00244_micro" speciesType="CC00244" name="NH3" boundaryCondition="false"  compartment="micro" />
  <species id="CC00285_mito" speciesType="CC00285" name="Arginine" boundaryCondition="false"  compartment="mito" />
  <species id="CC00092_mito" speciesType="CC00092" name="PS225_226" boundaryCondition="false"  compartment="mito" />
  <species id="CC00265_cyto" speciesType="CC00265" name="Glycine" boundaryCondition="false"  compartment="cyto" />
  <species id="CC00348_peroxy" speciesType="CC00348" name="IMP" boundaryCondition="false"  compartment="peroxy" />
  <species id="CC00089_cyto" speciesType="CC00089" name="PS182_204" boundaryCondition="false"  compartment="cyto" />
  <species id="CC00246_mito" speciesType="CC00246" name="FAD" boundaryCondition="false"  compartment="mito" />
  <species id="CC00447_ext" speciesType="CC00447" name="Pyridoxal" boundaryCondition="false"  compartment="ext" />
  <species id="CC00081_mito" speciesType="CC00081" name="CDP_DG182_204" boundaryCondition="false"  compartment="mito" />
  <species id="CC00030_ext" speciesType="CC00030" name="Docosapentaenoic_acid" boundaryCondition="false"  compartment="ext" />
  <species id="CC02182_peroxy" speciesType="CC02182" name="gamma_Linolenoyl_CoA" boundaryCondition="false"  compartment="peroxy" />
  <species id="CC00987_mito" speciesType="CC00987" name="dITP" boundaryCondition="false"  compartment="mito" />
  <species id="CC00865_micro" speciesType="CC00865" name="Squalene 2,3_oxide" boundaryCondition="false"  compartment="micro" />
  <species id="CC00683_cyto" speciesType="CC00683" name="2PG" boundaryCondition="false"  compartment="cyto" />
  <species id="CC00522_cyto" speciesType="CC00522" name="HMG_CoA" boundaryCondition="false"  compartment="cyto" />
  <species id="CC02462_mito" speciesType="CC02462" name="CDP_DG182_181" boundaryCondition="false"  compartment="mito" />
  <species id="CC00745_mito" speciesType="CC00745" name="Spermine" boundaryCondition="false"  compartment="mito" />
  <species id="CC02456_mito" speciesType="CC02456" name="DG182_181_P" boundaryCondition="false"  compartment="mito" />
  <species id="CC00788_ext" speciesType="CC00788" name="Pantothenate" boundaryCondition="false"  compartment="ext" />
  <species id="CC00148_cyto" speciesType="CC00148" name="8Z_11Z_14Z_17Z_eicosatetraenoyl_CoA" boundaryCondition="false"  compartment="cyto" />
  <species id="CC00476_mito" speciesType="CC00476" name="Orotate" boundaryCondition="false"  compartment="mito" />
  <species id="CC02317_cyto" speciesType="CC02317" name="Formylglutathione" boundaryCondition="false"  compartment="cyto" />
  <species id="CC00510_cyto" speciesType="CC00510" name="Oxidized thioredoxin" boundaryCondition="false"  compartment="cyto" />
  <species id="CC00682_mito" speciesType="CC00682" name="Isobutyryl_CoA" boundaryCondition="false"  compartment="mito" />
  <species id="CC00542_ext" speciesType="CC00542" name="Guanosine" boundaryCondition="false"  compartment="ext" />
  <species id="CC00383_cyto" speciesType="CC00383" name="Hydroxypyruvate" boundaryCondition="false"  compartment="cyto" />
  <species id="CC00237_cyto" speciesType="CC00237" name="O2" boundaryCondition="false"  compartment="cyto" />
  <species id="CC02205_lyso" speciesType="CC02205" name="PI_pool" boundaryCondition="false"  compartment="lyso" />
  <species id="CC02172_lyso" speciesType="CC02172" name="Cholesterol_ester_pool" boundaryCondition="false"  compartment="lyso" />
  <species id="CC00152_micro" speciesType="CC00152" name="TAG160_161_182" boundaryCondition="false"  compartment="micro" />
  <species id="CC00919_mito" speciesType="CC00919" name="4_Hydroxyphenylpyruvate" boundaryCondition="false"  compartment="mito" />
  <species id="CC00187_micro" speciesType="CC00187" name="TAG182_202_204" boundaryCondition="false"  compartment="micro" />
  <species id="CC02315_cyto" speciesType="CC02315" name="Methylthioribose_1P" boundaryCondition="false"  compartment="cyto" />
  <species id="CC00070_mito" speciesType="CC00070" name="DG160_161_P" boundaryCondition="false"  compartment="mito" />
  <species id="CC00349_mito" speciesType="CC00349" name="dATP" boundaryCondition="false"  compartment="mito" />
  <species id="CC00201_lyso" speciesType="CC00201" name="Cerd181_180" boundaryCondition="false"  compartment="lyso" />
  <species id="CC01191_cyto" speciesType="CC01191" name="Myristoyl_CoA" boundaryCondition="false"  compartment="cyto" />
  <species id="CC00131_micro" speciesType="CC00131" name="PI182_202" boundaryCondition="false"  compartment="micro" />
  <species id="CC00269_mito" speciesType="CC00269" name="Succinate" boundaryCondition="false"  compartment="mito" />
  <species id="CC00034_mito" speciesType="CC00034" name="trans_Octadec_2_enoyl_CoA" boundaryCondition="false"  compartment="mito" />
  <species id="CC00322_cyto" speciesType="CC00322" name="THF" boundaryCondition="false"  compartment="cyto" />
  <species id="CC00179_cyto" speciesType="CC00179" name="TAG182_204_226" boundaryCondition="false"  compartment="cyto" />
  <species id="CC00055_cyto" speciesType="CC00055" name="1MG160_3P" boundaryCondition="false"  compartment="cyto" />
  <species id="CC02172_cyto" speciesType="CC02172" name="Cholesterol_ester_pool" boundaryCondition="false"  compartment="cyto" />
  <species id="CC00095_micro" speciesType="CC00095" name="PC180_181" boundaryCondition="false"  compartment="micro" />
  <species id="CC00726_cyto" speciesType="CC00726" name="dCDP" boundaryCondition="false"  compartment="cyto" />
  <species id="CC00415_cyto" speciesType="CC00415" name="Oxalate" boundaryCondition="false"  compartment="cyto" />
  <species id="CC00186_lyso" speciesType="CC00186" name="TAG182_202_203" boundaryCondition="false"  compartment="lyso" />
  <species id="CC00513_cyto" speciesType="CC00513" name="Ethanolamine_P" boundaryCondition="false"  compartment="cyto" />
  <species id="CC00252_mito" speciesType="CC00252" name="Pyruvate" boundaryCondition="false"  compartment="mito" />
  <species id="CC00007_cyto" speciesType="CC00007" name="Tropomyosin_beta_chain" boundaryCondition="false"  compartment="cyto" />
  <species id="CC00354_cyto" speciesType="CC00354" name="Butyryl_CoA" boundaryCondition="false"  compartment="cyto" />
  <species id="CC00725_mito" speciesType="CC00725" name="O2." boundaryCondition="false"  compartment="mito" />
  <species id="CC00151_micro" speciesType="CC00151" name="TAG160_161_181" boundaryCondition="false"  compartment="micro" />
  <species id="CC00985_micro" speciesType="CC00985" name="NH4+" boundaryCondition="false"  compartment="micro" />
  <species id="CC00160_cyto" speciesType="CC00160" name="TAG160_161_226" boundaryCondition="false"  compartment="cyto" />
  <species id="CC02463_mito" speciesType="CC02463" name="CDP_DG181_181" boundaryCondition="false"  compartment="mito" />
  <species id="CC00238_micro" speciesType="CC00238" name="ADP" boundaryCondition="false"  compartment="micro" />
  <species id="CC00117_mito" speciesType="CC00117" name="PG182_183" boundaryCondition="false"  compartment="mito" />
  <species id="CC00166_lyso" speciesType="CC00166" name="TAG180_181_204" boundaryCondition="false"  compartment="lyso" />
  <species id="CC00271_mito" speciesType="CC00271" name="GTP" boundaryCondition="false"  compartment="mito" />
  <species id="CC00558_peroxy" speciesType="CC00558" name="Stearoyl_CoA" boundaryCondition="false"  compartment="peroxy" />
  <species id="CC01237_cyto" speciesType="CC01237" name="1_Methylnicotinamide" boundaryCondition="false"  compartment="cyto" />
  <species id="CC01655_cyto" speciesType="CC01655" name="Sedoheptulose_7P" boundaryCondition="false"  compartment="cyto" />
  <species id="CC00617_cyto" speciesType="CC00617" name="Cysteate" boundaryCondition="false"  compartment="cyto" />
  <species id="CC00098_lyso" speciesType="CC00098" name="PC182_203" boundaryCondition="false"  compartment="lyso" />
  <species id="CC00410_cyto" speciesType="CC00410" name="UDP_N_acetyl_D_galactosamine" boundaryCondition="false"  compartment="cyto" />
  <species id="CC00067_lyso" speciesType="CC00067" name="DG182_202" boundaryCondition="false"  compartment="lyso" />
  <species id="CC00918_cyto" speciesType="CC00918" name="Inositol_1P" boundaryCondition="false"  compartment="cyto" />
  <species id="CC02217_cyto" speciesType="CC02217" name="Cholesterol_ester_palmn" boundaryCondition="false"  compartment="cyto" />
  <species id="CC00181_lyso" speciesType="CC00181" name="TAG182_203_204" boundaryCondition="false"  compartment="lyso" />
  <species id="CC00352_mito" speciesType="CC00352" name="Putrescine" boundaryCondition="false"  compartment="mito" />
  <species id="CC00229_cyto" speciesType="CC00229" name="ApoE" boundaryCondition="false"  compartment="cyto" />
  <species id="CC00935_cyto" speciesType="CC00935" name="D_3_Amino_isobutanoate" boundaryCondition="false"  compartment="cyto" />
  <species id="CC02367_lyso" speciesType="CC02367" name="lauric_acid" boundaryCondition="false"  compartment="lyso" />
  <species id="CC01670_micro" speciesType="CC01670" name="Zymosterol" boundaryCondition="false"  compartment="micro" />
  <species id="CC00985_peroxy" speciesType="CC00985" name="NH4+" boundaryCondition="false"  compartment="peroxy" />
  <species id="CC00238_peroxy" speciesType="CC00238" name="ADP" boundaryCondition="false"  compartment="peroxy" />
  <species id="CC00234_cyto" speciesType="CC00234" name="NADH" boundaryCondition="false"  compartment="cyto" />
  <species id="CC00347_cyto" speciesType="CC00347" name="Isopentenyl_PP" boundaryCondition="false"  compartment="cyto" />
  <species id="CC00091_micro" speciesType="CC00091" name="PS182_202" boundaryCondition="false"  compartment="micro" />
  <species id="CC00062_lyso" speciesType="CC00062" name="DG160_161" boundaryCondition="false"  compartment="lyso" />
  <species id="CC01377_cyto" speciesType="CC01377" name="4_Imidazolone_5_propanoate" boundaryCondition="false"  compartment="cyto" />
  <species id="CC00370_mito" speciesType="CC00370" name="Palmitoyl_CoA" boundaryCondition="false"  compartment="mito" />
  <species id="CC00710_cyto" speciesType="CC00710" name="2_Deoxy_D_ribose_5P" boundaryCondition="false"  compartment="cyto" />
  <species id="CC00484_cyto" speciesType="CC00484" name="Ribulose" boundaryCondition="false"  compartment="cyto" />
  <species id="CC00676_micro" speciesType="CC00676" name="Ribose_1P" boundaryCondition="false"  compartment="micro" />
  <species id="CC01349_mito" speciesType="CC01349" name="L_2_Amino_acetoacetate" boundaryCondition="false"  compartment="mito" />
  <species id="CC00213_lyso" speciesType="CC00213" name="LPC204_00" boundaryCondition="false"  compartment="lyso" />
  <species id="CC00105_mito" speciesType="CC00105" name="PE182_204" boundaryCondition="false"  compartment="mito" />
  <species id="CC00423_mito" speciesType="CC00423" name="3_Oxopropanoate" boundaryCondition="false"  compartment="mito" />
  <species id="CC00497_cyto" speciesType="CC00497" name="Citrulline" boundaryCondition="false"  compartment="cyto" />
  <species id="CC00118_mito" speciesType="CC00118" name="PG182_181" boundaryCondition="false"  compartment="mito" />
  <species id="CC00157_cyto" speciesType="CC00157" name="TAG160_161_205" boundaryCondition="false"  compartment="cyto" />
  <species id="CC00625_cyto" speciesType="CC00625" name="Hexadecanal" boundaryCondition="false"  compartment="cyto" />
  <species id="CC00502_cyto" speciesType="CC00502" name="Acetoacetyl_CoA" boundaryCondition="false"  compartment="cyto" />
  <species id="CC00107_micro" speciesType="CC00107" name="PE182_202" boundaryCondition="false"  compartment="micro" />
  <species id="CC00100_mito" speciesType="CC00100" name="PC225_226" boundaryCondition="false"  compartment="mito" />
  <species id="CC00347_peroxy" speciesType="CC00347" name="Isopentenyl_PP" boundaryCondition="false"  compartment="peroxy" />
  <species id="CC00219_cyto" speciesType="CC00219" name="Octanoate" boundaryCondition="false"  compartment="cyto" />
  <species id="CC00265_peroxy" speciesType="CC00265" name="Glycine" boundaryCondition="false"  compartment="peroxy" />
  <species id="CC00906_mito" speciesType="CC00906" name="_S__3_Hydroxybutyryl_CoA" boundaryCondition="false"  compartment="mito" />
  <species id="CC00130_mito" speciesType="CC00130" name="PI182_203" boundaryCondition="false"  compartment="mito" />
  <species id="CC00314_cyto" speciesType="CC00314" name="Glucose_6P" boundaryCondition="false"  compartment="cyto" />
  <species id="CC00519_peroxy" speciesType="CC00519" name="Geranylgeranyl_PP" boundaryCondition="false"  compartment="peroxy" />
  <species id="CC00339_cyto" speciesType="CC00339" name="Ribose" boundaryCondition="false"  compartment="cyto" />
  <species id="CC01382_cyto" speciesType="CC01382" name="CMP_NeuNGc" boundaryCondition="false"  compartment="cyto" />
  <species id="CC00450_ext" speciesType="CC00450" name="Nicotinate" boundaryCondition="false"  compartment="ext" />
  <species id="CC00126_micro" speciesType="CC00126" name="PI160_161" boundaryCondition="false"  compartment="micro" />
  <species id="CC02368_lyso" speciesType="CC02368" name="myristic_acid" boundaryCondition="false"  compartment="lyso" />
  <species id="CC00432_mito" speciesType="CC00432" name="10_Formyl_THF" boundaryCondition="false"  compartment="mito" />
  <species id="CC02160_lyso" speciesType="CC02160" name="VLDL" boundaryCondition="false"  compartment="lyso" />
  <species id="CC00093_mito" speciesType="CC00093" name="PS203_204" boundaryCondition="false"  compartment="mito" />
  <species id="CC00079_lyso" speciesType="CC00079" name="CDP_DG180_181" boundaryCondition="false"  compartment="lyso" />
  <species id="CC00679_cyto" speciesType="CC00679" name="Pyridoxine_P" boundaryCondition="false"  compartment="cyto" />
  <species id="CC02458_cyto" speciesType="CC02458" name="DG203_182_P" boundaryCondition="false"  compartment="cyto" />
  <species id="CC00098_mito" speciesType="CC00098" name="PC182_203" boundaryCondition="false"  compartment="mito" />
  <species id="CC01891_cyto" speciesType="CC01891" name="Acetyl adenylate" boundaryCondition="false"  compartment="cyto" />
  <species id="CC00399_mito" speciesType="CC00399" name="Threonine" boundaryCondition="false"  compartment="mito" />
  <species id="CC01298_mito" speciesType="CC01298" name="_2E__Dodecenoyl_CoA" boundaryCondition="false"  compartment="mito" />
  <species id="CC00390_mito" speciesType="CC00390" name="Thymine" boundaryCondition="false"  compartment="mito" />
  <species id="CC01058_cyto" speciesType="CC01058" name="Xanthosine" boundaryCondition="false"  compartment="cyto" />
  <species id="CC02216_lyso" speciesType="CC02216" name="Cholesterol_ester_palm" boundaryCondition="false"  compartment="lyso" />
  <species id="CC00155_lyso" speciesType="CC00155" name="TAG160_161_203" boundaryCondition="false"  compartment="lyso" />
  <species id="CC02465_mito" speciesType="CC02465" name="CDP_DG204_182" boundaryCondition="false"  compartment="mito" />
  <species id="CC01338_micro" speciesType="CC01338" name="Presqualene_PP" boundaryCondition="false"  compartment="micro" />
  <species id="CC02173_lyso" speciesType="CC02173" name="Triacylglycerol_pool" boundaryCondition="false"  compartment="lyso" />
  <species id="CC00096_mito" speciesType="CC00096" name="PC204_224" boundaryCondition="false"  compartment="mito" />
  <species id="CC00073_mito" speciesType="CC00073" name="DG182_204_P" boundaryCondition="false"  compartment="mito" />
  <species id="CC01443_peroxy" speciesType="CC01443" name="3_Hydroxyisobutyryl_CoA" boundaryCondition="false"  compartment="peroxy" />
  <species id="CC00270_cyto" speciesType="CC00270" name="UDP_N_acetylglucosamine" boundaryCondition="false"  compartment="cyto" />
  <species id="CC00237_micro" speciesType="CC00237" name="O2" boundaryCondition="false"  compartment="micro" />
  <species id="CC00274_peroxy" speciesType="CC00274" name="Glyoxylate" boundaryCondition="false"  compartment="peroxy" />
  <species id="CC00128_micro" speciesType="CC00128" name="PI204_224" boundaryCondition="false"  compartment="micro" />
  <species id="CC00659_cyto" speciesType="CC00659" name="Guanidinoacetate" boundaryCondition="false"  compartment="cyto" />
  <species id="CC00709_cyto" speciesType="CC00709" name="2_Deoxy_D_ribose_1P" boundaryCondition="false"  compartment="cyto" />
  <species id="CC00146_peroxy" speciesType="CC00146" name="Arachidonoyl_CoA" boundaryCondition="false"  compartment="peroxy" />
  <species id="CC00961_cyto" speciesType="CC00961" name="4__2_Aminophenyl__2,4_dioxobutanoate" boundaryCondition="false"  compartment="cyto" />
  <species id="CC01882_mito" speciesType="CC01882" name="L_erythro_4_Hydroxyglutamate" boundaryCondition="false"  compartment="mito" />
  <species id="CC00149_lyso" speciesType="CC00149" name="TAG160_161_161" boundaryCondition="false"  compartment="lyso" />
  <species id="CC00168_cyto" speciesType="CC00168" name="TAG180_181_224" boundaryCondition="false"  compartment="cyto" />
  <species id="CC00796_cyto" speciesType="CC00796" name="Homocarnosine" boundaryCondition="false"  compartment="cyto" />
  <species id="CC01887_mito" speciesType="CC01887" name="Propinol adenylate" boundaryCondition="false"  compartment="mito" />
  <species id="CC01810_cyto" speciesType="CC01810" name="_2E__Hexenoyl_ACP" boundaryCondition="false"  compartment="cyto" />
  <species id="CC00889_cyto" speciesType="CC00889" name="Orotidine_5P" boundaryCondition="false"  compartment="cyto" />
  <species id="CC01541_cyto" speciesType="CC01541" name="_R__3_Hydroxybutanoyl_ACP" boundaryCondition="false"  compartment="cyto" />
  <species id="CC00094_micro" speciesType="CC00094" name="PC160_161" boundaryCondition="false"  compartment="micro" />
  <species id="CC00911_cyto" speciesType="CC00911" name="DPG" boundaryCondition="false"  compartment="cyto" />
  <species id="CC00475_cyto" speciesType="CC00475" name="Inosine" boundaryCondition="false"  compartment="cyto" />
  <species id="CC00337_cyto" speciesType="CC00337" name="PRPP" boundaryCondition="false"  compartment="cyto" />
  <species id="CC02184_cyto" speciesType="CC02184" name="Stearoyl_ACP" boundaryCondition="false"  compartment="cyto" />
  <species id="CC00205_cyto" speciesType="CC00205" name="GalCerd181_180" boundaryCondition="false"  compartment="cyto" />
  <species id="CC00811_cyto" speciesType="CC00811" name="2_Oxoglutaramate" boundaryCondition="false"  compartment="cyto" />
  <species id="CC00088_cyto" speciesType="CC00088" name="PS204_224" boundaryCondition="false"  compartment="cyto" />
  <species id="CC02323_cyto" speciesType="CC02323" name="Glycogenin" boundaryCondition="false"  compartment="cyto" />
  <species id="CC01633_mito" speciesType="CC01633" name="Decanoyl_CoA" boundaryCondition="false"  compartment="mito" />
  <species id="CC00076_mito" speciesType="CC00076" name="DG225_226_P" boundaryCondition="false"  compartment="mito" />
  <species id="CC02303_micro" speciesType="CC02303" name="4alpha_Methylzymosterol_4_carboxylate" boundaryCondition="false"  compartment="micro" />
  <species id="CC00395_cyto" speciesType="CC00395" name="Glycerone" boundaryCondition="false"  compartment="cyto" />
  <species id="CC00128_mito" speciesType="CC00128" name="PI204_224" boundaryCondition="false"  compartment="mito" />
  <species id="CC01943_cyto" speciesType="CC01943" name="N_Methyltryptamine" boundaryCondition="false"  compartment="cyto" />
  <species id="CC00288_ext" speciesType="CC00288" name="Serine" boundaryCondition="false"  compartment="ext" />
  <species id="CC00203_cyto" speciesType="CC00203" name="Cerd181_180_1P" boundaryCondition="false"  compartment="cyto" />
  <species id="CC00329_mito" speciesType="CC00329" name="DHAP" boundaryCondition="false"  compartment="mito" />
  <species id="CC00078_cyto" speciesType="CC00078" name="CDP_DG160_161" boundaryCondition="false"  compartment="cyto" />
  <species id="CC02461_cyto" speciesType="CC02461" name="CDP_DG182_183" boundaryCondition="false"  compartment="cyto" />
  <species id="CC00189_micro" speciesType="CC00189" name="TAG182_202_224" boundaryCondition="false"  compartment="micro" />
  <species id="CC00540_mito" speciesType="CC00540" name="Xanthine" boundaryCondition="false"  compartment="mito" />
  <species id="CC00295_cyto" speciesType="CC00295" name="Methionine" boundaryCondition="false"  compartment="cyto" />
  <species id="CC00093_cyto" speciesType="CC00093" name="PS203_204" boundaryCondition="false"  compartment="cyto" />
  <species id="CC00180_cyto" speciesType="CC00180" name="TAG182_203_203" boundaryCondition="false"  compartment="cyto" />
  <species id="CC00676_cyto" speciesType="CC00676" name="Ribose_1P" boundaryCondition="false"  compartment="cyto" />
  <species id="CC00406_micro" speciesType="CC00406" name="3PG" boundaryCondition="false"  compartment="micro" />
  <species id="CC00988_cyto" speciesType="CC00988" name="dUDP" boundaryCondition="false"  compartment="cyto" />
  <species id="CC00334_ext" speciesType="CC00334" name="Glycerol" boundaryCondition="false"  compartment="ext" />
  <species id="CC02366_cyto" speciesType="CC02366" name="decanoic_acid" boundaryCondition="false"  compartment="cyto" />
  <species id="CC00558_cyto" speciesType="CC00558" name="Stearoyl_CoA" boundaryCondition="false"  compartment="cyto" />
  <species id="CC00137_mito" speciesType="CC00137" name="CL204_182_182_182" boundaryCondition="false"  compartment="mito" />
  <species id="CC00142_peroxy" speciesType="CC00142" name="Docosapentaenoyl_CoA" boundaryCondition="false"  compartment="peroxy" />
  <species id="CC00402_cyto" speciesType="CC00402" name="Glucuronate" boundaryCondition="false"  compartment="cyto" />
  <species id="CC00058_cyto" speciesType="CC00058" name="1MG204_3P" boundaryCondition="false"  compartment="cyto" />
  <species id="CC00147_mito" speciesType="CC00147" name="Eicosapentaenoyl_CoA" boundaryCondition="false"  compartment="mito" />
  <species id="CC01776_mito" speciesType="CC01776" name="3_Hydroxypropionyl_CoA" boundaryCondition="false"  compartment="mito" />
  <species id="CC00368_ext" speciesType="CC00368" name="Asparagine" boundaryCondition="false"  compartment="ext" />
  <species id="CC00158_micro" speciesType="CC00158" name="TAG160_161_224" boundaryCondition="false"  compartment="micro" />
  <species id="CC00008_cyto" speciesType="CC00008" name="Tropomyosin_alpha3_chain" boundaryCondition="false"  compartment="cyto" />
  <species id="CC00379_mito" speciesType="CC00379" name="Acetoacetate" boundaryCondition="false"  compartment="mito" />
  <species id="CC00170_micro" speciesType="CC00170" name="TAG180_181_226" boundaryCondition="false"  compartment="micro" />
  <species id="CC02329_cyto" speciesType="CC02329" name="Glycogenin_G7" boundaryCondition="false"  compartment="cyto" />
  <species id="CC00643_cyto" speciesType="CC00643" name="Homogentisate" boundaryCondition="false"  compartment="cyto" />
  <species id="CC00091_cyto" speciesType="CC00091" name="PS182_202" boundaryCondition="false"  compartment="cyto" />
  <species id="CC01342_mito" speciesType="CC01342" name="Methacrylyl_CoA" boundaryCondition="false"  compartment="mito" />
  <species id="CC00334_cyto" speciesType="CC00334" name="Glycerol" boundaryCondition="false"  compartment="cyto" />
  <species id="CC00129_micro" speciesType="CC00129" name="PI182_204" boundaryCondition="false"  compartment="micro" />
  <species id="CC00022_lyso" speciesType="CC00022" name="PS_pool" boundaryCondition="false"  compartment="lyso" />
  <species id="CC00026_micro" speciesType="CC00026" name="Eicosatetraenoic_acid" boundaryCondition="false"  compartment="micro" />
  <species id="CC00184_micro" speciesType="CC00184" name="TAG182_203_225" boundaryCondition="false"  compartment="micro" />
  <species id="CC00442_peroxy" speciesType="CC00442" name="Taurine" boundaryCondition="false"  compartment="peroxy" />
  <species id="CC00306_micro" speciesType="CC00306" name="Malonyl_CoA" boundaryCondition="false"  compartment="micro" />
  <species id="CC00198_cyto" speciesType="CC00198" name="Cerd180_160" boundaryCondition="false"  compartment="cyto" />
  <species id="CC00090_cyto" speciesType="CC00090" name="PS182_203" boundaryCondition="false"  compartment="cyto" />
  <species id="CC02007_ext" speciesType="CC02007" name="Lignocerate" boundaryCondition="false"  compartment="ext" />
  <species id="CC00161_micro" speciesType="CC00161" name="TAG180_181_181" boundaryCondition="false"  compartment="micro" />
  <species id="CC00250_micro" speciesType="CC00250" name="AMP" boundaryCondition="false"  compartment="micro" />
  <species id="CC00240_mito" speciesType="CC00240" name="CoA" boundaryCondition="false"  compartment="mito" />
  <species id="CC00071_mito" speciesType="CC00071" name="DG180_181_P" boundaryCondition="false"  compartment="mito" />
  <species id="CC00170_lyso" speciesType="CC00170" name="TAG180_181_226" boundaryCondition="false"  compartment="lyso" />
  <species id="CC01554_cyto" speciesType="CC01554" name="AICAR" boundaryCondition="false"  compartment="cyto" />
  <species id="CC02456_cyto" speciesType="CC02456" name="DG182_181_P" boundaryCondition="false"  compartment="cyto" />
  <species id="CC00361_cyto" speciesType="CC00361" name="GMP" boundaryCondition="false"  compartment="cyto" />
  <species id="CC00277_micro" speciesType="CC00277" name="UDP_galactose" boundaryCondition="false"  compartment="micro" />
  <species id="CC00092_lyso" speciesType="CC00092" name="PS225_226" boundaryCondition="false"  compartment="lyso" />
  <species id="CC00588_cyto" speciesType="CC00588" name="dTTP" boundaryCondition="false"  compartment="cyto" />
  <species id="CC01870_cyto" speciesType="CC01870" name="Formamidopyrimidine nucleoside triphosphate" boundaryCondition="false"  compartment="cyto" />
  <species id="CC01016_lyso" speciesType="CC01016" name="Linoleate" boundaryCondition="false"  compartment="lyso" />
  <species id="CC01632_mito" speciesType="CC01632" name="_2E__Tetradecenoyl_CoA" boundaryCondition="false"  compartment="mito" />
  <species id="CC00116_mito" speciesType="CC00116" name="PG182_182" boundaryCondition="false"  compartment="mito" />
  <species id="CC01929_cyto" speciesType="CC01929" name="2,5_Diamino_6__5_triphosphoryl_3,4_trihydroxy_2_oxopentyl__ amino_4_oxopyrimidine" boundaryCondition="false"  compartment="cyto" />
  <species id="CC00096_micro" speciesType="CC00096" name="PC204_224" boundaryCondition="false"  compartment="micro" />
  <species id="CC00147_peroxy" speciesType="CC00147" name="Eicosapentaenoyl_CoA" boundaryCondition="false"  compartment="peroxy" />
  <species id="CC00300_cyto" speciesType="CC00300" name="Tryptophan" boundaryCondition="false"  compartment="cyto" />
  <species id="CC02015_peroxy" speciesType="CC02015" name="Benzoylsuccinyl_CoA" boundaryCondition="false"  compartment="peroxy" />
  <species id="CC01043_cyto" speciesType="CC01043" name="Cysteamine" boundaryCondition="false"  compartment="cyto" />
  <species id="CC00820_mito" speciesType="CC00820" name="Mercaptopyruvate" boundaryCondition="false"  compartment="mito" />
  <species id="CC01050_ext" speciesType="CC01050" name="Elaidate" boundaryCondition="false"  compartment="ext" />
  <species id="CC00554_mito" speciesType="CC00554" name="Isoleucine" boundaryCondition="false"  compartment="mito" />
  <species id="CC02316_cyto" speciesType="CC02316" name="Hydroxymethylglutathione" boundaryCondition="false"  compartment="cyto" />
  <species id="CC00490_cyto" speciesType="CC00490" name="L_Carnitine" boundaryCondition="false"  compartment="cyto" />
  <species id="CC02180_mito" speciesType="CC02180" name="Linoleoyl_CoA" boundaryCondition="false"  compartment="mito" />
  <species id="CC00149_cyto" speciesType="CC00149" name="TAG160_161_161" boundaryCondition="false"  compartment="cyto" />
  <species id="CC01881_mito" speciesType="CC01881" name="D_4_Hydroxy_2_oxoglutarate" boundaryCondition="false"  compartment="mito" />
  <species id="CC00522_peroxy" speciesType="CC00522" name="HMG_CoA" boundaryCondition="false"  compartment="peroxy" />
  <species id="CC00274_cyto" speciesType="CC00274" name="Glyoxylate" boundaryCondition="false"  compartment="cyto" />
  <species id="CC00990_micro" speciesType="CC00990" name="FADH2" boundaryCondition="false"  compartment="micro" />
  <species id="CC00080_mito" speciesType="CC00080" name="CDP_DG204_222" boundaryCondition="false"  compartment="mito" />
  <species id="CC00475_ext" speciesType="CC00475" name="Inosine" boundaryCondition="false"  compartment="ext" />
  <species id="CC00144_peroxy" speciesType="CC00144" name="Eicosadienoic_acid" boundaryCondition="false"  compartment="peroxy" />
  <species id="CC00130_micro" speciesType="CC00130" name="PI182_203" boundaryCondition="false"  compartment="micro" />
  <species id="CC00730_micro" speciesType="CC00730" name="Oleate" boundaryCondition="false"  compartment="micro" />
  <species id="CC00373_mito" speciesType="CC00373" name="Citrate" boundaryCondition="false"  compartment="mito" />
  <species id="CC00379_ext" speciesType="CC00379" name="Acetoacetate" boundaryCondition="false"  compartment="ext" />
  <species id="CC00703_cyto" speciesType="CC00703" name="5_Formiminotetrahydrofolate" boundaryCondition="false"  compartment="cyto" />
  <species id="CC00437_cyto" speciesType="CC00437" name="dCMP" boundaryCondition="false"  compartment="cyto" />
  <species id="CC01016_ext" speciesType="CC01016" name="Linoleate" boundaryCondition="false"  compartment="ext" />
  <species id="CC00490_micro" speciesType="CC00490" name="L_Carnitine" boundaryCondition="false"  compartment="micro" />
  <species id="CC00378_lyso" speciesType="CC00378" name="Propanoate" boundaryCondition="false"  compartment="lyso" />
  <species id="CC00319_ext" speciesType="CC00319" name="Cysteine" boundaryCondition="false"  compartment="ext" />
  <species id="CC01207_cyto" speciesType="CC01207" name="N_Acetylputrescine" boundaryCondition="false"  compartment="cyto" />
  <species id="CC01126_cyto" speciesType="CC01126" name="Dehydroalanine" boundaryCondition="false"  compartment="cyto" />
  <species id="CC00341_ext" speciesType="CC00341" name="Leucine" boundaryCondition="false"  compartment="ext" />
  <species id="CC00378_cyto" speciesType="CC00378" name="Propanoate" boundaryCondition="false"  compartment="cyto" />
  <species id="CC00240_micro" speciesType="CC00240" name="CoA" boundaryCondition="false"  compartment="micro" />
  <species id="CC00291_peroxy" speciesType="CC00291" name="Thiamin_PP" boundaryCondition="false"  compartment="peroxy" />
  <species id="CC01089_mito" speciesType="CC01089" name="Octanoyl_CoA" boundaryCondition="false"  compartment="mito" />
  <species id="CC00502_peroxy" speciesType="CC00502" name="Acetoacetyl_CoA" boundaryCondition="false"  compartment="peroxy" />
  <species id="CC00105_micro" speciesType="CC00105" name="PE182_204" boundaryCondition="false"  compartment="micro" />
  <species id="CC01476_cyto" speciesType="CC01476" name="N_Acetylglucosamine_1P" boundaryCondition="false"  compartment="cyto" />
  <species id="CC00061_cyto" speciesType="CC00061" name="1MG203_3P" boundaryCondition="false"  compartment="cyto" />
  <species id="CC02453_mito" speciesType="CC02453" name="1MG181_3P" boundaryCondition="false"  compartment="mito" />
  <species id="CC01843_cyto" speciesType="CC01843" name="Methylimidazole acetaldehyde" boundaryCondition="false"  compartment="cyto" />
  <species id="CC00168_micro" speciesType="CC00168" name="TAG180_181_224" boundaryCondition="false"  compartment="micro" />
  <species id="CC00204_cyto" speciesType="CC00204" name="GalCerd181_160" boundaryCondition="false"  compartment="cyto" />
  <species id="CC00326_cyto" speciesType="CC00326" name="Uracil" boundaryCondition="false"  compartment="cyto" />
  <species id="CC00325_cyto" speciesType="CC00325" name="UMP" boundaryCondition="false"  compartment="cyto" />
  <species id="CC00299_cyto" speciesType="CC00299" name="Ornithine" boundaryCondition="false"  compartment="cyto" />
  <species id="CC00031_cyto" speciesType="CC00031" name="Docosahexaenoic_acid" boundaryCondition="false"  compartment="cyto" />
  <species id="CC02457_cyto" speciesType="CC02457" name="DG181_181_P" boundaryCondition="false"  compartment="cyto" />
  <species id="CC00144_ext" speciesType="CC00144" name="Eicosadienoic_acid" boundaryCondition="false"  compartment="ext" />
  <species id="CC00156_lyso" speciesType="CC00156" name="TAG160_161_204" boundaryCondition="false"  compartment="lyso" />
  <species id="CC02212_lyso" speciesType="CC02212" name="2_Lysolecithin_pool" boundaryCondition="false"  compartment="lyso" />
  <species id="CC02420_cyto" speciesType="CC02420" name="Dihomo_gamma_linolenoyl_CoA" boundaryCondition="false"  compartment="cyto" />
  <species id="CC00200_cyto" speciesType="CC00200" name="Cerd181_160" boundaryCondition="false"  compartment="cyto" />
  <species id="CC00255_mito" speciesType="CC00255" name="AKG" boundaryCondition="false"  compartment="mito" />
  <species id="CC00126_mito" speciesType="CC00126" name="PI160_161" boundaryCondition="false"  compartment="mito" />
  <species id="CC00417_cyto" speciesType="CC00417" name="Sarcosine" boundaryCondition="false"  compartment="cyto" />
  <species id="CC00486_mito" speciesType="CC00486" name="Isocitrate" boundaryCondition="false"  compartment="mito" />
  <species id="CC00512_micro" speciesType="CC00512" name="6_Phospho_D_gluconate" boundaryCondition="false"  compartment="micro" />
  <species id="CC00286_cyto" speciesType="CC00286" name="CTP" boundaryCondition="false"  compartment="cyto" />
  <species id="CC00210_lyso" speciesType="CC00210" name="LPC160_00" boundaryCondition="false"  compartment="lyso" />
  <species id="CC00143_cyto" speciesType="CC00143" name="Docosatetraenoyl_CoA" boundaryCondition="false"  compartment="cyto" />
  <species id="CC00365_cyto" speciesType="CC00365" name="Proline" boundaryCondition="false"  compartment="cyto" />
  <species id="CC00083_lyso" speciesType="CC00083" name="CDP_DG182_202" boundaryCondition="false"  compartment="lyso" />
  <species id="CC00144_cyto" speciesType="CC00144" name="Eicosadienoic_acid" boundaryCondition="false"  compartment="cyto" />
  <species id="CC01593_peroxy" speciesType="CC01593" name="7_Dehydrodesmosterol" boundaryCondition="false"  compartment="peroxy" />
  <species id="CC02326_cyto" speciesType="CC02326" name="Glycogenin_G4G7" boundaryCondition="false"  compartment="cyto" />
  <species id="CC00315_cyto" speciesType="CC00315" name="sn_Glycerol_3P" boundaryCondition="false"  compartment="cyto" />
  <species id="CC00542_cyto" speciesType="CC00542" name="Guanosine" boundaryCondition="false"  compartment="cyto" />
  <species id="CC02303_peroxy" speciesType="CC02303" name="4alpha_Methylzymosterol_4_carboxylate" boundaryCondition="false"  compartment="peroxy" />
  <species id="CC00390_ext" speciesType="CC00390" name="Thymine" boundaryCondition="false"  compartment="ext" />
  <species id="CC00342_lyso" speciesType="CC00342" name="Galactose" boundaryCondition="false"  compartment="lyso" />
  <species id="CC01328_cyto" speciesType="CC01328" name="AIR" boundaryCondition="false"  compartment="cyto" />
  <species id="CC00268_ext" speciesType="CC00268" name="Alanine" boundaryCondition="false"  compartment="ext" />
  <species id="CC00271_cyto" speciesType="CC00271" name="GTP" boundaryCondition="false"  compartment="cyto" />
  <species id="CC00320_cyto" speciesType="CC00320" name="beta_Alanine" boundaryCondition="false"  compartment="cyto" />
  <species id="CC02220_cyto" speciesType="CC02220" name="Cholesterol_ester_lin" boundaryCondition="false"  compartment="cyto" />
  <species id="CC00162_micro" speciesType="CC00162" name="TAG180_181_182" boundaryCondition="false"  compartment="micro" />
  <species id="CC00088_lyso" speciesType="CC00088" name="PS204_224" boundaryCondition="false"  compartment="lyso" />
  <species id="CC00512_peroxy" speciesType="CC00512" name="6_Phospho_D_gluconate" boundaryCondition="false"  compartment="peroxy" />
  <species id="CC00178_micro" speciesType="CC00178" name="TAG182_204_225" boundaryCondition="false"  compartment="micro" />
  <species id="CC00290_cyto" speciesType="CC00290" name="Formaldehyde" boundaryCondition="false"  compartment="cyto" />
  <species id="CC00354_mito" speciesType="CC00354" name="Butyryl_CoA" boundaryCondition="false"  compartment="mito" />
  <species id="CC00464_cyto" speciesType="CC00464" name="N_Acetylneuraminate" boundaryCondition="false"  compartment="cyto" />
  <species id="CC00321_cyto" speciesType="CC00321" name="Propanoyl_CoA" boundaryCondition="false"  compartment="cyto" />
  <species id="CC00384_mito" speciesType="CC00384" name="Carbamoyl_P" boundaryCondition="false"  compartment="mito" />
  <species id="CC00442_cyto" speciesType="CC00442" name="Taurine" boundaryCondition="false"  compartment="cyto" />
  <species id="CC00075_mito" speciesType="CC00075" name="DG182_202_P" boundaryCondition="false"  compartment="mito" />
  <species id="CC00127_cyto" speciesType="CC00127" name="PI180_181" boundaryCondition="false"  compartment="cyto" />
  <species id="CC02295_cyto" speciesType="CC02295" name="_2E__Octadecenoyl_ACP" boundaryCondition="false"  compartment="cyto" />
  <species id="CC01931_mito" speciesType="CC01931" name="S_Glutaryldihydrolipoamide" boundaryCondition="false"  compartment="mito" />
  <species id="CC00090_micro" speciesType="CC00090" name="PS182_203" boundaryCondition="false"  compartment="micro" />
  <species id="CC00754_cyto" speciesType="CC00754" name="Urocanate" boundaryCondition="false"  compartment="cyto" />
  <species id="CC01727_cyto" speciesType="CC01727" name="Protein N6,N6,N6_trimethyl_L_lysine" boundaryCondition="false"  compartment="cyto" />
  <species id="CC00730_lyso" speciesType="CC00730" name="Oleate" boundaryCondition="false"  compartment="lyso" />
  <species id="CC00258_mito" speciesType="CC00258" name="UDP_glucose" boundaryCondition="false"  compartment="mito" />
  <species id="CC00479_cyto" speciesType="CC00479" name="Uridine" boundaryCondition="false"  compartment="cyto" />
  <species id="CC00087_lyso" speciesType="CC00087" name="PS180_181" boundaryCondition="false"  compartment="lyso" />
  <species id="CC00208_micro" speciesType="CC00208" name="SM_d181_160" boundaryCondition="false"  compartment="micro" />
  <species id="CC01267_mito" speciesType="CC01267" name="3_Methylcrotonyl_CoA" boundaryCondition="false"  compartment="mito" />
  <species id="CC01848_cyto" speciesType="CC01848" name="N1_Methyl_2_pyridone_5_carboxamide" boundaryCondition="false"  compartment="cyto" />
  <species id="CC00852_mito" speciesType="CC00852" name="2_Methylbutyryl_CoA" boundaryCondition="false"  compartment="mito" />
  <species id="CC01333_cyto" speciesType="CC01333" name="Argininosuccinate" boundaryCondition="false"  compartment="cyto" />
  <species id="CC00252_ext" speciesType="CC00252" name="Pyruvate" boundaryCondition="false"  compartment="ext" />
  <species id="CC00368_mito" speciesType="CC00368" name="Asparagine" boundaryCondition="false"  compartment="mito" />
  <species id="CC00563_cyto" speciesType="CC00563" name="_R__Mevalonate" boundaryCondition="false"  compartment="cyto" />
  <species id="CC00063_lyso" speciesType="CC00063" name="DG180_181" boundaryCondition="false"  compartment="lyso" />
  <species id="CC00730_ext" speciesType="CC00730" name="Oleate" boundaryCondition="false"  compartment="ext" />
  <species id="CC00078_lyso" speciesType="CC00078" name="CDP_DG160_161" boundaryCondition="false"  compartment="lyso" />
  <species id="CC02221_cyto" speciesType="CC02221" name="Cholesterol_ester_ala" boundaryCondition="false"  compartment="cyto" />
  <species id="CC00953_peroxy" speciesType="CC00953" name="Glucono_1,5_lactone_6P" boundaryCondition="false"  compartment="peroxy" />
  <species id="CC00340_mito" speciesType="CC00340" name="Fumarate" boundaryCondition="false"  compartment="mito" />
  <species id="CC01474_cyto" speciesType="CC01474" name="6_Lactoyl_5,6,7,8_tetrahydropterin" boundaryCondition="false"  compartment="cyto" />
  <species id="CC00268_mito" speciesType="CC00268" name="Alanine" boundaryCondition="false"  compartment="mito" />
  <species id="CC00219_ext" speciesType="CC00219" name="Octanoate" boundaryCondition="false"  compartment="ext" />
  <species id="CC02459_mito" speciesType="CC02459" name="DG204_182_P" boundaryCondition="false"  compartment="mito" />
  <species id="CC00500_ext" speciesType="CC00500" name="Deoxyguanosine" boundaryCondition="false"  compartment="ext" />
  <species id="CC00104_mito" speciesType="CC00104" name="PE204_224" boundaryCondition="false"  compartment="mito" />
  <species id="CC01302_cyto" speciesType="CC01302" name="3_Phosphonooxypyruvate" boundaryCondition="false"  compartment="cyto" />
  <species id="CC00058_mito" speciesType="CC00058" name="1MG204_3P" boundaryCondition="false"  compartment="mito" />
  <species id="CC00416_ext" speciesType="CC00416" name="Adenosine" boundaryCondition="false"  compartment="ext" />
  <species id="CC00095_cyto" speciesType="CC00095" name="PC180_181" boundaryCondition="false"  compartment="cyto" />
  <species id="CC00276_cyto" speciesType="CC00276" name="GSH" boundaryCondition="false"  compartment="cyto" />
  <species id="CC00028_cyto" speciesType="CC00028" name="Docosatetraenoic_acid" boundaryCondition="false"  compartment="cyto" />
  <species id="CC00262_ext" speciesType="CC00262" name="Acetate" boundaryCondition="false"  compartment="ext" />
  <species id="CC00795_cyto" speciesType="CC00795" name="Dephospho_CoA" boundaryCondition="false"  compartment="cyto" />
  <species id="CC00146_mito" speciesType="CC00146" name="Arachidonoyl_CoA" boundaryCondition="false"  compartment="mito" />
  <species id="CC00306_mito" speciesType="CC00306" name="Malonyl_CoA" boundaryCondition="false"  compartment="mito" />
  <species id="CC00059_mito" speciesType="CC00059" name="1MG224_3P" boundaryCondition="false"  compartment="mito" />
  <species id="CC00406_mito" speciesType="CC00406" name="3PG" boundaryCondition="false"  compartment="mito" />
  <species id="CC00253_cyto" speciesType="CC00253" name="Acetyl_CoA" boundaryCondition="false"  compartment="cyto" />
  <species id="CC00097_micro" speciesType="CC00097" name="PC182_204" boundaryCondition="false"  compartment="micro" />
  <species id="CC00260_ext" speciesType="CC00260" name="Glucose" boundaryCondition="false"  compartment="ext" />
  <species id="CC00446_ext" speciesType="CC00446" name="Palmitate" boundaryCondition="false"  compartment="ext" />
  <species id="CC00153_micro" speciesType="CC00153" name="TAG160_161_183" boundaryCondition="false"  compartment="micro" />
  <species id="CC00108_mito" speciesType="CC00108" name="PE225_226" boundaryCondition="false"  compartment="mito" />
  <species id="CC00083_cyto" speciesType="CC00083" name="CDP_DG182_202" boundaryCondition="false"  compartment="cyto" />
  <species id="CC00439_cyto" speciesType="CC00439" name="Guanine" boundaryCondition="false"  compartment="cyto" />
  <species id="CC00251_cyto" speciesType="CC00251" name="SAH" boundaryCondition="false"  compartment="cyto" />
  <species id="CC00235_cyto" speciesType="CC00235" name="NADPH" boundaryCondition="false"  compartment="cyto" />
  <species id="CC01825_cyto" speciesType="CC01825" name="_2E__Hexadecenoyl_ACP" boundaryCondition="false"  compartment="cyto" />
  <species id="CC00138_mito" speciesType="CC00138" name="CL182_181_181_181" boundaryCondition="false"  compartment="mito" />
  <species id="CC00178_cyto" speciesType="CC00178" name="TAG182_204_225" boundaryCondition="false"  compartment="cyto" />
  <species id="CC00288_mito" speciesType="CC00288" name="Serine" boundaryCondition="false"  compartment="mito" />
  <species id="CC00253_micro" speciesType="CC00253" name="Acetyl_CoA" boundaryCondition="false"  compartment="micro" />
  <species id="CC00317_cyto" speciesType="CC00317" name="Fructose" boundaryCondition="false"  compartment="cyto" />
  <species id="CC00850_mito" speciesType="CC00850" name="Dimethylglycine" boundaryCondition="false"  compartment="mito" />
  <species id="CC00224_lyso" speciesType="CC00224" name="ApoA1" boundaryCondition="false"  compartment="lyso" />
  <species id="CC00225_cyto" speciesType="CC00225" name="ApoB100" boundaryCondition="false"  compartment="cyto" />
  <species id="CC00200_micro" speciesType="CC00200" name="Cerd181_160" boundaryCondition="false"  compartment="micro" />
  <species id="CC00019_lyso" speciesType="CC00019" name="PC_pool" boundaryCondition="false"  compartment="lyso" />
  <species id="CC00529_mito" speciesType="CC00529" name="dUMP" boundaryCondition="false"  compartment="mito" />
  <species id="CC00151_lyso" speciesType="CC00151" name="TAG160_161_181" boundaryCondition="false"  compartment="lyso" />
  <species id="CC00379_peroxy" speciesType="CC00379" name="Acetoacetate" boundaryCondition="false"  compartment="peroxy" />
  <species id="CC00686_cyto" speciesType="CC00686" name="Mannose_1P" boundaryCondition="false"  compartment="cyto" />
  <species id="CC00364_cyto" speciesType="CC00364" name="Adenine" boundaryCondition="false"  compartment="cyto" />
  <species id="CC02304_micro" speciesType="CC02304" name="3_Keto_4_methylzymosterol" boundaryCondition="false"  compartment="micro" />
  <species id="CC00047_mito" speciesType="CC00047" name="Deoxythymidine" boundaryCondition="false"  compartment="mito" />
  <species id="CC00014_cyto" speciesType="CC00014" name="N_Acetylspermine" boundaryCondition="false"  compartment="cyto" />
  <species id="CC00175_lyso" speciesType="CC00175" name="TAG182_204_204" boundaryCondition="false"  compartment="lyso" />
  <species id="CC00250_mito" speciesType="CC00250" name="AMP" boundaryCondition="false"  compartment="mito" />
  <species id="CC00175_cyto" speciesType="CC00175" name="TAG182_204_204" boundaryCondition="false"  compartment="cyto" />
  <species id="CC00144_lyso" speciesType="CC00144" name="Eicosadienoic_acid" boundaryCondition="false"  compartment="lyso" />
  <species id="CC00127_mito" speciesType="CC00127" name="PI180_181" boundaryCondition="false"  compartment="mito" />
  <species id="CC00784_cyto" speciesType="CC00784" name="Deamido_NAD" boundaryCondition="false"  compartment="cyto" />
  <species id="CC00025_micro" speciesType="CC00025" name="Eicosapentaenoic_acid" boundaryCondition="false"  compartment="micro" />
  <species id="CC00106_micro" speciesType="CC00106" name="PE182_203" boundaryCondition="false"  compartment="micro" />
  <species id="CC02458_mito" speciesType="CC02458" name="DG203_182_P" boundaryCondition="false"  compartment="mito" />
  <species id="CC00165_cyto" speciesType="CC00165" name="TAG180_181_203" boundaryCondition="false"  compartment="cyto" />
  <species id="CC01813_cyto" speciesType="CC01813" name="_2E__Octenoyl_ACP" boundaryCondition="false"  compartment="cyto" />
  <species id="CC01977_lyso" speciesType="CC01977" name="Linolenate" boundaryCondition="false"  compartment="lyso" />
  <species id="CC00489_cyto" speciesType="CC00489" name="Spermidine" boundaryCondition="false"  compartment="cyto" />
  <species id="CC00263_mito" speciesType="CC00263" name="GDP" boundaryCondition="false"  compartment="mito" />
  <species id="CC00443_mito" speciesType="CC00443" name="Butyrate" boundaryCondition="false"  compartment="mito" />
  <species id="CC00305_ext" speciesType="CC00305" name="Tyrosine" boundaryCondition="false"  compartment="ext" />
  <species id="CC00109_mito" speciesType="CC00109" name="PE203_204" boundaryCondition="false"  compartment="mito" />
  <species id="CC00294_ext" speciesType="CC00294" name="Ascorbate" boundaryCondition="false"  compartment="ext" />
  <species id="CC00799_mito" speciesType="CC00799" name="Acrylyl_CoA" boundaryCondition="false"  compartment="mito" />
  <species id="CC00107_lyso" speciesType="CC00107" name="PE182_202" boundaryCondition="false"  compartment="lyso" />
  <species id="CC01921_cyto" speciesType="CC01921" name="Sphingosine_1P" boundaryCondition="false"  compartment="cyto" />
  <species id="CC00447_cyto" speciesType="CC00447" name="Pyridoxal" boundaryCondition="false"  compartment="cyto" />
  <species id="CC00890_peroxy" speciesType="CC00890" name="_R__5_Phosphomevalonate" boundaryCondition="false"  compartment="peroxy" />
  <species id="CC00512_cyto" speciesType="CC00512" name="6_Phospho_D_gluconate" boundaryCondition="false"  compartment="cyto" />
  <species id="CC01406_cyto" speciesType="CC01406" name="2_Aminomuconate semialdehyde" boundaryCondition="false"  compartment="cyto" />
  <species id="CC00196_micro" speciesType="CC00196" name="TAG203_204_225" boundaryCondition="false"  compartment="micro" />
  <species id="CC01976_micro" speciesType="CC01976" name="gamma_Linolenate" boundaryCondition="false"  compartment="micro" />
  <species id="CC00730_cyto" speciesType="CC00730" name="Oleate" boundaryCondition="false"  compartment="cyto" />
  <species id="CC00408_micro" speciesType="CC00408" name="Ribulose_5P" boundaryCondition="false"  compartment="micro" />
  <species id="CC00204_lyso" speciesType="CC00204" name="GalCerd181_160" boundaryCondition="false"  compartment="lyso" />
  <species id="CC00529_cyto" speciesType="CC00529" name="dUMP" boundaryCondition="false"  compartment="cyto" />
  <species id="CC00330_mito" speciesType="CC00330" name="CDP" boundaryCondition="false"  compartment="mito" />
  <species id="CC00480_ext" speciesType="CC00480" name="Creatine" boundaryCondition="false"  compartment="ext" />
  <species id="CC02367_cyto" speciesType="CC02367" name="lauric_acid" boundaryCondition="false"  compartment="cyto" />
  <species id="CC00193_lyso" speciesType="CC00193" name="TAG203_204_204" boundaryCondition="false"  compartment="lyso" />
  <species id="CC00129_mito" speciesType="CC00129" name="PI182_204" boundaryCondition="false"  compartment="mito" />
  <species id="CC00154_lyso" speciesType="CC00154" name="TAG160_161_202" boundaryCondition="false"  compartment="lyso" />
  <species id="CC02296_ext" speciesType="CC02296" name="Dihomo_gamma_linolenate" boundaryCondition="false"  compartment="ext" />
  <species id="CC00489_mito" speciesType="CC00489" name="Spermidine" boundaryCondition="false"  compartment="mito" />
  <species id="CC01576_cyto" speciesType="CC01576" name="SAICAR" boundaryCondition="false"  compartment="cyto" />
  <species id="CC00199_cyto" speciesType="CC00199" name="Cerd180_180" boundaryCondition="false"  compartment="cyto" />
  <species id="CC00248_cyto" speciesType="CC00248" name="Pyridoxal_P" boundaryCondition="false"  compartment="cyto" />
  <species id="CC00181_cyto" speciesType="CC00181" name="TAG182_203_204" boundaryCondition="false"  compartment="cyto" />
  <species id="CC00458_cyto" speciesType="CC00458" name="Hypoxanthine" boundaryCondition="false"  compartment="cyto" />
  <species id="CC00093_micro" speciesType="CC00093" name="PS203_204" boundaryCondition="false"  compartment="micro" />
  <species id="CC00412_mito" speciesType="CC00412" name="dADP" boundaryCondition="false"  compartment="mito" />
  <species id="CC00443_cyto" speciesType="CC00443" name="Butyrate" boundaryCondition="false"  compartment="cyto" />
  <species id="CC00244_ext" speciesType="CC00244" name="NH3" boundaryCondition="false"  compartment="ext" />
  <species id="CC01823_cyto" speciesType="CC01823" name="Tetradecanoyl_ACP" boundaryCondition="false"  compartment="cyto" />
  <species id="CC00905_peroxy" speciesType="CC00905" name="_R__5_Diphosphomevalonate" boundaryCondition="false"  compartment="peroxy" />
  <species id="CC02297_cyto" speciesType="CC02297" name="Dihomo_gamma_linolenoyl_ACP" boundaryCondition="false"  compartment="cyto" />
  <species id="CC00655_mito" speciesType="CC00655" name="Betaine aldehyde" boundaryCondition="false"  compartment="mito" />
  <species id="CC01512_mito" speciesType="CC01512" name="S__2_Methylpropanoyl__dihydrolipoamide" boundaryCondition="false"  compartment="mito" />
  <species id="CC00695_cyto" speciesType="CC00695" name="Pyridoxamine_P" boundaryCondition="false"  compartment="cyto" />
  <species id="CC00276_mito" speciesType="CC00276" name="GSH" boundaryCondition="false"  compartment="mito" />
  <species id="CC00234_micro" speciesType="CC00234" name="NADH" boundaryCondition="false"  compartment="micro" />
  <species id="CC00077_mito" speciesType="CC00077" name="DG203_204_P" boundaryCondition="false"  compartment="mito" />
  <species id="CC00089_lyso" speciesType="CC00089" name="PS182_204" boundaryCondition="false"  compartment="lyso" />
  <species id="CC00145_cyto" speciesType="CC00145" name="Docosahexaenoyl_CoA" boundaryCondition="false"  compartment="cyto" />
  <species id="CC00159_lyso" speciesType="CC00159" name="TAG160_161_225" boundaryCondition="false"  compartment="lyso" />
  <species id="CC00003_cyto" speciesType="CC00003" name="Myosin7" boundaryCondition="false"  compartment="cyto" />
  <species id="CC00458_peroxy" speciesType="CC00458" name="Hypoxanthine" boundaryCondition="false"  compartment="peroxy" />
  <species id="CC00132_lyso" speciesType="CC00132" name="PI225_226" boundaryCondition="false"  compartment="lyso" />
  <species id="CC00085_mito" speciesType="CC00085" name="CDP_DG203_204" boundaryCondition="false"  compartment="mito" />
  <species id="CC00102_cyto" speciesType="CC00102" name="PE160_161" boundaryCondition="false"  compartment="cyto" />
  <species id="CC00153_cyto" speciesType="CC00153" name="TAG160_161_183" boundaryCondition="false"  compartment="cyto" />
  <species id="CC01567_cyto" speciesType="CC01567" name="5_Phosphoribosyl_4_carboxy_5_aminoimidazole" boundaryCondition="false"  compartment="cyto" />
  <species id="CC01977_cyto" speciesType="CC01977" name="Linolenate" boundaryCondition="false"  compartment="cyto" />
  <species id="CC00111_mito" speciesType="CC00111" name="PGP182_183" boundaryCondition="false"  compartment="mito" />
  <species id="CC00332_ext" speciesType="CC00332" name="Choline" boundaryCondition="false"  compartment="ext" />
  <species id="CC00189_cyto" speciesType="CC00189" name="TAG182_202_224" boundaryCondition="false"  compartment="cyto" />
  <species id="CC00504_ext" speciesType="CC00504" name="4_Aminobutyrate" boundaryCondition="false"  compartment="ext" />
  <species id="CC00094_cyto" speciesType="CC00094" name="PC160_161" boundaryCondition="false"  compartment="cyto" />
  <species id="CC00265_mito" speciesType="CC00265" name="Glycine" boundaryCondition="false"  compartment="mito" />
  <species id="CC00214_micro" speciesType="CC00214" name="LPC182_00" boundaryCondition="false"  compartment="micro" />
  <species id="CC00044_ext" speciesType="CC00044" name="Tetracosapentaenoic_acid" boundaryCondition="false"  compartment="ext" />
  <species id="CC00103_micro" speciesType="CC00103" name="PE180_181" boundaryCondition="false"  compartment="micro" />
  <species id="CC00480_mito" speciesType="CC00480" name="Creatine" boundaryCondition="false"  compartment="mito" />
  <species id="CC00107_cyto" speciesType="CC00107" name="PE182_202" boundaryCondition="false"  compartment="cyto" />
  <species id="CC00245_mito" speciesType="CC00245" name="UDP" boundaryCondition="false"  compartment="mito" />
  <species id="CC00082_lyso" speciesType="CC00082" name="CDP_DG182_203" boundaryCondition="false"  compartment="lyso" />
  <species id="CC02423_ext" speciesType="CC02423" name="stearidonic acid" boundaryCondition="false"  compartment="ext" />
  <species id="CC00073_cyto" speciesType="CC00073" name="DG182_204_P" boundaryCondition="false"  compartment="cyto" />
  <species id="CC00582_cyto" speciesType="CC00582" name="Farnesyl_PP" boundaryCondition="false"  compartment="cyto" />
  <species id="CC00332_cyto" speciesType="CC00332" name="Choline" boundaryCondition="false"  compartment="cyto" />
  <species id="CC00072_cyto" speciesType="CC00072" name="DG204_224_P" boundaryCondition="false"  compartment="cyto" />
  <species id="CC01549_cyto" speciesType="CC01549" name="5_Phosphoribosylformylglycinamidine" boundaryCondition="false"  compartment="cyto" />
  <species id="CC01593_micro" speciesType="CC01593" name="7_Dehydrodesmosterol" boundaryCondition="false"  compartment="micro" />
  <species id="CC00158_lyso" speciesType="CC00158" name="TAG160_161_224" boundaryCondition="false"  compartment="lyso" />
  <species id="CC00479_mito" speciesType="CC00479" name="Uridine" boundaryCondition="false"  compartment="mito" />
  <species id="CC00193_micro" speciesType="CC00193" name="TAG203_204_204" boundaryCondition="false"  compartment="micro" />
  <species id="CC00153_lyso" speciesType="CC00153" name="TAG160_161_183" boundaryCondition="false"  compartment="lyso" />
  <species id="CC00541_cyto" speciesType="CC00541" name="Carnosine" boundaryCondition="false"  compartment="cyto" />
  <species id="CC00375_cyto" speciesType="CC00375" name="Glycolate" boundaryCondition="false"  compartment="cyto" />
  <species id="CC00328_mito" speciesType="CC00328" name="2_Oxobutyrate" boundaryCondition="false"  compartment="mito" />
  <species id="CC00318_cyto" speciesType="CC00318" name="GDP_mannose" boundaryCondition="false"  compartment="cyto" />
  <species id="CC00179_lyso" speciesType="CC00179" name="TAG182_204_226" boundaryCondition="false"  compartment="lyso" />
  <species id="CC00069_cyto" speciesType="CC00069" name="DG203_204" boundaryCondition="false"  compartment="cyto" />
  <species id="CC00235_peroxy" speciesType="CC00235" name="NADPH" boundaryCondition="false"  compartment="peroxy" />
  <species id="CC00985_mito" speciesType="CC00985" name="NH4+" boundaryCondition="false"  compartment="mito" />
  <species id="CC00212_lyso" speciesType="CC00212" name="LPC00_181" boundaryCondition="false"  compartment="lyso" />
  <species id="CC01871_cyto" speciesType="CC01871" name="2,5_Diaminopyrimidine nucleoside triphosphate" boundaryCondition="false"  compartment="cyto" />
  <species id="CC00332_mito" speciesType="CC00332" name="Choline" boundaryCondition="false"  compartment="mito" />
  <species id="CC02327_cyto" speciesType="CC02327" name="Glycogenin_G4G4" boundaryCondition="false"  compartment="cyto" />
  <species id="CC00582_peroxy" speciesType="CC00582" name="Farnesyl_PP" boundaryCondition="false"  compartment="peroxy" />
  <species id="CC00208_lyso" speciesType="CC00208" name="SM_d181_160" boundaryCondition="false"  compartment="lyso" />
  <species id="CC00268_peroxy" speciesType="CC00268" name="Alanine" boundaryCondition="false"  compartment="peroxy" />
  <species id="CC00164_micro" speciesType="CC00164" name="TAG180_181_202" boundaryCondition="false"  compartment="micro" />
  <species id="CC02155_micro" speciesType="CC02155" name="HDL" boundaryCondition="false"  compartment="micro" />
  <species id="CC00188_lyso" speciesType="CC00188" name="TAG182_202_205" boundaryCondition="false"  compartment="lyso" />
  <species id="CC00509_mito" speciesType="CC00509" name="Thioredoxin" boundaryCondition="false"  compartment="mito" />
  <species id="CC00918_lyso" speciesType="CC00918" name="Inositol_1P" boundaryCondition="false"  compartment="lyso" />
  <species id="CC00408_cyto" speciesType="CC00408" name="Ribulose_5P" boundaryCondition="false"  compartment="cyto" />
  <species id="CC01450_mito" speciesType="CC01450" name="2_Aminoadipate 6_semialdehyde" boundaryCondition="false"  compartment="mito" />
  <species id="CC01286_cyto" speciesType="CC01286" name="N_Ribosylnicotinamide" boundaryCondition="false"  compartment="cyto" />
  <species id="CC01067_micro" speciesType="CC01067" name="Desmosterol" boundaryCondition="false"  compartment="micro" />
  <species id="CC00254_ext" speciesType="CC00254" name="Glutamate" boundaryCondition="false"  compartment="ext" />
  <species id="CC02294_cyto" speciesType="CC02294" name="3_Hydroxystearoyl_ACP" boundaryCondition="false"  compartment="cyto" />
  <species id="CC00099_mito" speciesType="CC00099" name="PC182_202" boundaryCondition="false"  compartment="mito" />
  <species id="CC00538_cyto" speciesType="CC00538" name="Cytosine" boundaryCondition="false"  compartment="cyto" />
  <species id="CC01809_cyto" speciesType="CC01809" name="D_3_Hydroxyhexanoyl_ACP" boundaryCondition="false"  compartment="cyto" />
  <species id="CC00985_cyto" speciesType="CC00985" name="NH4+" boundaryCondition="false"  compartment="cyto" />
  <species id="CC00352_ext" speciesType="CC00352" name="Putrescine" boundaryCondition="false"  compartment="ext" />
  <species id="CC00154_micro" speciesType="CC00154" name="TAG160_161_202" boundaryCondition="false"  compartment="micro" />
  <species id="CC00055_mito" speciesType="CC00055" name="1MG160_3P" boundaryCondition="false"  compartment="mito" />
  <species id="CC00075_cyto" speciesType="CC00075" name="DG182_202_P" boundaryCondition="false"  compartment="cyto" />
  <species id="CC02218_cyto" speciesType="CC02218" name="Cholesterol_ester_stea" boundaryCondition="false"  compartment="cyto" />
  <species id="CC01591_cyto" speciesType="CC01591" name="3_Ureidoisobutyrate" boundaryCondition="false"  compartment="cyto" />
  <species id="CC00488_cyto" speciesType="CC00488" name="Pyridoxine" boundaryCondition="false"  compartment="cyto" />
  <species id="CC00491_cyto" speciesType="CC00491" name="Sphingosine" boundaryCondition="false"  compartment="cyto" />
  <species id="CC02447_mito" speciesType="CC02447" name="DG182_183" boundaryCondition="false"  compartment="mito" />
  <species id="CC01953_cyto" speciesType="CC01953" name="N_Acetylneuraminate_9P" boundaryCondition="false"  compartment="cyto" />
  <species id="CC00653_cyto" speciesType="CC00653" name="CDP_ethanolamine" boundaryCondition="false"  compartment="cyto" />
  <species id="CC00176_micro" speciesType="CC00176" name="TAG182_204_205" boundaryCondition="false"  compartment="micro" />
  <species id="CC02181_mito" speciesType="CC02181" name="Linolenoyl_CoA" boundaryCondition="false"  compartment="mito" />
  <species id="CC00126_cyto" speciesType="CC00126" name="PI160_161" boundaryCondition="false"  compartment="cyto" />
  <species id="CC00237_peroxy" speciesType="CC00237" name="O2" boundaryCondition="false"  compartment="peroxy" />
  <species id="CC00086_micro" speciesType="CC00086" name="PS160_161" boundaryCondition="false"  compartment="micro" />
  <species id="CC02324_cyto" speciesType="CC02324" name="Glycogenin_G8" boundaryCondition="false"  compartment="cyto" />
  <species id="CC00211_micro" speciesType="CC00211" name="LPC180_00" boundaryCondition="false"  compartment="micro" />
  <species id="CC00213_micro" speciesType="CC00213" name="LPC204_00" boundaryCondition="false"  compartment="micro" />
  <species id="CC00030_cyto" speciesType="CC00030" name="Docosapentaenoic_acid" boundaryCondition="false"  compartment="cyto" />
  <species id="CC00090_lyso" speciesType="CC00090" name="PS182_203" boundaryCondition="false"  compartment="lyso" />
  <species id="CC00215_cyto" speciesType="CC00215" name="LPC00_204" boundaryCondition="false"  compartment="cyto" />
  <species id="CC00398_peroxy" speciesType="CC00398" name="Cholesterol" boundaryCondition="false"  compartment="peroxy" />
  <species id="CC00181_micro" speciesType="CC00181" name="TAG182_203_204" boundaryCondition="false"  compartment="micro" />
  <species id="CC00232_mito" speciesType="CC00232" name="ATP" boundaryCondition="false"  compartment="mito" />
  <species id="CC00287_mito" speciesType="CC00287" name="Glutamine" boundaryCondition="false"  compartment="mito" />
  <species id="CC00031_ext" speciesType="CC00031" name="Docosahexaenoic_acid" boundaryCondition="false"  compartment="ext" />
  <species id="CC00839_cyto" speciesType="CC00839" name="Ferrocytochrome b5" boundaryCondition="false"  compartment="cyto" />
  <species id="CC01013_ext" speciesType="CC01013" name="Stearate" boundaryCondition="false"  compartment="ext" />
  <species id="CC00071_cyto" speciesType="CC00071" name="DG180_181_P" boundaryCondition="false"  compartment="cyto" />
  <species id="CC00069_lyso" speciesType="CC00069" name="DG203_204" boundaryCondition="false"  compartment="lyso" />
  <species id="CC00352_cyto" speciesType="CC00352" name="Putrescine" boundaryCondition="false"  compartment="cyto" />
  <species id="CC01475_cyto" speciesType="CC01475" name="But_2_enoyl_ACP" boundaryCondition="false"  compartment="cyto" />
  <species id="CC00374_cyto" speciesType="CC00374" name="Mannose" boundaryCondition="false"  compartment="cyto" />
  <species id="CC00412_cyto" speciesType="CC00412" name="dADP" boundaryCondition="false"  compartment="cyto" />
  <species id="CC00200_lyso" speciesType="CC00200" name="Cerd181_160" boundaryCondition="false"  compartment="lyso" />
  <species id="CC00070_cyto" speciesType="CC00070" name="DG160_161_P" boundaryCondition="false"  compartment="cyto" />
  <species id="CC01347_cyto" speciesType="CC01347" name="D_4_Phosphopantothenate" boundaryCondition="false"  compartment="cyto" />
  <species id="CC00820_cyto" speciesType="CC00820" name="Mercaptopyruvate" boundaryCondition="false"  compartment="cyto" />
  <species id="CC00097_cyto" speciesType="CC00097" name="PC182_204" boundaryCondition="false"  compartment="cyto" />
  <species id="CC00217_peroxy" speciesType="CC00217" name="Tetracosapentaenoyl_CoA" boundaryCondition="false"  compartment="peroxy" />
  <species id="CC00182_cyto" speciesType="CC00182" name="TAG182_203_205" boundaryCondition="false"  compartment="cyto" />
  <species id="CC02453_cyto" speciesType="CC02453" name="1MG181_3P" boundaryCondition="false"  compartment="cyto" />
  <species id="CC00476_cyto" speciesType="CC00476" name="Orotate" boundaryCondition="false"  compartment="cyto" />
  <species id="CC00671_cyto" speciesType="CC00671" name="3_Sulfinoalanine" boundaryCondition="false"  compartment="cyto" />
  <species id="CC00397_peroxy" speciesType="CC00397" name="L_Lactate" boundaryCondition="false"  compartment="peroxy" />
  <species id="CC02222_lyso" speciesType="CC02222" name="Cholesterol_ester_gla" boundaryCondition="false"  compartment="lyso" />
  <species id="CC00102_micro" speciesType="CC00102" name="PE160_161" boundaryCondition="false"  compartment="micro" />
  <species id="CC00294_cyto" speciesType="CC00294" name="Ascorbate" boundaryCondition="false"  compartment="cyto" />
  <species id="CC00953_micro" speciesType="CC00953" name="Glucono_1,5_lactone_6P" boundaryCondition="false"  compartment="micro" />
  <species id="CC00167_cyto" speciesType="CC00167" name="TAG180_181_205" boundaryCondition="false"  compartment="cyto" />
  <species id="CC00319_mito" speciesType="CC00319" name="Cysteine" boundaryCondition="false"  compartment="mito" />
  <species id="CC00057_mito" speciesType="CC00057" name="1MG182_3P" boundaryCondition="false"  compartment="mito" />
  <species id="CC02460_cyto" speciesType="CC02460" name="CDP_DG182_182" boundaryCondition="false"  compartment="cyto" />
  <species id="CC00495_cyto" speciesType="CC00495" name="GDP_L_fucose" boundaryCondition="false"  compartment="cyto" />
  <species id="CC00692_cyto" speciesType="CC00692" name="5_Hydroxy_L_tryptophan" boundaryCondition="false"  compartment="cyto" />
  <species id="CC00001_cyto" speciesType="CC00001" name="Actin" boundaryCondition="false"  compartment="cyto" />
  <species id="CC02368_ext" speciesType="CC02368" name="myristic_acid" boundaryCondition="false"  compartment="ext" />
  <species id="CC00346_cyto" speciesType="CC00346" name="CMP_N_acetylneuraminate" boundaryCondition="false"  compartment="cyto" />
  <species id="CC00330_cyto" speciesType="CC00330" name="CDP" boundaryCondition="false"  compartment="cyto" />
  <species id="CC00397_ext" speciesType="CC00397" name="L_Lactate" boundaryCondition="false"  compartment="ext" />
  <species id="CC01053_micro" speciesType="CC01053" name="Lanosterol" boundaryCondition="false"  compartment="micro" />
  <species id="CC00986_cyto" speciesType="CC00986" name="dIDP" boundaryCondition="false"  compartment="cyto" />
  <species id="CC00156_micro" speciesType="CC00156" name="TAG160_161_204" boundaryCondition="false"  compartment="micro" />
  <species id="CC00300_ext" speciesType="CC00300" name="Tryptophan" boundaryCondition="false"  compartment="ext" />
  <species id="CC01816_cyto" speciesType="CC01816" name="_2E__Decenoyl_ACP" boundaryCondition="false"  compartment="cyto" />
  <species id="CC00162_cyto" speciesType="CC00162" name="TAG180_181_182" boundaryCondition="false"  compartment="cyto" />
  <species id="CC00394_ext" speciesType="CC00394" name="Valine" boundaryCondition="false"  compartment="ext" />
  <species id="CC00601_mito" speciesType="CC00601" name="Cytidine" boundaryCondition="false"  compartment="mito" />
  <species id="CC00589_mito" speciesType="CC00589" name="dUTP" boundaryCondition="false"  compartment="mito" />
  <species id="CC00065_lyso" speciesType="CC00065" name="DG182_204" boundaryCondition="false"  compartment="lyso" />
  <species id="CC00034_cyto" speciesType="CC00034" name="trans_Octadec_2_enoyl_CoA" boundaryCondition="false"  compartment="cyto" />
  <species id="CC00698_cyto" speciesType="CC00698" name="Xanthosine_5P" boundaryCondition="false"  compartment="cyto" />
  <species id="CC00068_lyso" speciesType="CC00068" name="DG225_226" boundaryCondition="false"  compartment="lyso" />
  <species id="CC00554_cyto" speciesType="CC00554" name="Isoleucine" boundaryCondition="false"  compartment="cyto" />
  <species id="CC00890_cyto" speciesType="CC00890" name="_R__5_Phosphomevalonate" boundaryCondition="false"  compartment="cyto" />
  <species id="CC02296_lyso" speciesType="CC02296" name="Dihomo_gamma_linolenate" boundaryCondition="false"  compartment="lyso" />
  <species id="CC02027_micro" speciesType="CC02027" name="4,4_Dimethyl_5alpha_cholesta_8,14,24_trien_3beta_ol" boundaryCondition="false"  compartment="micro" />
  <species id="CC00745_cyto" speciesType="CC00745" name="Spermine" boundaryCondition="false"  compartment="cyto" />
  <species id="CC00925_mito" speciesType="CC00925" name="3_Hydroxyisobutyrate" boundaryCondition="false"  compartment="mito" />
  <species id="CC02454_cyto" speciesType="CC02454" name="DG182_182_P" boundaryCondition="false"  compartment="cyto" />
  <species id="CC00078_mito" speciesType="CC00078" name="CDP_DG160_161" boundaryCondition="false"  compartment="mito" />
  <species id="CC00290_mito" speciesType="CC00290" name="Formaldehyde" boundaryCondition="false"  compartment="mito" />
  <species id="CC00273_mito" speciesType="CC00273" name="Lysine" boundaryCondition="false"  compartment="mito" />
  <species id="CC00841_cyto" speciesType="CC00841" name="3_Phosphoserine" boundaryCondition="false"  compartment="cyto" />
  <species id="CC01419_mito" speciesType="CC01419" name="1_Pyrroline_5_carboxylate" boundaryCondition="false"  compartment="mito" />
  <species id="CC00895_cyto" speciesType="CC00895" name="Sphinganine_1P" boundaryCondition="false"  compartment="cyto" />
  <species id="CC00100_lyso" speciesType="CC00100" name="PC225_226" boundaryCondition="false"  compartment="lyso" />
  <species id="CC00065_cyto" speciesType="CC00065" name="DG182_204" boundaryCondition="false"  compartment="cyto" />
  <species id="CC00472_cyto" speciesType="CC00472" name="dGTP" boundaryCondition="false"  compartment="cyto" />
  <species id="CC00882_cyto" speciesType="CC00882" name="Fructose_1P" boundaryCondition="false"  compartment="cyto" />
  <species id="CC02419_cyto" speciesType="CC02419" name="Hexadecenal" boundaryCondition="false"  compartment="cyto" />
  <species id="CC00288_cyto" speciesType="CC00288" name="Serine" boundaryCondition="false"  compartment="cyto" />
  <species id="CC00758_mito" speciesType="CC00758" name="Creatinine" boundaryCondition="false"  compartment="mito" />
  <species id="CC00246_peroxy" speciesType="CC00246" name="FAD" boundaryCondition="false"  compartment="peroxy" />
  <species id="CC00761_cyto" speciesType="CC00761" name="Sorbitol" boundaryCondition="false"  compartment="cyto" />
  <species id="CC02014_peroxy" speciesType="CC02014" name="_Hydroxymethylphenyl_succinyl_CoA" boundaryCondition="false"  compartment="peroxy" />
  <species id="CC00865_peroxy" speciesType="CC00865" name="Squalene 2,3_oxide" boundaryCondition="false"  compartment="peroxy" />
  <species id="CC00218_peroxy" speciesType="CC00218" name="Tetracosatetraenoyl_CoA" boundaryCondition="false"  compartment="peroxy" />
  <species id="CC00025_ext" speciesType="CC00025" name="Eicosapentaenoic_acid" boundaryCondition="false"  compartment="ext" />
  <species id="CC00260_micro" speciesType="CC00260" name="Glucose" boundaryCondition="false"  compartment="micro" />
  <species id="CC00295_mito" speciesType="CC00295" name="Methionine" boundaryCondition="false"  compartment="mito" />
  <species id="CC00651_ext" speciesType="CC00651" name="Deoxyadenosine" boundaryCondition="false"  compartment="ext" />
  <species id="CC01016_cyto" speciesType="CC01016" name="Linoleate" boundaryCondition="false"  compartment="cyto" />
  <species id="CC00133_micro" speciesType="CC00133" name="PI203_204" boundaryCondition="false"  compartment="micro" />
  <species id="CC01322_mito" speciesType="CC01322" name="Tiglyl_CoA" boundaryCondition="false"  compartment="mito" />
  <species id="CC00217_cyto" speciesType="CC00217" name="Tetracosapentaenoyl_CoA" boundaryCondition="false"  compartment="cyto" />
  <species id="CC00211_cyto" speciesType="CC00211" name="LPC180_00" boundaryCondition="false"  compartment="cyto" />
  <species id="CC00246_micro" speciesType="CC00246" name="FAD" boundaryCondition="false"  compartment="micro" />
  <species id="CC00045_lyso" speciesType="CC00045" name="Cholesterol_ester_acetate" boundaryCondition="false"  compartment="lyso" />
  <species id="CC00582_micro" speciesType="CC00582" name="Farnesyl_PP" boundaryCondition="false"  compartment="micro" />
  <species id="CC00416_cyto" speciesType="CC00416" name="Adenosine" boundaryCondition="false"  compartment="cyto" />
  <species id="CC00530_ext" speciesType="CC00530" name="Urate" boundaryCondition="false"  compartment="ext" />
  <species id="CC02182_mito" speciesType="CC02182" name="gamma_Linolenoyl_CoA" boundaryCondition="false"  compartment="mito" />
  <species id="CC00185_lyso" speciesType="CC00185" name="TAG182_203_226" boundaryCondition="false"  compartment="lyso" />
  <species id="CC00525_cyto" speciesType="CC00525" name="dGDP" boundaryCondition="false"  compartment="cyto" />
  <species id="CC01191_mito" speciesType="CC01191" name="Myristoyl_CoA" boundaryCondition="false"  compartment="mito" />
  <species id="CC00442_ext" speciesType="CC00442" name="Taurine" boundaryCondition="false"  compartment="ext" />
  <species id="CC02423_lyso" speciesType="CC02423" name="stearidonic acid" boundaryCondition="false"  compartment="lyso" />
  <species id="CC00802_cyto" speciesType="CC00802" name="Dihydrothymine" boundaryCondition="false"  compartment="cyto" />
  <species id="CC02174_ext" speciesType="CC02174" name="LDL" boundaryCondition="false"  compartment="ext" />
  <species id="CC00373_cyto" speciesType="CC00373" name="Citrate" boundaryCondition="false"  compartment="cyto" />
  <species id="CC02223_cyto" speciesType="CC02223" name="Cholesterol_ester_arach" boundaryCondition="false"  compartment="cyto" />
  <species id="CC00208_cyto" speciesType="CC00208" name="SM_d181_160" boundaryCondition="false"  compartment="cyto" />
  <species id="CC00304_cyto" speciesType="CC00304" name="ITP" boundaryCondition="false"  compartment="cyto" />
  <species id="CC01725_cyto" speciesType="CC01725" name="Protein N6_methyl_L_lysine" boundaryCondition="false"  compartment="cyto" />
  <species id="CC00064_cyto" speciesType="CC00064" name="DG204_224" boundaryCondition="false"  compartment="cyto" />
  <species id="CC01410_cyto" speciesType="CC01410" name="GAR" boundaryCondition="false"  compartment="cyto" />
  <species id="CC01653_cyto" speciesType="CC01653" name="Oxalosuccinate" boundaryCondition="false"  compartment="cyto" />
  <species id="CC00580_cyto" speciesType="CC00580" name="5,10_Methenyl_THF" boundaryCondition="false"  compartment="cyto" />
  <species id="CC00275_ext" speciesType="CC00275" name="Aspartate" boundaryCondition="false"  compartment="ext" />
  <species id="CC00148_mito" speciesType="CC00148" name="8Z_11Z_14Z_17Z_eicosatetraenoyl_CoA" boundaryCondition="false"  compartment="mito" />
  <species id="CC00084_mito" speciesType="CC00084" name="CDP_DG225_226" boundaryCondition="false"  compartment="mito" />
  <species id="CC01671_peroxy" speciesType="CC01671" name="5alpha_Cholesta_7,24_dien_3beta_ol" boundaryCondition="false"  compartment="peroxy" />
  <species id="CC00655_cyto" speciesType="CC00655" name="Betaine aldehyde" boundaryCondition="false"  compartment="cyto" />
  <species id="CC01140_mito" speciesType="CC01140" name="Phosphocreatine" boundaryCondition="false"  compartment="mito" />
  <species id="CC02449_mito" speciesType="CC02449" name="DG181_181" boundaryCondition="false"  compartment="mito" />
  <species id="CC00317_ext" speciesType="CC00317" name="Fructose" boundaryCondition="false"  compartment="ext" />
  <species id="CC00194_micro" speciesType="CC00194" name="TAG203_204_205" boundaryCondition="false"  compartment="micro" />
  <species id="CC00246_cyto" speciesType="CC00246" name="FAD" boundaryCondition="false"  compartment="cyto" />
  <species id="CC00382_micro" speciesType="CC00382" name="UDP_glucuronate" boundaryCondition="false"  compartment="micro" />
  <species id="CC00493_mito" speciesType="CC00493" name="2_Oxoadipate" boundaryCondition="false"  compartment="mito" />
  <species id="CC00341_mito" speciesType="CC00341" name="Leucine" boundaryCondition="false"  compartment="mito" />
  <species id="CC00101_mito" speciesType="CC00101" name="PC203_204" boundaryCondition="false"  compartment="mito" />
  <species id="CC00617_mito" speciesType="CC00617" name="Cysteate" boundaryCondition="false"  compartment="mito" />
  <species id="CC01070_cyto" speciesType="CC01070" name="Lauroyl_CoA" boundaryCondition="false"  compartment="cyto" />
  <species id="CC02448_mito" speciesType="CC02448" name="DG182_181" boundaryCondition="false"  compartment="mito" />
  <species id="CC02221_lyso" speciesType="CC02221" name="Cholesterol_ester_ala" boundaryCondition="false"  compartment="lyso" />
  <species id="CC00081_lyso" speciesType="CC00081" name="CDP_DG182_204" boundaryCondition="false"  compartment="lyso" />
  <species id="CC00365_mito" speciesType="CC00365" name="Proline" boundaryCondition="false"  compartment="mito" />
  <species id="CC00726_mito" speciesType="CC00726" name="dCDP" boundaryCondition="false"  compartment="mito" />
  <species id="CC00066_cyto" speciesType="CC00066" name="DG182_203" boundaryCondition="false"  compartment="cyto" />
  <species id="CC01508_cyto" speciesType="CC01508" name="2_Amino_3_carboxymuconate semialdehyde" boundaryCondition="false"  compartment="cyto" />
  <species id="CC01671_micro" speciesType="CC01671" name="5alpha_Cholesta_7,24_dien_3beta_ol" boundaryCondition="false"  compartment="micro" />
  <species id="CC00903_cyto" speciesType="CC00903" name="S_Adenosylmethioninamine" boundaryCondition="false"  compartment="cyto" />
  <species id="CC00108_cyto" speciesType="CC00108" name="PE225_226" boundaryCondition="false"  compartment="cyto" />
  <species id="CC00246_ext" speciesType="CC00246" name="FAD" boundaryCondition="false"  compartment="ext" />
  <species id="CC00100_micro" speciesType="CC00100" name="PC225_226" boundaryCondition="false"  compartment="micro" />
  <species id="CC00502_mito" speciesType="CC00502" name="Acetoacetyl_CoA" boundaryCondition="false"  compartment="mito" />
  <species id="CC00324_cyto" speciesType="CC00324" name="IDP" boundaryCondition="false"  compartment="cyto" />
  <species id="CC01594_micro" speciesType="CC01594" name="14_Demethyllanosterol" boundaryCondition="false"  compartment="micro" />
  <species id="CC00158_cyto" speciesType="CC00158" name="TAG160_161_224" boundaryCondition="false"  compartment="cyto" />
  <species id="CC01587_cyto" speciesType="CC01587" name="6_[_1S,2R__1,2_Dihydroxy_3_triphosphooxypropyl]_7,8_dihydropterin" boundaryCondition="false"  compartment="cyto" />
  <species id="CC00096_cyto" speciesType="CC00096" name="PC204_224" boundaryCondition="false"  compartment="cyto" />
  <species id="CC00087_cyto" speciesType="CC00087" name="PS180_181" boundaryCondition="false"  compartment="cyto" />
  <species id="CC00987_cyto" speciesType="CC00987" name="dITP" boundaryCondition="false"  compartment="cyto" />
  <species id="CC00167_lyso" speciesType="CC00167" name="TAG180_181_205" boundaryCondition="false"  compartment="lyso" />
  <species id="CC00168_lyso" speciesType="CC00168" name="TAG180_181_224" boundaryCondition="false"  compartment="lyso" />
  <species id="CC00020_lyso" speciesType="CC00020" name="PE_pool" boundaryCondition="false"  compartment="lyso" />
  <species id="CC02027_peroxy" speciesType="CC02027" name="4,4_Dimethyl_5alpha_cholesta_8,14,24_trien_3beta_ol" boundaryCondition="false"  compartment="peroxy" />
  <species id="CC00182_micro" speciesType="CC00182" name="TAG182_203_205" boundaryCondition="false"  compartment="micro" />
  <species id="CC00006_cyto" speciesType="CC00006" name="Tropomyosin_alpha1_chain" boundaryCondition="false"  compartment="cyto" />
  <species id="CC01013_micro" speciesType="CC01013" name="Stearate" boundaryCondition="false"  compartment="micro" />
  <species id="CC00005_cyto" speciesType="CC00005" name="alpha_Sarcoglycan" boundaryCondition="false"  compartment="cyto" />
  <species id="CC02222_micro" speciesType="CC02222" name="Cholesterol_ester_gla" boundaryCondition="false"  compartment="micro" />
  <species id="CC00032_mito" speciesType="CC00032" name="Stearidonoyl_CoA" boundaryCondition="false"  compartment="mito" />
  <species id="CC01817_cyto" speciesType="CC01817" name="Decanoyl_ACP" boundaryCondition="false"  compartment="cyto" />
  <species id="CC00323_cyto" speciesType="CC00323" name="Glucose_1P" boundaryCondition="false"  compartment="cyto" />
  <species id="CC00625_mito" speciesType="CC00625" name="Hexadecanal" boundaryCondition="false"  compartment="mito" />
  <species id="CC00194_lyso" speciesType="CC00194" name="TAG203_204_205" boundaryCondition="false"  compartment="lyso" />
  <species id="CC00057_cyto" speciesType="CC00057" name="1MG182_3P" boundaryCondition="false"  compartment="cyto" />
  <species id="CC00626_cyto" speciesType="CC00626" name="Hypotaurine" boundaryCondition="false"  compartment="cyto" />
  <species id="CC00382_cyto" speciesType="CC00382" name="UDP_glucuronate" boundaryCondition="false"  compartment="cyto" />
  <species id="CC01629_mito" speciesType="CC01629" name="Hexanoyl_CoA" boundaryCondition="false"  compartment="mito" />
  <species id="CC00215_micro" speciesType="CC00215" name="LPC00_204" boundaryCondition="false"  compartment="micro" />
  <species id="CC01719_cyto" speciesType="CC01719" name="3_Sulfopyruvate" boundaryCondition="false"  compartment="cyto" />
  <species id="CC01165_cyto" speciesType="CC01165" name="Xanthurenate" boundaryCondition="false"  compartment="cyto" />
  <species id="CC00399_ext" speciesType="CC00399" name="Threonine" boundaryCondition="false"  compartment="ext" />
  <species id="CC01342_peroxy" speciesType="CC01342" name="Methacrylyl_CoA" boundaryCondition="false"  compartment="peroxy" />
  <species id="CC01343_mito" speciesType="CC01343" name="2_Oxo_3_methylvalerate" boundaryCondition="false"  compartment="mito" />
  <species id="CC00169_micro" speciesType="CC00169" name="TAG180_181_225" boundaryCondition="false"  compartment="micro" />
  <species id="CC00504_mito" speciesType="CC00504" name="4_Aminobutyrate" boundaryCondition="false"  compartment="mito" />
  <species id="CC01053_peroxy" speciesType="CC01053" name="Lanosterol" boundaryCondition="false"  compartment="peroxy" />
  <species id="CC00369_cyto" speciesType="CC00369" name="Nicotinamide" boundaryCondition="false"  compartment="cyto" />
  <species id="CC00365_ext" speciesType="CC00365" name="Proline" boundaryCondition="false"  compartment="ext" />
  <species id="CC00237_ext" speciesType="CC00237" name="O2" boundaryCondition="false"  compartment="ext" />
  <species id="CC00184_cyto" speciesType="CC00184" name="TAG182_203_225" boundaryCondition="false"  compartment="cyto" />
  <species id="CC00907_mito" speciesType="CC00907" name="4_Trimethylammoniobutanal" boundaryCondition="false"  compartment="mito" />
  <species id="CC00064_lyso" speciesType="CC00064" name="DG204_224" boundaryCondition="false"  compartment="lyso" />
  <species id="CC00067_cyto" speciesType="CC00067" name="DG182_202" boundaryCondition="false"  compartment="cyto" />
  <species id="CC00327_cyto" speciesType="CC00327" name="Anthranilate" boundaryCondition="false"  compartment="cyto" />
  <species id="CC02463_cyto" speciesType="CC02463" name="CDP_DG181_181" boundaryCondition="false"  compartment="cyto" />
  <species id="CC01670_peroxy" speciesType="CC01670" name="Zymosterol" boundaryCondition="false"  compartment="peroxy" />
  <species id="CC00238_cyto" speciesType="CC00238" name="ADP" boundaryCondition="false"  compartment="cyto" />
  <species id="CC00207_micro" speciesType="CC00207" name="GlcCerd181_180" boundaryCondition="false"  compartment="micro" />
  <species id="CC00656_mito" speciesType="CC00656" name="Glyceraldehyde" boundaryCondition="false"  compartment="mito" />
  <species id="CC00450_cyto" speciesType="CC00450" name="Nicotinate" boundaryCondition="false"  compartment="cyto" />
  <species id="CC00562_mito" speciesType="CC00562" name="cis_Aconitate" boundaryCondition="false"  compartment="mito" />
  <species id="CC00881_mito" speciesType="CC00881" name="_R__3_Hydroxybutanoate" boundaryCondition="false"  compartment="mito" />
  <species id="CC00160_micro" speciesType="CC00160" name="TAG160_161_226" boundaryCondition="false"  compartment="micro" />
  <species id="CC00102_lyso" speciesType="CC00102" name="PE160_161" boundaryCondition="false"  compartment="lyso" />
  <species id="CC00397_cyto" speciesType="CC00397" name="L_Lactate" boundaryCondition="false"  compartment="cyto" />
  <species id="CC00092_cyto" speciesType="CC00092" name="PS225_226" boundaryCondition="false"  compartment="cyto" />
  <species id="CC00427_cyto" speciesType="CC00427" name="ACP" boundaryCondition="false"  compartment="cyto" />
  <species id="CC00855_cyto" speciesType="CC00855" name="4_Maleylacetoacetate" boundaryCondition="false"  compartment="cyto" />
  <species id="CC00180_lyso" speciesType="CC00180" name="TAG182_203_203" boundaryCondition="false"  compartment="lyso" />
  <species id="CC01726_cyto" speciesType="CC01726" name="Protein N6,N6_dimethyl_L_lysine" boundaryCondition="false"  compartment="cyto" />
  <species id="CC00119_mito" speciesType="CC00119" name="PG181_181" boundaryCondition="false"  compartment="mito" />
  <species id="CC00410_micro" speciesType="CC00410" name="UDP_N_acetyl_D_galactosamine" boundaryCondition="false"  compartment="micro" />
  <species id="CC01847_cyto" speciesType="CC01847" name="Nicotinate D_ribonucleoside" boundaryCondition="false"  compartment="cyto" />
  <species id="CC00935_mito" speciesType="CC00935" name="D_3_Amino_isobutanoate" boundaryCondition="false"  compartment="mito" />
  <species id="CC00687_cyto" speciesType="CC00687" name="Indole_acetaldehyde" boundaryCondition="false"  compartment="cyto" />
  <species id="CC00328_cyto" speciesType="CC00328" name="2_Oxobutyrate" boundaryCondition="false"  compartment="cyto" />
  <species id="CC00657_mito" speciesType="CC00657" name="Dihydrolipoamide" boundaryCondition="false"  compartment="mito" />
  <species id="CC02216_cyto" speciesType="CC02216" name="Cholesterol_ester_palm" boundaryCondition="false"  compartment="cyto" />
  <species id="CC00095_lyso" speciesType="CC00095" name="PC180_181" boundaryCondition="false"  compartment="lyso" />
  <species id="CC00455_mito" speciesType="CC00455" name="Glycerate" boundaryCondition="false"  compartment="mito" />
  <species id="CC01165_ext" speciesType="CC01165" name="Xanthurenate" boundaryCondition="false"  compartment="ext" />
  <species id="CC00280_cyto" speciesType="CC00280" name="CMP" boundaryCondition="false"  compartment="cyto" />
  <species id="CC01067_peroxy" speciesType="CC01067" name="Desmosterol" boundaryCondition="false"  compartment="peroxy" />
  <species id="CC00472_mito" speciesType="CC00472" name="dGTP" boundaryCondition="false"  compartment="mito" />
  <species id="CC00587_mito" speciesType="CC00587" name="dCTP" boundaryCondition="false"  compartment="mito" />
  <species id="CC02178_cyto" speciesType="CC02178" name="Palmitolate" boundaryCondition="false"  compartment="cyto" />
  <species id="CC00286_mito" speciesType="CC00286" name="CTP" boundaryCondition="false"  compartment="mito" />
  <species id="CC00322_ext" speciesType="CC00322" name="THF" boundaryCondition="false"  compartment="ext" />
  <species id="CC00134_mito" speciesType="CC00134" name="CL182_182_182_182" boundaryCondition="false"  compartment="mito" />
  <species id="CC00297_cyto" speciesType="CC00297" name="UTP" boundaryCondition="false"  compartment="cyto" />
  <species id="CC00264_cyto" speciesType="CC00264" name="OAA" boundaryCondition="false"  compartment="cyto" />
  <species id="CC00398_lyso" speciesType="CC00398" name="Cholesterol" boundaryCondition="false"  compartment="lyso" />
  <species id="CC00366_cyto" speciesType="CC00366" name="Malate" boundaryCondition="false"  compartment="cyto" />
  <species id="CC00860_cyto" speciesType="CC00860" name="N_Formyl_L_glutamate" boundaryCondition="false"  compartment="cyto" />
  <species id="CC02221_micro" speciesType="CC02221" name="Cholesterol_ester_ala" boundaryCondition="false"  compartment="micro" />
  <species id="CC00353_cyto" speciesType="CC00353" name="Histidine" boundaryCondition="false"  compartment="cyto" />
  <species id="CC00130_lyso" speciesType="CC00130" name="PI182_203" boundaryCondition="false"  compartment="lyso" />
  <species id="CC00038_cyto" speciesType="CC00038" name="Cholesterol_ester_laur" boundaryCondition="false"  compartment="cyto" />
  <species id="CC01338_peroxy" speciesType="CC01338" name="Presqualene_PP" boundaryCondition="false"  compartment="peroxy" />
  <species id="CC00214_cyto" speciesType="CC00214" name="LPC182_00" boundaryCondition="false"  compartment="cyto" />
  <species id="CC00881_ext" speciesType="CC00881" name="_R__3_Hydroxybutanoate" boundaryCondition="false"  compartment="ext" />
  <species id="CC00296_mito" speciesType="CC00296" name="PEP" boundaryCondition="false"  compartment="mito" />
  <species id="CC00177_cyto" speciesType="CC00177" name="TAG182_204_224" boundaryCondition="false"  compartment="cyto" />
  <species id="CC00229_lyso" speciesType="CC00229" name="ApoE" boundaryCondition="false"  compartment="lyso" />
  <species id="CC00093_lyso" speciesType="CC00093" name="PS203_204" boundaryCondition="false"  compartment="lyso" />
  <species id="CC00205_lyso" speciesType="CC00205" name="GalCerd181_180" boundaryCondition="false"  compartment="lyso" />
  <species id="CC01013_lyso" speciesType="CC01013" name="Stearate" boundaryCondition="false"  compartment="lyso" />
  <species id="CC00204_micro" speciesType="CC00204" name="GalCerd181_160" boundaryCondition="false"  compartment="micro" />
  <species id="CC00187_cyto" speciesType="CC00187" name="TAG182_202_204" boundaryCondition="false"  compartment="cyto" />
  <species id="CC00326_ext" speciesType="CC00326" name="Uracil" boundaryCondition="false"  compartment="ext" />
  <species id="CC02305_micro" speciesType="CC02305" name="4alpha_Methylzymosterol" boundaryCondition="false"  compartment="micro" />
  <species id="CC00819_mito" speciesType="CC00819" name="L_2_Aminoadipate" boundaryCondition="false"  compartment="mito" />
  <species id="CC00144_micro" speciesType="CC00144" name="Eicosadienoic_acid" boundaryCondition="false"  compartment="micro" />
  <species id="CC00301_mito" speciesType="CC00301" name="Phenylalanine" boundaryCondition="false"  compartment="mito" />
  <species id="CC00079_mito" speciesType="CC00079" name="CDP_DG180_181" boundaryCondition="false"  compartment="mito" />
  <species id="CC00500_mito" speciesType="CC00500" name="Deoxyguanosine" boundaryCondition="false"  compartment="mito" />
  <species id="CC00040_lyso" speciesType="CC00040" name="Cholesterol_ester_dihomogla" boundaryCondition="false"  compartment="lyso" />
  <species id="CC01976_cyto" speciesType="CC01976" name="gamma_Linolenate" boundaryCondition="false"  compartment="cyto" />
  <species id="CC00430_mito" speciesType="CC00430" name="Succinate semialdehyde" boundaryCondition="false"  compartment="mito" />
  <species id="CC01814_cyto" speciesType="CC01814" name="Octanoyl_ACP" boundaryCondition="false"  compartment="cyto" />
  <species id="CC00745_ext" speciesType="CC00745" name="Spermine" boundaryCondition="false"  compartment="ext" />
  <species id="CC00631_mito" speciesType="CC00631" name="Glutaryl_CoA" boundaryCondition="false"  compartment="mito" />
  <species id="CC00429_cyto" speciesType="CC00429" name="D_Xylulose_5P" boundaryCondition="false"  compartment="cyto" />
  <species id="CC00142_mito" speciesType="CC00142" name="Docosapentaenoyl_CoA" boundaryCondition="false"  compartment="mito" />
  <species id="CC00101_cyto" speciesType="CC00101" name="PC203_204" boundaryCondition="false"  compartment="cyto" />
  <species id="CC00169_cyto" speciesType="CC00169" name="TAG180_181_225" boundaryCondition="false"  compartment="cyto" />
  <species id="CC00191_cyto" speciesType="CC00191" name="TAG182_202_226" boundaryCondition="false"  compartment="cyto" />
  <species id="CC00135_mito" speciesType="CC00135" name="CL182_182_182_183" boundaryCondition="false"  compartment="mito" />
  <species id="CC00630_ext" speciesType="CC00630" name="Deoxyuridine" boundaryCondition="false"  compartment="ext" />
  <species id="CC00206_cyto" speciesType="CC00206" name="GlcCerd181_160" boundaryCondition="false"  compartment="cyto" />
  <species id="CC02367_ext" speciesType="CC02367" name="lauric_acid" boundaryCondition="false"  compartment="ext" />
  <species id="CC00985_ext" speciesType="CC00985" name="NH4+" boundaryCondition="false"  compartment="ext" />
  <species id="CC00210_cyto" speciesType="CC00210" name="LPC160_00" boundaryCondition="false"  compartment="cyto" />
  <species id="CC00097_lyso" speciesType="CC00097" name="PC182_204" boundaryCondition="false"  compartment="lyso" />
  <species id="CC00056_cyto" speciesType="CC00056" name="1MG180_3P" boundaryCondition="false"  compartment="cyto" />
  <species id="CC01402_mito" speciesType="CC01402" name="N6,N6,N6_Trimethyl_L_lysine" boundaryCondition="false"  compartment="mito" />
  <species id="CC00236_peroxy" speciesType="CC00236" name="NADP+" boundaryCondition="false"  compartment="peroxy" />
  <species id="CC00560_cyto" speciesType="CC00560" name="Dihydrofolate" boundaryCondition="false"  compartment="cyto" />
  <species id="CC01321_mito" speciesType="CC01321" name="2_Methylacetoacetyl_CoA" boundaryCondition="false"  compartment="mito" />
  <species id="CC00522_mito" speciesType="CC00522" name="HMG_CoA" boundaryCondition="false"  compartment="mito" />
  <species id="CC01402_cyto" speciesType="CC01402" name="N6,N6,N6_Trimethyl_L_lysine" boundaryCondition="false"  compartment="cyto" />
  <species id="CC00164_cyto" speciesType="CC00164" name="TAG180_181_202" boundaryCondition="false"  compartment="cyto" />
  <species id="CC00445_mito" speciesType="CC00445" name="Lipoamide" boundaryCondition="false"  compartment="mito" />
  <species id="CC00076_cyto" speciesType="CC00076" name="DG225_226_P" boundaryCondition="false"  compartment="cyto" />
  <species id="CC00100_cyto" speciesType="CC00100" name="PC225_226" boundaryCondition="false"  compartment="cyto" />
  <species id="CC00028_lyso" speciesType="CC00028" name="Docosatetraenoic_acid" boundaryCondition="false"  compartment="lyso" />
  <species id="CC00528_cyto" speciesType="CC00528" name="dTMP" boundaryCondition="false"  compartment="cyto" />
  <species id="CC00578_ext" speciesType="CC00578" name="5_Methyl_THF" boundaryCondition="false"  compartment="ext" />
  <species id="CC00209_lyso" speciesType="CC00209" name="SM_d181_180" boundaryCondition="false"  compartment="lyso" />
  <species id="CC01766_cyto" speciesType="CC01766" name="4__2_Amino_3_hydroxyphenyl__2,4_dioxobutanoate" boundaryCondition="false"  compartment="cyto" />
  <species id="CC00234_peroxy" speciesType="CC00234" name="NADH" boundaryCondition="false"  compartment="peroxy" />
  <species id="CC00373_ext" speciesType="CC00373" name="Citrate" boundaryCondition="false"  compartment="ext" />
  <species id="CC01715_mito" speciesType="CC01715" name="2_Amino_3_oxoadipate" boundaryCondition="false"  compartment="mito" />
  <species id="CC00185_cyto" speciesType="CC00185" name="TAG182_203_226" boundaryCondition="false"  compartment="cyto" />
  <species id="CC02296_micro" speciesType="CC02296" name="Dihomo_gamma_linolenate" boundaryCondition="false"  compartment="micro" />
  <species id="CC00029_ext" speciesType="CC00029" name="Tetracosatetraenoic_acid" boundaryCondition="false"  compartment="ext" />
  <species id="CC00269_cyto" speciesType="CC00269" name="Succinate" boundaryCondition="false"  compartment="cyto" />
  <species id="CC00131_lyso" speciesType="CC00131" name="PI182_202" boundaryCondition="false"  compartment="lyso" />
  <species id="CC02462_cyto" speciesType="CC02462" name="CDP_DG182_181" boundaryCondition="false"  compartment="cyto" />
  <species id="CC00162_lyso" speciesType="CC00162" name="TAG180_181_182" boundaryCondition="false"  compartment="lyso" />
  <species id="CC00339_ext" speciesType="CC00339" name="Ribose" boundaryCondition="false"  compartment="ext" />
  <species id="CC00990_peroxy" speciesType="CC00990" name="FADH2" boundaryCondition="false"  compartment="peroxy" />
  <species id="CC00349_cyto" speciesType="CC00349" name="dATP" boundaryCondition="false"  compartment="cyto" />
  <species id="CC00082_cyto" speciesType="CC00082" name="CDP_DG182_203" boundaryCondition="false"  compartment="cyto" />
  <species id="CC00161_lyso" speciesType="CC00161" name="TAG180_181_181" boundaryCondition="false"  compartment="lyso" />
  <species id="CC00094_mito" speciesType="CC00094" name="PC160_161" boundaryCondition="false"  compartment="mito" />
  <species id="CC00400_cyto" speciesType="CC00400" name="Ethanolamine" boundaryCondition="false"  compartment="cyto" />
  <species id="CC00092_micro" speciesType="CC00092" name="PS225_226" boundaryCondition="false"  compartment="micro" />
  <species id="CC00314_micro" speciesType="CC00314" name="Glucose_6P" boundaryCondition="false"  compartment="micro" />
  <species id="CC00026_ext" speciesType="CC00026" name="Eicosatetraenoic_acid" boundaryCondition="false"  compartment="ext" />
  <species id="CC02328_cyto" speciesType="CC02328" name="Glycogenin_G7G1" boundaryCondition="false"  compartment="cyto" />
  <species id="CC02423_cyto" speciesType="CC02423" name="stearidonic acid" boundaryCondition="false"  compartment="cyto" />
  <species id="CC02174_lyso" speciesType="CC02174" name="LDL" boundaryCondition="false"  compartment="lyso" />
  <species id="CC02160_ext" speciesType="CC02160" name="VLDL" boundaryCondition="false"  compartment="ext" />
  <species id="CC00508_cyto" speciesType="CC00508" name="Geranyl_PP" boundaryCondition="false"  compartment="cyto" />
  <species id="CC00527_cyto" speciesType="CC00527" name="dTDP" boundaryCondition="false"  compartment="cyto" />
  <species id="CC01379_cyto" speciesType="CC01379" name="6_Pyruvoyltetrahydropterin" boundaryCondition="false"  compartment="cyto" />
  <species id="CC00127_micro" speciesType="CC00127" name="PI180_181" boundaryCondition="false"  compartment="micro" />
  <species id="CC00651_cyto" speciesType="CC00651" name="Deoxyadenosine" boundaryCondition="false"  compartment="cyto" />
  <species id="CC00191_lyso" speciesType="CC00191" name="TAG182_202_226" boundaryCondition="false"  compartment="lyso" />
  <species id="CC00132_mito" speciesType="CC00132" name="PI225_226" boundaryCondition="false"  compartment="mito" />
  <species id="CC00099_cyto" speciesType="CC00099" name="PC182_202" boundaryCondition="false"  compartment="cyto" />
  <species id="CC00086_cyto" speciesType="CC00086" name="PS160_161" boundaryCondition="false"  compartment="cyto" />
  <species id="CC00415_mito" speciesType="CC00415" name="Oxalate" boundaryCondition="false"  compartment="mito" />
  <species id="CC00583_mito" speciesType="CC00583" name="Saccharopine" boundaryCondition="false"  compartment="mito" />
  <species id="CC00252_cyto" speciesType="CC00252" name="Pyruvate" boundaryCondition="false"  compartment="cyto" />
  <species id="CC00368_cyto" speciesType="CC00368" name="Asparagine" boundaryCondition="false"  compartment="cyto" />
  <species id="CC00305_cyto" speciesType="CC00305" name="Tyrosine" boundaryCondition="false"  compartment="cyto" />
  <species id="CC00868_cyto" speciesType="CC00868" name="Fumarylacetoacetate" boundaryCondition="false"  compartment="cyto" />
  <species id="CC00490_ext" speciesType="CC00490" name="L_Carnitine" boundaryCondition="false"  compartment="ext" />
  <species id="CC00516_mito" speciesType="CC00516" name="2_Methyl_3_oxopropanoate" boundaryCondition="false"  compartment="mito" />
  <species id="CC00143_mito" speciesType="CC00143" name="Docosatetraenoyl_CoA" boundaryCondition="false"  compartment="mito" />
  <species id="CC00212_cyto" speciesType="CC00212" name="LPC00_181" boundaryCondition="false"  compartment="cyto" />
  <species id="CC01205_cyto" speciesType="CC01205" name="L_Formylkynurenine" boundaryCondition="false"  compartment="cyto" />
  <species id="CC00106_mito" speciesType="CC00106" name="PE182_203" boundaryCondition="false"  compartment="mito" />
  <species id="CC00133_lyso" speciesType="CC00133" name="PI203_204" boundaryCondition="false"  compartment="lyso" />
  <species id="CC00648_cyto" speciesType="CC00648" name="4_Aminobutanal" boundaryCondition="false"  compartment="cyto" />
  <species id="CC00256_cyto" speciesType="CC00256" name="H2O2" boundaryCondition="false"  compartment="cyto" />
  <species id="CC00636_ext" speciesType="CC00636" name="Pyridoxamine" boundaryCondition="false"  compartment="ext" />
  <species id="CC00192_cyto" speciesType="CC00192" name="TAG225_226_226" boundaryCondition="false"  compartment="cyto" />
  <species id="CC00236_cyto" speciesType="CC00236" name="NADP+" boundaryCondition="false"  compartment="cyto" />
  <species id="CC00543_ext" speciesType="CC00543" name="Histamine" boundaryCondition="false"  compartment="ext" />
  <species id="CC00233_peroxy" speciesType="CC00233" name="NAD+" boundaryCondition="false"  compartment="peroxy" />
  <species id="CC00381_mito" speciesType="CC00381" name="Phenylpyruvate" boundaryCondition="false"  compartment="mito" />
  <species id="CC00025_mito" speciesType="CC00025" name="Eicosapentaenoic_acid" boundaryCondition="false"  compartment="mito" />
  <species id="CC00103_lyso" speciesType="CC00103" name="PE180_181" boundaryCondition="false"  compartment="lyso" />
  <species id="CC00620_cyto" speciesType="CC00620" name="Oleoyl_CoA" boundaryCondition="false"  compartment="cyto" />
  <species id="CC01053_cyto" speciesType="CC01053" name="Lanosterol" boundaryCondition="false"  compartment="cyto" />
  <species id="CC00505_mito" speciesType="CC00505" name="_S__Dihydroorotate" boundaryCondition="false"  compartment="mito" />
 </listOfSpecies>

 <listOfReactions>
 <reaction id="CR00823_cyto_CC00157_cytoYmicro" name="TAG160_161_205@cyto __&gt; TAG160_161_205@golgi " reversible="false">
  <listOfReactants>
   <speciesReference species="CC00157_cyto" stoichiometry="1" />
  </listOfReactants>
  <listOfProducts>
   <speciesReference species="CC00157_micro" stoichiometry="1" />
  </listOfProducts>
 </reaction>

 <reaction id="CR00823_lyso_CC00157_lysoYmicro" name="TAG160_161_205@lyso __&gt; TAG160_161_205@endo " reversible="false">
  <listOfReactants>
   <speciesReference species="CC00157_lyso" stoichiometry="1" />
  </listOfReactants>
  <listOfProducts>
   <speciesReference species="CC00157_micro" stoichiometry="1" />
  </listOfProducts>
 </reaction>

 <reaction id="CR00828_extYcyto" name="Riboflavin@ext &lt;=&gt; Riboflavin@cyto " reversible="true">
  <listOfReactants>
   <speciesReference species="CC00452_ext" stoichiometry="1" />
  </listOfReactants>
  <listOfProducts>
   <speciesReference species="CC00452_cyto" stoichiometry="1" />
  </listOfProducts>
 </reaction>

 <reaction id="CR00943_mito" name="D_3_Amino_isobutanoate + AKG &lt;=&gt; 2_Methyl_3_oxopropanoate + Glutamate " reversible="true">
  <listOfReactants>
   <speciesReference species="CC00935_mito" stoichiometry="1" />
   <speciesReference species="CC00255_mito" stoichiometry="1" />
  </listOfReactants>
  <listOfProducts>
   <speciesReference species="CC00516_mito" stoichiometry="1" />
   <speciesReference species="CC00254_mito" stoichiometry="1" />
  </listOfProducts>
 </reaction>

 <reaction id="CR00488_cyto" name="5,10_Methylene_THF + Glycine &lt;=&gt; THF + Serine " reversible="true">
  <listOfReactants>
   <speciesReference species="CC00360_cyto" stoichiometry="1" />
   <speciesReference species="CC00265_cyto" stoichiometry="1" />
  </listOfReactants>
  <listOfProducts>
   <speciesReference species="CC00322_cyto" stoichiometry="1" />
   <speciesReference species="CC00288_cyto" stoichiometry="1" />
  </listOfProducts>
 </reaction>

 <reaction id="CR00382_CC00095_lyso" name="PC180_181 __&gt; LPC00_181 + Stearate " reversible="false">
  <listOfReactants>
   <speciesReference species="CC00095_lyso" stoichiometry="1" />
  </listOfReactants>
  <listOfProducts>
   <speciesReference species="CC00212_lyso" stoichiometry="1" />
   <speciesReference species="CC01013_lyso" stoichiometry="1" />
  </listOfProducts>
 </reaction>

 <reaction id="CR00382_CC00095_cyto" name="PC180_181 __&gt; LPC00_181 + Stearate " reversible="false">
  <listOfReactants>
   <speciesReference species="CC00095_cyto" stoichiometry="1" />
  </listOfReactants>
  <listOfProducts>
   <speciesReference species="CC00212_cyto" stoichiometry="1" />
   <speciesReference species="CC01013_cyto" stoichiometry="1" />
  </listOfProducts>
 </reaction>

 <reaction id="CR00221_mito" name="CDP_DG182_181 + PG182_181 __&gt; CMP + CL182_181_181_181 " reversible="false">
  <listOfReactants>
   <speciesReference species="CC02462_mito" stoichiometry="1" />
   <speciesReference species="CC00118_mito" stoichiometry="1" />
  </listOfReactants>
  <listOfProducts>
   <speciesReference species="CC00280_mito" stoichiometry="1" />
   <speciesReference species="CC00138_mito" stoichiometry="1" />
  </listOfProducts>
 </reaction>

 <reaction id="CR00823_lyso_CC00187_lysoYmicro" name="TAG182_202_204@lyso __&gt; TAG182_202_204@endo " reversible="false">
  <listOfReactants>
   <speciesReference species="CC00187_lyso" stoichiometry="1" />
  </listOfReactants>
  <listOfProducts>
   <speciesReference species="CC00187_micro" stoichiometry="1" />
  </listOfProducts>
 </reaction>

 <reaction id="CR00823_cyto_CC00187_cytoYmicro" name="TAG182_202_204@cyto __&gt; TAG182_202_204@golgi " reversible="false">
  <listOfReactants>
   <speciesReference species="CC00187_cyto" stoichiometry="1" />
  </listOfReactants>
  <listOfProducts>
   <speciesReference species="CC00187_micro" stoichiometry="1" />
  </listOfProducts>
 </reaction>

 <reaction id="CR01295_mito" name="2 Succinate + O2 + 4 ADP __&gt; 2 Fumarate + 4 ATP " reversible="false">
  <listOfReactants>
   <speciesReference species="CC00269_mito" stoichiometry="2" />
   <speciesReference species="CC00237_mito" stoichiometry="1" />
   <speciesReference species="CC00238_mito" stoichiometry="4" />
  </listOfReactants>
  <listOfProducts>
   <speciesReference species="CC00340_mito" stoichiometry="2" />
   <speciesReference species="CC00232_mito" stoichiometry="4" />
  </listOfProducts>
 </reaction>

 <reaction id="CR00751_cyto" name="Guanine __&gt; Xanthine + NH3 " reversible="false">
  <listOfReactants>
   <speciesReference species="CC00439_cyto" stoichiometry="1" />
  </listOfReactants>
  <listOfProducts>
   <speciesReference species="CC00540_cyto" stoichiometry="1" />
   <speciesReference species="CC00244_cyto" stoichiometry="1" />
  </listOfProducts>
 </reaction>

 <reaction id="CR00751_mito" name="Guanine __&gt; Xanthine + NH3 " reversible="false">
  <listOfReactants>
   <speciesReference species="CC00439_mito" stoichiometry="1" />
  </listOfReactants>
  <listOfProducts>
   <speciesReference species="CC00540_mito" stoichiometry="1" />
   <speciesReference species="CC00244_mito" stoichiometry="1" />
  </listOfProducts>
 </reaction>

 <reaction id="CR00382_CC00099_cyto" name="PC182_202 __&gt; LPC182_00 + Eicosadienoic_acid " reversible="false">
  <listOfReactants>
   <speciesReference species="CC00099_cyto" stoichiometry="1" />
  </listOfReactants>
  <listOfProducts>
   <speciesReference species="CC00214_cyto" stoichiometry="1" />
   <speciesReference species="CC00144_cyto" stoichiometry="1" />
  </listOfProducts>
 </reaction>

 <reaction id="CR00382_CC00099_lyso" name="PC182_202 __&gt; LPC182_00 + Eicosadienoic_acid " reversible="false">
  <listOfReactants>
   <speciesReference species="CC00099_lyso" stoichiometry="1" />
  </listOfReactants>
  <listOfProducts>
   <speciesReference species="CC00214_lyso" stoichiometry="1" />
   <speciesReference species="CC00144_lyso" stoichiometry="1" />
  </listOfProducts>
 </reaction>

 <reaction id="CR00772_cyto" name="S_Adenosylmethioninamine + Spermidine __&gt; 5_Methylthioadenosine + Spermine " reversible="false">
  <listOfReactants>
   <speciesReference species="CC00903_cyto" stoichiometry="1" />
   <speciesReference species="CC00489_cyto" stoichiometry="1" />
  </listOfReactants>
  <listOfProducts>
   <speciesReference species="CC00385_cyto" stoichiometry="1" />
   <speciesReference species="CC00745_cyto" stoichiometry="1" />
  </listOfProducts>
 </reaction>

 <reaction id="CR01063_cyto" name="3_Oxooctanoyl_ACP + NADPH __&gt; _R__3_Hydroxyoctanoyl_ACP + NADP+ " reversible="false">
  <listOfReactants>
   <speciesReference species="CC01812_cyto" stoichiometry="1" />
   <speciesReference species="CC00235_cyto" stoichiometry="1" />
  </listOfReactants>
  <listOfProducts>
   <speciesReference species="CC01543_cyto" stoichiometry="1" />
   <speciesReference species="CC00236_cyto" stoichiometry="1" />
  </listOfProducts>
 </reaction>

 <reaction id="CR00307_CC01343_mito" name="2_Oxo_3_methylvalerate + CoA + NAD+ __&gt; 2_Methylbutyryl_CoA + NADH " reversible="false">
  <listOfReactants>
   <speciesReference species="CC01343_mito" stoichiometry="1" />
   <speciesReference species="CC00240_mito" stoichiometry="1" />
   <speciesReference species="CC00233_mito" stoichiometry="1" />
  </listOfReactants>
  <listOfProducts>
   <speciesReference species="CC00852_mito" stoichiometry="1" />
   <speciesReference species="CC00234_mito" stoichiometry="1" />
  </listOfProducts>
 </reaction>

 <reaction id="CR00861_cyto" name="Ethanolamine_P __&gt; Acetaldehyde + NH3 " reversible="false">
  <listOfReactants>
   <speciesReference species="CC00513_cyto" stoichiometry="1" />
  </listOfReactants>
  <listOfProducts>
   <speciesReference species="CC00307_cyto" stoichiometry="1" />
   <speciesReference species="CC00244_cyto" stoichiometry="1" />
  </listOfProducts>
 </reaction>

 <reaction id="CR01019_cyto_CC00127_cytoYlyso" name="PI180_181@cyto __&gt; PI180_181@lyso " reversible="false">
  <listOfReactants>
   <speciesReference species="CC00127_cyto" stoichiometry="1" />
  </listOfReactants>
  <listOfProducts>
   <speciesReference species="CC00127_lyso" stoichiometry="1" />
  </listOfProducts>
 </reaction>

 <reaction id="CR01019_cyto_CC00127_cytoYmicro" name="PI180_181@cyto __&gt; PI180_181@micro " reversible="false">
  <listOfReactants>
   <speciesReference species="CC00127_cyto" stoichiometry="1" />
  </listOfReactants>
  <listOfProducts>
   <speciesReference species="CC00127_micro" stoichiometry="1" />
  </listOfProducts>
 </reaction>

 <reaction id="CR01019_micro_CC00127_microYmito" name="PI180_181@micro __&gt; PI180_181@mito " reversible="false">
  <listOfReactants>
   <speciesReference species="CC00127_micro" stoichiometry="1" />
  </listOfReactants>
  <listOfProducts>
   <speciesReference species="CC00127_mito" stoichiometry="1" />
  </listOfProducts>
 </reaction>

 <reaction id="CR01019_lyso_CC00127_lysoYmicro" name="PI180_181@lyso __&gt; PI180_181@micro " reversible="false">
  <listOfReactants>
   <speciesReference species="CC00127_lyso" stoichiometry="1" />
  </listOfReactants>
  <listOfProducts>
   <speciesReference species="CC00127_micro" stoichiometry="1" />
  </listOfProducts>
 </reaction>

 <reaction id="CR00988_CC00080_cyto" name="CDP_DG204_222 + Inositol __&gt; PI204_224 + CMP " reversible="false">
  <listOfReactants>
   <speciesReference species="CC00080_cyto" stoichiometry="1" />
   <speciesReference species="CC00355_cyto" stoichiometry="1" />
  </listOfReactants>
  <listOfProducts>
   <speciesReference species="CC00128_cyto" stoichiometry="1" />
   <speciesReference species="CC00280_cyto" stoichiometry="1" />
  </listOfProducts>
 </reaction>

 <reaction id="CR01023_cyto" name="Sedoheptulose_7P + Thiamin_PP &lt;=&gt; 2__1,2_Dihydroxyethyl__TPP + Ribose_5P " reversible="true">
  <listOfReactants>
   <speciesReference species="CC01655_cyto" stoichiometry="1" />
   <speciesReference species="CC00291_cyto" stoichiometry="1" />
  </listOfReactants>
  <listOfProducts>
   <speciesReference species="CC02060_cyto" stoichiometry="1" />
   <speciesReference species="CC00335_cyto" stoichiometry="1" />
  </listOfProducts>
 </reaction>

 <reaction id="CR00834_cyto" name="3_Phosphoserine __&gt; Serine " reversible="false">
  <listOfReactants>
   <speciesReference species="CC00841_cyto" stoichiometry="1" />
  </listOfReactants>
  <listOfProducts>
   <speciesReference species="CC00288_cyto" stoichiometry="1" />
  </listOfProducts>
 </reaction>

 <reaction id="CR01202_cyto" name="3_Oxohexadecanoyl_ACP + NADPH __&gt; _R__3_Hydroxypalmitoyl_ACP + NADP+ " reversible="false">
  <listOfReactants>
   <speciesReference species="CC01824_cyto" stoichiometry="1" />
   <speciesReference species="CC00235_cyto" stoichiometry="1" />
  </listOfReactants>
  <listOfProducts>
   <speciesReference species="CC01546_cyto" stoichiometry="1" />
   <speciesReference species="CC00236_cyto" stoichiometry="1" />
  </listOfProducts>
 </reaction>

 <reaction id="CR00718_lyso_CC00097_lysoYmicro" name="PC182_204@lyso __&gt; PC182_204@endo " reversible="false">
  <listOfReactants>
   <speciesReference species="CC00097_lyso" stoichiometry="1" />
  </listOfReactants>
  <listOfProducts>
   <speciesReference species="CC00097_micro" stoichiometry="1" />
  </listOfProducts>
 </reaction>

 <reaction id="CR00718_cyto_CC00097_cytoYmicro" name="PC182_204@cyto __&gt; PC182_204@endo " reversible="false">
  <listOfReactants>
   <speciesReference species="CC00097_cyto" stoichiometry="1" />
  </listOfReactants>
  <listOfProducts>
   <speciesReference species="CC00097_micro" stoichiometry="1" />
  </listOfProducts>
 </reaction>

 <reaction id="CR00718_endo_CC00097_microYmito" name="PC182_204@endo __&gt; PC182_204@mito " reversible="false">
  <listOfReactants>
   <speciesReference species="CC00097_micro" stoichiometry="1" />
  </listOfReactants>
  <listOfProducts>
   <speciesReference species="CC00097_mito" stoichiometry="1" />
  </listOfProducts>
 </reaction>

 <reaction id="CR00792_CC00500_extYcyto" name="Deoxyguanosine@ext __&gt; Deoxyguanosine@cyto " reversible="false">
  <listOfReactants>
   <speciesReference species="CC00500_ext" stoichiometry="1" />
  </listOfReactants>
  <listOfProducts>
   <speciesReference species="CC00500_cyto" stoichiometry="1" />
  </listOfProducts>
 </reaction>

 <reaction id="CR01409_cytoYmito" name="Deoxyguanosine@cyto &lt;=&gt; Deoxyguanosine@mito " reversible="true">
  <listOfReactants>
   <speciesReference species="CC00500_cyto" stoichiometry="1" />
  </listOfReactants>
  <listOfProducts>
   <speciesReference species="CC00500_mito" stoichiometry="1" />
  </listOfProducts>
 </reaction>

 <reaction id="CR01339_CC02420_cyto" name="Dihomo_gamma_linolenoyl_CoA + sn_Glycerol_3P __&gt; CoA + 1MG203_3P " reversible="false">
  <listOfReactants>
   <speciesReference species="CC02420_cyto" stoichiometry="1" />
   <speciesReference species="CC00315_cyto" stoichiometry="1" />
  </listOfReactants>
  <listOfProducts>
   <speciesReference species="CC00240_cyto" stoichiometry="1" />
   <speciesReference species="CC00061_cyto" stoichiometry="1" />
  </listOfProducts>
 </reaction>

 <reaction id="CR01339_CC02420_mito" name="Dihomo_gamma_linolenoyl_CoA + sn_Glycerol_3P __&gt; CoA + 1MG203_3P " reversible="false">
  <listOfReactants>
   <speciesReference species="CC02420_mito" stoichiometry="1" />
   <speciesReference species="CC00315_mito" stoichiometry="1" />
  </listOfReactants>
  <listOfProducts>
   <speciesReference species="CC00240_mito" stoichiometry="1" />
   <speciesReference species="CC00061_mito" stoichiometry="1" />
  </listOfProducts>
 </reaction>

 <reaction id="CR00701_cyto" name="Asparagine __&gt; Aspartate + NH3 " reversible="false">
  <listOfReactants>
   <speciesReference species="CC00368_cyto" stoichiometry="1" />
  </listOfReactants>
  <listOfProducts>
   <speciesReference species="CC00275_cyto" stoichiometry="1" />
   <speciesReference species="CC00244_cyto" stoichiometry="1" />
  </listOfProducts>
 </reaction>

 <reaction id="CR00630_CC00208_cyto" name="SM_d181_160 __&gt; Cerd181_160 + Phosphocholine " reversible="false">
  <listOfReactants>
   <speciesReference species="CC00208_cyto" stoichiometry="1" />
  </listOfReactants>
  <listOfProducts>
   <speciesReference species="CC00200_cyto" stoichiometry="1" />
   <speciesReference species="CC00662_cyto" stoichiometry="1" />
  </listOfProducts>
 </reaction>

 <reaction id="CR00630_CC00208_lyso" name="SM_d181_160 __&gt; Cerd181_160 + Phosphocholine " reversible="false">
  <listOfReactants>
   <speciesReference species="CC00208_lyso" stoichiometry="1" />
  </listOfReactants>
  <listOfProducts>
   <speciesReference species="CC00200_lyso" stoichiometry="1" />
   <speciesReference species="CC00662_lyso" stoichiometry="1" />
  </listOfProducts>
 </reaction>

 <reaction id="CR01019_lyso_CC00129_lysoYmicro" name="PI182_204@lyso __&gt; PI182_204@micro " reversible="false">
  <listOfReactants>
   <speciesReference species="CC00129_lyso" stoichiometry="1" />
  </listOfReactants>
  <listOfProducts>
   <speciesReference species="CC00129_micro" stoichiometry="1" />
  </listOfProducts>
 </reaction>

 <reaction id="CR01019_cyto_CC00129_cytoYmicro" name="PI182_204@cyto __&gt; PI182_204@micro " reversible="false">
  <listOfReactants>
   <speciesReference species="CC00129_cyto" stoichiometry="1" />
  </listOfReactants>
  <listOfProducts>
   <speciesReference species="CC00129_micro" stoichiometry="1" />
  </listOfProducts>
 </reaction>

 <reaction id="CR01019_cyto_CC00129_cytoYlyso" name="PI182_204@cyto __&gt; PI182_204@lyso " reversible="false">
  <listOfReactants>
   <speciesReference species="CC00129_cyto" stoichiometry="1" />
  </listOfReactants>
  <listOfProducts>
   <speciesReference species="CC00129_lyso" stoichiometry="1" />
  </listOfProducts>
 </reaction>

 <reaction id="CR01019_micro_CC00129_microYmito" name="PI182_204@micro __&gt; PI182_204@mito " reversible="false">
  <listOfReactants>
   <speciesReference species="CC00129_micro" stoichiometry="1" />
  </listOfReactants>
  <listOfProducts>
   <speciesReference species="CC00129_mito" stoichiometry="1" />
  </listOfProducts>
 </reaction>

 <reaction id="CR00867_micro" name="Glucono_1,5_lactone_6P &lt;=&gt; 6_Phospho_D_gluconate " reversible="true">
  <listOfReactants>
   <speciesReference species="CC00953_micro" stoichiometry="1" />
  </listOfReactants>
  <listOfProducts>
   <speciesReference species="CC00512_micro" stoichiometry="1" />
  </listOfProducts>
 </reaction>

 <reaction id="CR00867_cyto" name="Glucono_1,5_lactone_6P &lt;=&gt; 6_Phospho_D_gluconate " reversible="true">
  <listOfReactants>
   <speciesReference species="CC00953_cyto" stoichiometry="1" />
  </listOfReactants>
  <listOfProducts>
   <speciesReference species="CC00512_cyto" stoichiometry="1" />
  </listOfProducts>
 </reaction>

 <reaction id="CR01057_cyto_cytoYmicro" name="UDP_xylose@cyto + UMP@endo &lt;=&gt; UDP_xylose@endo + UMP@cyto " reversible="true">
  <listOfReactants>
   <speciesReference species="CC00401_cyto" stoichiometry="1" />
   <speciesReference species="CC00325_micro" stoichiometry="1" />
  </listOfReactants>
  <listOfProducts>
   <speciesReference species="CC00401_micro" stoichiometry="1" />
   <speciesReference species="CC00325_cyto" stoichiometry="1" />
  </listOfProducts>
 </reaction>

 <reaction id="CR00630_CC00209_lyso" name="SM_d181_180 __&gt; Cerd181_180 + Phosphocholine " reversible="false">
  <listOfReactants>
   <speciesReference species="CC00209_lyso" stoichiometry="1" />
  </listOfReactants>
  <listOfProducts>
   <speciesReference species="CC00201_lyso" stoichiometry="1" />
   <speciesReference species="CC00662_lyso" stoichiometry="1" />
  </listOfProducts>
 </reaction>

 <reaction id="CR00630_CC00209_cyto" name="SM_d181_180 __&gt; Cerd181_180 + Phosphocholine " reversible="false">
  <listOfReactants>
   <speciesReference species="CC00209_cyto" stoichiometry="1" />
  </listOfReactants>
  <listOfProducts>
   <speciesReference species="CC00201_cyto" stoichiometry="1" />
   <speciesReference species="CC00662_cyto" stoichiometry="1" />
  </listOfProducts>
 </reaction>

 <reaction id="CR00901_CC00273_cytoYmito" name="Lysine@cyto __&gt; Lysine@mito " reversible="false">
  <listOfReactants>
   <speciesReference species="CC00273_cyto" stoichiometry="1" />
  </listOfReactants>
  <listOfProducts>
   <speciesReference species="CC00273_mito" stoichiometry="1" />
  </listOfProducts>
 </reaction>

 <reaction id="CR00175_CC00273_extYcyto" name="Lysine@ext &lt;=&gt; Lysine@cyto " reversible="true">
  <listOfReactants>
   <speciesReference species="CC00273_ext" stoichiometry="1" />
  </listOfReactants>
  <listOfProducts>
   <speciesReference species="CC00273_cyto" stoichiometry="1" />
  </listOfProducts>
 </reaction>

 <reaction id="CR00027_CC02420_cytoYmito" name="Dihomo_gamma_linolenoyl_CoA@cyto __&gt; Dihomo_gamma_linolenoyl_CoA@mito " reversible="false">
  <listOfReactants>
   <speciesReference species="CC02420_cyto" stoichiometry="1" />
  </listOfReactants>
  <listOfProducts>
   <speciesReference species="CC02420_mito" stoichiometry="1" />
  </listOfProducts>
 </reaction>

 <reaction id="CR00145_CC00147_cyto" name="Eicosapentaenoyl_CoA + DG180_181 __&gt; TAG180_181_205 + CoA " reversible="false">
  <listOfReactants>
   <speciesReference species="CC00147_cyto" stoichiometry="1" />
   <speciesReference species="CC00063_cyto" stoichiometry="1" />
  </listOfReactants>
  <listOfProducts>
   <speciesReference species="CC00167_cyto" stoichiometry="1" />
   <speciesReference species="CC00240_cyto" stoichiometry="1" />
  </listOfProducts>
 </reaction>

 <reaction id="CR00632_mito" name="NAD+ + Malate __&gt; Pyruvate + NADH " reversible="false">
  <listOfReactants>
   <speciesReference species="CC00233_mito" stoichiometry="1" />
   <speciesReference species="CC00366_mito" stoichiometry="1" />
  </listOfReactants>
  <listOfProducts>
   <speciesReference species="CC00252_mito" stoichiometry="1" />
   <speciesReference species="CC00234_mito" stoichiometry="1" />
  </listOfProducts>
 </reaction>

 <reaction id="CR00365_CC00127_lyso" name="PI180_181 __&gt; Inositol_1P + DG180_181 " reversible="false">
  <listOfReactants>
   <speciesReference species="CC00127_lyso" stoichiometry="1" />
  </listOfReactants>
  <listOfProducts>
   <speciesReference species="CC00918_lyso" stoichiometry="1" />
   <speciesReference species="CC00063_lyso" stoichiometry="1" />
  </listOfProducts>
 </reaction>

 <reaction id="CR00365_CC00127_cyto" name="PI180_181 __&gt; Inositol_1P + DG180_181 " reversible="false">
  <listOfReactants>
   <speciesReference species="CC00127_cyto" stoichiometry="1" />
  </listOfReactants>
  <listOfProducts>
   <speciesReference species="CC00918_cyto" stoichiometry="1" />
   <speciesReference species="CC00063_cyto" stoichiometry="1" />
  </listOfProducts>
 </reaction>

 <reaction id="CR01008_cyto_cytoYext" name="Glycerol@cyto &lt;=&gt; Glycerol@ext " reversible="true">
  <listOfReactants>
   <speciesReference species="CC00334_cyto" stoichiometry="1" />
  </listOfReactants>
  <listOfProducts>
   <speciesReference species="CC00334_ext" stoichiometry="1" />
  </listOfProducts>
 </reaction>

 <reaction id="CR01008_cyto_cytoYmito" name="Glycerol@cyto &lt;=&gt; Glycerol@mito " reversible="true">
  <listOfReactants>
   <speciesReference species="CC00334_cyto" stoichiometry="1" />
  </listOfReactants>
  <listOfProducts>
   <speciesReference species="CC00334_mito" stoichiometry="1" />
  </listOfProducts>
 </reaction>

 <reaction id="CR01399_cyto" name="2_Deoxy_D_ribose_5P + ADP &lt;=&gt; Thyminose + ATP " reversible="true">
  <listOfReactants>
   <speciesReference species="CC00710_cyto" stoichiometry="1" />
   <speciesReference species="CC00238_cyto" stoichiometry="1" />
  </listOfReactants>
  <listOfProducts>
   <speciesReference species="CC01066_cyto" stoichiometry="1" />
   <speciesReference species="CC00232_cyto" stoichiometry="1" />
  </listOfProducts>
 </reaction>

 <reaction id="CR00908_extYcyto" name="Threonine@ext __&gt; Threonine@cyto " reversible="false">
  <listOfReactants>
   <speciesReference species="CC00399_ext" stoichiometry="1" />
  </listOfReactants>
  <listOfProducts>
   <speciesReference species="CC00399_cyto" stoichiometry="1" />
  </listOfProducts>
 </reaction>

 <reaction id="CR00898_CC00399_cytoYmito" name="Threonine@cyto __&gt; Threonine@mito " reversible="false">
  <listOfReactants>
   <speciesReference species="CC00399_cyto" stoichiometry="1" />
  </listOfReactants>
  <listOfProducts>
   <speciesReference species="CC00399_mito" stoichiometry="1" />
  </listOfProducts>
 </reaction>

 <reaction id="CR00019_CC00071_mito" name="CTP + DG180_181_P __&gt; CDP_DG180_181 " reversible="false">
  <listOfReactants>
   <speciesReference species="CC00286_mito" stoichiometry="1" />
   <speciesReference species="CC00071_mito" stoichiometry="1" />
  </listOfReactants>
  <listOfProducts>
   <speciesReference species="CC00079_mito" stoichiometry="1" />
  </listOfProducts>
 </reaction>

 <reaction id="CR00019_CC00071_cyto" name="CTP + DG180_181_P __&gt; CDP_DG180_181 " reversible="false">
  <listOfReactants>
   <speciesReference species="CC00286_cyto" stoichiometry="1" />
   <speciesReference species="CC00071_cyto" stoichiometry="1" />
  </listOfReactants>
  <listOfProducts>
   <speciesReference species="CC00079_cyto" stoichiometry="1" />
  </listOfProducts>
 </reaction>

 <reaction id="CR00687_cyto" name="Guanosine __&gt; Xanthosine + NH3 " reversible="false">
  <listOfReactants>
   <speciesReference species="CC00542_cyto" stoichiometry="1" />
  </listOfReactants>
  <listOfProducts>
   <speciesReference species="CC01058_cyto" stoichiometry="1" />
   <speciesReference species="CC00244_cyto" stoichiometry="1" />
  </listOfProducts>
 </reaction>

 <reaction id="CR01190_cytoYmito" name="Citrate@cyto + Succinate@mito __&gt; Citrate@mito + Succinate@cyto " reversible="false">
  <listOfReactants>
   <speciesReference species="CC00373_cyto" stoichiometry="1" />
   <speciesReference species="CC00269_mito" stoichiometry="1" />
  </listOfReactants>
  <listOfProducts>
   <speciesReference species="CC00373_mito" stoichiometry="1" />
   <speciesReference species="CC00269_cyto" stoichiometry="1" />
  </listOfProducts>
 </reaction>

 <reaction id="CR01019_cyto_CC00130_cytoYlyso" name="PI182_203@cyto __&gt; PI182_203@lyso " reversible="false">
  <listOfReactants>
   <speciesReference species="CC00130_cyto" stoichiometry="1" />
  </listOfReactants>
  <listOfProducts>
   <speciesReference species="CC00130_lyso" stoichiometry="1" />
  </listOfProducts>
 </reaction>

 <reaction id="CR01019_cyto_CC00130_cytoYmicro" name="PI182_203@cyto __&gt; PI182_203@micro " reversible="false">
  <listOfReactants>
   <speciesReference species="CC00130_cyto" stoichiometry="1" />
  </listOfReactants>
  <listOfProducts>
   <speciesReference species="CC00130_micro" stoichiometry="1" />
  </listOfProducts>
 </reaction>

 <reaction id="CR01019_micro_CC00130_microYmito" name="PI182_203@micro __&gt; PI182_203@mito " reversible="false">
  <listOfReactants>
   <speciesReference species="CC00130_micro" stoichiometry="1" />
  </listOfReactants>
  <listOfProducts>
   <speciesReference species="CC00130_mito" stoichiometry="1" />
  </listOfProducts>
 </reaction>

 <reaction id="CR01019_lyso_CC00130_lysoYmicro" name="PI182_203@lyso __&gt; PI182_203@micro " reversible="false">
  <listOfReactants>
   <speciesReference species="CC00130_lyso" stoichiometry="1" />
  </listOfReactants>
  <listOfProducts>
   <speciesReference species="CC00130_micro" stoichiometry="1" />
  </listOfProducts>
 </reaction>

 <reaction id="CR01141_cyto_cytoYmito" name="Sarcosine@cyto __&gt; Sarcosine@mito " reversible="false">
  <listOfReactants>
   <speciesReference species="CC00417_cyto" stoichiometry="1" />
  </listOfReactants>
  <listOfProducts>
   <speciesReference species="CC00417_mito" stoichiometry="1" />
  </listOfProducts>
 </reaction>

 <reaction id="CR01141_ext_extYcyto" name="Sarcosine@ext __&gt; Sarcosine@cyto " reversible="false">
  <listOfReactants>
   <speciesReference species="CC00417_ext" stoichiometry="1" />
  </listOfReactants>
  <listOfProducts>
   <speciesReference species="CC00417_cyto" stoichiometry="1" />
  </listOfProducts>
 </reaction>

 <reaction id="CR00818_cyto" name="SAM + Histamine &lt;=&gt; SAH + N_Methylhistamine " reversible="true">
  <listOfReactants>
   <speciesReference species="CC00249_cyto" stoichiometry="1" />
   <speciesReference species="CC00543_cyto" stoichiometry="1" />
  </listOfReactants>
  <listOfProducts>
   <speciesReference species="CC00251_cyto" stoichiometry="1" />
   <speciesReference species="CC01600_cyto" stoichiometry="1" />
  </listOfProducts>
 </reaction>

 <reaction id="CR00923_cyto" name="ATP + gamma_Glutamyl_cysteine + Glycine __&gt; ADP + GSH " reversible="false">
  <listOfReactants>
   <speciesReference species="CC00232_cyto" stoichiometry="1" />
   <speciesReference species="CC00707_cyto" stoichiometry="1" />
   <speciesReference species="CC00265_cyto" stoichiometry="1" />
  </listOfReactants>
  <listOfProducts>
   <speciesReference species="CC00238_cyto" stoichiometry="1" />
   <speciesReference species="CC00276_cyto" stoichiometry="1" />
  </listOfProducts>
 </reaction>

 <reaction id="CR00168_mito" name="Choline __&gt; Betaine aldehyde " reversible="false">
  <listOfReactants>
   <speciesReference species="CC00332_mito" stoichiometry="1" />
  </listOfReactants>
  <listOfProducts>
   <speciesReference species="CC00655_mito" stoichiometry="1" />
  </listOfProducts>
 </reaction>

 <reaction id="CR00397_lyso" name="Lactose __&gt; Glucose + Galactose " reversible="false">
  <listOfReactants>
   <speciesReference species="CC00440_lyso" stoichiometry="1" />
  </listOfReactants>
  <listOfProducts>
   <speciesReference species="CC00260_lyso" stoichiometry="1" />
   <speciesReference species="CC00342_lyso" stoichiometry="1" />
  </listOfProducts>
 </reaction>

 <reaction id="CR00594_lyso_CC00089_lysoYmicro" name="PS182_204@lyso &lt;=&gt; PS182_204@endo " reversible="true">
  <listOfReactants>
   <speciesReference species="CC00089_lyso" stoichiometry="1" />
  </listOfReactants>
  <listOfProducts>
   <speciesReference species="CC00089_micro" stoichiometry="1" />
  </listOfProducts>
 </reaction>

 <reaction id="CR00594_cyto_CC00089_cytoYmicro" name="PS182_204@cyto &lt;=&gt; PS182_204@endo " reversible="true">
  <listOfReactants>
   <speciesReference species="CC00089_cyto" stoichiometry="1" />
  </listOfReactants>
  <listOfProducts>
   <speciesReference species="CC00089_micro" stoichiometry="1" />
  </listOfProducts>
 </reaction>

 <reaction id="CR00594_endo_CC00089_microYmito" name="PS182_204@endo &lt;=&gt; PS182_204@mito " reversible="true">
  <listOfReactants>
   <speciesReference species="CC00089_micro" stoichiometry="1" />
  </listOfReactants>
  <listOfProducts>
   <speciesReference species="CC00089_mito" stoichiometry="1" />
  </listOfProducts>
 </reaction>

 <reaction id="CR01233_CC00056_mito" name="1MG180_3P + Oleoyl_CoA __&gt; DG180_181_P + CoA " reversible="false">
  <listOfReactants>
   <speciesReference species="CC00056_mito" stoichiometry="1" />
   <speciesReference species="CC00620_mito" stoichiometry="1" />
  </listOfReactants>
  <listOfProducts>
   <speciesReference species="CC00071_mito" stoichiometry="1" />
   <speciesReference species="CC00240_mito" stoichiometry="1" />
  </listOfProducts>
 </reaction>

 <reaction id="CR01233_CC00056_cyto" name="1MG180_3P + Oleoyl_CoA __&gt; DG180_181_P + CoA " reversible="false">
  <listOfReactants>
   <speciesReference species="CC00056_cyto" stoichiometry="1" />
   <speciesReference species="CC00620_cyto" stoichiometry="1" />
  </listOfReactants>
  <listOfProducts>
   <speciesReference species="CC00071_cyto" stoichiometry="1" />
   <speciesReference species="CC00240_cyto" stoichiometry="1" />
  </listOfProducts>
 </reaction>

 <reaction id="CR00405_mito" name="Malate &lt;=&gt; Fumarate " reversible="true">
  <listOfReactants>
   <speciesReference species="CC00366_mito" stoichiometry="1" />
  </listOfReactants>
  <listOfProducts>
   <speciesReference species="CC00340_mito" stoichiometry="1" />
  </listOfProducts>
 </reaction>

 <reaction id="CR00405_cyto" name="Malate &lt;=&gt; Fumarate " reversible="true">
  <listOfReactants>
   <speciesReference species="CC00366_cyto" stoichiometry="1" />
  </listOfReactants>
  <listOfProducts>
   <speciesReference species="CC00340_cyto" stoichiometry="1" />
  </listOfProducts>
 </reaction>

 <reaction id="CR00502_mito" name="Oxalosuccinate &lt;=&gt; AKG " reversible="true">
  <listOfReactants>
   <speciesReference species="CC01653_mito" stoichiometry="1" />
  </listOfReactants>
  <listOfProducts>
   <speciesReference species="CC00255_mito" stoichiometry="1" />
  </listOfProducts>
 </reaction>

 <reaction id="CR00502_cyto" name="Oxalosuccinate &lt;=&gt; AKG " reversible="true">
  <listOfReactants>
   <speciesReference species="CC01653_cyto" stoichiometry="1" />
  </listOfReactants>
  <listOfProducts>
   <speciesReference species="CC00255_cyto" stoichiometry="1" />
  </listOfProducts>
 </reaction>

 <reaction id="CR00904_CC00252_cytoYperoxy" name="Pyruvate@cyto __&gt; Pyruvate@peroxy " reversible="false">
  <listOfReactants>
   <speciesReference species="CC00252_cyto" stoichiometry="1" />
  </listOfReactants>
  <listOfProducts>
   <speciesReference species="CC00252_peroxy" stoichiometry="1" />
  </listOfProducts>
 </reaction>

 <reaction id="CR00401_peroxyYcyto" name="Pyruvate@peroxy __&gt; Pyruvate@cyto " reversible="false">
  <listOfReactants>
   <speciesReference species="CC00252_peroxy" stoichiometry="1" />
  </listOfReactants>
  <listOfProducts>
   <speciesReference species="CC00252_cyto" stoichiometry="1" />
  </listOfProducts>
 </reaction>

 <reaction id="CR01154_CC00252_extYcyto" name="Pyruvate@ext &lt;=&gt; Pyruvate@cyto " reversible="true">
  <listOfReactants>
   <speciesReference species="CC00252_ext" stoichiometry="1" />
  </listOfReactants>
  <listOfProducts>
   <speciesReference species="CC00252_cyto" stoichiometry="1" />
  </listOfProducts>
 </reaction>

 <reaction id="CR00018_cytoYmito" name="Pyruvate@cyto __&gt; Pyruvate@mito " reversible="false">
  <listOfReactants>
   <speciesReference species="CC00252_cyto" stoichiometry="1" />
  </listOfReactants>
  <listOfProducts>
   <speciesReference species="CC00252_mito" stoichiometry="1" />
  </listOfProducts>
 </reaction>

 <reaction id="CR00788_CC00260_CC00232_cyto" name="Glucose + ATP __&gt; Glucose_6P + ADP " reversible="false">
  <listOfReactants>
   <speciesReference species="CC00260_cyto" stoichiometry="1" />
   <speciesReference species="CC00232_cyto" stoichiometry="1" />
  </listOfReactants>
  <listOfProducts>
   <speciesReference species="CC00314_cyto" stoichiometry="1" />
   <speciesReference species="CC00238_cyto" stoichiometry="1" />
  </listOfProducts>
 </reaction>

 <reaction id="CR01289_cyto" name="Acetyl_CoA + ACP &lt;=&gt; CoA + Acetyl_ACP " reversible="true">
  <listOfReactants>
   <speciesReference species="CC00253_cyto" stoichiometry="1" />
   <speciesReference species="CC00427_cyto" stoichiometry="1" />
  </listOfReactants>
  <listOfProducts>
   <speciesReference species="CC00240_cyto" stoichiometry="1" />
   <speciesReference species="CC01424_cyto" stoichiometry="1" />
  </listOfProducts>
 </reaction>

 <reaction id="CR00134_CC00158_lyso" name="Triacylglycerol_pool __&gt; TAG160_161_224 " reversible="false">
  <listOfReactants>
   <speciesReference species="CC02173_lyso" stoichiometry="1" />
  </listOfReactants>
  <listOfProducts>
   <speciesReference species="CC00158_lyso" stoichiometry="1" />
  </listOfProducts>
 </reaction>

 <reaction id="CR00803_cyto" name="ATP + Glycerone __&gt; ADP + DHAP " reversible="false">
  <listOfReactants>
   <speciesReference species="CC00232_cyto" stoichiometry="1" />
   <speciesReference species="CC00395_cyto" stoichiometry="1" />
  </listOfReactants>
  <listOfProducts>
   <speciesReference species="CC00238_cyto" stoichiometry="1" />
   <speciesReference species="CC00329_cyto" stoichiometry="1" />
  </listOfProducts>
 </reaction>

 <reaction id="CR00521_mito" name="ATP + Pyruvate __&gt; ADP + OAA " reversible="false">
  <listOfReactants>
   <speciesReference species="CC00232_mito" stoichiometry="1" />
   <speciesReference species="CC00252_mito" stoichiometry="1" />
  </listOfReactants>
  <listOfProducts>
   <speciesReference species="CC00238_mito" stoichiometry="1" />
   <speciesReference species="CC00264_mito" stoichiometry="1" />
  </listOfProducts>
 </reaction>

 <reaction id="CR00582_cyto" name="3_Hydroxystearoyl_ACP &lt;=&gt; _2E__Octadecenoyl_ACP " reversible="true">
  <listOfReactants>
   <speciesReference species="CC02294_cyto" stoichiometry="1" />
  </listOfReactants>
  <listOfProducts>
   <speciesReference species="CC02295_cyto" stoichiometry="1" />
  </listOfProducts>
 </reaction>

 <reaction id="CR00477_cyto" name="Glycogenin_G4G4 __&gt; Glycogenin_G7G1 " reversible="false">
  <listOfReactants>
   <speciesReference species="CC02327_cyto" stoichiometry="1" />
  </listOfReactants>
  <listOfProducts>
   <speciesReference species="CC02328_cyto" stoichiometry="1" />
  </listOfProducts>
 </reaction>

 <reaction id="CR01339_CC00143_cyto" name="Docosatetraenoyl_CoA + sn_Glycerol_3P __&gt; CoA + 1MG224_3P " reversible="false">
  <listOfReactants>
   <speciesReference species="CC00143_cyto" stoichiometry="1" />
   <speciesReference species="CC00315_cyto" stoichiometry="1" />
  </listOfReactants>
  <listOfProducts>
   <speciesReference species="CC00240_cyto" stoichiometry="1" />
   <speciesReference species="CC00059_cyto" stoichiometry="1" />
  </listOfProducts>
 </reaction>

 <reaction id="CR01339_CC00143_mito" name="Docosatetraenoyl_CoA + sn_Glycerol_3P __&gt; CoA + 1MG224_3P " reversible="false">
  <listOfReactants>
   <speciesReference species="CC00143_mito" stoichiometry="1" />
   <speciesReference species="CC00315_mito" stoichiometry="1" />
  </listOfReactants>
  <listOfProducts>
   <speciesReference species="CC00240_mito" stoichiometry="1" />
   <speciesReference species="CC00059_mito" stoichiometry="1" />
  </listOfProducts>
 </reaction>

 <reaction id="CR00886_lyso" name="Cholesterol_ester_gla __&gt; Cholesterol + gamma_Linolenate " reversible="false">
  <listOfReactants>
   <speciesReference species="CC02222_lyso" stoichiometry="1" />
  </listOfReactants>
  <listOfProducts>
   <speciesReference species="CC00398_lyso" stoichiometry="1" />
   <speciesReference species="CC01976_lyso" stoichiometry="1" />
  </listOfProducts>
 </reaction>

 <reaction id="CR00886_cyto" name="Cholesterol_ester_gla __&gt; Cholesterol + gamma_Linolenate " reversible="false">
  <listOfReactants>
   <speciesReference species="CC02222_cyto" stoichiometry="1" />
  </listOfReactants>
  <listOfProducts>
   <speciesReference species="CC00398_cyto" stoichiometry="1" />
   <speciesReference species="CC01976_cyto" stoichiometry="1" />
  </listOfProducts>
 </reaction>

 <reaction id="CR00886_micro" name="Cholesterol_ester_gla __&gt; Cholesterol + gamma_Linolenate " reversible="false">
  <listOfReactants>
   <speciesReference species="CC02222_micro" stoichiometry="1" />
  </listOfReactants>
  <listOfProducts>
   <speciesReference species="CC00398_micro" stoichiometry="1" />
   <speciesReference species="CC01976_micro" stoichiometry="1" />
  </listOfProducts>
 </reaction>

 <reaction id="CR01121_CC00151_cyto" name="TAG160_161_181 __&gt; Oleate + DG160_161 " reversible="false">
  <listOfReactants>
   <speciesReference species="CC00151_cyto" stoichiometry="1" />
  </listOfReactants>
  <listOfProducts>
   <speciesReference species="CC00730_cyto" stoichiometry="1" />
   <speciesReference species="CC00062_cyto" stoichiometry="1" />
  </listOfProducts>
 </reaction>

 <reaction id="CR00626_cyto" name="Dodecanoyl_ACP + Malonyl_ACP __&gt; 3_Oxotetradecanoyl_ACP + ACP " reversible="false">
  <listOfReactants>
   <speciesReference species="CC01614_cyto" stoichiometry="1" />
   <speciesReference species="CC00937_cyto" stoichiometry="1" />
  </listOfReactants>
  <listOfProducts>
   <speciesReference species="CC01821_cyto" stoichiometry="1" />
   <speciesReference species="CC00427_cyto" stoichiometry="1" />
  </listOfProducts>
 </reaction>

 <reaction id="CR00763_cyto" name="Decanoyl_ACP + Malonyl_ACP __&gt; 3_Oxododecanoyl_ACP + ACP " reversible="false">
  <listOfReactants>
   <speciesReference species="CC01817_cyto" stoichiometry="1" />
   <speciesReference species="CC00937_cyto" stoichiometry="1" />
  </listOfReactants>
  <listOfProducts>
   <speciesReference species="CC01818_cyto" stoichiometry="1" />
   <speciesReference species="CC00427_cyto" stoichiometry="1" />
  </listOfProducts>
 </reaction>

 <reaction id="CR01186_cyto" name="Octanoyl_ACP + Malonyl_ACP __&gt; 3_Oxodecanoyl_ACP + ACP " reversible="false">
  <listOfReactants>
   <speciesReference species="CC01814_cyto" stoichiometry="1" />
   <speciesReference species="CC00937_cyto" stoichiometry="1" />
  </listOfReactants>
  <listOfProducts>
   <speciesReference species="CC01815_cyto" stoichiometry="1" />
   <speciesReference species="CC00427_cyto" stoichiometry="1" />
  </listOfProducts>
 </reaction>

 <reaction id="CR00694_mito" name="ATP + Succinate + CoA __&gt; ADP + Succinyl_CoA " reversible="false">
  <listOfReactants>
   <speciesReference species="CC00232_mito" stoichiometry="1" />
   <speciesReference species="CC00269_mito" stoichiometry="1" />
   <speciesReference species="CC00240_mito" stoichiometry="1" />
  </listOfReactants>
  <listOfProducts>
   <speciesReference species="CC00238_mito" stoichiometry="1" />
   <speciesReference species="CC00313_mito" stoichiometry="1" />
  </listOfProducts>
 </reaction>

 <reaction id="CR00918_mito" name="3_Methyl_2_oxobutyrate + Lipoamide __&gt; S__2_Methylpropanoyl__dihydrolipoamide " reversible="false">
  <listOfReactants>
   <speciesReference species="CC00359_mito" stoichiometry="1" />
   <speciesReference species="CC00445_mito" stoichiometry="1" />
  </listOfReactants>
  <listOfProducts>
   <speciesReference species="CC01512_mito" stoichiometry="1" />
  </listOfProducts>
 </reaction>

 <reaction id="CR00409_cyto" name="Cholesterol_ester_ala __&gt; Cholesterol + Linolenate " reversible="false">
  <listOfReactants>
   <speciesReference species="CC02221_cyto" stoichiometry="1" />
  </listOfReactants>
  <listOfProducts>
   <speciesReference species="CC00398_cyto" stoichiometry="1" />
   <speciesReference species="CC01977_cyto" stoichiometry="1" />
  </listOfProducts>
 </reaction>

 <reaction id="CR00409_micro" name="Cholesterol_ester_ala __&gt; Cholesterol + Linolenate " reversible="false">
  <listOfReactants>
   <speciesReference species="CC02221_micro" stoichiometry="1" />
  </listOfReactants>
  <listOfProducts>
   <speciesReference species="CC00398_micro" stoichiometry="1" />
   <speciesReference species="CC01977_micro" stoichiometry="1" />
  </listOfProducts>
 </reaction>

 <reaction id="CR00409_lyso" name="Cholesterol_ester_ala __&gt; Cholesterol + Linolenate " reversible="false">
  <listOfReactants>
   <speciesReference species="CC02221_lyso" stoichiometry="1" />
  </listOfReactants>
  <listOfProducts>
   <speciesReference species="CC00398_lyso" stoichiometry="1" />
   <speciesReference species="CC01977_lyso" stoichiometry="1" />
  </listOfProducts>
 </reaction>

 <reaction id="CR00209_peroxy" name="3 CoA + Lignoceroyl_CoA + 3 O2 + 3 NAD+ __&gt; 3 Acetyl_CoA + 3 NADH + Stearoyl_CoA " reversible="false">
  <listOfReactants>
   <speciesReference species="CC00240_peroxy" stoichiometry="3" />
   <speciesReference species="CC00033_peroxy" stoichiometry="1" />
   <speciesReference species="CC00237_peroxy" stoichiometry="3" />
   <speciesReference species="CC00233_peroxy" stoichiometry="3" />
  </listOfReactants>
  <listOfProducts>
   <speciesReference species="CC00253_peroxy" stoichiometry="3" />
   <speciesReference species="CC00234_peroxy" stoichiometry="3" />
   <speciesReference species="CC00558_peroxy" stoichiometry="1" />
  </listOfProducts>
 </reaction>

 <reaction id="CR00196_peroxy" name="CoA + NAD+ + O2 + Tetracosatetraenoyl_CoA __&gt; Acetyl_CoA + Docosatetraenoyl_CoA + NADH " reversible="false">
  <listOfReactants>
   <speciesReference species="CC00240_peroxy" stoichiometry="1" />
   <speciesReference species="CC00233_peroxy" stoichiometry="1" />
   <speciesReference species="CC00237_peroxy" stoichiometry="1" />
   <speciesReference species="CC00218_peroxy" stoichiometry="1" />
  </listOfReactants>
  <listOfProducts>
   <speciesReference species="CC00253_peroxy" stoichiometry="1" />
   <speciesReference species="CC00143_peroxy" stoichiometry="1" />
   <speciesReference species="CC00234_peroxy" stoichiometry="1" />
  </listOfProducts>
 </reaction>

 <reaction id="CR00273_cyto" name="CMP_N_acetylneuraminate + C00237 + NADH __&gt; CMP_NeuNGc + NAD+ " reversible="false">
  <listOfReactants>
   <speciesReference species="CC00346_cyto" stoichiometry="1" />
   <speciesReference species="CC00435_cyto" stoichiometry="1" />
   <speciesReference species="CC00234_cyto" stoichiometry="1" />
  </listOfReactants>
  <listOfProducts>
   <speciesReference species="CC01382_cyto" stoichiometry="1" />
   <speciesReference species="CC00233_cyto" stoichiometry="1" />
  </listOfProducts>
 </reaction>

 <reaction id="CR00517_extYcyto" name="Citrate@ext __&gt; Citrate@cyto " reversible="false">
  <listOfReactants>
   <speciesReference species="CC00373_ext" stoichiometry="1" />
  </listOfReactants>
  <listOfProducts>
   <speciesReference species="CC00373_cyto" stoichiometry="1" />
  </listOfProducts>
 </reaction>

 <reaction id="CR00193_mitoYcyto" name="O2._@mito &lt;=&gt; O2._@cyto " reversible="true">
  <listOfReactants>
   <speciesReference species="CC00725_mito" stoichiometry="1" />
  </listOfReactants>
  <listOfProducts>
   <speciesReference species="CC00725_cyto" stoichiometry="1" />
  </listOfProducts>
 </reaction>

 <reaction id="CR00109_CC02220_lyso" name="Cholesterol_ester_lin __&gt; Cholesterol_ester_pool " reversible="false">
  <listOfReactants>
   <speciesReference species="CC02220_lyso" stoichiometry="1" />
  </listOfReactants>
  <listOfProducts>
   <speciesReference species="CC02172_lyso" stoichiometry="1" />
  </listOfProducts>
 </reaction>

 <reaction id="CR00109_CC02220_cyto" name="Cholesterol_ester_lin __&gt; Cholesterol_ester_pool " reversible="false">
  <listOfReactants>
   <speciesReference species="CC02220_cyto" stoichiometry="1" />
  </listOfReactants>
  <listOfProducts>
   <speciesReference species="CC02172_cyto" stoichiometry="1" />
  </listOfProducts>
 </reaction>

 <reaction id="CR01317_CC00087_mito" name="PS180_181 __&gt; PE180_181 " reversible="false">
  <listOfReactants>
   <speciesReference species="CC00087_mito" stoichiometry="1" />
  </listOfReactants>
  <listOfProducts>
   <speciesReference species="CC00103_mito" stoichiometry="1" />
  </listOfProducts>
 </reaction>

 <reaction id="CR01317_CC00087_lyso" name="PS180_181 __&gt; PE180_181 " reversible="false">
  <listOfReactants>
   <speciesReference species="CC00087_lyso" stoichiometry="1" />
  </listOfReactants>
  <listOfProducts>
   <speciesReference species="CC00103_lyso" stoichiometry="1" />
  </listOfProducts>
 </reaction>

 <reaction id="CR00558_CC00064_cyto" name="CDP_choline + DG204_224 __&gt; PC204_224 + CMP " reversible="false">
  <listOfReactants>
   <speciesReference species="CC00483_cyto" stoichiometry="1" />
   <speciesReference species="CC00064_cyto" stoichiometry="1" />
  </listOfReactants>
  <listOfProducts>
   <speciesReference species="CC00096_cyto" stoichiometry="1" />
   <speciesReference species="CC00280_cyto" stoichiometry="1" />
  </listOfProducts>
 </reaction>

 <reaction id="CR00793_CC00370_cyto" name="Sphinganine + Palmitoyl_CoA __&gt; Cerd180_160 + CoA " reversible="false">
  <listOfReactants>
   <speciesReference species="CC00776_cyto" stoichiometry="1" />
   <speciesReference species="CC00370_cyto" stoichiometry="1" />
  </listOfReactants>
  <listOfProducts>
   <speciesReference species="CC00198_cyto" stoichiometry="1" />
   <speciesReference species="CC00240_cyto" stoichiometry="1" />
  </listOfProducts>
 </reaction>

 <reaction id="CR00134_CC00192_lyso" name="Triacylglycerol_pool __&gt; TAG225_226_226 " reversible="false">
  <listOfReactants>
   <speciesReference species="CC02173_lyso" stoichiometry="1" />
  </listOfReactants>
  <listOfProducts>
   <speciesReference species="CC00192_lyso" stoichiometry="1" />
  </listOfProducts>
 </reaction>

 <reaction id="CR00668_cyto" name="Kynurenine &lt;=&gt; Anthranilate + Alanine " reversible="true">
  <listOfReactants>
   <speciesReference species="CC00498_cyto" stoichiometry="1" />
  </listOfReactants>
  <listOfProducts>
   <speciesReference species="CC00327_cyto" stoichiometry="1" />
   <speciesReference species="CC00268_cyto" stoichiometry="1" />
  </listOfProducts>
 </reaction>

 <reaction id="CR00480_CC00198_cyto" name="Cerd180_160 + O2 + NADPH __&gt; Cerd181_160 + NADP+ " reversible="false">
  <listOfReactants>
   <speciesReference species="CC00198_cyto" stoichiometry="1" />
   <speciesReference species="CC00237_cyto" stoichiometry="1" />
   <speciesReference species="CC00235_cyto" stoichiometry="1" />
  </listOfReactants>
  <listOfProducts>
   <speciesReference species="CC00200_cyto" stoichiometry="1" />
   <speciesReference species="CC00236_cyto" stoichiometry="1" />
  </listOfProducts>
 </reaction>

 <reaction id="CR00164_peroxyYcyto" name="Glucono_1,5_lactone_6P@peroxy __&gt; Glucono_1,5_lactone_6P@cyto " reversible="false">
  <listOfReactants>
   <speciesReference species="CC00953_peroxy" stoichiometry="1" />
  </listOfReactants>
  <listOfProducts>
   <speciesReference species="CC00953_cyto" stoichiometry="1" />
  </listOfProducts>
 </reaction>

 <reaction id="CR01358_cyto" name="GTP + IMP + Aspartate __&gt; GDP + Adenylosuccinate " reversible="false">
  <listOfReactants>
   <speciesReference species="CC00271_cyto" stoichiometry="1" />
   <speciesReference species="CC00348_cyto" stoichiometry="1" />
   <speciesReference species="CC00275_cyto" stoichiometry="1" />
  </listOfReactants>
  <listOfProducts>
   <speciesReference species="CC00263_cyto" stoichiometry="1" />
   <speciesReference species="CC01403_cyto" stoichiometry="1" />
  </listOfProducts>
 </reaction>

 <reaction id="CR01438_mito_mitoYcyto" name="L_Carnitine@mito __&gt; L_Carnitine@cyto " reversible="false">
  <listOfReactants>
   <speciesReference species="CC00490_mito" stoichiometry="1" />
  </listOfReactants>
  <listOfProducts>
   <speciesReference species="CC00490_cyto" stoichiometry="1" />
  </listOfProducts>
 </reaction>

 <reaction id="CR01043_extYcyto" name="L_Carnitine@ext __&gt; L_Carnitine@cyto " reversible="false">
  <listOfReactants>
   <speciesReference species="CC00490_ext" stoichiometry="1" />
  </listOfReactants>
  <listOfProducts>
   <speciesReference species="CC00490_cyto" stoichiometry="1" />
  </listOfProducts>
 </reaction>

 <reaction id="CR01438_cyto_cytoYmicro" name="L_Carnitine@cyto __&gt; L_Carnitine@micro " reversible="false">
  <listOfReactants>
   <speciesReference species="CC00490_cyto" stoichiometry="1" />
  </listOfReactants>
  <listOfProducts>
   <speciesReference species="CC00490_micro" stoichiometry="1" />
  </listOfProducts>
 </reaction>

 <reaction id="CR01438_cyto_cytoYperoxy" name="L_Carnitine@cyto __&gt; L_Carnitine@peroxy " reversible="false">
  <listOfReactants>
   <speciesReference species="CC00490_cyto" stoichiometry="1" />
  </listOfReactants>
  <listOfProducts>
   <speciesReference species="CC00490_peroxy" stoichiometry="1" />
  </listOfProducts>
 </reaction>

 <reaction id="CR00282_CC00238_mito" name="Thioredoxin + ADP __&gt; dADP + Oxidized thioredoxin " reversible="false">
  <listOfReactants>
   <speciesReference species="CC00509_mito" stoichiometry="1" />
   <speciesReference species="CC00238_mito" stoichiometry="1" />
  </listOfReactants>
  <listOfProducts>
   <speciesReference species="CC00412_mito" stoichiometry="1" />
   <speciesReference species="CC00510_mito" stoichiometry="1" />
  </listOfProducts>
 </reaction>

 <reaction id="CR00282_CC00238_cyto" name="Thioredoxin + ADP __&gt; dADP + Oxidized thioredoxin " reversible="false">
  <listOfReactants>
   <speciesReference species="CC00509_cyto" stoichiometry="1" />
   <speciesReference species="CC00238_cyto" stoichiometry="1" />
  </listOfReactants>
  <listOfProducts>
   <speciesReference species="CC00412_cyto" stoichiometry="1" />
   <speciesReference species="CC00510_cyto" stoichiometry="1" />
  </listOfProducts>
 </reaction>

 <reaction id="CR01359_cytoYmito" name="L_Lactate@cyto __&gt; L_Lactate@mito " reversible="false">
  <listOfReactants>
   <speciesReference species="CC00397_cyto" stoichiometry="1" />
  </listOfReactants>
  <listOfProducts>
   <speciesReference species="CC00397_mito" stoichiometry="1" />
  </listOfProducts>
 </reaction>

 <reaction id="CR01154_CC00397_extYcyto" name="L_Lactate@ext &lt;=&gt; L_Lactate@cyto " reversible="true">
  <listOfReactants>
   <speciesReference species="CC00397_ext" stoichiometry="1" />
  </listOfReactants>
  <listOfProducts>
   <speciesReference species="CC00397_cyto" stoichiometry="1" />
  </listOfProducts>
 </reaction>

 <reaction id="CR00904_CC00397_cytoYperoxy" name="L_Lactate@cyto __&gt; L_Lactate@peroxy " reversible="false">
  <listOfReactants>
   <speciesReference species="CC00397_cyto" stoichiometry="1" />
  </listOfReactants>
  <listOfProducts>
   <speciesReference species="CC00397_peroxy" stoichiometry="1" />
  </listOfProducts>
 </reaction>

 <reaction id="CR00911_cyto" name="NADPH + 3_Oxohexanoyl_ACP __&gt; D_3_Hydroxyhexanoyl_ACP + NADP+ " reversible="false">
  <listOfReactants>
   <speciesReference species="CC00235_cyto" stoichiometry="1" />
   <speciesReference species="CC01808_cyto" stoichiometry="1" />
  </listOfReactants>
  <listOfProducts>
   <speciesReference species="CC01809_cyto" stoichiometry="1" />
   <speciesReference species="CC00236_cyto" stoichiometry="1" />
  </listOfProducts>
 </reaction>

 <reaction id="CR01011_cyto" name="2_Oxoglutaramate __&gt; AKG + NH3 " reversible="false">
  <listOfReactants>
   <speciesReference species="CC00811_cyto" stoichiometry="1" />
  </listOfReactants>
  <listOfProducts>
   <speciesReference species="CC00255_cyto" stoichiometry="1" />
   <speciesReference species="CC00244_cyto" stoichiometry="1" />
  </listOfProducts>
 </reaction>

 <reaction id="CR01011_mito" name="2_Oxoglutaramate __&gt; AKG + NH3 " reversible="false">
  <listOfReactants>
   <speciesReference species="CC00811_mito" stoichiometry="1" />
  </listOfReactants>
  <listOfProducts>
   <speciesReference species="CC00255_mito" stoichiometry="1" />
   <speciesReference species="CC00244_mito" stoichiometry="1" />
  </listOfProducts>
 </reaction>

 <reaction id="CR00813_cytoYmito" name="Glutamate@cyto + Aspartate@mito __&gt; Glutamate@mito + Aspartate@cyto " reversible="false">
  <listOfReactants>
   <speciesReference species="CC00254_cyto" stoichiometry="1" />
   <speciesReference species="CC00275_mito" stoichiometry="1" />
  </listOfReactants>
  <listOfProducts>
   <speciesReference species="CC00254_mito" stoichiometry="1" />
   <speciesReference species="CC00275_cyto" stoichiometry="1" />
  </listOfProducts>
 </reaction>

 <reaction id="CR00233_cyto" name="ATP + Acetate __&gt; Acetyl adenylate " reversible="false">
  <listOfReactants>
   <speciesReference species="CC00232_cyto" stoichiometry="1" />
   <speciesReference species="CC00262_cyto" stoichiometry="1" />
  </listOfReactants>
  <listOfProducts>
   <speciesReference species="CC01891_cyto" stoichiometry="1" />
  </listOfProducts>
 </reaction>

 <reaction id="CR00695_cyto" name="ATP + 5_Phosphoribosylamine + Glycine __&gt; ADP + GAR " reversible="false">
  <listOfReactants>
   <speciesReference species="CC00232_cyto" stoichiometry="1" />
   <speciesReference species="CC01273_cyto" stoichiometry="1" />
   <speciesReference species="CC00265_cyto" stoichiometry="1" />
  </listOfReactants>
  <listOfProducts>
   <speciesReference species="CC00238_cyto" stoichiometry="1" />
   <speciesReference species="CC01410_cyto" stoichiometry="1" />
  </listOfProducts>
 </reaction>

 <reaction id="CR00330_cyto" name="UDP_glucose __&gt; Glucose_1P + UMP " reversible="false">
  <listOfReactants>
   <speciesReference species="CC00258_cyto" stoichiometry="1" />
  </listOfReactants>
  <listOfProducts>
   <speciesReference species="CC00323_cyto" stoichiometry="1" />
   <speciesReference species="CC00325_cyto" stoichiometry="1" />
  </listOfProducts>
 </reaction>

 <reaction id="CR01433_cyto" name="3_Ureidopropionate __&gt; beta_Alanine + NH3 " reversible="false">
  <listOfReactants>
   <speciesReference species="CC01195_cyto" stoichiometry="1" />
  </listOfReactants>
  <listOfProducts>
   <speciesReference species="CC00320_cyto" stoichiometry="1" />
   <speciesReference species="CC00244_cyto" stoichiometry="1" />
  </listOfProducts>
 </reaction>

 <reaction id="CR00362_mito" name="beta_Alanine + AKG &lt;=&gt; Glutamate + 3_Oxopropanoate " reversible="true">
  <listOfReactants>
   <speciesReference species="CC00320_mito" stoichiometry="1" />
   <speciesReference species="CC00255_mito" stoichiometry="1" />
  </listOfReactants>
  <listOfProducts>
   <speciesReference species="CC00254_mito" stoichiometry="1" />
   <speciesReference species="CC00423_mito" stoichiometry="1" />
  </listOfProducts>
 </reaction>

 <reaction id="CR00276_mito_mitoYcyto" name="Spermidine@mito &lt;=&gt; Spermidine@cyto " reversible="true">
  <listOfReactants>
   <speciesReference species="CC00489_mito" stoichiometry="1" />
  </listOfReactants>
  <listOfProducts>
   <speciesReference species="CC00489_cyto" stoichiometry="1" />
  </listOfProducts>
 </reaction>

 <reaction id="CR00276_cyto_cytoYext" name="Spermidine@cyto &lt;=&gt; Spermidine@ext " reversible="true">
  <listOfReactants>
   <speciesReference species="CC00489_cyto" stoichiometry="1" />
  </listOfReactants>
  <listOfProducts>
   <speciesReference species="CC00489_ext" stoichiometry="1" />
  </listOfProducts>
 </reaction>

 <reaction id="CR00365_CC00131_cyto" name="PI182_202 __&gt; Inositol_1P + DG182_202 " reversible="false">
  <listOfReactants>
   <speciesReference species="CC00131_cyto" stoichiometry="1" />
  </listOfReactants>
  <listOfProducts>
   <speciesReference species="CC00918_cyto" stoichiometry="1" />
   <speciesReference species="CC00067_cyto" stoichiometry="1" />
  </listOfProducts>
 </reaction>

 <reaction id="CR00365_CC00131_lyso" name="PI182_202 __&gt; Inositol_1P + DG182_202 " reversible="false">
  <listOfReactants>
   <speciesReference species="CC00131_lyso" stoichiometry="1" />
  </listOfReactants>
  <listOfProducts>
   <speciesReference species="CC00918_lyso" stoichiometry="1" />
   <speciesReference species="CC00067_lyso" stoichiometry="1" />
  </listOfProducts>
 </reaction>

 <reaction id="CR01271_cyto" name="ACP + Malonyl_CoA &lt;=&gt; CoA + Malonyl_ACP " reversible="true">
  <listOfReactants>
   <speciesReference species="CC00427_cyto" stoichiometry="1" />
   <speciesReference species="CC00306_cyto" stoichiometry="1" />
  </listOfReactants>
  <listOfProducts>
   <speciesReference species="CC00240_cyto" stoichiometry="1" />
   <speciesReference species="CC00937_cyto" stoichiometry="1" />
  </listOfProducts>
 </reaction>

 <reaction id="CR01241_cyto_cytoYmito" name="Taurine@cyto &lt;=&gt; Taurine@mito " reversible="true">
  <listOfReactants>
   <speciesReference species="CC00442_cyto" stoichiometry="1" />
  </listOfReactants>
  <listOfProducts>
   <speciesReference species="CC00442_mito" stoichiometry="1" />
  </listOfProducts>
 </reaction>

 <reaction id="CR01241_ext_extYcyto" name="Taurine@ext &lt;=&gt; Taurine@cyto " reversible="true">
  <listOfReactants>
   <speciesReference species="CC00442_ext" stoichiometry="1" />
  </listOfReactants>
  <listOfProducts>
   <speciesReference species="CC00442_cyto" stoichiometry="1" />
  </listOfProducts>
 </reaction>

 <reaction id="CR01241_cyto_cytoYperoxy" name="Taurine@cyto &lt;=&gt; Taurine@peroxy " reversible="true">
  <listOfReactants>
   <speciesReference species="CC00442_cyto" stoichiometry="1" />
  </listOfReactants>
  <listOfProducts>
   <speciesReference species="CC00442_peroxy" stoichiometry="1" />
  </listOfProducts>
 </reaction>

 <reaction id="CR01317_CC00092_lyso" name="PS225_226 __&gt; PE225_226 " reversible="false">
  <listOfReactants>
   <speciesReference species="CC00092_lyso" stoichiometry="1" />
  </listOfReactants>
  <listOfProducts>
   <speciesReference species="CC00108_lyso" stoichiometry="1" />
  </listOfProducts>
 </reaction>

 <reaction id="CR01317_CC00092_mito" name="PS225_226 __&gt; PE225_226 " reversible="false">
  <listOfReactants>
   <speciesReference species="CC00092_mito" stoichiometry="1" />
  </listOfReactants>
  <listOfProducts>
   <speciesReference species="CC00108_mito" stoichiometry="1" />
  </listOfProducts>
 </reaction>

 <reaction id="CR00933_lyso_CC00213_lysoYmicro" name="LPC204_00@lyso __&gt; LPC204_00@endo " reversible="false">
  <listOfReactants>
   <speciesReference species="CC00213_lyso" stoichiometry="1" />
  </listOfReactants>
  <listOfProducts>
   <speciesReference species="CC00213_micro" stoichiometry="1" />
  </listOfProducts>
 </reaction>

 <reaction id="CR00933_cyto_CC00213_cytoYmicro" name="LPC204_00@cyto __&gt; LPC204_00@golgi " reversible="false">
  <listOfReactants>
   <speciesReference species="CC00213_cyto" stoichiometry="1" />
  </listOfReactants>
  <listOfProducts>
   <speciesReference species="CC00213_micro" stoichiometry="1" />
  </listOfProducts>
 </reaction>

 <reaction id="CR00297_cyto" name="5,10_Methylene_THF + NADPH __&gt; 5_Methyl_THF + NADP+ " reversible="false">
  <listOfReactants>
   <speciesReference species="CC00360_cyto" stoichiometry="1" />
   <speciesReference species="CC00235_cyto" stoichiometry="1" />
  </listOfReactants>
  <listOfProducts>
   <speciesReference species="CC00578_cyto" stoichiometry="1" />
   <speciesReference species="CC00236_cyto" stoichiometry="1" />
  </listOfProducts>
 </reaction>

 <reaction id="CR00470_cyto" name="ATP + CMP &lt;=&gt; ADP + CDP " reversible="true">
  <listOfReactants>
   <speciesReference species="CC00232_cyto" stoichiometry="1" />
   <speciesReference species="CC00280_cyto" stoichiometry="1" />
  </listOfReactants>
  <listOfProducts>
   <speciesReference species="CC00238_cyto" stoichiometry="1" />
   <speciesReference species="CC00330_cyto" stoichiometry="1" />
  </listOfProducts>
 </reaction>

 <reaction id="CR00470_mito" name="ATP + CMP &lt;=&gt; ADP + CDP " reversible="true">
  <listOfReactants>
   <speciesReference species="CC00232_mito" stoichiometry="1" />
   <speciesReference species="CC00280_mito" stoichiometry="1" />
  </listOfReactants>
  <listOfProducts>
   <speciesReference species="CC00238_mito" stoichiometry="1" />
   <speciesReference species="CC00330_mito" stoichiometry="1" />
  </listOfProducts>
 </reaction>

 <reaction id="CR01273_CC02461_mito" name="CDP_DG182_183 + sn_Glycerol_3P __&gt; PGP182_183 + CMP " reversible="false">
  <listOfReactants>
   <speciesReference species="CC02461_mito" stoichiometry="1" />
   <speciesReference species="CC00315_mito" stoichiometry="1" />
  </listOfReactants>
  <listOfProducts>
   <speciesReference species="CC00111_mito" stoichiometry="1" />
   <speciesReference species="CC00280_mito" stoichiometry="1" />
  </listOfProducts>
 </reaction>

 <reaction id="CR00499_cyto" name="Acetaldehyde + NAD+ __&gt; Acetate + NADH " reversible="false">
  <listOfReactants>
   <speciesReference species="CC00307_cyto" stoichiometry="1" />
   <speciesReference species="CC00233_cyto" stoichiometry="1" />
  </listOfReactants>
  <listOfProducts>
   <speciesReference species="CC00262_cyto" stoichiometry="1" />
   <speciesReference species="CC00234_cyto" stoichiometry="1" />
  </listOfProducts>
 </reaction>

 <reaction id="CR01461_cyto" name="gamma_Glutamyl_cysteine __&gt; Cysteine + 5_Oxoproline " reversible="false">
  <listOfReactants>
   <speciesReference species="CC00707_cyto" stoichiometry="1" />
  </listOfReactants>
  <listOfProducts>
   <speciesReference species="CC00319_cyto" stoichiometry="1" />
   <speciesReference species="CC01076_cyto" stoichiometry="1" />
  </listOfProducts>
 </reaction>

 <reaction id="CR01003_mito" name="Oxidized thioredoxin + NADPH __&gt; Thioredoxin + NADP+ " reversible="false">
  <listOfReactants>
   <speciesReference species="CC00510_mito" stoichiometry="1" />
   <speciesReference species="CC00235_mito" stoichiometry="1" />
  </listOfReactants>
  <listOfProducts>
   <speciesReference species="CC00509_mito" stoichiometry="1" />
   <speciesReference species="CC00236_mito" stoichiometry="1" />
  </listOfProducts>
 </reaction>

 <reaction id="CR01003_cyto" name="Oxidized thioredoxin + NADPH __&gt; Thioredoxin + NADP+ " reversible="false">
  <listOfReactants>
   <speciesReference species="CC00510_cyto" stoichiometry="1" />
   <speciesReference species="CC00235_cyto" stoichiometry="1" />
  </listOfReactants>
  <listOfProducts>
   <speciesReference species="CC00509_cyto" stoichiometry="1" />
   <speciesReference species="CC00236_cyto" stoichiometry="1" />
  </listOfProducts>
 </reaction>

 <reaction id="CR01039_cytoYmicro" name="UDP_N_acetyl_D_galactosamine@cyto + UMP@golgi __&gt; UDP_N_acetyl_D_galactosamine@golgi + UMP@cyto " reversible="false">
  <listOfReactants>
   <speciesReference species="CC00410_cyto" stoichiometry="1" />
   <speciesReference species="CC00325_micro" stoichiometry="1" />
  </listOfReactants>
  <listOfProducts>
   <speciesReference species="CC00410_micro" stoichiometry="1" />
   <speciesReference species="CC00325_cyto" stoichiometry="1" />
  </listOfProducts>
 </reaction>

 <reaction id="CR01327_cyto" name="GDP_mannose __&gt; GDP_4_dehydro_6_deoxy_D_mannose " reversible="false">
  <listOfReactants>
   <speciesReference species="CC00318_cyto" stoichiometry="1" />
  </listOfReactants>
  <listOfProducts>
   <speciesReference species="CC00948_cyto" stoichiometry="1" />
  </listOfProducts>
 </reaction>

 <reaction id="CR00718_lyso_CC00100_lysoYmicro" name="PC225_226@lyso __&gt; PC225_226@endo " reversible="false">
  <listOfReactants>
   <speciesReference species="CC00100_lyso" stoichiometry="1" />
  </listOfReactants>
  <listOfProducts>
   <speciesReference species="CC00100_micro" stoichiometry="1" />
  </listOfProducts>
 </reaction>

 <reaction id="CR00718_cyto_CC00100_cytoYmicro" name="PC225_226@cyto __&gt; PC225_226@endo " reversible="false">
  <listOfReactants>
   <speciesReference species="CC00100_cyto" stoichiometry="1" />
  </listOfReactants>
  <listOfProducts>
   <speciesReference species="CC00100_micro" stoichiometry="1" />
  </listOfProducts>
 </reaction>

 <reaction id="CR00718_endo_CC00100_microYmito" name="PC225_226@endo __&gt; PC225_226@mito " reversible="false">
  <listOfReactants>
   <speciesReference species="CC00100_micro" stoichiometry="1" />
  </listOfReactants>
  <listOfProducts>
   <speciesReference species="CC00100_mito" stoichiometry="1" />
  </listOfProducts>
 </reaction>

 <reaction id="CR00787_cyto" name="2 H2O2 __&gt; O2 " reversible="false">
  <listOfReactants>
   <speciesReference species="CC00256_cyto" stoichiometry="2" />
  </listOfReactants>
  <listOfProducts>
   <speciesReference species="CC00237_cyto" stoichiometry="1" />
  </listOfProducts>
 </reaction>

 <reaction id="CR00787_peroxy" name="2 H2O2 __&gt; O2 " reversible="false">
  <listOfReactants>
   <speciesReference species="CC00256_peroxy" stoichiometry="2" />
  </listOfReactants>
  <listOfProducts>
   <speciesReference species="CC00237_peroxy" stoichiometry="1" />
  </listOfProducts>
 </reaction>

 <reaction id="CR00787_mito" name="2 H2O2 __&gt; O2 " reversible="false">
  <listOfReactants>
   <speciesReference species="CC00256_mito" stoichiometry="2" />
  </listOfReactants>
  <listOfProducts>
   <speciesReference species="CC00237_mito" stoichiometry="1" />
  </listOfProducts>
 </reaction>

 <reaction id="CR00901_CC00353_cytoYmito" name="Histidine@cyto __&gt; Histidine@mito " reversible="false">
  <listOfReactants>
   <speciesReference species="CC00353_cyto" stoichiometry="1" />
  </listOfReactants>
  <listOfProducts>
   <speciesReference species="CC00353_mito" stoichiometry="1" />
  </listOfProducts>
 </reaction>

 <reaction id="CR00557_extYcyto" name="Histidine@ext __&gt; Histidine@cyto " reversible="false">
  <listOfReactants>
   <speciesReference species="CC00353_ext" stoichiometry="1" />
  </listOfReactants>
  <listOfProducts>
   <speciesReference species="CC00353_cyto" stoichiometry="1" />
  </listOfProducts>
 </reaction>

 <reaction id="CR00771_cyto" name="Deoxyadenosine &lt;=&gt; 2_Deoxy_D_ribose_1P + Adenine " reversible="true">
  <listOfReactants>
   <speciesReference species="CC00651_cyto" stoichiometry="1" />
  </listOfReactants>
  <listOfProducts>
   <speciesReference species="CC00709_cyto" stoichiometry="1" />
   <speciesReference species="CC00364_cyto" stoichiometry="1" />
  </listOfProducts>
 </reaction>

 <reaction id="CR00134_CC00194_lyso" name="Triacylglycerol_pool __&gt; TAG203_204_205 " reversible="false">
  <listOfReactants>
   <speciesReference species="CC02173_lyso" stoichiometry="1" />
  </listOfReactants>
  <listOfProducts>
   <speciesReference species="CC00194_lyso" stoichiometry="1" />
  </listOfProducts>
 </reaction>

 <reaction id="CR01305_cyto" name="SAM + Tryptamine &lt;=&gt; SAH + N_Methyltryptamine " reversible="true">
  <listOfReactants>
   <speciesReference species="CC00249_cyto" stoichiometry="1" />
   <speciesReference species="CC00548_cyto" stoichiometry="1" />
  </listOfReactants>
  <listOfProducts>
   <speciesReference species="CC00251_cyto" stoichiometry="1" />
   <speciesReference species="CC01943_cyto" stoichiometry="1" />
  </listOfProducts>
 </reaction>

 <reaction id="CR00472_cyto" name="Glycogenin_G11 __&gt; Glycogenin_G4G7 " reversible="false">
  <listOfReactants>
   <speciesReference species="CC02325_cyto" stoichiometry="1" />
  </listOfReactants>
  <listOfProducts>
   <speciesReference species="CC02326_cyto" stoichiometry="1" />
  </listOfProducts>
 </reaction>

 <reaction id="CR01275_lyso_lysoYcyto" name="ApoB100@lyso __&gt; ApoB100@cyto " reversible="false">
  <listOfReactants>
   <speciesReference species="CC00225_lyso" stoichiometry="1" />
  </listOfReactants>
  <listOfProducts>
   <speciesReference species="CC00225_cyto" stoichiometry="1" />
  </listOfProducts>
 </reaction>

 <reaction id="CR01010_cyto" name="HMG_CoA + 2 NADPH __&gt; _R__Mevalonate + CoA + 2 NADP+ " reversible="false">
  <listOfReactants>
   <speciesReference species="CC00522_cyto" stoichiometry="1" />
   <speciesReference species="CC00235_cyto" stoichiometry="2" />
  </listOfReactants>
  <listOfProducts>
   <speciesReference species="CC00563_cyto" stoichiometry="1" />
   <speciesReference species="CC00240_cyto" stoichiometry="1" />
   <speciesReference species="CC00236_cyto" stoichiometry="2" />
  </listOfProducts>
 </reaction>

 <reaction id="CR01010_peroxy" name="HMG_CoA + 2 NADPH __&gt; _R__Mevalonate + CoA + 2 NADP+ " reversible="false">
  <listOfReactants>
   <speciesReference species="CC00522_peroxy" stoichiometry="1" />
   <speciesReference species="CC00235_peroxy" stoichiometry="2" />
  </listOfReactants>
  <listOfProducts>
   <speciesReference species="CC00563_peroxy" stoichiometry="1" />
   <speciesReference species="CC00240_peroxy" stoichiometry="1" />
   <speciesReference species="CC00236_peroxy" stoichiometry="2" />
  </listOfProducts>
 </reaction>

 <reaction id="CR00008_cyto" name="36 Alanine + Cysteine + 20 Aspartate + 60 Glutamate + Phenylalanine + 3 Glycine + 2 Histidine + 12 Isoleucine + 38 Lysine + 34 Leucine + 7 Methionine + 7 Asparagine + Proline + 15 Glutamine + 14 Arginine + 11 Serine + 9 Threonine + 8 Valine + 6 Tyrosine __&gt; Tropomyosin_alpha3_chain " reversible="false">
  <listOfReactants>
   <speciesReference species="CC00268_cyto" stoichiometry="36" />
   <speciesReference species="CC00319_cyto" stoichiometry="1" />
   <speciesReference species="CC00275_cyto" stoichiometry="20" />
   <speciesReference species="CC00254_cyto" stoichiometry="60" />
   <speciesReference species="CC00301_cyto" stoichiometry="1" />
   <speciesReference species="CC00265_cyto" stoichiometry="3" />
   <speciesReference species="CC00353_cyto" stoichiometry="2" />
   <speciesReference species="CC00554_cyto" stoichiometry="12" />
   <speciesReference species="CC00273_cyto" stoichiometry="38" />
   <speciesReference species="CC00341_cyto" stoichiometry="34" />
   <speciesReference species="CC00295_cyto" stoichiometry="7" />
   <speciesReference species="CC00368_cyto" stoichiometry="7" />
   <speciesReference species="CC00365_cyto" stoichiometry="0" />
   <speciesReference species="CC00287_cyto" stoichiometry="15" />
   <speciesReference species="CC00285_cyto" stoichiometry="14" />
   <speciesReference species="CC00288_cyto" stoichiometry="11" />
   <speciesReference species="CC00399_cyto" stoichiometry="9" />
   <speciesReference species="CC00394_cyto" stoichiometry="8" />
   <speciesReference species="CC00305_cyto" stoichiometry="6" />
  </listOfReactants>
  <listOfProducts>
   <speciesReference species="CC00008_cyto" stoichiometry="1" />
  </listOfProducts>
 </reaction>

 <reaction id="CR01449_cyto" name="Homocarnosine &lt;=&gt; 4_Aminobutyrate + Histidine " reversible="true">
  <listOfReactants>
   <speciesReference species="CC00796_cyto" stoichiometry="1" />
  </listOfReactants>
  <listOfProducts>
   <speciesReference species="CC00504_cyto" stoichiometry="1" />
   <speciesReference species="CC00353_cyto" stoichiometry="1" />
  </listOfProducts>
 </reaction>

 <reaction id="CR00165_cytoYmito" name="4_Aminobutyrate@cyto __&gt; 4_Aminobutyrate@mito " reversible="false">
  <listOfReactants>
   <speciesReference species="CC00504_cyto" stoichiometry="1" />
  </listOfReactants>
  <listOfProducts>
   <speciesReference species="CC00504_mito" stoichiometry="1" />
  </listOfProducts>
 </reaction>

 <reaction id="CR01331_extYcyto" name="4_Aminobutyrate@ext __&gt; 4_Aminobutyrate@cyto " reversible="false">
  <listOfReactants>
   <speciesReference species="CC00504_ext" stoichiometry="1" />
  </listOfReactants>
  <listOfProducts>
   <speciesReference species="CC00504_cyto" stoichiometry="1" />
  </listOfProducts>
 </reaction>

 <reaction id="CR00633_mito" name="3_Hydroxypropionyl_CoA &lt;=&gt; Acrylyl_CoA " reversible="true">
  <listOfReactants>
   <speciesReference species="CC01776_mito" stoichiometry="1" />
  </listOfReactants>
  <listOfProducts>
   <speciesReference species="CC00799_mito" stoichiometry="1" />
  </listOfProducts>
 </reaction>

 <reaction id="CR00145_CC00148_cyto" name="8Z_11Z_14Z_17Z_eicosatetraenoyl_CoA + DG180_181 __&gt; TAG180_181_204 + CoA " reversible="false">
  <listOfReactants>
   <speciesReference species="CC00148_cyto" stoichiometry="1" />
   <speciesReference species="CC00063_cyto" stoichiometry="1" />
  </listOfReactants>
  <listOfProducts>
   <speciesReference species="CC00166_cyto" stoichiometry="1" />
   <speciesReference species="CC00240_cyto" stoichiometry="1" />
  </listOfProducts>
 </reaction>

 <reaction id="CR00596_mito" name="_S__3_Hydroxy_2_methylbutyryl_CoA &lt;=&gt; Tiglyl_CoA " reversible="true">
  <listOfReactants>
   <speciesReference species="CC01507_mito" stoichiometry="1" />
  </listOfReactants>
  <listOfProducts>
   <speciesReference species="CC01322_mito" stoichiometry="1" />
  </listOfProducts>
 </reaction>

 <reaction id="CR00109_CC00045_lyso" name="Cholesterol_ester_acetate __&gt; Cholesterol_ester_pool " reversible="false">
  <listOfReactants>
   <speciesReference species="CC00045_lyso" stoichiometry="1" />
  </listOfReactants>
  <listOfProducts>
   <speciesReference species="CC02172_lyso" stoichiometry="1" />
  </listOfProducts>
 </reaction>

 <reaction id="CR00109_CC00045_cyto" name="Cholesterol_ester_acetate __&gt; Cholesterol_ester_pool " reversible="false">
  <listOfReactants>
   <speciesReference species="CC00045_cyto" stoichiometry="1" />
  </listOfReactants>
  <listOfProducts>
   <speciesReference species="CC02172_cyto" stoichiometry="1" />
  </listOfProducts>
 </reaction>

 <reaction id="CR00134_CC00186_lyso" name="Triacylglycerol_pool __&gt; TAG182_202_203 " reversible="false">
  <listOfReactants>
   <speciesReference species="CC02173_lyso" stoichiometry="1" />
  </listOfReactants>
  <listOfProducts>
   <speciesReference species="CC00186_lyso" stoichiometry="1" />
  </listOfProducts>
 </reaction>

 <reaction id="CR01312_CC00106_cyto" name="PE182_203 __&gt; DG182_203_P + Ethanolamine " reversible="false">
  <listOfReactants>
   <speciesReference species="CC00106_cyto" stoichiometry="1" />
  </listOfReactants>
  <listOfProducts>
   <speciesReference species="CC00074_cyto" stoichiometry="1" />
   <speciesReference species="CC00400_cyto" stoichiometry="1" />
  </listOfProducts>
 </reaction>

 <reaction id="CR00686_mito" name="2_Methylbutyryl_CoA __&gt; Tiglyl_CoA " reversible="false">
  <listOfReactants>
   <speciesReference species="CC00852_mito" stoichiometry="1" />
  </listOfReactants>
  <listOfProducts>
   <speciesReference species="CC01322_mito" stoichiometry="1" />
  </listOfProducts>
 </reaction>

 <reaction id="CR01418_cytoYperoxy" name="_R__Mevalonate@cyto &lt;=&gt; _R__Mevalonate@peroxy " reversible="true">
  <listOfReactants>
   <speciesReference species="CC00563_cyto" stoichiometry="1" />
  </listOfReactants>
  <listOfProducts>
   <speciesReference species="CC00563_peroxy" stoichiometry="1" />
  </listOfProducts>
 </reaction>

 <reaction id="CR01250_extYcyto" name="Ascorbate@ext __&gt; Ascorbate@cyto " reversible="false">
  <listOfReactants>
   <speciesReference species="CC00294_ext" stoichiometry="1" />
  </listOfReactants>
  <listOfProducts>
   <speciesReference species="CC00294_cyto" stoichiometry="1" />
  </listOfProducts>
 </reaction>

 <reaction id="CR00134_CC00182_lyso" name="Triacylglycerol_pool __&gt; TAG182_203_205 " reversible="false">
  <listOfReactants>
   <speciesReference species="CC02173_lyso" stoichiometry="1" />
  </listOfReactants>
  <listOfProducts>
   <speciesReference species="CC00182_lyso" stoichiometry="1" />
  </listOfProducts>
 </reaction>

 <reaction id="CR00282_CC00330_mito" name="Thioredoxin + CDP __&gt; dCDP + Oxidized thioredoxin " reversible="false">
  <listOfReactants>
   <speciesReference species="CC00509_mito" stoichiometry="1" />
   <speciesReference species="CC00330_mito" stoichiometry="1" />
  </listOfReactants>
  <listOfProducts>
   <speciesReference species="CC00726_mito" stoichiometry="1" />
   <speciesReference species="CC00510_mito" stoichiometry="1" />
  </listOfProducts>
 </reaction>

 <reaction id="CR00282_CC00330_cyto" name="Thioredoxin + CDP __&gt; dCDP + Oxidized thioredoxin " reversible="false">
  <listOfReactants>
   <speciesReference species="CC00509_cyto" stoichiometry="1" />
   <speciesReference species="CC00330_cyto" stoichiometry="1" />
  </listOfReactants>
  <listOfProducts>
   <speciesReference species="CC00726_cyto" stoichiometry="1" />
   <speciesReference species="CC00510_cyto" stoichiometry="1" />
  </listOfProducts>
 </reaction>

 <reaction id="CR01174_cyto" name="Hydroxypyruvate + NADPH __&gt; Glycerate + NADP+ " reversible="false">
  <listOfReactants>
   <speciesReference species="CC00383_cyto" stoichiometry="1" />
   <speciesReference species="CC00235_cyto" stoichiometry="1" />
  </listOfReactants>
  <listOfProducts>
   <speciesReference species="CC00455_cyto" stoichiometry="1" />
   <speciesReference species="CC00236_cyto" stoichiometry="1" />
  </listOfProducts>
 </reaction>

 <reaction id="CR01204_cyto" name="Cysteine + AKG &lt;=&gt; Mercaptopyruvate + Glutamate " reversible="true">
  <listOfReactants>
   <speciesReference species="CC00319_cyto" stoichiometry="1" />
   <speciesReference species="CC00255_cyto" stoichiometry="1" />
  </listOfReactants>
  <listOfProducts>
   <speciesReference species="CC00820_cyto" stoichiometry="1" />
   <speciesReference species="CC00254_cyto" stoichiometry="1" />
  </listOfProducts>
 </reaction>

 <reaction id="CR01204_mito" name="Cysteine + AKG &lt;=&gt; Mercaptopyruvate + Glutamate " reversible="true">
  <listOfReactants>
   <speciesReference species="CC00319_mito" stoichiometry="1" />
   <speciesReference species="CC00255_mito" stoichiometry="1" />
  </listOfReactants>
  <listOfProducts>
   <speciesReference species="CC00820_mito" stoichiometry="1" />
   <speciesReference species="CC00254_mito" stoichiometry="1" />
  </listOfProducts>
 </reaction>

 <reaction id="CR00653_CC00074_cyto" name="DG182_203_P __&gt; DG182_203 " reversible="false">
  <listOfReactants>
   <speciesReference species="CC00074_cyto" stoichiometry="1" />
  </listOfReactants>
  <listOfProducts>
   <speciesReference species="CC00066_cyto" stoichiometry="1" />
  </listOfProducts>
 </reaction>

 <reaction id="CR01119_cyto" name="PRPP + Adenine __&gt; AMP " reversible="false">
  <listOfReactants>
   <speciesReference species="CC00337_cyto" stoichiometry="1" />
   <speciesReference species="CC00364_cyto" stoichiometry="1" />
  </listOfReactants>
  <listOfProducts>
   <speciesReference species="CC00250_cyto" stoichiometry="1" />
  </listOfProducts>
 </reaction>

 <reaction id="CR01430_cyto" name="Glucose_6P + NADP+ __&gt; NADPH + Glucono_1,5_lactone_6P " reversible="false">
  <listOfReactants>
   <speciesReference species="CC00314_cyto" stoichiometry="1" />
   <speciesReference species="CC00236_cyto" stoichiometry="1" />
  </listOfReactants>
  <listOfProducts>
   <speciesReference species="CC00235_cyto" stoichiometry="1" />
   <speciesReference species="CC00953_cyto" stoichiometry="1" />
  </listOfProducts>
 </reaction>

 <reaction id="CR01430_peroxy" name="Glucose_6P + NADP+ __&gt; NADPH + Glucono_1,5_lactone_6P " reversible="false">
  <listOfReactants>
   <speciesReference species="CC00314_peroxy" stoichiometry="1" />
   <speciesReference species="CC00236_peroxy" stoichiometry="1" />
  </listOfReactants>
  <listOfProducts>
   <speciesReference species="CC00235_peroxy" stoichiometry="1" />
   <speciesReference species="CC00953_peroxy" stoichiometry="1" />
  </listOfProducts>
 </reaction>

 <reaction id="CR01430_micro" name="Glucose_6P + NADP+ __&gt; NADPH + Glucono_1,5_lactone_6P " reversible="false">
  <listOfReactants>
   <speciesReference species="CC00314_micro" stoichiometry="1" />
   <speciesReference species="CC00236_micro" stoichiometry="1" />
  </listOfReactants>
  <listOfProducts>
   <speciesReference species="CC00235_micro" stoichiometry="1" />
   <speciesReference species="CC00953_micro" stoichiometry="1" />
  </listOfProducts>
 </reaction>

 <reaction id="CR00823_lyso_CC00179_lysoYmicro" name="TAG182_204_226@lyso __&gt; TAG182_204_226@endo " reversible="false">
  <listOfReactants>
   <speciesReference species="CC00179_lyso" stoichiometry="1" />
  </listOfReactants>
  <listOfProducts>
   <speciesReference species="CC00179_micro" stoichiometry="1" />
  </listOfProducts>
 </reaction>

 <reaction id="CR00823_cyto_CC00179_cytoYmicro" name="TAG182_204_226@cyto __&gt; TAG182_204_226@golgi " reversible="false">
  <listOfReactants>
   <speciesReference species="CC00179_cyto" stoichiometry="1" />
  </listOfReactants>
  <listOfProducts>
   <speciesReference species="CC00179_micro" stoichiometry="1" />
  </listOfProducts>
 </reaction>

 <reaction id="CR00238_CC00066_cyto" name="DG182_203 + CDP_ethanolamine __&gt; PE182_203 + CMP " reversible="false">
  <listOfReactants>
   <speciesReference species="CC00066_cyto" stoichiometry="1" />
   <speciesReference species="CC00653_cyto" stoichiometry="1" />
  </listOfReactants>
  <listOfProducts>
   <speciesReference species="CC00106_cyto" stoichiometry="1" />
   <speciesReference species="CC00280_cyto" stoichiometry="1" />
  </listOfProducts>
 </reaction>

 <reaction id="CR00671_cyto" name="Deoxyinosine __&gt; Hypoxanthine + 2_Deoxy_D_ribose_1P " reversible="false">
  <listOfReactants>
   <speciesReference species="CC01712_cyto" stoichiometry="1" />
  </listOfReactants>
  <listOfProducts>
   <speciesReference species="CC00458_cyto" stoichiometry="1" />
   <speciesReference species="CC00709_cyto" stoichiometry="1" />
  </listOfProducts>
 </reaction>

 <reaction id="CR01179_cyto" name="ATP + Citrate + CoA __&gt; ADP + Acetyl_CoA + OAA " reversible="false">
  <listOfReactants>
   <speciesReference species="CC00232_cyto" stoichiometry="1" />
   <speciesReference species="CC00373_cyto" stoichiometry="1" />
   <speciesReference species="CC00240_cyto" stoichiometry="1" />
  </listOfReactants>
  <listOfProducts>
   <speciesReference species="CC00238_cyto" stoichiometry="1" />
   <speciesReference species="CC00253_cyto" stoichiometry="1" />
   <speciesReference species="CC00264_cyto" stoichiometry="1" />
  </listOfProducts>
 </reaction>

 <reaction id="CR00718_cyto_CC00096_cytoYmicro" name="PC204_224@cyto __&gt; PC204_224@endo " reversible="false">
  <listOfReactants>
   <speciesReference species="CC00096_cyto" stoichiometry="1" />
  </listOfReactants>
  <listOfProducts>
   <speciesReference species="CC00096_micro" stoichiometry="1" />
  </listOfProducts>
 </reaction>

 <reaction id="CR00718_lyso_CC00096_lysoYmicro" name="PC204_224@lyso __&gt; PC204_224@endo " reversible="false">
  <listOfReactants>
   <speciesReference species="CC00096_lyso" stoichiometry="1" />
  </listOfReactants>
  <listOfProducts>
   <speciesReference species="CC00096_micro" stoichiometry="1" />
  </listOfProducts>
 </reaction>

 <reaction id="CR00718_endo_CC00096_microYmito" name="PC204_224@endo __&gt; PC204_224@mito " reversible="false">
  <listOfReactants>
   <speciesReference species="CC00096_micro" stoichiometry="1" />
  </listOfReactants>
  <listOfProducts>
   <speciesReference species="CC00096_mito" stoichiometry="1" />
  </listOfProducts>
 </reaction>

 <reaction id="CR00345_mito" name="ATP + CDP &lt;=&gt; ADP + CTP " reversible="true">
  <listOfReactants>
   <speciesReference species="CC00232_mito" stoichiometry="1" />
   <speciesReference species="CC00330_mito" stoichiometry="1" />
  </listOfReactants>
  <listOfProducts>
   <speciesReference species="CC00238_mito" stoichiometry="1" />
   <speciesReference species="CC00286_mito" stoichiometry="1" />
  </listOfProducts>
 </reaction>

 <reaction id="CR00345_cyto" name="ATP + CDP &lt;=&gt; ADP + CTP " reversible="true">
  <listOfReactants>
   <speciesReference species="CC00232_cyto" stoichiometry="1" />
   <speciesReference species="CC00330_cyto" stoichiometry="1" />
  </listOfReactants>
  <listOfProducts>
   <speciesReference species="CC00238_cyto" stoichiometry="1" />
   <speciesReference species="CC00286_cyto" stoichiometry="1" />
  </listOfProducts>
 </reaction>

 <reaction id="CR00594_lyso_CC00093_lysoYmicro" name="PS203_204@lyso &lt;=&gt; PS203_204@endo " reversible="true">
  <listOfReactants>
   <speciesReference species="CC00093_lyso" stoichiometry="1" />
  </listOfReactants>
  <listOfProducts>
   <speciesReference species="CC00093_micro" stoichiometry="1" />
  </listOfProducts>
 </reaction>

 <reaction id="CR00594_endo_CC00093_microYmito" name="PS203_204@endo &lt;=&gt; PS203_204@mito " reversible="true">
  <listOfReactants>
   <speciesReference species="CC00093_micro" stoichiometry="1" />
  </listOfReactants>
  <listOfProducts>
   <speciesReference species="CC00093_mito" stoichiometry="1" />
  </listOfProducts>
 </reaction>

 <reaction id="CR00594_cyto_CC00093_cytoYmicro" name="PS203_204@cyto &lt;=&gt; PS203_204@endo " reversible="true">
  <listOfReactants>
   <speciesReference species="CC00093_cyto" stoichiometry="1" />
  </listOfReactants>
  <listOfProducts>
   <speciesReference species="CC00093_micro" stoichiometry="1" />
  </listOfProducts>
 </reaction>

 <reaction id="CR00134_CC00153_lyso" name="Triacylglycerol_pool __&gt; TAG160_161_183 " reversible="false">
  <listOfReactants>
   <speciesReference species="CC02173_lyso" stoichiometry="1" />
  </listOfReactants>
  <listOfProducts>
   <speciesReference species="CC00153_lyso" stoichiometry="1" />
  </listOfProducts>
 </reaction>

 <reaction id="CR00019_CC00072_cyto" name="CTP + DG204_224_P __&gt; CDP_DG204_222 " reversible="false">
  <listOfReactants>
   <speciesReference species="CC00286_cyto" stoichiometry="1" />
   <speciesReference species="CC00072_cyto" stoichiometry="1" />
  </listOfReactants>
  <listOfProducts>
   <speciesReference species="CC00080_cyto" stoichiometry="1" />
  </listOfProducts>
 </reaction>

 <reaction id="CR00019_CC00072_mito" name="CTP + DG204_224_P __&gt; CDP_DG204_222 " reversible="false">
  <listOfReactants>
   <speciesReference species="CC00286_mito" stoichiometry="1" />
   <speciesReference species="CC00072_mito" stoichiometry="1" />
  </listOfReactants>
  <listOfProducts>
   <speciesReference species="CC00080_mito" stoichiometry="1" />
  </listOfProducts>
 </reaction>

 <reaction id="CR00308_cyto" name="Tetrahydrobiopterin + Phenylalanine + O2 __&gt; Dihydrobiopterin + Tyrosine " reversible="false">
  <listOfReactants>
   <speciesReference species="CC00465_cyto" stoichiometry="1" />
   <speciesReference species="CC00301_cyto" stoichiometry="1" />
   <speciesReference species="CC00237_cyto" stoichiometry="1" />
  </listOfReactants>
  <listOfProducts>
   <speciesReference species="CC00462_cyto" stoichiometry="1" />
   <speciesReference species="CC00305_cyto" stoichiometry="1" />
  </listOfProducts>
 </reaction>

 <reaction id="CR00377_mito" name="Methacrylyl_CoA &lt;=&gt; 3_Hydroxyisobutyryl_CoA " reversible="true">
  <listOfReactants>
   <speciesReference species="CC01342_mito" stoichiometry="1" />
  </listOfReactants>
  <listOfProducts>
   <speciesReference species="CC01443_mito" stoichiometry="1" />
  </listOfProducts>
 </reaction>

 <reaction id="CR00377_peroxy" name="Methacrylyl_CoA &lt;=&gt; 3_Hydroxyisobutyryl_CoA " reversible="true">
  <listOfReactants>
   <speciesReference species="CC01342_peroxy" stoichiometry="1" />
  </listOfReactants>
  <listOfProducts>
   <speciesReference species="CC01443_peroxy" stoichiometry="1" />
  </listOfProducts>
 </reaction>

 <reaction id="CR00126_cyto" name="_4,7,10,13,16__docosapentaenoic_acid + ATP + CoA __&gt; Docosapentaenoyl_CoA + AMP " reversible="false">
  <listOfReactants>
   <speciesReference species="CC00046_cyto" stoichiometry="1" />
   <speciesReference species="CC00232_cyto" stoichiometry="1" />
   <speciesReference species="CC00240_cyto" stoichiometry="1" />
  </listOfReactants>
  <listOfProducts>
   <speciesReference species="CC00142_cyto" stoichiometry="1" />
   <speciesReference species="CC00250_cyto" stoichiometry="1" />
  </listOfProducts>
 </reaction>

 <reaction id="CR00126_mito" name="_4,7,10,13,16__docosapentaenoic_acid + ATP + CoA __&gt; Docosapentaenoyl_CoA + AMP " reversible="false">
  <listOfReactants>
   <speciesReference species="CC00046_mito" stoichiometry="1" />
   <speciesReference species="CC00232_mito" stoichiometry="1" />
   <speciesReference species="CC00240_mito" stoichiometry="1" />
  </listOfReactants>
  <listOfProducts>
   <speciesReference species="CC00142_mito" stoichiometry="1" />
   <speciesReference species="CC00250_mito" stoichiometry="1" />
  </listOfProducts>
 </reaction>

 <reaction id="CR01351_cyto" name="Thymine + NADPH __&gt; Dihydrothymine + NADP+ " reversible="false">
  <listOfReactants>
   <speciesReference species="CC00390_cyto" stoichiometry="1" />
   <speciesReference species="CC00235_cyto" stoichiometry="1" />
  </listOfReactants>
  <listOfProducts>
   <speciesReference species="CC00802_cyto" stoichiometry="1" />
   <speciesReference species="CC00236_cyto" stoichiometry="1" />
  </listOfProducts>
 </reaction>

 <reaction id="CR00823_cyto_CC00169_cytoYmicro" name="TAG180_181_225@cyto __&gt; TAG180_181_225@golgi " reversible="false">
  <listOfReactants>
   <speciesReference species="CC00169_cyto" stoichiometry="1" />
  </listOfReactants>
  <listOfProducts>
   <speciesReference species="CC00169_micro" stoichiometry="1" />
  </listOfProducts>
 </reaction>

 <reaction id="CR00823_lyso_CC00169_lysoYmicro" name="TAG180_181_225@lyso __&gt; TAG180_181_225@endo " reversible="false">
  <listOfReactants>
   <speciesReference species="CC00169_lyso" stoichiometry="1" />
  </listOfReactants>
  <listOfProducts>
   <speciesReference species="CC00169_micro" stoichiometry="1" />
  </listOfProducts>
 </reaction>

 <reaction id="CR00137_CC00211_lyso" name="2_Lysolecithin_pool __&gt; LPC180_00 " reversible="false">
  <listOfReactants>
   <speciesReference species="CC02212_lyso" stoichiometry="1" />
  </listOfReactants>
  <listOfProducts>
   <speciesReference species="CC00211_lyso" stoichiometry="1" />
  </listOfProducts>
 </reaction>

 <reaction id="CR00577_CC00987_cytoYmito" name="dITP@cyto + ATP@mito __&gt; dITP@mito + ATP@cyto " reversible="false">
  <listOfReactants>
   <speciesReference species="CC00987_cyto" stoichiometry="1" />
   <speciesReference species="CC00232_mito" stoichiometry="1" />
  </listOfReactants>
  <listOfProducts>
   <speciesReference species="CC00987_mito" stoichiometry="1" />
   <speciesReference species="CC00232_cyto" stoichiometry="1" />
  </listOfProducts>
 </reaction>

 <reaction id="CR00913_cyto" name="GDP_4_dehydro_6_deoxy_D_mannose + NADH __&gt; GDP_L_fucose + NAD+ " reversible="false">
  <listOfReactants>
   <speciesReference species="CC00948_cyto" stoichiometry="1" />
   <speciesReference species="CC00234_cyto" stoichiometry="1" />
  </listOfReactants>
  <listOfProducts>
   <speciesReference species="CC00495_cyto" stoichiometry="1" />
   <speciesReference species="CC00233_cyto" stoichiometry="1" />
  </listOfProducts>
 </reaction>

 <reaction id="CR00468_mito" name="Hexadecanal + NAD+ __&gt; Palmitate + NADH " reversible="false">
  <listOfReactants>
   <speciesReference species="CC00625_mito" stoichiometry="1" />
   <speciesReference species="CC00233_mito" stoichiometry="1" />
  </listOfReactants>
  <listOfProducts>
   <speciesReference species="CC00446_mito" stoichiometry="1" />
   <speciesReference species="CC00234_mito" stoichiometry="1" />
  </listOfProducts>
 </reaction>

 <reaction id="CR00468_micro" name="Hexadecanal + NAD+ __&gt; Palmitate + NADH " reversible="false">
  <listOfReactants>
   <speciesReference species="CC00625_micro" stoichiometry="1" />
   <speciesReference species="CC00233_micro" stoichiometry="1" />
  </listOfReactants>
  <listOfProducts>
   <speciesReference species="CC00446_micro" stoichiometry="1" />
   <speciesReference species="CC00234_micro" stoichiometry="1" />
  </listOfProducts>
 </reaction>

 <reaction id="CR00681_cyto" name="GAP + NAD+ &lt;=&gt; 1,3DPG + NADH " reversible="true">
  <listOfReactants>
   <speciesReference species="CC00336_cyto" stoichiometry="1" />
   <speciesReference species="CC00233_cyto" stoichiometry="1" />
  </listOfReactants>
  <listOfProducts>
   <speciesReference species="CC00434_cyto" stoichiometry="1" />
   <speciesReference species="CC00234_cyto" stoichiometry="1" />
  </listOfProducts>
 </reaction>

 <reaction id="CR01137_cyto" name="ATP + Ribose __&gt; ADP + Ribose_5P " reversible="false">
  <listOfReactants>
   <speciesReference species="CC00232_cyto" stoichiometry="1" />
   <speciesReference species="CC00339_cyto" stoichiometry="1" />
  </listOfReactants>
  <listOfProducts>
   <speciesReference species="CC00238_cyto" stoichiometry="1" />
   <speciesReference species="CC00335_cyto" stoichiometry="1" />
  </listOfProducts>
 </reaction>

 <reaction id="CR01339_CC00620_mito" name="Oleoyl_CoA + sn_Glycerol_3P __&gt; CoA + 1MG181_3P " reversible="false">
  <listOfReactants>
   <speciesReference species="CC00620_mito" stoichiometry="1" />
   <speciesReference species="CC00315_mito" stoichiometry="1" />
  </listOfReactants>
  <listOfProducts>
   <speciesReference species="CC00240_mito" stoichiometry="1" />
   <speciesReference species="CC02453_mito" stoichiometry="1" />
  </listOfProducts>
 </reaction>

 <reaction id="CR01339_CC00620_cyto" name="Oleoyl_CoA + sn_Glycerol_3P __&gt; CoA + 1MG181_3P " reversible="false">
  <listOfReactants>
   <speciesReference species="CC00620_cyto" stoichiometry="1" />
   <speciesReference species="CC00315_cyto" stoichiometry="1" />
  </listOfReactants>
  <listOfProducts>
   <speciesReference species="CC00240_cyto" stoichiometry="1" />
   <speciesReference species="CC02453_cyto" stoichiometry="1" />
  </listOfProducts>
 </reaction>

 <reaction id="CR01113_cyto" name="Sedoheptulose_7P + GAP &lt;=&gt; Fructose_6P + Erythrose_4P " reversible="true">
  <listOfReactants>
   <speciesReference species="CC01655_cyto" stoichiometry="1" />
   <speciesReference species="CC00336_cyto" stoichiometry="1" />
  </listOfReactants>
  <listOfProducts>
   <speciesReference species="CC00308_cyto" stoichiometry="1" />
   <speciesReference species="CC00467_cyto" stoichiometry="1" />
  </listOfProducts>
 </reaction>

 <reaction id="CR00896_cyto" name="NAD+ + Betaine aldehyde __&gt; Betaine + NADH " reversible="false">
  <listOfReactants>
   <speciesReference species="CC00233_cyto" stoichiometry="1" />
   <speciesReference species="CC00655_cyto" stoichiometry="1" />
  </listOfReactants>
  <listOfProducts>
   <speciesReference species="CC00735_cyto" stoichiometry="1" />
   <speciesReference species="CC00234_cyto" stoichiometry="1" />
  </listOfProducts>
 </reaction>

 <reaction id="CR01089_cyto" name="ATP + Glutamine + Deamido_NAD __&gt; AMP + NAD+ + Glutamate " reversible="false">
  <listOfReactants>
   <speciesReference species="CC00232_cyto" stoichiometry="1" />
   <speciesReference species="CC00287_cyto" stoichiometry="1" />
   <speciesReference species="CC00784_cyto" stoichiometry="1" />
  </listOfReactants>
  <listOfProducts>
   <speciesReference species="CC00250_cyto" stoichiometry="1" />
   <speciesReference species="CC00233_cyto" stoichiometry="1" />
   <speciesReference species="CC00254_cyto" stoichiometry="1" />
  </listOfProducts>
 </reaction>

 <reaction id="CR01563_peroxy_peroxyYcyto" name="Ribulose_5P@peroxy __&gt; Ribulose_5P@cyto " reversible="false">
  <listOfReactants>
   <speciesReference species="CC00408_peroxy" stoichiometry="1" />
  </listOfReactants>
  <listOfProducts>
   <speciesReference species="CC00408_cyto" stoichiometry="1" />
  </listOfProducts>
 </reaction>

 <reaction id="CR01563_micro_microYcyto" name="Ribulose_5P@micro __&gt; Ribulose_5P@cyto " reversible="false">
  <listOfReactants>
   <speciesReference species="CC00408_micro" stoichiometry="1" />
  </listOfReactants>
  <listOfProducts>
   <speciesReference species="CC00408_cyto" stoichiometry="1" />
  </listOfProducts>
 </reaction>

 <reaction id="CR00148_CC02420_cyto" name="Dihomo_gamma_linolenoyl_CoA + DG182_203 __&gt; TAG182_203_203 + CoA " reversible="false">
  <listOfReactants>
   <speciesReference species="CC02420_cyto" stoichiometry="1" />
   <speciesReference species="CC00066_cyto" stoichiometry="1" />
  </listOfReactants>
  <listOfProducts>
   <speciesReference species="CC00180_cyto" stoichiometry="1" />
   <speciesReference species="CC00240_cyto" stoichiometry="1" />
  </listOfProducts>
 </reaction>

 <reaction id="CR00634_micro" name="Ribose_1P &lt;=&gt; Ribose_5P " reversible="true">
  <listOfReactants>
   <speciesReference species="CC00676_micro" stoichiometry="1" />
  </listOfReactants>
  <listOfProducts>
   <speciesReference species="CC00335_micro" stoichiometry="1" />
  </listOfProducts>
 </reaction>

 <reaction id="CR00634_cyto" name="Ribose_1P &lt;=&gt; Ribose_5P " reversible="true">
  <listOfReactants>
   <speciesReference species="CC00676_cyto" stoichiometry="1" />
  </listOfReactants>
  <listOfProducts>
   <speciesReference species="CC00335_cyto" stoichiometry="1" />
  </listOfProducts>
 </reaction>

 <reaction id="CR01219_peroxy_peroxyYmicro" name="Farnesyl_PP@peroxy &lt;=&gt; Farnesyl_PP@endo " reversible="true">
  <listOfReactants>
   <speciesReference species="CC00582_peroxy" stoichiometry="1" />
  </listOfReactants>
  <listOfProducts>
   <speciesReference species="CC00582_micro" stoichiometry="1" />
  </listOfProducts>
 </reaction>

 <reaction id="CR01219_cyto_cytoYmicro" name="Farnesyl_PP@cyto &lt;=&gt; Farnesyl_PP@endo " reversible="true">
  <listOfReactants>
   <speciesReference species="CC00582_cyto" stoichiometry="1" />
  </listOfReactants>
  <listOfProducts>
   <speciesReference species="CC00582_micro" stoichiometry="1" />
  </listOfProducts>
 </reaction>

 <reaction id="CR00144_CC00146_cyto" name="Arachidonoyl_CoA + DG160_161 __&gt; TAG160_161_202 + CoA " reversible="false">
  <listOfReactants>
   <speciesReference species="CC00146_cyto" stoichiometry="1" />
   <speciesReference species="CC00062_cyto" stoichiometry="1" />
  </listOfReactants>
  <listOfProducts>
   <speciesReference species="CC00154_cyto" stoichiometry="1" />
   <speciesReference species="CC00240_cyto" stoichiometry="1" />
  </listOfProducts>
 </reaction>

 <reaction id="CR01339_CC00370_cyto" name="Palmitoyl_CoA + sn_Glycerol_3P __&gt; CoA + 1MG160_3P " reversible="false">
  <listOfReactants>
   <speciesReference species="CC00370_cyto" stoichiometry="1" />
   <speciesReference species="CC00315_cyto" stoichiometry="1" />
  </listOfReactants>
  <listOfProducts>
   <speciesReference species="CC00240_cyto" stoichiometry="1" />
   <speciesReference species="CC00055_cyto" stoichiometry="1" />
  </listOfProducts>
 </reaction>

 <reaction id="CR01339_CC00370_mito" name="Palmitoyl_CoA + sn_Glycerol_3P __&gt; CoA + 1MG160_3P " reversible="false">
  <listOfReactants>
   <speciesReference species="CC00370_mito" stoichiometry="1" />
   <speciesReference species="CC00315_mito" stoichiometry="1" />
  </listOfReactants>
  <listOfProducts>
   <speciesReference species="CC00240_mito" stoichiometry="1" />
   <speciesReference species="CC00055_mito" stoichiometry="1" />
  </listOfProducts>
 </reaction>

 <reaction id="CR00823_lyso_CC00150_lysoYmicro" name="TAG160_161_180@lyso __&gt; TAG160_161_180@endo " reversible="false">
  <listOfReactants>
   <speciesReference species="CC00150_lyso" stoichiometry="1" />
  </listOfReactants>
  <listOfProducts>
   <speciesReference species="CC00150_micro" stoichiometry="1" />
  </listOfProducts>
 </reaction>

 <reaction id="CR00823_cyto_CC00150_cytoYmicro" name="TAG160_161_180@cyto __&gt; TAG160_161_180@golgi " reversible="false">
  <listOfReactants>
   <speciesReference species="CC00150_cyto" stoichiometry="1" />
  </listOfReactants>
  <listOfProducts>
   <speciesReference species="CC00150_micro" stoichiometry="1" />
  </listOfProducts>
 </reaction>

 <reaction id="CR00129_cyto" name="Eicosapentaenoic_acid + ATP + CoA __&gt; Eicosapentaenoyl_CoA + AMP " reversible="false">
  <listOfReactants>
   <speciesReference species="CC00025_cyto" stoichiometry="1" />
   <speciesReference species="CC00232_cyto" stoichiometry="1" />
   <speciesReference species="CC00240_cyto" stoichiometry="1" />
  </listOfReactants>
  <listOfProducts>
   <speciesReference species="CC00147_cyto" stoichiometry="1" />
   <speciesReference species="CC00250_cyto" stoichiometry="1" />
  </listOfProducts>
 </reaction>

 <reaction id="CR00129_mito" name="Eicosapentaenoic_acid + ATP + CoA __&gt; Eicosapentaenoyl_CoA + AMP " reversible="false">
  <listOfReactants>
   <speciesReference species="CC00025_mito" stoichiometry="1" />
   <speciesReference species="CC00232_mito" stoichiometry="1" />
   <speciesReference species="CC00240_mito" stoichiometry="1" />
  </listOfReactants>
  <listOfProducts>
   <speciesReference species="CC00147_mito" stoichiometry="1" />
   <speciesReference species="CC00250_mito" stoichiometry="1" />
  </listOfProducts>
 </reaction>

 <reaction id="CR00129_peroxy" name="Eicosapentaenoic_acid + ATP + CoA __&gt; Eicosapentaenoyl_CoA + AMP " reversible="false">
  <listOfReactants>
   <speciesReference species="CC00025_peroxy" stoichiometry="1" />
   <speciesReference species="CC00232_peroxy" stoichiometry="1" />
   <speciesReference species="CC00240_peroxy" stoichiometry="1" />
  </listOfReactants>
  <listOfProducts>
   <speciesReference species="CC00147_peroxy" stoichiometry="1" />
   <speciesReference species="CC00250_peroxy" stoichiometry="1" />
  </listOfProducts>
 </reaction>

 <reaction id="CR01150_cyto" name="Argininosuccinate &lt;=&gt; Fumarate + Arginine " reversible="true">
  <listOfReactants>
   <speciesReference species="CC01333_cyto" stoichiometry="1" />
  </listOfReactants>
  <listOfProducts>
   <speciesReference species="CC00340_cyto" stoichiometry="1" />
   <speciesReference species="CC00285_cyto" stoichiometry="1" />
  </listOfProducts>
 </reaction>

 <reaction id="CR00876_CC01976_extYcyto" name="gamma_Linolenate@ext + atp@cyto __&gt; gamma_Linolenate@cyto + adp@cyto " reversible="false">
  <listOfReactants>
   <speciesReference species="CC01976_ext" stoichiometry="1" />
   <speciesReference species="CC00232_cyto" stoichiometry="1" />
  </listOfReactants>
  <listOfProducts>
   <speciesReference species="CC01976_cyto" stoichiometry="1" />
   <speciesReference species="CC00238_cyto" stoichiometry="1" />
  </listOfProducts>
 </reaction>

 <reaction id="CR00712_cyto" name="Folate + NADH __&gt; Dihydrofolate + NAD+ " reversible="false">
  <listOfReactants>
   <speciesReference species="CC00616_cyto" stoichiometry="1" />
   <speciesReference species="CC00234_cyto" stoichiometry="1" />
  </listOfReactants>
  <listOfProducts>
   <speciesReference species="CC00560_cyto" stoichiometry="1" />
   <speciesReference species="CC00233_cyto" stoichiometry="1" />
  </listOfProducts>
 </reaction>

 <reaction id="CR00736_endo_microYperoxy" name="Lanosterol@endo &lt;=&gt; Lanosterol@peroxy " reversible="true">
  <listOfReactants>
   <speciesReference species="CC01053_micro" stoichiometry="1" />
  </listOfReactants>
  <listOfProducts>
   <speciesReference species="CC01053_peroxy" stoichiometry="1" />
  </listOfProducts>
 </reaction>

 <reaction id="CR00736_cyto_cytoYmicro" name="Lanosterol@cyto &lt;=&gt; Lanosterol@endo " reversible="true">
  <listOfReactants>
   <speciesReference species="CC01053_cyto" stoichiometry="1" />
  </listOfReactants>
  <listOfProducts>
   <speciesReference species="CC01053_micro" stoichiometry="1" />
  </listOfProducts>
 </reaction>

 <reaction id="CR00968_cyto" name="NAD+ + Hypotaurine __&gt; NADH + Taurine " reversible="false">
  <listOfReactants>
   <speciesReference species="CC00233_cyto" stoichiometry="1" />
   <speciesReference species="CC00626_cyto" stoichiometry="1" />
  </listOfReactants>
  <listOfProducts>
   <speciesReference species="CC00234_cyto" stoichiometry="1" />
   <speciesReference species="CC00442_cyto" stoichiometry="1" />
  </listOfProducts>
 </reaction>

 <reaction id="CR00988_CC00085_cyto" name="CDP_DG203_204 + Inositol __&gt; PI203_204 + CMP " reversible="false">
  <listOfReactants>
   <speciesReference species="CC00085_cyto" stoichiometry="1" />
   <speciesReference species="CC00355_cyto" stoichiometry="1" />
  </listOfReactants>
  <listOfProducts>
   <speciesReference species="CC00133_cyto" stoichiometry="1" />
   <speciesReference species="CC00280_cyto" stoichiometry="1" />
  </listOfProducts>
 </reaction>

 <reaction id="CR00490_endo_microYext" name="HDL@endo &lt;=&gt; HDL@ext " reversible="true">
  <listOfReactants>
   <speciesReference species="CC02155_micro" stoichiometry="1" />
  </listOfReactants>
  <listOfProducts>
   <speciesReference species="CC02155_ext" stoichiometry="1" />
  </listOfProducts>
 </reaction>

 <reaction id="CR00490_ext_extYlyso" name="HDL@ext &lt;=&gt; HDL@lyso " reversible="true">
  <listOfReactants>
   <speciesReference species="CC02155_ext" stoichiometry="1" />
  </listOfReactants>
  <listOfProducts>
   <speciesReference species="CC02155_lyso" stoichiometry="1" />
  </listOfProducts>
 </reaction>

 <reaction id="CR00823_cyto_CC00154_cytoYmicro" name="TAG160_161_202@cyto __&gt; TAG160_161_202@golgi " reversible="false">
  <listOfReactants>
   <speciesReference species="CC00154_cyto" stoichiometry="1" />
  </listOfReactants>
  <listOfProducts>
   <speciesReference species="CC00154_micro" stoichiometry="1" />
  </listOfProducts>
 </reaction>

 <reaction id="CR00823_lyso_CC00154_lysoYmicro" name="TAG160_161_202@lyso __&gt; TAG160_161_202@endo " reversible="false">
  <listOfReactants>
   <speciesReference species="CC00154_lyso" stoichiometry="1" />
  </listOfReactants>
  <listOfProducts>
   <speciesReference species="CC00154_micro" stoichiometry="1" />
  </listOfProducts>
 </reaction>

 <reaction id="CR00823_lyso_CC00183_lysoYmicro" name="TAG182_203_224@lyso __&gt; TAG182_203_224@endo " reversible="false">
  <listOfReactants>
   <speciesReference species="CC00183_lyso" stoichiometry="1" />
  </listOfReactants>
  <listOfProducts>
   <speciesReference species="CC00183_micro" stoichiometry="1" />
  </listOfProducts>
 </reaction>

 <reaction id="CR00823_cyto_CC00183_cytoYmicro" name="TAG182_203_224@cyto __&gt; TAG182_203_224@golgi " reversible="false">
  <listOfReactants>
   <speciesReference species="CC00183_cyto" stoichiometry="1" />
  </listOfReactants>
  <listOfProducts>
   <speciesReference species="CC00183_micro" stoichiometry="1" />
  </listOfProducts>
 </reaction>

 <reaction id="CR00019_CC00074_mito" name="CTP + DG182_203_P __&gt; CDP_DG182_203 " reversible="false">
  <listOfReactants>
   <speciesReference species="CC00286_mito" stoichiometry="1" />
   <speciesReference species="CC00074_mito" stoichiometry="1" />
  </listOfReactants>
  <listOfProducts>
   <speciesReference species="CC00082_mito" stoichiometry="1" />
  </listOfProducts>
 </reaction>

 <reaction id="CR00019_CC00074_cyto" name="CTP + DG182_203_P __&gt; CDP_DG182_203 " reversible="false">
  <listOfReactants>
   <speciesReference species="CC00286_cyto" stoichiometry="1" />
   <speciesReference species="CC00074_cyto" stoichiometry="1" />
  </listOfReactants>
  <listOfProducts>
   <speciesReference species="CC00082_cyto" stoichiometry="1" />
  </listOfProducts>
 </reaction>

 <reaction id="CR00928_mito" name="3_Hydroxyisobutyrate + NAD+ __&gt; 2_Methyl_3_oxopropanoate + NADH " reversible="false">
  <listOfReactants>
   <speciesReference species="CC00925_mito" stoichiometry="1" />
   <speciesReference species="CC00233_mito" stoichiometry="1" />
  </listOfReactants>
  <listOfProducts>
   <speciesReference species="CC00516_mito" stoichiometry="1" />
   <speciesReference species="CC00234_mito" stoichiometry="1" />
  </listOfProducts>
 </reaction>

 <reaction id="CR00876_CC01977_extYcyto" name="Linolenate@ext + atp@cyto __&gt; Linolenate@cyto + adp@cyto " reversible="false">
  <listOfReactants>
   <speciesReference species="CC01977_ext" stoichiometry="1" />
   <speciesReference species="CC00232_cyto" stoichiometry="1" />
  </listOfReactants>
  <listOfProducts>
   <speciesReference species="CC01977_cyto" stoichiometry="1" />
   <speciesReference species="CC00238_cyto" stoichiometry="1" />
  </listOfProducts>
 </reaction>

 <reaction id="CR01087_peroxy" name="Isopentenyl_PP &lt;=&gt; Dimethylallyl_PP " reversible="true">
  <listOfReactants>
   <speciesReference species="CC00347_peroxy" stoichiometry="1" />
  </listOfReactants>
  <listOfProducts>
   <speciesReference species="CC00433_peroxy" stoichiometry="1" />
  </listOfProducts>
 </reaction>

 <reaction id="CR01087_cyto" name="Isopentenyl_PP &lt;=&gt; Dimethylallyl_PP " reversible="true">
  <listOfReactants>
   <speciesReference species="CC00347_cyto" stoichiometry="1" />
  </listOfReactants>
  <listOfProducts>
   <speciesReference species="CC00433_cyto" stoichiometry="1" />
  </listOfProducts>
 </reaction>

 <reaction id="CR00445_cyto" name="Cysteine __&gt; Pyruvate + NH3 " reversible="false">
  <listOfReactants>
   <speciesReference species="CC00319_cyto" stoichiometry="1" />
  </listOfReactants>
  <listOfProducts>
   <speciesReference species="CC00252_cyto" stoichiometry="1" />
   <speciesReference species="CC00244_cyto" stoichiometry="1" />
  </listOfProducts>
 </reaction>

 <reaction id="CR00699_cyto" name="THF + Formate + ATP __&gt; ADP + 10_Formyl_THF " reversible="false">
  <listOfReactants>
   <speciesReference species="CC00322_cyto" stoichiometry="1" />
   <speciesReference species="CC00281_cyto" stoichiometry="1" />
   <speciesReference species="CC00232_cyto" stoichiometry="1" />
  </listOfReactants>
  <listOfProducts>
   <speciesReference species="CC00238_cyto" stoichiometry="1" />
   <speciesReference species="CC00432_cyto" stoichiometry="1" />
  </listOfProducts>
 </reaction>

 <reaction id="CR00699_mito" name="THF + Formate + ATP __&gt; ADP + 10_Formyl_THF " reversible="false">
  <listOfReactants>
   <speciesReference species="CC00322_mito" stoichiometry="1" />
   <speciesReference species="CC00281_mito" stoichiometry="1" />
   <speciesReference species="CC00232_mito" stoichiometry="1" />
  </listOfReactants>
  <listOfProducts>
   <speciesReference species="CC00238_mito" stoichiometry="1" />
   <speciesReference species="CC00432_mito" stoichiometry="1" />
  </listOfProducts>
 </reaction>

 <reaction id="CR00157_CC00047_extYcyto" name="Deoxythymidine@ext __&gt; Deoxythymidine@cyto " reversible="false">
  <listOfReactants>
   <speciesReference species="CC00047_ext" stoichiometry="1" />
  </listOfReactants>
  <listOfProducts>
   <speciesReference species="CC00047_cyto" stoichiometry="1" />
  </listOfProducts>
 </reaction>

 <reaction id="CR00155_cytoYmito" name="Deoxythymidine@cyto &lt;=&gt; Deoxythymidine@mito " reversible="true">
  <listOfReactants>
   <speciesReference species="CC00047_cyto" stoichiometry="1" />
  </listOfReactants>
  <listOfProducts>
   <speciesReference species="CC00047_mito" stoichiometry="1" />
  </listOfProducts>
 </reaction>

 <reaction id="CR00236_CC00218_cytoYperoxy" name="Tetracosatetraenoyl_CoA@cyto + ATP@cyto __&gt; Tetracosatetraenoyl_CoA@peroxy + ADP@cyto " reversible="false">
  <listOfReactants>
   <speciesReference species="CC00218_cyto" stoichiometry="1" />
   <speciesReference species="CC00232_cyto" stoichiometry="1" />
  </listOfReactants>
  <listOfProducts>
   <speciesReference species="CC00218_peroxy" stoichiometry="1" />
   <speciesReference species="CC00238_cyto" stoichiometry="1" />
  </listOfProducts>
 </reaction>

 <reaction id="CR00795_cyto" name="Cholesterol + Linoleoyl_CoA __&gt; CoA + Cholesterol_ester_lin " reversible="false">
  <listOfReactants>
   <speciesReference species="CC00398_cyto" stoichiometry="1" />
   <speciesReference species="CC02180_cyto" stoichiometry="1" />
  </listOfReactants>
  <listOfProducts>
   <speciesReference species="CC00240_cyto" stoichiometry="1" />
   <speciesReference species="CC02220_cyto" stoichiometry="1" />
  </listOfProducts>
 </reaction>

 <reaction id="CR00933_cyto_CC00212_cytoYmicro" name="LPC00_181@cyto __&gt; LPC00_181@golgi " reversible="false">
  <listOfReactants>
   <speciesReference species="CC00212_cyto" stoichiometry="1" />
  </listOfReactants>
  <listOfProducts>
   <speciesReference species="CC00212_micro" stoichiometry="1" />
  </listOfProducts>
 </reaction>

 <reaction id="CR00933_lyso_CC00212_lysoYmicro" name="LPC00_181@lyso __&gt; LPC00_181@endo " reversible="false">
  <listOfReactants>
   <speciesReference species="CC00212_lyso" stoichiometry="1" />
  </listOfReactants>
  <listOfProducts>
   <speciesReference species="CC00212_micro" stoichiometry="1" />
  </listOfProducts>
 </reaction>

 <reaction id="CR00213_mito" name="2 CoA + 2 FAD + 2 NAD+ + Hexanoyl_CoA __&gt; 3 Acetyl_CoA + 2 FADH2 + 2 NADH " reversible="false">
  <listOfReactants>
   <speciesReference species="CC00240_mito" stoichiometry="2" />
   <speciesReference species="CC00246_mito" stoichiometry="2" />
   <speciesReference species="CC00233_mito" stoichiometry="2" />
   <speciesReference species="CC01629_mito" stoichiometry="1" />
  </listOfReactants>
  <listOfProducts>
   <speciesReference species="CC00253_mito" stoichiometry="3" />
   <speciesReference species="CC00990_mito" stoichiometry="2" />
   <speciesReference species="CC00234_mito" stoichiometry="2" />
  </listOfProducts>
 </reaction>

 <reaction id="CR00019_CC00077_cyto" name="CTP + DG203_204_P __&gt; CDP_DG203_204 " reversible="false">
  <listOfReactants>
   <speciesReference species="CC00286_cyto" stoichiometry="1" />
   <speciesReference species="CC00077_cyto" stoichiometry="1" />
  </listOfReactants>
  <listOfProducts>
   <speciesReference species="CC00085_cyto" stoichiometry="1" />
  </listOfProducts>
 </reaction>

 <reaction id="CR00019_CC00077_mito" name="CTP + DG203_204_P __&gt; CDP_DG203_204 " reversible="false">
  <listOfReactants>
   <speciesReference species="CC00286_mito" stoichiometry="1" />
   <speciesReference species="CC00077_mito" stoichiometry="1" />
  </listOfReactants>
  <listOfProducts>
   <speciesReference species="CC00085_mito" stoichiometry="1" />
  </listOfProducts>
 </reaction>

 <reaction id="CR00573_cyto_cytoYext" name="Spermine@cyto &lt;=&gt; Spermine@ext " reversible="true">
  <listOfReactants>
   <speciesReference species="CC00745_cyto" stoichiometry="1" />
  </listOfReactants>
  <listOfProducts>
   <speciesReference species="CC00745_ext" stoichiometry="1" />
  </listOfProducts>
 </reaction>

 <reaction id="CR00573_mito_mitoYcyto" name="Spermine@mito &lt;=&gt; Spermine@cyto " reversible="true">
  <listOfReactants>
   <speciesReference species="CC00745_mito" stoichiometry="1" />
  </listOfReactants>
  <listOfProducts>
   <speciesReference species="CC00745_cyto" stoichiometry="1" />
  </listOfProducts>
 </reaction>

 <reaction id="CR00178_mitoYcyto" name="Phosphocreatine@mito __&gt; Phosphocreatine@cyto " reversible="false">
  <listOfReactants>
   <speciesReference species="CC01140_mito" stoichiometry="1" />
  </listOfReactants>
  <listOfProducts>
   <speciesReference species="CC01140_cyto" stoichiometry="1" />
  </listOfProducts>
 </reaction>

 <reaction id="CR00454_cyto" name="ATP + CoA + Acetoacetate __&gt; AMP + Acetoacetyl_CoA " reversible="false">
  <listOfReactants>
   <speciesReference species="CC00232_cyto" stoichiometry="1" />
   <speciesReference species="CC00240_cyto" stoichiometry="1" />
   <speciesReference species="CC00379_cyto" stoichiometry="1" />
  </listOfReactants>
  <listOfProducts>
   <speciesReference species="CC00250_cyto" stoichiometry="1" />
   <speciesReference species="CC00502_cyto" stoichiometry="1" />
  </listOfProducts>
 </reaction>

 <reaction id="CR00408_endo_microYcyto" name="ADP@endo + ATP@cyto __&gt; ADP@cyto + ATP@endo " reversible="false">
  <listOfReactants>
   <speciesReference species="CC00238_micro" stoichiometry="1" />
   <speciesReference species="CC00232_cyto" stoichiometry="1" />
  </listOfReactants>
  <listOfProducts>
   <speciesReference species="CC00238_cyto" stoichiometry="1" />
   <speciesReference species="CC00232_micro" stoichiometry="1" />
  </listOfProducts>
 </reaction>

 <reaction id="CR00408_peroxy_peroxyYcyto" name="ADP@peroxy + ATP@cyto __&gt; ADP@cyto + ATP@peroxy " reversible="false">
  <listOfReactants>
   <speciesReference species="CC00238_peroxy" stoichiometry="1" />
   <speciesReference species="CC00232_cyto" stoichiometry="1" />
  </listOfReactants>
  <listOfProducts>
   <speciesReference species="CC00238_cyto" stoichiometry="1" />
   <speciesReference species="CC00232_peroxy" stoichiometry="1" />
  </listOfProducts>
 </reaction>

 <reaction id="CR00408_cyto_cytoYmito" name="ADP@cyto + ATP@mito __&gt; ADP@mito + ATP@cyto " reversible="false">
  <listOfReactants>
   <speciesReference species="CC00238_cyto" stoichiometry="1" />
   <speciesReference species="CC00232_mito" stoichiometry="1" />
  </listOfReactants>
  <listOfProducts>
   <speciesReference species="CC00238_mito" stoichiometry="1" />
   <speciesReference species="CC00232_cyto" stoichiometry="1" />
  </listOfProducts>
 </reaction>

 <reaction id="CR00696_CC00094_cyto" name="PC160_161 __&gt; DG160_161_P + Choline " reversible="false">
  <listOfReactants>
   <speciesReference species="CC00094_cyto" stoichiometry="1" />
  </listOfReactants>
  <listOfProducts>
   <speciesReference species="CC00070_cyto" stoichiometry="1" />
   <speciesReference species="CC00332_cyto" stoichiometry="1" />
  </listOfProducts>
 </reaction>

 <reaction id="CR00485_cyto" name="5_Methylthioadenosine __&gt; Methylthioribose_1P + Adenine " reversible="false">
  <listOfReactants>
   <speciesReference species="CC00385_cyto" stoichiometry="1" />
  </listOfReactants>
  <listOfProducts>
   <speciesReference species="CC02315_cyto" stoichiometry="1" />
   <speciesReference species="CC00364_cyto" stoichiometry="1" />
  </listOfProducts>
 </reaction>

 <reaction id="CR00983_mito" name="Serine + Pyruvate &lt;=&gt; Hydroxypyruvate + Alanine " reversible="true">
  <listOfReactants>
   <speciesReference species="CC00288_mito" stoichiometry="1" />
   <speciesReference species="CC00252_mito" stoichiometry="1" />
  </listOfReactants>
  <listOfProducts>
   <speciesReference species="CC00383_mito" stoichiometry="1" />
   <speciesReference species="CC00268_mito" stoichiometry="1" />
  </listOfProducts>
 </reaction>

 <reaction id="CR00983_cyto" name="Serine + Pyruvate &lt;=&gt; Hydroxypyruvate + Alanine " reversible="true">
  <listOfReactants>
   <speciesReference species="CC00288_cyto" stoichiometry="1" />
   <speciesReference species="CC00252_cyto" stoichiometry="1" />
  </listOfReactants>
  <listOfProducts>
   <speciesReference species="CC00383_cyto" stoichiometry="1" />
   <speciesReference species="CC00268_cyto" stoichiometry="1" />
  </listOfProducts>
 </reaction>

 <reaction id="CR00159_CC00475_cytoYmito" name="Inosine@cyto __&gt; Inosine@mito " reversible="false">
  <listOfReactants>
   <speciesReference species="CC00475_cyto" stoichiometry="1" />
  </listOfReactants>
  <listOfProducts>
   <speciesReference species="CC00475_mito" stoichiometry="1" />
  </listOfProducts>
 </reaction>

 <reaction id="CR00792_CC00475_extYcyto" name="Inosine@ext __&gt; Inosine@cyto " reversible="false">
  <listOfReactants>
   <speciesReference species="CC00475_ext" stoichiometry="1" />
  </listOfReactants>
  <listOfProducts>
   <speciesReference species="CC00475_cyto" stoichiometry="1" />
  </listOfProducts>
 </reaction>

 <reaction id="CR00577_CC00589_cytoYmito" name="dUTP@cyto + ATP@mito __&gt; dUTP@mito + ATP@cyto " reversible="false">
  <listOfReactants>
   <speciesReference species="CC00589_cyto" stoichiometry="1" />
   <speciesReference species="CC00232_mito" stoichiometry="1" />
  </listOfReactants>
  <listOfProducts>
   <speciesReference species="CC00589_mito" stoichiometry="1" />
   <speciesReference species="CC00232_cyto" stoichiometry="1" />
  </listOfProducts>
 </reaction>

 <reaction id="CR00876_CC00446_extYcyto" name="Palmitate@ext + atp@cyto __&gt; Palmitate@cyto + adp@cyto " reversible="false">
  <listOfReactants>
   <speciesReference species="CC00446_ext" stoichiometry="1" />
   <speciesReference species="CC00232_cyto" stoichiometry="1" />
  </listOfReactants>
  <listOfProducts>
   <speciesReference species="CC00446_cyto" stoichiometry="1" />
   <speciesReference species="CC00238_cyto" stoichiometry="1" />
  </listOfProducts>
 </reaction>

 <reaction id="CR00594_lyso_CC00090_lysoYmicro" name="PS182_203@lyso &lt;=&gt; PS182_203@endo " reversible="true">
  <listOfReactants>
   <speciesReference species="CC00090_lyso" stoichiometry="1" />
  </listOfReactants>
  <listOfProducts>
   <speciesReference species="CC00090_micro" stoichiometry="1" />
  </listOfProducts>
 </reaction>

 <reaction id="CR00594_endo_CC00090_microYmito" name="PS182_203@endo &lt;=&gt; PS182_203@mito " reversible="true">
  <listOfReactants>
   <speciesReference species="CC00090_micro" stoichiometry="1" />
  </listOfReactants>
  <listOfProducts>
   <speciesReference species="CC00090_mito" stoichiometry="1" />
  </listOfProducts>
 </reaction>

 <reaction id="CR00594_cyto_CC00090_cytoYmicro" name="PS182_203@cyto &lt;=&gt; PS182_203@endo " reversible="true">
  <listOfReactants>
   <speciesReference species="CC00090_cyto" stoichiometry="1" />
  </listOfReactants>
  <listOfProducts>
   <speciesReference species="CC00090_micro" stoichiometry="1" />
  </listOfProducts>
 </reaction>

 <reaction id="CR01100_mitoYcyto" name="Orotate@mito __&gt; Orotate@cyto " reversible="false">
  <listOfReactants>
   <speciesReference species="CC00476_mito" stoichiometry="1" />
  </listOfReactants>
  <listOfProducts>
   <speciesReference species="CC00476_cyto" stoichiometry="1" />
  </listOfProducts>
 </reaction>

 <reaction id="CR01269_CC00204_lyso" name="GalCerd181_160 __&gt; Galactose + Cerd181_160 " reversible="false">
  <listOfReactants>
   <speciesReference species="CC00204_lyso" stoichiometry="1" />
  </listOfReactants>
  <listOfProducts>
   <speciesReference species="CC00342_lyso" stoichiometry="1" />
   <speciesReference species="CC00200_lyso" stoichiometry="1" />
  </listOfProducts>
 </reaction>

 <reaction id="CR01019_cyto_CC00133_cytoYmicro" name="PI203_204@cyto __&gt; PI203_204@micro " reversible="false">
  <listOfReactants>
   <speciesReference species="CC00133_cyto" stoichiometry="1" />
  </listOfReactants>
  <listOfProducts>
   <speciesReference species="CC00133_micro" stoichiometry="1" />
  </listOfProducts>
 </reaction>

 <reaction id="CR01019_lyso_CC00133_lysoYmicro" name="PI203_204@lyso __&gt; PI203_204@micro " reversible="false">
  <listOfReactants>
   <speciesReference species="CC00133_lyso" stoichiometry="1" />
  </listOfReactants>
  <listOfProducts>
   <speciesReference species="CC00133_micro" stoichiometry="1" />
  </listOfProducts>
 </reaction>

 <reaction id="CR01019_cyto_CC00133_cytoYlyso" name="PI203_204@cyto __&gt; PI203_204@lyso " reversible="false">
  <listOfReactants>
   <speciesReference species="CC00133_cyto" stoichiometry="1" />
  </listOfReactants>
  <listOfProducts>
   <speciesReference species="CC00133_lyso" stoichiometry="1" />
  </listOfProducts>
 </reaction>

 <reaction id="CR01019_micro_CC00133_microYmito" name="PI203_204@micro __&gt; PI203_204@mito " reversible="false">
  <listOfReactants>
   <speciesReference species="CC00133_micro" stoichiometry="1" />
  </listOfReactants>
  <listOfProducts>
   <speciesReference species="CC00133_mito" stoichiometry="1" />
  </listOfProducts>
 </reaction>

 <reaction id="CR00220_CC00620_cyto" name="Oleoyl_CoA + 1MG182_3P __&gt; DG182_181_P + CoA " reversible="false">
  <listOfReactants>
   <speciesReference species="CC00620_cyto" stoichiometry="1" />
   <speciesReference species="CC00057_cyto" stoichiometry="1" />
  </listOfReactants>
  <listOfProducts>
   <speciesReference species="CC02456_cyto" stoichiometry="1" />
   <speciesReference species="CC00240_cyto" stoichiometry="1" />
  </listOfProducts>
 </reaction>

 <reaction id="CR00220_CC00620_mito" name="Oleoyl_CoA + 1MG182_3P __&gt; DG182_181_P + CoA " reversible="false">
  <listOfReactants>
   <speciesReference species="CC00620_mito" stoichiometry="1" />
   <speciesReference species="CC00057_mito" stoichiometry="1" />
  </listOfReactants>
  <listOfProducts>
   <speciesReference species="CC02456_mito" stoichiometry="1" />
   <speciesReference species="CC00240_mito" stoichiometry="1" />
  </listOfProducts>
 </reaction>

 <reaction id="CR00115_micro" name="Arachidonate + 2 NADPH + Malonyl_CoA __&gt; CoA + 2 NADP+ + Docosatetraenoic_acid " reversible="false">
  <listOfReactants>
   <speciesReference species="CC00422_micro" stoichiometry="1" />
   <speciesReference species="CC00235_micro" stoichiometry="2" />
   <speciesReference species="CC00306_micro" stoichiometry="1" />
  </listOfReactants>
  <listOfProducts>
   <speciesReference species="CC00240_micro" stoichiometry="1" />
   <speciesReference species="CC00236_micro" stoichiometry="2" />
   <speciesReference species="CC00028_micro" stoichiometry="1" />
  </listOfProducts>
 </reaction>

 <reaction id="CR00427_CC00548_cyto" name="Tryptamine + O2 __&gt; Indole_acetaldehyde + H2O2 + NH3 " reversible="false">
  <listOfReactants>
   <speciesReference species="CC00548_cyto" stoichiometry="1" />
   <speciesReference species="CC00237_cyto" stoichiometry="1" />
  </listOfReactants>
  <listOfProducts>
   <speciesReference species="CC00687_cyto" stoichiometry="1" />
   <speciesReference species="CC00256_cyto" stoichiometry="1" />
   <speciesReference species="CC00244_cyto" stoichiometry="1" />
  </listOfProducts>
 </reaction>

 <reaction id="CR01121_CC00177_cyto" name="TAG182_204_224 __&gt; Docosatetraenoic_acid + DG182_204 " reversible="false">
  <listOfReactants>
   <speciesReference species="CC00177_cyto" stoichiometry="1" />
  </listOfReactants>
  <listOfProducts>
   <speciesReference species="CC00028_cyto" stoichiometry="1" />
   <speciesReference species="CC00065_cyto" stoichiometry="1" />
  </listOfProducts>
 </reaction>

 <reaction id="CR00038_CC00100_cyto" name="PC225_226 + Serine __&gt; PS225_226 + Choline " reversible="false">
  <listOfReactants>
   <speciesReference species="CC00100_cyto" stoichiometry="1" />
   <speciesReference species="CC00288_cyto" stoichiometry="1" />
  </listOfReactants>
  <listOfProducts>
   <speciesReference species="CC00092_cyto" stoichiometry="1" />
   <speciesReference species="CC00332_cyto" stoichiometry="1" />
  </listOfProducts>
 </reaction>

 <reaction id="CR00988_CC00084_cyto" name="CDP_DG225_226 + Inositol __&gt; PI225_226 + CMP " reversible="false">
  <listOfReactants>
   <speciesReference species="CC00084_cyto" stoichiometry="1" />
   <speciesReference species="CC00355_cyto" stoichiometry="1" />
  </listOfReactants>
  <listOfProducts>
   <speciesReference species="CC00132_cyto" stoichiometry="1" />
   <speciesReference species="CC00280_cyto" stoichiometry="1" />
  </listOfProducts>
 </reaction>

 <reaction id="CR00786_cytoYmicro" name="N_Acetylglucosamine@cyto __&gt; N_Acetylglucosamine@micro " reversible="false">
  <listOfReactants>
   <speciesReference species="CC00358_cyto" stoichiometry="1" />
  </listOfReactants>
  <listOfProducts>
   <speciesReference species="CC00358_micro" stoichiometry="1" />
  </listOfProducts>
 </reaction>

 <reaction id="CR01565_cytoYmicro" name="Malonyl_CoA@cyto &lt;=&gt; Malonyl_CoA@micro " reversible="true">
  <listOfReactants>
   <speciesReference species="CC00306_cyto" stoichiometry="1" />
  </listOfReactants>
  <listOfProducts>
   <speciesReference species="CC00306_micro" stoichiometry="1" />
  </listOfProducts>
 </reaction>

 <reaction id="CR00880_cyto_cytoYperoxy" name="CoA@cyto &lt;=&gt; CoA@peroxy " reversible="true">
  <listOfReactants>
   <speciesReference species="CC00240_cyto" stoichiometry="1" />
  </listOfReactants>
  <listOfProducts>
   <speciesReference species="CC00240_peroxy" stoichiometry="1" />
  </listOfProducts>
 </reaction>

 <reaction id="CR00880_cyto_cytoYmito" name="CoA@cyto &lt;=&gt; CoA@mito " reversible="true">
  <listOfReactants>
   <speciesReference species="CC00240_cyto" stoichiometry="1" />
  </listOfReactants>
  <listOfProducts>
   <speciesReference species="CC00240_mito" stoichiometry="1" />
  </listOfProducts>
 </reaction>

 <reaction id="CR00880_cyto_cytoYmicro" name="CoA@cyto &lt;=&gt; CoA@endo " reversible="true">
  <listOfReactants>
   <speciesReference species="CC00240_cyto" stoichiometry="1" />
  </listOfReactants>
  <listOfProducts>
   <speciesReference species="CC00240_micro" stoichiometry="1" />
  </listOfProducts>
 </reaction>

 <reaction id="CR00019_CC00070_mito" name="CTP + DG160_161_P __&gt; CDP_DG160_161 " reversible="false">
  <listOfReactants>
   <speciesReference species="CC00286_mito" stoichiometry="1" />
   <speciesReference species="CC00070_mito" stoichiometry="1" />
  </listOfReactants>
  <listOfProducts>
   <speciesReference species="CC00078_mito" stoichiometry="1" />
  </listOfProducts>
 </reaction>

 <reaction id="CR00019_CC00070_cyto" name="CTP + DG160_161_P __&gt; CDP_DG160_161 " reversible="false">
  <listOfReactants>
   <speciesReference species="CC00286_cyto" stoichiometry="1" />
   <speciesReference species="CC00070_cyto" stoichiometry="1" />
  </listOfReactants>
  <listOfProducts>
   <speciesReference species="CC00078_cyto" stoichiometry="1" />
  </listOfProducts>
 </reaction>

 <reaction id="CR00134_CC00163_lyso" name="Triacylglycerol_pool __&gt; TAG180_181_183 " reversible="false">
  <listOfReactants>
   <speciesReference species="CC02173_lyso" stoichiometry="1" />
  </listOfReactants>
  <listOfProducts>
   <speciesReference species="CC00163_lyso" stoichiometry="1" />
  </listOfProducts>
 </reaction>

 <reaction id="CR00823_lyso_CC00178_lysoYmicro" name="TAG182_204_225@lyso __&gt; TAG182_204_225@endo " reversible="false">
  <listOfReactants>
   <speciesReference species="CC00178_lyso" stoichiometry="1" />
  </listOfReactants>
  <listOfProducts>
   <speciesReference species="CC00178_micro" stoichiometry="1" />
  </listOfProducts>
 </reaction>

 <reaction id="CR00823_cyto_CC00178_cytoYmicro" name="TAG182_204_225@cyto __&gt; TAG182_204_225@golgi " reversible="false">
  <listOfReactants>
   <speciesReference species="CC00178_cyto" stoichiometry="1" />
  </listOfReactants>
  <listOfProducts>
   <speciesReference species="CC00178_micro" stoichiometry="1" />
  </listOfProducts>
 </reaction>

 <reaction id="CR01121_CC00158_cyto" name="TAG160_161_224 __&gt; Docosatetraenoic_acid + DG160_161 " reversible="false">
  <listOfReactants>
   <speciesReference species="CC00158_cyto" stoichiometry="1" />
  </listOfReactants>
  <listOfProducts>
   <speciesReference species="CC00028_cyto" stoichiometry="1" />
   <speciesReference species="CC00062_cyto" stoichiometry="1" />
  </listOfProducts>
 </reaction>

 <reaction id="CR00738_micro" name="NH4+ &lt;=&gt; NH3 " reversible="true">
  <listOfReactants>
   <speciesReference species="CC00985_micro" stoichiometry="1" />
  </listOfReactants>
  <listOfProducts>
   <speciesReference species="CC00244_micro" stoichiometry="1" />
  </listOfProducts>
 </reaction>

 <reaction id="CR00738_cyto" name="NH4+ &lt;=&gt; NH3 " reversible="true">
  <listOfReactants>
   <speciesReference species="CC00985_cyto" stoichiometry="1" />
  </listOfReactants>
  <listOfProducts>
   <speciesReference species="CC00244_cyto" stoichiometry="1" />
  </listOfProducts>
 </reaction>

 <reaction id="CR00738_mito" name="NH4+ &lt;=&gt; NH3 " reversible="true">
  <listOfReactants>
   <speciesReference species="CC00985_mito" stoichiometry="1" />
  </listOfReactants>
  <listOfProducts>
   <speciesReference species="CC00244_mito" stoichiometry="1" />
  </listOfProducts>
 </reaction>

 <reaction id="CR00738_peroxy" name="NH4+ &lt;=&gt; NH3 " reversible="true">
  <listOfReactants>
   <speciesReference species="CC00985_peroxy" stoichiometry="1" />
  </listOfReactants>
  <listOfProducts>
   <speciesReference species="CC00244_peroxy" stoichiometry="1" />
  </listOfProducts>
 </reaction>

 <reaction id="CR01339_CC02183_cyto" name="Arachidonyl_CoA + sn_Glycerol_3P __&gt; CoA + 1MG204_3P " reversible="false">
  <listOfReactants>
   <speciesReference species="CC02183_cyto" stoichiometry="1" />
   <speciesReference species="CC00315_cyto" stoichiometry="1" />
  </listOfReactants>
  <listOfProducts>
   <speciesReference species="CC00240_cyto" stoichiometry="1" />
   <speciesReference species="CC00058_cyto" stoichiometry="1" />
  </listOfProducts>
 </reaction>

 <reaction id="CR01339_CC02183_mito" name="Arachidonyl_CoA + sn_Glycerol_3P __&gt; CoA + 1MG204_3P " reversible="false">
  <listOfReactants>
   <speciesReference species="CC02183_mito" stoichiometry="1" />
   <speciesReference species="CC00315_mito" stoichiometry="1" />
  </listOfReactants>
  <listOfProducts>
   <speciesReference species="CC00240_mito" stoichiometry="1" />
   <speciesReference species="CC00058_mito" stoichiometry="1" />
  </listOfProducts>
 </reaction>

 <reaction id="CR01121_CC00193_cyto" name="TAG203_204_204 __&gt; Eicosatetraenoic_acid + DG203_204 " reversible="false">
  <listOfReactants>
   <speciesReference species="CC00193_cyto" stoichiometry="1" />
  </listOfReactants>
  <listOfProducts>
   <speciesReference species="CC00026_cyto" stoichiometry="1" />
   <speciesReference species="CC00069_cyto" stoichiometry="1" />
  </listOfProducts>
 </reaction>

 <reaction id="CR01012_mito" name="HMG_CoA &lt;=&gt; 3_Methylglutaconyl_CoA " reversible="true">
  <listOfReactants>
   <speciesReference species="CC00522_mito" stoichiometry="1" />
  </listOfReactants>
  <listOfProducts>
   <speciesReference species="CC01301_mito" stoichiometry="1" />
  </listOfProducts>
 </reaction>

 <reaction id="CR01109_cyto_CC00103_cytoYmicro" name="PE180_181@cyto &lt;=&gt; PE180_181@micro " reversible="true">
  <listOfReactants>
   <speciesReference species="CC00103_cyto" stoichiometry="1" />
  </listOfReactants>
  <listOfProducts>
   <speciesReference species="CC00103_micro" stoichiometry="1" />
  </listOfProducts>
 </reaction>

 <reaction id="CR01109_lyso_CC00103_lysoYmicro" name="PE180_181@lyso &lt;=&gt; PE180_181@micro " reversible="true">
  <listOfReactants>
   <speciesReference species="CC00103_lyso" stoichiometry="1" />
  </listOfReactants>
  <listOfProducts>
   <speciesReference species="CC00103_micro" stoichiometry="1" />
  </listOfProducts>
 </reaction>

 <reaction id="CR01099_cyto" name="GTP __&gt; GDP " reversible="false">
  <listOfReactants>
   <speciesReference species="CC00271_cyto" stoichiometry="1" />
  </listOfReactants>
  <listOfProducts>
   <speciesReference species="CC00263_cyto" stoichiometry="1" />
  </listOfProducts>
 </reaction>

 <reaction id="CR00296_mito" name="_S__Dihydroorotate __&gt; Orotate " reversible="false">
  <listOfReactants>
   <speciesReference species="CC00505_mito" stoichiometry="1" />
  </listOfReactants>
  <listOfProducts>
   <speciesReference species="CC00476_mito" stoichiometry="1" />
  </listOfProducts>
 </reaction>

 <reaction id="CR00383_mito" name="ATP + Glutamate __&gt; ADP + Glutamyl_5P " reversible="false">
  <listOfReactants>
   <speciesReference species="CC00232_mito" stoichiometry="1" />
   <speciesReference species="CC00254_mito" stoichiometry="1" />
  </listOfReactants>
  <listOfProducts>
   <speciesReference species="CC00238_mito" stoichiometry="1" />
   <speciesReference species="CC01312_mito" stoichiometry="1" />
  </listOfProducts>
 </reaction>

 <reaction id="CR01175_cyto" name="Glucose_1P &lt;=&gt; Glucose_6P " reversible="true">
  <listOfReactants>
   <speciesReference species="CC00323_cyto" stoichiometry="1" />
  </listOfReactants>
  <listOfProducts>
   <speciesReference species="CC00314_cyto" stoichiometry="1" />
  </listOfProducts>
 </reaction>

 <reaction id="CR00414_mito" name="Isobutyryl_CoA + Dihydrolipoamide &lt;=&gt; CoA + S__2_Methylpropanoyl__dihydrolipoamide " reversible="true">
  <listOfReactants>
   <speciesReference species="CC00682_mito" stoichiometry="1" />
   <speciesReference species="CC00657_mito" stoichiometry="1" />
  </listOfReactants>
  <listOfProducts>
   <speciesReference species="CC00240_mito" stoichiometry="1" />
   <speciesReference species="CC01512_mito" stoichiometry="1" />
  </listOfProducts>
 </reaction>

 <reaction id="CR00645_cytoYmito" name="Acetoacetate@cyto __&gt; Acetoacetate@mito " reversible="false">
  <listOfReactants>
   <speciesReference species="CC00379_cyto" stoichiometry="1" />
  </listOfReactants>
  <listOfProducts>
   <speciesReference species="CC00379_mito" stoichiometry="1" />
  </listOfProducts>
 </reaction>

 <reaction id="CR01154_CC00379_extYcyto" name="Acetoacetate@ext &lt;=&gt; Acetoacetate@cyto " reversible="true">
  <listOfReactants>
   <speciesReference species="CC00379_ext" stoichiometry="1" />
  </listOfReactants>
  <listOfProducts>
   <speciesReference species="CC00379_cyto" stoichiometry="1" />
  </listOfProducts>
 </reaction>

 <reaction id="CR01258_cytoYperoxy" name="Acetoacetate@cyto __&gt; Acetoacetate@peroxy " reversible="false">
  <listOfReactants>
   <speciesReference species="CC00379_cyto" stoichiometry="1" />
  </listOfReactants>
  <listOfProducts>
   <speciesReference species="CC00379_peroxy" stoichiometry="1" />
  </listOfProducts>
 </reaction>

 <reaction id="CR00200_peroxy" name="CoA + NAD+ + Eicosapentaenoyl_CoA __&gt; Acetyl_CoA + NADH + Stearidonoyl_CoA " reversible="false">
  <listOfReactants>
   <speciesReference species="CC00240_peroxy" stoichiometry="1" />
   <speciesReference species="CC00233_peroxy" stoichiometry="1" />
   <speciesReference species="CC00147_peroxy" stoichiometry="1" />
  </listOfReactants>
  <listOfProducts>
   <speciesReference species="CC00253_peroxy" stoichiometry="1" />
   <speciesReference species="CC00234_peroxy" stoichiometry="1" />
   <speciesReference species="CC00032_peroxy" stoichiometry="1" />
  </listOfProducts>
 </reaction>

 <reaction id="CR00200_mito" name="CoA + NAD+ + Eicosapentaenoyl_CoA __&gt; Acetyl_CoA + NADH + Stearidonoyl_CoA " reversible="false">
  <listOfReactants>
   <speciesReference species="CC00240_mito" stoichiometry="1" />
   <speciesReference species="CC00233_mito" stoichiometry="1" />
   <speciesReference species="CC00147_mito" stoichiometry="1" />
  </listOfReactants>
  <listOfProducts>
   <speciesReference species="CC00253_mito" stoichiometry="1" />
   <speciesReference species="CC00234_mito" stoichiometry="1" />
   <speciesReference species="CC00032_mito" stoichiometry="1" />
  </listOfProducts>
 </reaction>

 <reaction id="CR00219_CC00299_cytoYmito" name="Ornithine@cyto &lt;=&gt; Ornithine@mito " reversible="true">
  <listOfReactants>
   <speciesReference species="CC00299_cyto" stoichiometry="1" />
  </listOfReactants>
  <listOfProducts>
   <speciesReference species="CC00299_mito" stoichiometry="1" />
  </listOfProducts>
 </reaction>

 <reaction id="CR00175_CC00299_extYcyto" name="Ornithine@ext &lt;=&gt; Ornithine@cyto " reversible="true">
  <listOfReactants>
   <speciesReference species="CC00299_ext" stoichiometry="1" />
  </listOfReactants>
  <listOfProducts>
   <speciesReference species="CC00299_cyto" stoichiometry="1" />
  </listOfProducts>
 </reaction>

 <reaction id="CR00109_CC02216_lyso" name="Cholesterol_ester_palm __&gt; Cholesterol_ester_pool " reversible="false">
  <listOfReactants>
   <speciesReference species="CC02216_lyso" stoichiometry="1" />
  </listOfReactants>
  <listOfProducts>
   <speciesReference species="CC02172_lyso" stoichiometry="1" />
  </listOfProducts>
 </reaction>

 <reaction id="CR00109_CC02216_cyto" name="Cholesterol_ester_palm __&gt; Cholesterol_ester_pool " reversible="false">
  <listOfReactants>
   <speciesReference species="CC02216_cyto" stoichiometry="1" />
  </listOfReactants>
  <listOfProducts>
   <speciesReference species="CC02172_cyto" stoichiometry="1" />
  </listOfProducts>
 </reaction>

 <reaction id="CR00535_cyto" name="SAM + Protein N6,N6_dimethyl_L_lysine __&gt; SAH + Protein N6,N6,N6_trimethyl_L_lysine " reversible="false">
  <listOfReactants>
   <speciesReference species="CC00249_cyto" stoichiometry="1" />
   <speciesReference species="CC01726_cyto" stoichiometry="1" />
  </listOfReactants>
  <listOfProducts>
   <speciesReference species="CC00251_cyto" stoichiometry="1" />
   <speciesReference species="CC01727_cyto" stoichiometry="1" />
  </listOfProducts>
 </reaction>

 <reaction id="CR00577_CC00587_cytoYmito" name="dCTP@cyto + ATP@mito __&gt; dCTP@mito + ATP@cyto " reversible="false">
  <listOfReactants>
   <speciesReference species="CC00587_cyto" stoichiometry="1" />
   <speciesReference species="CC00232_mito" stoichiometry="1" />
  </listOfReactants>
  <listOfProducts>
   <speciesReference species="CC00587_mito" stoichiometry="1" />
   <speciesReference species="CC00232_cyto" stoichiometry="1" />
  </listOfProducts>
 </reaction>

 <reaction id="CR01463_cytoYmicro" name="Dihomo_gamma_linolenate@cyto &lt;=&gt; Dihomo_gamma_linolenate@micro " reversible="true">
  <listOfReactants>
   <speciesReference species="CC02296_cyto" stoichiometry="1" />
  </listOfReactants>
  <listOfProducts>
   <speciesReference species="CC02296_micro" stoichiometry="1" />
  </listOfProducts>
 </reaction>

 <reaction id="CR00108_CC02296_lysoYcyto" name="Dihomo_gamma_linolenate@lyso __&gt; Dihomo_gamma_linolenate@cyto " reversible="false">
  <listOfReactants>
   <speciesReference species="CC02296_lyso" stoichiometry="1" />
  </listOfReactants>
  <listOfProducts>
   <speciesReference species="CC02296_cyto" stoichiometry="1" />
  </listOfProducts>
 </reaction>

 <reaction id="CR00231_CC02180_mito" name="Linoleoyl_CoA + 1MG204_3P __&gt; DG204_182_P + CoA " reversible="false">
  <listOfReactants>
   <speciesReference species="CC02180_mito" stoichiometry="1" />
   <speciesReference species="CC00058_mito" stoichiometry="1" />
  </listOfReactants>
  <listOfProducts>
   <speciesReference species="CC02459_mito" stoichiometry="1" />
   <speciesReference species="CC00240_mito" stoichiometry="1" />
  </listOfProducts>
 </reaction>

 <reaction id="CR00231_CC02180_cyto" name="Linoleoyl_CoA + 1MG204_3P __&gt; DG204_182_P + CoA " reversible="false">
  <listOfReactants>
   <speciesReference species="CC02180_cyto" stoichiometry="1" />
   <speciesReference species="CC00058_cyto" stoichiometry="1" />
  </listOfReactants>
  <listOfProducts>
   <speciesReference species="CC02459_cyto" stoichiometry="1" />
   <speciesReference species="CC00240_cyto" stoichiometry="1" />
  </listOfProducts>
 </reaction>

 <reaction id="CR00806_cyto" name="ATP + Ribose_5P __&gt; AMP + PRPP " reversible="false">
  <listOfReactants>
   <speciesReference species="CC00232_cyto" stoichiometry="1" />
   <speciesReference species="CC00335_cyto" stoichiometry="1" />
  </listOfReactants>
  <listOfProducts>
   <speciesReference species="CC00250_cyto" stoichiometry="1" />
   <speciesReference species="CC00337_cyto" stoichiometry="1" />
  </listOfProducts>
 </reaction>

 <reaction id="CR00901_CC00285_cytoYmito" name="Arginine@cyto __&gt; Arginine@mito " reversible="false">
  <listOfReactants>
   <speciesReference species="CC00285_cyto" stoichiometry="1" />
  </listOfReactants>
  <listOfProducts>
   <speciesReference species="CC00285_mito" stoichiometry="1" />
  </listOfProducts>
 </reaction>

 <reaction id="CR00175_CC00285_extYcyto" name="Arginine@ext &lt;=&gt; Arginine@cyto " reversible="true">
  <listOfReactants>
   <speciesReference species="CC00285_ext" stoichiometry="1" />
  </listOfReactants>
  <listOfProducts>
   <speciesReference species="CC00285_cyto" stoichiometry="1" />
  </listOfProducts>
 </reaction>

 <reaction id="CR01169_cyto_cytoYext" name="NH3@cyto &lt;=&gt; NH3@ext " reversible="true">
  <listOfReactants>
   <speciesReference species="CC00244_cyto" stoichiometry="1" />
  </listOfReactants>
  <listOfProducts>
   <speciesReference species="CC00244_ext" stoichiometry="1" />
  </listOfProducts>
 </reaction>

 <reaction id="CR01169_cyto_cytoYmito" name="NH3@cyto &lt;=&gt; NH3@mito " reversible="true">
  <listOfReactants>
   <speciesReference species="CC00244_cyto" stoichiometry="1" />
  </listOfReactants>
  <listOfProducts>
   <speciesReference species="CC00244_mito" stoichiometry="1" />
  </listOfProducts>
 </reaction>

 <reaction id="CR01169_cyto_cytoYmicro" name="NH3@cyto &lt;=&gt; NH3@micro " reversible="true">
  <listOfReactants>
   <speciesReference species="CC00244_cyto" stoichiometry="1" />
  </listOfReactants>
  <listOfProducts>
   <speciesReference species="CC00244_micro" stoichiometry="1" />
  </listOfProducts>
 </reaction>

 <reaction id="CR01169_cyto_cytoYperoxy" name="NH3@cyto &lt;=&gt; NH3@peroxy " reversible="true">
  <listOfReactants>
   <speciesReference species="CC00244_cyto" stoichiometry="1" />
  </listOfReactants>
  <listOfProducts>
   <speciesReference species="CC00244_peroxy" stoichiometry="1" />
  </listOfProducts>
 </reaction>

 <reaction id="CR00653_CC00071_cyto" name="DG180_181_P __&gt; DG180_181 " reversible="false">
  <listOfReactants>
   <speciesReference species="CC00071_cyto" stoichiometry="1" />
  </listOfReactants>
  <listOfProducts>
   <speciesReference species="CC00063_cyto" stoichiometry="1" />
  </listOfProducts>
 </reaction>

 <reaction id="CR01458_mito" name="Glyoxylate + Alanine &lt;=&gt; Glycine + Pyruvate " reversible="true">
  <listOfReactants>
   <speciesReference species="CC00274_mito" stoichiometry="1" />
   <speciesReference species="CC00268_mito" stoichiometry="1" />
  </listOfReactants>
  <listOfProducts>
   <speciesReference species="CC00265_mito" stoichiometry="1" />
   <speciesReference species="CC00252_mito" stoichiometry="1" />
  </listOfProducts>
 </reaction>

 <reaction id="CR01458_cyto" name="Glyoxylate + Alanine &lt;=&gt; Glycine + Pyruvate " reversible="true">
  <listOfReactants>
   <speciesReference species="CC00274_cyto" stoichiometry="1" />
   <speciesReference species="CC00268_cyto" stoichiometry="1" />
  </listOfReactants>
  <listOfProducts>
   <speciesReference species="CC00265_cyto" stoichiometry="1" />
   <speciesReference species="CC00252_cyto" stoichiometry="1" />
  </listOfProducts>
 </reaction>

 <reaction id="CR01458_peroxy" name="Glyoxylate + Alanine &lt;=&gt; Glycine + Pyruvate " reversible="true">
  <listOfReactants>
   <speciesReference species="CC00274_peroxy" stoichiometry="1" />
[truncated: 605,478 more chars]
