# Supplementary material for: CardioNet: A human metabolic network suited for the study of cardiomyocyte metabolism
Source: BMC Syst Biol. 2012 Aug 29;6:114. doi: 10.1186/1752-0509-6-114 (PMC3568067; doi:10.1186/1752-0509-6-114)
Supplement: Additional file 6 — Testing functionality of Human heart model. A comparison of the metabolic network to a previously reported genome-scale reconstruction of the human heart [25] was performed. The presented physiological functions of the cardiomyocyte (see Additional file 13) were applied to test the functionality of the partial network of the human heart and compare the performance of both networks. From 110 tested functions 53 were found to have no feasible solution, this included important cellular functions such as the citric acid cycle. [file 1752-0509-6-114-S6.xls]

## Sheet: Sheet1
Network comparison: Testing for functionality of the Human Heart Model
Reference: [1] Zhao Y, Huang J: Reconstruction and analysis of the human heart-specific metabolic network based on transcriptome and proteome data. Biochem Biophys Res Commun 2011, 415:450–454
No.	Title	CardioNet	Human-heart-partial1
1	ATP synthesis from glucose degradation	success	failed
2	ATP synthesis from oleate oxidation	success	failed
3	ATP synthesis from acetoacetate oxidation	success	failed
4	Urate synthesis	success	success
5	Alanine synthesis, maintenance in cytosol	success	success
6	Arginine synthesis, maintenance in cytosol	success	success
7	Asparagine synthesis, maintenance in cytosol	success	success
8	Aspartate synthesis, maintenance in cytosol	success	success
9	Cysteine synthesis, maintenance in cytosol	success	success
10	Glutamate synthesis, maintenance in cytosol	success	success
11	Glycine synthesis, maintenance in cytosol	success	success
12	Histidine uptake	success	success
13	Isoleucine uptake	success	success
14	Glutamine synthesis, maintenance in cytosol	success	success
15	Leucine uptake	success	success
16	Lysine uptake	success	success
17	Phenylalanine uptake	success	failed
18	Proline synthesis, maintenance in cytosol	success	success
19	Serine synthesis, maintenance in cytosol	success	success
20	Threonine uptake	success	success
21	Tryptophan uptake	success	success
22	Tyrosine synthesis, maintenance in cytosol	success	failed
23	Valine uptake	success	success
24	Homocysteine synthesis, maintenance in cytosol	success	success
25	Alanine synthesis, maintenance in mitochondrion	success	failed
26	Arginine synthesis, maintenance in mitochondrion	success	failed
27	Asparagine synthesis, maintenance in mitochondrion	success	failed
28	Aspartate synthesis, maintenance in mitochondrion	success	failed
29	Cysteine synthesis, maintenance in mitochondrion	success	failed
30	Glutamate synthesis, maintenance in mitochondrion	success	failed
31	Glycine synthesis, maintenance in mitochondrion	success	failed
32	Histidine transport, mitochondrion	success	failed
33	Isoleucine transport, mitochondrion	success	failed
34	Glutamine synthesis, maintenance in mitochondrion	success	failed
35	Leucine transport, mitochondrion	success	failed
36	Lysine transport, mitochondrion	success	failed
37	Phenylalanine transport, mitochondrion	success	failed
38	Proline synthesis, maintenance in mitochondrion	success	failed
39	Serine synthesis, maintenance in mitochondrion	success	failed
40	Threonine transport, mitochondrion	success	failed
41	Tryptophan transport, mitochondrion	success	failed
42	Tyrosine synthesis, maintenance in mitochondrion	success	failed
43	Valine transport, mitochondrion	success	failed
44	Cholesterol synthesis, cytosol	success	failed
45	Carnitine synthesis, cytosol	success	success
46	Carnitine synthesis, mitochondrion	success	failed
47	Palmitate synthesis	success	success
48	Stearate synthesis	success	success
49	Oleate synthesis	success	success
50	Sphinganine synthesis, cytosol	success	success
51	UDP degradation, cytosol	success	success
52	H2O2 degradation, cytosol	success	success
53	Lysine degradation	success	success
54	ITP degradation, cytosol	success	success
55	Glucose-1P degradation, cytosol	success	success
56	IDP degradation, cytosol	success	success
57	UMP degradation, cytosol	success	success
58	DHAP degradation, cytosol	success	success
59	PRPP degradation, cytosol	success	success
60	GSH synthesis, cytosol	success	success
61	Prutescine synthesis	success	failed
62	NADH synthesis from glucose degradation	success	failed
63	NADPH synthesis from glucose degradation	success	failed
64	NADH synthesis from glucose degradation	success	failed
65	NADPH synthesis from glucose degradation	success	failed
66	Anaerobic glycolysis	success	success
67	Aerobic glycolysis	success	failed
68	Glycogen synthesis	success	success
69	Thioredoxin oxidation	success	failed
70	Thioredoxin_oxidation_negativetest	success	failed
71	Thioredoxin reduction	success	failed
72	Thioredoxin_reduction_negativetest	success	failed
73	Adenine synthesis	success	success
74	ADP synthesis, cytosol	success	success
75	AMP synthesis, cytosol	success	success
76	IMP synthesis, cytosol	success	success
77	Xanthosine-5P synthesis, cytosol	success	failed
78	GMP synthesis, cytosol	success	success
79	GTP synthesis, cytosol	success	success
80	Uracil synthesis, cytosol	success	success
81	Uridine synthesis, cytosol	success	success
82	UMP synthesis, cytosol	success	success
83	UDP synthesis, cytosol	success	success
84	Cytidine synthesis, cytosol	success	success
85	CMP synthesis, cytosol	success	success
86	CDP synthesis, cytosol	success	success
87	dCDP synthesis, cytosol	success	success
88	Guanine synthesis, cytosol	success	failed
89	Deoxyguanosine synthesis, cytosol	success	success
90	dGMP synthesis, cytosol	success	success
91	dGDP synthesis, cytosol	success	success
92	PRPP synthesis, cytosol	success	success
93	AIR synthesis, cytosol	success	failed
94	AICAR synthesis, cytosol	success	failed
95	FAICAR synthesis, cytosol	success	failed
96	Monoacyl-glycerol-1-pnosphate, synthesis	success	failed
97	Diacyglycerol synthesis	success	failed
98	CDP-Diacylglycerol synthesis	success	failed
99	Phosphatidylserine synthesis	success	failed
100	Phosphatidylcholine synthesis	success	failed
101	Phosphatidylethanolamine synthesis	success	failed
102	Phosphatidylinositol synthesis	success	failed
103	Docosatetraenoic_acid-CoA synthesis	success	failed
104	N-(5Z,8Z,11Z,14Z-eicosatetraenoyl)-ethanolamine synthesis	success	failed
105	4Z,7Z,10Z,13Z,16Z,19Z-docosahexaenoyl-CoA synthesis	success	failed
106	5Z,8Z,11Z,14Z-eicosatetraenoyl-CoA synthesis	success	failed
107	8Z,11Z,14Z,17Z-eicosatetraenoyl-CoA synthesis	success	failed
108	Ceramide, synthesis	success	failed
109	Galactosyl-Ceramide, synthesis	success	failed
110	Sphingomyeline synthesis	success	failed
