# Supplementary material for: CardioNet: A human metabolic network suited for the study of cardiomyocyte metabolism
Source: BMC Syst Biol. 2012 Aug 29;6:114. doi: 10.1186/1752-0509-6-114 (PMC3568067; doi:10.1186/1752-0509-6-114)
Supplement: Additional file 7 — Definition and overview of constraints for simulations as used in the optimization problems for varied substrate availability. Constraints listed in this table were applied in simulations for varied substrate availability. For all three simulation settings the corresponding target function and applied constraints are given. The simulation settings include, first, simulations of substrate uptake rates for four different substrates and oxygen demands while satisfying a baseline ATP consumption rate. Second, simulations of substrate uptake rates for four different substrates and oxygen demands as under experimental conditions while satisfying the same baseline ATP consumption rate. Finally, simulations of substrate uptake rates for nine different substrates and oxygen demands while satisfying a predefined metabolic target function. [file 1752-0509-6-114-S7.xls]

## Sheet: Sheet 1
Definition and overview of constraints for simulations as used in the optimization problems
1.1 Constraints for simulations of varied substrate (4 substrates) availability with base line ATP consumption rate
1.2 Constraints for simulations of varied substrate (4 substrates) availability as under experimental conditions
2.1 Target function of the cardiomyocyte as used for simulations of varied substrate availability (9 substrates)
2.2 Constraints for simulations of varied substrate availability (9 substrates) while satisfying metabolic target function
1.1 Constraints for simulations of varied substrate availability with base line ATP consumption rate
Identifier	Title	Value	Constraint	Reference
CC00232_cyto_tr	vATPase	21.6	fixed flux	[1]
Identifier	Metabolite	Compartment	Constraint
CC00237	Oxygen	extracellular	uptake
CC00287	Glutamine	extracellular	secretion
CC00244	NH3	extracellular	secretion
CC00260	Glucose	extracellular	uptake
CC00397	L-Lactate	extracellular	uptake/ secretion
CC00379	Acetoacetate	extracellular	uptake
References:	[1] Wu F, Zhang EY, Zhang J, Bache RJ, Beard DA. Phosphate metabolite concentrations and ATP hydrolysis potential in normal and ischaemic hearts. J Physiol. 2008;586:4193-4208
1.2 Constraints for simulations of varied substrate availability as under experimental conditions1
Identifier	Title	Value	Constraint	Reference
CC00232_cyto_tr	vATPase	21.6	fixed flux	[2]
Identifier	Metabolite	Compartment	Constraint
CC00237	Oxygen	extracellular	uptake
CC00287	Glutamine	extracellular	secretion
CC00244	NH3	extracellular	secretion
CC00260	Glucose	extracellular	uptake
CC00397	L-Lactate	extracellular	secretion/ uptake
CC00881	(R)3-Hydroxybutanoate	extracellular	uptake
CC00730	Oleate	extracellular	uptake
CC00379	Acetoacetate	extracellular	uptake
CC00262	Acetate	extracellular	uptake
References:	[1] Taegtmeyer H, Hems R, Krebs H: Utilization of energy-providing substrates in the isolated working rat heart. Biochem. J. 1980, 186:701–711
	[2] Wu F, Zhang EY, Zhang J, Bache RJ, Beard DA. Phosphate metabolite concentrations and ATP hydrolysis potential in normal and ischaemic hearts. J Physiol. 2008;586:4193-4208
2.1 Target function of the cardiomyocyte as used for simulations of varied substrate availability (9 substrates)
Identifier	Metabolite	Acyl-Composition	Value	Constraint	Reference
CC00134_mito_tr	Cardiolipin	C18:2,C18:2,C18:2,C18:2	0.000337657	fixed flux	[1]
CC00136_mito_tr		C20:3,C18:2,C18:2,C18:2	0.000256428	fixed flux
CC00137_mito_tr		C20:4,C18:2,C18:2,C18:2	0.000246489	fixed flux
CC00138_mito_tr		C18:2,C18:1,C18:1,C18:1	0.000171748	fixed flux
CC00094_cyto_tr	Phosphatidylcholin	C16:0,C16:1	0.0250629	fixed flux	[1]
CC00095_cyto_tr		C18:0,C18:1	0.0159403	fixed flux
CC00096_cyto_tr		C20:4,C22:4	0.00339263	fixed flux
CC00097_cyto_tr		C18:2,C20:4	0.00659087	fixed flux
CC00098_cyto_tr		C18:2,C20:3	0.00406607	fixed flux
CC00099_cyto_tr		C18:2,C20:2	0.00368422	fixed flux
CC00101_cyto_tr		C20:3,C20:4	0.00377447	fixed flux
CC00102_cyto_tr	Phosphatidylethanolamine	C16:0,C16:1	0.00298941	fixed flux	[1]
CC00103_cyto_tr		C18:0,C18:1	0.0184456	fixed flux
CC00104_cyto_tr		C20:4,C22:4	0.0053716	fixed flux
CC00105_cyto_tr		C18:2,C20:4	0.00540741	fixed flux
CC00106_cyto_tr		C18:2,C20:3	0.000629022	fixed flux
CC00107_cyto_tr		C18:2,C20:2	0.000727113	fixed flux
CC00108_cyto_tr		C22:5,C22:6	0.00385354	fixed flux
CC00109_cyto_tr		C20:3,C20:4	0.00519878	fixed flux
CC00208_cyto_tr	Sphingomyeline	C18:1,C16:0	0.000201585	fixed flux	[1]
CC00209_cyto_tr		C18:0,C18:1	0.000103006	fixed flux
CC00198_cyto_tr	Ceramide	C16:0,C18:0	4.60291e-06	fixed flux	[2]
CC00199_cyto_tr		C18:0,C18:0	4.60291e-06	fixed flux
CC00232_cyto_tr	vATPase	-	21.6	fixed flux	[3]
CR00230_cyto	Glycogenolysis	-	0.216	upper bound	[4]
References:	[1] Hatch G. Cardiolipin biosynthesis in the isolated heart. Biochem J. 1994;297:201-20
	[2] Dobrzyn P, Dobrzyn A, Miyazaki M, Ntambi JM.Loss of stearoyl-CoA desaturase 1 rescues cardiac function in obese leptin-deficient mice. J Lipid Res. 2010;51:2202:2210
	[3] Wu F, Zhang EY, Zhang J, Bache RJ, Beard DA. Phosphate metabolite concentrations and ATP hydrolysis potential in normal and ischaemic hearts. J Physiol. 2008;586:4193-4208
	[4] Goodwin GW, Arteaga JR, Taegtmeyer H. Glycogen turnover in the isolated working rat heart. J Biol Chem. 1995;270:9234-9240
2.2 Constraints for simulations of varied substrate availability (9 substrates) while satisfying metabolic target function
Identifier	Metabolite	Compartment	Constraint
CC00237	Oxygen	extracellular	import
CC00287	Glutamine	extracellular	export
CC00244	NH3	extracellular	export
CC00530	Urate	extracellular	export
CC00446	Palmitate	extracellular	import
CC01013	Stearate	extracellular	import
CC00260	Glucose	extracellular	import
CC00730	Oleate	extracellular	import
CC01016	alpha-Linoleate	extracellular	import
CC00025	Eicosapentaenoic_acid	extracellular	import
CC00031	Docosahexaenoic_acid	extracellular	import
CC00397	L_Lactate	extracellular	import
CC00379	Acetoacetate	extracellular	import
CC00332	Choline	extracellular	import
CC00400	Ethanolamine	extracellular	import
