# Supplementary material for: CardioNet: A human metabolic network suited for the study of cardiomyocyte metabolism
Source: BMC Syst Biol. 2012 Aug 29;6:114. doi: 10.1186/1752-0509-6-114 (PMC3568067; doi:10.1186/1752-0509-6-114)
Supplement: Additional file 8 — Predicted metabolic fluxes of substrate uptake and oxygen demand for ATP expenditure in varied substrate availability,Ci+>0.6. We simulated a varied substrate availability for four selected substrates, including glucose, oleate, acetoacetate and lactate while demanding a baseline ATP consumption rate (vATPase) of 21.6 mmol·min−1·(l cell)−1. This table lists uptake rates for oxygen, glucose, oleate, acetoacetate, lactate and the resulting total substrate uptake rate for each simulated substrate composition. Efficiency indices ( Ci+) were separately calculated for each simulation. Results are shown for calculated efficiency values ( Ci+) greater than 0.6 and given in descending order. [file 1752-0509-6-114-S8.csv]

Predicted metabolic fluxes of substrate uptake and oxygen demand for baseline ATP consumption in varied substrate availability
	Predicted metabolic fluxes of substrate uptake and oxygen demand (mmol*min-1*(l cell)-1)
Titel	vO2	vS	vGlucose	vOleate	vAcetoacetate	vLactate	Ci+
ATP-Synthesis_fluxfix163729.val	3.85387072896474	0.381760250539085	0.301590546655485	0.080169703883601	0	0	0.733393862700932
ATP-Synthesis_fluxfix10872.val	3.86143142215077	0.375260707273898	0.292703416068393	0.0825572912055064	0	0	0.733356302311391
ATP-Synthesis_fluxfix125872.val	3.84604316546764	0.388489208633094	0.310791366906475	0.0776978417266186	0	0	0.733274937772197
ATP-Synthesis_fluxfix93470.val	3.86873919628531	0.36897858564947	0.284113576296214	0.0848650093532557	0	0	0.733181589039349
ATP-Synthesis_fluxfix10813.val	3.83793487589413	0.395459492652402	0.320322163422673	0.0751373292297297	0	0	0.732978315782797
ATP-Synthesis_fluxfix28168.val	3.87580626143975	0.362903389288635	0.275806675149766	0.0870967141388691	0	0	0.732887244888202
ATP-Synthesis_fluxfix74516.val	3.88264450196017	0.357024901823706	0.267768743309966	0.0892561585137407	0	0	0.732489060242784
ATP-Synthesis_fluxfix9287.val	3.82953008905901	0.402684660282607	0.330201474263974	0.0724831860186338	0	0	0.73248084902891
ATP-Synthesis_fluxfix91061.val	3.88926467621961	0.351333874828761	0.259987134969937	0.0913467398588226	0	0	0.732001231994509
ATP-Synthesis_fluxfix10874.val	3.8553645355563	0.383046541905219	0.298776251894108	0.0804398290737027	0	0.00383046093740842	0.731899512736495
ATP-Synthesis_fluxfix93407.val	3.86292474658739	0.376503506978018	0.289907767051861	0.0828307077554556	0	0.00376503217070253	0.731896379003404
ATP-Synthesis_fluxfix10873.val	3.85577615391477	0.382707202786991	0.298511567426887	0.0803685678099084	0.00382706755019641	0	0.731893292958969
ATP-Synthesis_fluxfix93406.val	3.86332275689109	0.37617565664258	0.289655322235511	0.082758580737197	0.00376175366987258	0	0.731882693274655
ATP-Synthesis_fluxfix21825.val	3.82081259159598	0.410178649329775	0.340448357246835	0.0697302920829397	0	0	0.731757511878313
ATP-Synthesis_fluxfix28273.val	3.87023153892881	0.370179796056866	0.281336553850175	0.0851414439647862	0	0.00370179824190523	0.731754984002117
ATP-Synthesis_fluxfix163699.val	3.84796271677177	0.38946968999594	0.307680954177439	0.0778940487643314	0.00389468705416886	0	0.73174734836559
ATP-Synthesis_fluxfix163700.val	3.84753676852382	0.389821132430643	0.307958593609789	0.0779643373512226	0	0.00389820146963144	0.731745051775914
ATP-Synthesis_fluxfix28272.val	3.87061661453674	0.369862861406379	0.281095683593847	0.0850685489173731	0.00369862889515947	0	0.731734785699044
ATP-Synthesis_fluxfix74300.val	3.87729647779962	0.364065390438697	0.273049049655248	0.0873756958896793	0	0.00364064489376831	0.731492889538171
ATP-Synthesis_fluxfix74299.val	3.8776692484459	0.363758835636028	0.2728191335475	0.0873021227351999	0.00363757935332887	0	0.731467040934485
ATP-Synthesis_fluxfix68803.val	3.89567722882177	0.345821329609361	0.252449573139329	0.0933717564700313	0	0	0.731436436269077
ATP-Synthesis_fluxfix126073.val	3.8398678414097	0.39647577092511	0.317180616740088	0.075330396475771	0.0039647577092511	0	0.731423706580558
ATP-Synthesis_fluxfix126074.val	3.83942678669851	0.396839977953335	0.317471982362667	0.0753995958111336	0	0.00396839977953335	0.731411743507532
ATP-Synthesis_fluxfix91063.val	3.88413204529032	0.358149505518842	0.265030604930576	0.0895374095085362	0	0.00358149107972935	0.731125887200843
ATP-Synthesis_fluxfix91062.val	3.88449310178825	0.357852828039335	0.26481106361989	0.0894632401112163	0.00357852430822737	0	0.731095163017834
ATP-Synthesis_fluxfix10837.val	3.83147651041199	0.403738431147155	0.32702818253479	0.0726728567792461	0.00403739183311976	0	0.730899343011095
ATP-Synthesis_fluxfix10838.val	3.83101951832791	0.404116110564847	0.327334102912985	0.0727408390175292	0	0.00404116863433284	0.730876463539392
ATP-Synthesis_fluxfix148574.val	3.90189158631341	0.340479162642866	0.245144977491265	0.0953341851516006	0	0	0.730806003352982
ATP-Synthesis_fluxfix21991.val	3.81176458197045	0.417956762867512	0.351083736982107	0.0668730258854039	0	0	0.730781426493519
ATP-Synthesis_fluxfix69054.val	3.89074876466689	0.352423018951183	0.257268881529565	0.0916299139210959	0	0.0035242235005209	0.73066822285597
ATP-Synthesis_fluxfix69053.val	3.89109865915411	0.352135749256065	0.257059174588799	0.0915552238582446	0.0035213508090221	0	0.730633317410349
ATP-Synthesis_fluxfix28205.val	3.86442825996547	0.37775433992385	0.287093227143006	0.0831060248339948	0	0.00755508794684995	0.730427837510572
ATP-Synthesis_fluxfix28203.val	3.86482627819455	0.37742430822918	0.286842403117261	0.0830334177999662	0.00377424365597662	0.00377424365597662	0.730415887515484
ATP-Synthesis_fluxfix28204.val	3.86522360155952	0.377094852707067	0.286592016982552	0.0829609375240071	0.00754189820050942	0	0.730403582660864
ATP-Synthesis_fluxfix93410.val	3.85686820070474	0.384341743381725	0.295943210470866	0.0807117039620878	0	0.00768682894877027	0.730396096450905
ATP-Synthesis_fluxfix93408.val	3.85727987321235	0.384000106444855	0.295680149968973	0.0806399602605878	0.00383999810764703	0.00383999810764703	0.7303916694501
ATP-Synthesis_fluxfix93409.val	3.85769081450804	0.38365907632285	0.295417556714632	0.0805683439901114	0.00767317561810585	0	0.730386835689906
ATP-Synthesis_fluxfix74413.val	3.8717332869919	0.371389156475634	0.278541790757734	0.0854195753463017	0	0.00742779037159924	0.730320192842276
ATP-Synthesis_fluxfix74411.val	3.87211832982908	0.371070129719019	0.278302541628756	0.0853462055336653	0.00371069127829868	0.00371069127829868	0.730301685167135
ATP-Synthesis_fluxfix74412.val	3.87250271200279	0.370751687536991	0.278063689185229	0.0852729573713664	0.00741504098039573	0	0.730282848959423
ATP-Synthesis_fluxfix10840.val	3.84989141328709	0.390455637816551	0.304555464499111	0.0780910666522172	0.00780910666522172	0	0.730213432112641
ATP-Synthesis_fluxfix10839.val	3.84946612981696	0.390808863290989	0.304830980429787	0.0781617116920018	0.00390808558460009	0.00390808558460009	0.730209749152512
ATP-Synthesis_fluxfix10841.val	3.84904007618522	0.391162728434563	0.305106995302497	0.0782324846655131	0	0.00782324846655131	0.73020560241856
ATP-Synthesis_fluxfix9215.val	3.82277223240111	0.411271930401563	0.337243009234237	0.069916208945414	0.00411271222191243	0	0.730149334449292
ATP-Synthesis_fluxfix148237.val	3.89715753955977	0.346876507557809	0.249751083443615	0.0936566562913554	0	0.00346876782284002	0.730132564413217
ATP-Synthesis_fluxfix163537.val	3.90791688449579	0.335299520345725	0.238062609452316	0.0972369108934076	0	0	0.730119979723671
ATP-Synthesis_fluxfix9216.val	3.82229841216892	0.411663841260654	0.337564376163757	0.0699828337731415	0	0.00411663132375461	0.730114190483553
ATP-Synthesis_fluxfix148236.val	3.89749679084148	0.346598204618079	0.249550705328611	0.0935815144982293	0.00346598479123856	0	0.730094096772019
ATP-Synthesis_fluxfix90830.val	3.87879595151958	0.365235141260434	0.27027407480398	0.0876563690367262	0	0.00730469741972719	0.73009074294401
ATP-Synthesis_fluxfix90828.val	3.87916865286263	0.364926613657058	0.270045764318123	0.0875823224667106	0.00364926343611294	0.00364926343611294	0.730066519953097
ATP-Synthesis_fluxfix90829.val	3.87954072506799	0.364618606863043	0.269817839231289	0.0875084008908485	0.00729236674090404	0	0.730042031399294
ATP-Synthesis_fluxfix163919.val	3.84181064973297	0.39749739938786	0.314023016171588	0.0755244195273642	0.00794996368890803	0	0.729862321880456
ATP-Synthesis_fluxfix163918.val	3.84137024488551	0.397863467241298	0.314312234671544	0.0755939783119145	0.00397862712891935	0.00397862712891935	0.72984899000302
ATP-Synthesis_fluxfix163920.val	3.84092903009984	0.398230250320703	0.314601968538799	0.0756636610453922	0	0.00796462073651249	0.729835106379636
ATP-Synthesis_fluxfix69057.val	3.88562883210608	0.359281365126544	0.26227534172683	0.0898203871798204	0	0.00718563621989249	0.729755286255928
ATP-Synthesis_fluxfix69055.val	3.88598978596818	0.358982791872067	0.262057402426802	0.0897457503794973	0.00358981953288379	0.00358981953288379	0.729726143182316
ATP-Synthesis_fluxfix69056.val	3.88635014000902	0.358684749818714	0.26183981264314	0.0896712332766456	0.0071737038989279	0	0.72969675406527
ATP-Synthesis_fluxfix163606.val	3.90336752763575	0.341502028515506	0.242466475403647	0.095620534039035	0	0.00341501907282268	0.729530302465186
ATP-Synthesis_fluxfix56002.val	3.80236714889508	0.426035257967383	0.362129842526831	0.0639054154405526	0	0	0.729524046645181
ATP-Synthesis_fluxfix163605.val	3.90369662114937	0.341232279732278	0.242274953739786	0.0955450044065441	0.00341232158594799	0	0.729488823782474
ATP-Synthesis_fluxfix94728.val	3.91376134699091	0.330275333288508	0.231192802659797	0.0990825306287113	0	0	0.729387312279146
ATP-Synthesis_fluxfix148505.val	3.89224218721679	0.35351885942987	0.254533595079657	0.0919148810528097	0	0.00707038329740368	0.729328112978762
ATP-Synthesis_fluxfix126101.val	3.83343328335833	0.4047976011994	0.323838080959519	0.0728635682158919	0.008095952023988	0	0.729310594366827
ATP-Synthesis_fluxfix148503.val	3.8925919486459	0.353229800392736	0.2543254725596	0.0918397257214694	0.00353230105583303	0.00353230105583303	0.729294727035307
ATP-Synthesis_fluxfix126100.val	3.83297692740573	0.405177265053461	0.324141812042769	0.0729319077096229	0.00405177265053461	0.00405177265053461	0.729286343157518
ATP-Synthesis_fluxfix126102.val	3.83251971460759	0.405557641757416	0.324446113405932	0.073000375516335	0	0.00811115283514833	0.729261498480796
ATP-Synthesis_fluxfix148504.val	3.89294113856886	0.352941213674745	0.254117690109348	0.0917646931930773	0.00705883037231948	0	0.729261147388529
ATP-Synthesis_fluxfix21826.val	3.81373684966702	0.419092015781195	0.347846395360562	0.0670546974800509	0.00419092294058313	0	0.729146844008913
ATP-Synthesis_fluxfix21827.val	3.81324523620295	0.41949898057315	0.348184176159501	0.0671198118224434	0	0.00419499259120493	0.729097993100644
ATP-Synthesis_fluxfix74339.val	3.86594124950048	0.379013990120524	0.284260563655534	0.0833830039187687	0	0.0113704225462214	0.728950615877275
ATP-Synthesis_fluxfix74337.val	3.86633926657886	0.378681755490428	0.284011387620668	0.0833099123649333	0.00378680903456265	0.00757364647026407	0.728940424643636
ATP-Synthesis_fluxfix74338.val	3.86673658946109	0.378350100322904	0.283762646182839	0.0832369482927509	0.00756701335696393	0.00378349249034966	0.728929875605664
ATP-Synthesis_fluxfix74340.val	3.86713321401755	0.378019028065059	0.283514341927379	0.0831641124605841	0.0113405736770952	0	0.728918971481038
ATP-Synthesis_fluxfix28208.val	3.85838252802657	0.385645337766335	0.293090406290864	0.0809855687046663	0	0.0115693627708036	0.728883544472894
ATP-Synthesis_fluxfix28206.val	3.85879424536357	0.385301380093309	0.292828998504326	0.0809133375507217	0.00385301467942008	0.00770602935884018	0.728880933773472
ATP-Synthesis_fluxfix28207.val	3.85920522893235	0.384958035426304	0.292568056602286	0.0808412351281172	0.00769916246393443	0.00384958123196723	0.728877913416099
ATP-Synthesis_fluxfix90950.val	3.87324485908713	0.372606444297608	0.275728738450069	0.0856995249264044	0	0.011178180921135	0.728877153069635
ATP-Synthesis_fluxfix28209.val	3.85961548069276	0.384615302128017	0.292307579340389	0.0807692610930191	0.0115384616946088	0	0.728874486222194
ATP-Synthesis_fluxfix94985.val	3.90938822053546	0.336291377059951	0.235403919215222	0.097524548075997	0	0.00336290976873289	0.728871476664952
ATP-Synthesis_fluxfix90948.val	3.87362985956457	0.37228534299219	0.275491123510196	0.0856256715893274	0.00372284929755503	0.00744569859511007	0.728860336481929
ATP-Synthesis_fluxfix90949.val	3.87401419704911	0.371964794641621	0.275253917756869	0.0855519454319304	0.00743928763521491	0.00371964381760745	0.728843209194774
ATP-Synthesis_fluxfix94984.val	3.90970761319184	0.336029794217922	0.235220811260591	0.0974486890139055	0.00336029394342544	0	0.728827475407959
ATP-Synthesis_fluxfix90951.val	3.87439787325187	0.371644797818809	0.275017120134035	0.0854783461259796	0.0111493315587938	0	0.728825773517806
ATP-Synthesis_fluxfix163246.val	3.89864700803249	0.347938053123964	0.247035965840461	0.0939433311617424	0	0.00695875612175996	0.728821926657007
ATP-Synthesis_fluxfix163244.val	3.89898609750832	0.347658045305556	0.246837160331141	0.0938677290050467	0.00347657798468395	0.00347657798468395	0.728784927689638
ATP-Synthesis_fluxfix163245.val	3.89932464164942	0.347378487804846	0.24663867454732	0.093792248434204	0.00694756482332345	0	0.728747765206136
ATP-Synthesis_fluxfix68806.val	3.8803052962905	0.366412257549258	0.26748097021188	0.0879389161336489	0	0.0109923712037304	0.728680725485067
ATP-Synthesis_fluxfix93373.val	3.85183024681512	0.391446280919081	0.301413705632845	0.0782891959010749	0.0117433793851612	0	0.728673212405434
ATP-Synthesis_fluxfix93371.val	3.85140564177451	0.391801301855138	0.301687071816483	0.0783602000336129	0.00783602000336129	0.00391801000168066	0.728668120609882
ATP-Synthesis_fluxfix93370.val	3.8509802658464	0.392156967345944	0.301960934307392	0.078431333077002	0.00392156665385009	0.0078431333077002	0.728662565207512
ATP-Synthesis_fluxfix68804.val	3.88067791817712	0.366101739306646	0.267254291875958	0.0878643917771829	0.00366100964269199	0.00732204601081315	0.728658147781536
ATP-Synthesis_fluxfix93372.val	3.85055411692955	0.392513279148422	0.302235294458403	0.0785025953826255	0	0.0117753893073938	0.72865654310652
ATP-Synthesis_fluxfix68805.val	3.88104991175046	0.365791744658416	0.267027995763968	0.087789993083332	0.00731584610834413	0.00365790970277227	0.728635301580977
ATP-Synthesis_fluxfix43025.val	3.9194334679274	0.325399299501003	0.224525572787084	0.100873726713918	0	0	0.72861581690681
ATP-Synthesis_fluxfix68807.val	3.88142127318108	0.365482276795804	0.26680208420551	0.0877157208179928	0.0109644717723012	0	0.728612189291531
ATP-Synthesis_fluxfix10758.val	3.8247425399381	0.41237090440239	0.334020297621735	0.0701031780039567	0.00824742877669731	0	0.728533366941757
ATP-Synthesis_fluxfix10757.val	3.82426933353021	0.412764914730601	0.334339445858651	0.0701701598784761	0.00412765449673715	0.00412765449673715	0.728496865707379
ATP-Synthesis_fluxfix10759.val	3.82379522198315	0.413159678713405	0.33465920455554	0.0702372698745031	0	0.00826320428336265	0.728459698498603
ATP-Synthesis_fluxfix148508.val	3.88713491041917	0.360420568042139	0.259502844282728	0.090105096597537	0	0.0108126271618751	0.728377213503772
ATP-Synthesis_fluxfix148506.val	3.88749575202253	0.360120117073049	0.259286519555562	0.0900299838931216	0.00360120454145525	0.0072024090829105	0.728349651847585
ATP-Synthesis_fluxfix148507.val	3.88785599252305	0.359820166605897	0.259070555189842	0.0899549963141276	0.00719641006795242	0.0035982050339762	0.728321859873252
ATP-Synthesis_fluxfix11080.val	3.84376396848726	0.398523860785726	0.31084855856861	0.0757196003817278	0.0119557018353866	0	0.728294206209998
ATP-Synthesis_fluxfix148509.val	3.88821563342152	0.359520715391098	0.258854950285864	0.0898801335481584	0.010785631557076	0	0.728293839436521
ATP-Synthesis_fluxfix11078.val	3.84332423134512	0.398891841644002	0.311135583589272	0.0757895168065108	0.00797782749881252	0.00398891374940627	0.728279455633098
ATP-Synthesis_fluxfix11077.val	3.84288368138137	0.399260502687699	0.311423139154471	0.0758595624666373	0.00399260035552987	0.00798520071105977	0.728264179470414
ATP-Synthesis_fluxfix11079.val	3.84244231634027	0.399629845804465	0.311711226736573	0.0759297377207622	0	0.0119888813471288	0.728248374356676
ATP-Synthesis_fluxfix95058.val	3.90485252191008	0.342530917926744	0.239771647344154	0.0959086589376617	0	0.00685061164492877	0.728248131021811
ATP-Synthesis_fluxfix95056.val	3.90518142942514	0.342259542092872	0.239581684256644	0.0958326737026581	0.00342259206678516	0.00342259206678516	0.728208071477431
ATP-Synthesis_fluxfix95057.val	3.90550981618784	0.341988595922655	0.239392021933699	0.0957568087734799	0.0068397652154765	0	0.728167875205488
ATP-Synthesis_fluxfix42767.val	3.91522783325829	0.331237453746906	0.228553774062125	0.0993712955480532	0	0.00331238413672757	0.728165057921868
ATP-Synthesis_fluxfix42766.val	3.91553795678973	0.330983670168531	0.22837866344593	0.0992951604290115	0.00330984629358916	0	0.72811896602744
ATP-Synthesis_fluxfix163530.val	3.89374480784665	0.354621624297113	0.251781389759252	0.092201589585669	0	0.0106386449521926	0.727980883773629
ATP-Synthesis_fluxfix142651.val	3.79259877461502	0.434432632348493	0.373611966680593	0.0608206656679003	0	0	0.727955177470266
ATP-Synthesis_fluxfix163528.val	3.89409442653333	0.354330760164934	0.251574876195461	0.0921259649381492	0.00354330634377496	0.00708661268754995	0.72794903492676
ATP-Synthesis_fluxfix163529.val	3.89444347216868	0.354040372780947	0.251368701122934	0.0920504642451152	0.00708080494193194	0.00354040247096597	0.727916989734747
ATP-Synthesis_fluxfix163531.val	3.89479194616046	0.353750460973972	0.251162863710135	0.0919750872020602	0.0106125100617762	0	0.727884749851441
ATP-Synthesis_fluxfix22100.val	3.80435097548316	0.427215451410477	0.358861096891241	0.0640821849329656	0.00427216958627083	0	0.727863343113468
ATP-Synthesis_fluxfix164162.val	3.92494055853215	0.320665133893416	0.218052325935896	0.102612807957521	0	0	0.727812467534334
ATP-Synthesis_fluxfix22101.val	3.80384053085681	0.42763835501562	0.35921633603608	0.0641456203422987	0	0.00427639863724232	0.727799258155999
ATP-Synthesis_fluxfix163951.val	3.83540017057056	0.405862510100891	0.320631404462007	0.0730552242438595	0.0121758813950234	0	0.727714549936841
ATP-Synthesis_fluxfix163949.val	3.83494446353897	0.406244174287471	0.320932919189608	0.0731239237715139	0.00812489824866373	0.00406243307768589	0.727688899736959
ATP-Synthesis_fluxfix163948.val	3.8344878950166	0.40662655999061	0.321235003915327	0.0731927531720993	0.004066256926561	0.00813254597662238	0.727662656549965
ATP-Synthesis_fluxfix163950.val	3.83403046979246	0.407009663199444	0.321537655470584	0.0732617117236616	0	0.0122102960051988	0.727635817155565
ATP-Synthesis_fluxfix43041.val	3.9108682492628	0.33728915616794	0.232729495646576	0.0978138797252996	0	0.00674578079606384	0.727616808123558
ATP-Synthesis_fluxfix43039.val	3.91118743372331	0.337026035350954	0.232547926254299	0.0977375679254192	0.0033702705856183	0.0033702705856183	0.727574170639499
ATP-Synthesis_fluxfix43040.val	3.91150612198447	0.336763292429308	0.232366649701391	0.0976613792029977	0.00673526352491967	0	0.727531434775008
ATP-Synthesis_fluxfix94673.val	3.9001453289541	0.349006375236131	0.244304518855331	0.0942316731857651	0	0.0104701831950348	0.727504505162695
ATP-Synthesis_fluxfix9218.val	3.81571987337338	0.420233427369138	0.344591409064327	0.0672373649194497	0.00840465338536077	0	0.727503889083644
ATP-Synthesis_fluxfix94671.val	3.90048424922907	0.348724645997844	0.244107308343171	0.0941556063302775	0.00348724377479802	0.00697448754959604	0.727468991326956
ATP-Synthesis_fluxfix90871.val	3.86746466205395	0.380281812910299	0.281408593895619	0.0836619307393859	0	0.0152112882752932	0.727464633801146
ATP-Synthesis_fluxfix90869.val	3.86786267131277	0.379947332668584	0.281161099276638	0.0835883513316463	0.00379947051507483	0.0113984115452245	0.727456234413918
ATP-Synthesis_fluxfix9217.val	3.81522885178313	0.420642612016489	0.344926940473813	0.0673028344791313	0.00420641853177219	0.00420641853177219	0.727453699867027
ATP-Synthesis_fluxfix90870.val	3.86825997985143	0.379613459949093	0.280914033399977	0.0835148993877127	0.00759226358070115	0.00759226358070115	0.727447463727027
ATP-Synthesis_fluxfix90873.val	3.86865659074593	0.379280173485198	0.28066740135257	0.0834415764199153	0.0113783967845339	0.00379279892817796	0.727438334936544
ATP-Synthesis_fluxfix94672.val	3.90082262277057	0.3484433712346	0.243910415963615	0.0940796621829899	0.00696886205866284	0.00348443102933142	0.727433311402693
ATP-Synthesis_fluxfix90872.val	3.86905250749503	0.378947488952969	0.280421193983539	0.0833683797077245	0.0151579152617057	0	0.727428839983952
ATP-Synthesis_fluxfix68934.val	3.87476615864978	0.373831949272764	0.272897425305653	0.0859812459962014	0	0.0149532779709106	0.727425780231723
ATP-Synthesis_fluxfix164146.val	3.92089430248827	0.326333366120396	0.221906739556606	0.101163288242545	0	0.0032633383212455	0.727418983560668
ATP-Synthesis_fluxfix68932.val	3.87515110870688	0.373508733432336	0.27266147765366	0.0859069064413832	0.00373508051778642	0.011205268819507	0.727410686591715
ATP-Synthesis_fluxfix9219.val	3.81473687303761	0.421052594293221	0.345263125939389	0.0673684316595456	0	0.00842103669428691	0.727402767471095
ATP-Synthesis_fluxfix94674.val	3.90116045090049	0.348162549847576	0.243713840947487	0.0940038404472189	0.0104448684528705	0	0.727397466858872
ATP-Synthesis_fluxfix68933.val	3.87553539511742	0.373186092902967	0.272425930091796	0.085832692942162	0.00746373493450396	0.00746373493450396	0.727395269267827
ATP-Synthesis_fluxfix68936.val	3.87591901809487	0.372863973226102	0.272190802526605	0.0857586117704527	0.0111859260015532	0.00372863292749096	0.727379560734044
ATP-Synthesis_fluxfix164145.val	3.92119556031481	0.326087039191911	0.221739237207045	0.101086926936422	0.00326087504844309	0	0.727371182526072
ATP-Synthesis_fluxfix68935.val	3.87630197806118	0.372542428326764	0.271956074662066	0.0856846565316276	0.0149016971330705	0	0.727363533241409
ATP-Synthesis_fluxfix74343.val	3.85990684379184	0.386958072813636	0.29021856186569	0.0812611973223935	0	0.0154783136255515	0.727361780301045
ATP-Synthesis_fluxfix74341.val	3.86031859608332	0.386611771480873	0.289958835859626	0.0811884740406955	0.00386610814616717	0.0115983534343851	0.727361010568545
ATP-Synthesis_fluxfix74342.val	3.86072961401625	0.386266106999115	0.289699565764358	0.0811158784140203	0.00772533141036842	0.00772533141036842	0.727359816967046
ATP-Synthesis_fluxfix74345.val	3.86113989674797	0.385921022405152	0.289440774039884	0.0810434167311676	0.0115776309615954	0.00385920067250599	0.727358236000662
ATP-Synthesis_fluxfix74344.val	3.86154944598093	0.385576573939077	0.289182437683868	0.0809710825514833	0.0154230537037251	0	0.727356236807346
ATP-Synthesis_fluxfix148240.val	3.88182424454315	0.36759712609174	0.264669985837411	0.0882232403891415	0	0.0147038998651888	0.727262793127117
ATP-Synthesis_fluxfix148238.val	3.88219678011639	0.367284596234967	0.26444496429373	0.0881482332829215	0.00367284966457918	0.0110185489937375	0.727241880747378
ATP-Synthesis_fluxfix148239.val	3.88256868277074	0.366972597350455	0.264220325050155	0.0880733536099437	0.00733945934517823	0.00733945934517823	0.727220697203169
ATP-Synthesis_fluxfix148242.val	3.88293995411776	0.366661128086216	0.263996067133257	0.0879986010457297	0.0109998449304213	0.00366661497680708	0.727199244571871
ATP-Synthesis_fluxfix148241.val	3.88331059576355	0.366350187094836	0.263772189572898	0.0879239752669024	0.014654022255036	0	0.727177524919059
ATP-Synthesis_fluxfix28166.val	3.85377912022816	0.392441819194843	0.298255753955529	0.078488387699429	0.0156976775398858	0	0.727126664620561
ATP-Synthesis_fluxfix28167.val	3.85335520590505	0.392798649434247	0.298526944911441	0.0785597537690053	0.0117839630653508	0.00392798768845026	0.727120141191115
ATP-Synthesis_fluxfix28164.val	3.85293051998672	0.393156129164571	0.298798629480405	0.0786312497368047	0.00786312497368047	0.00786312497368047	0.727113154221756
ATP-Synthesis_fluxfix28163.val	3.85250506036464	0.393514260160705	0.299070809011337	0.0787028759578053	0.00393514379789026	0.0118054313936708	0.727105700634063
ATP-Synthesis_fluxfix28165.val	3.8520788249225	0.393873044204002	0.299343484858068	0.0787746327882794	0	0.0157549265576559	0.727097777335427
ATP-Synthesis_fluxfix163534.val	3.88865093508403	0.361566680874583	0.256712289511373	0.0903917343967181	0	0.0144626569664917	0.726991588432027
ATP-Synthesis_fluxfix62745.val	3.93028965364868	0.316066788968679	0.211764793079621	0.104301995889057	0	0	0.726983388270919
ATP-Synthesis_fluxfix163532.val	3.88901165479429	0.36126431733894	0.256497611446149	0.0903161434591379	0.00361264060841329	0.0108379218252399	0.726965635949235
ATP-Synthesis_fluxfix43117.val	3.90634639799772	0.343566122731882	0.237060634878605	0.0961984944518335	0	0.0103069934014425	0.726959464089922
ATP-Synthesis_fluxfix163533.val	3.88937177169814	0.360962459089446	0.256283292134015	0.0902406788431844	0.00721924405612306	0.00721924405612306	0.726939450381496
ATP-Synthesis_fluxfix163976.val	3.91670242462912	0.332205593907044	0.225899870723153	0.0996616013661574	0	0.00664412181773521	0.726936968092941
ATP-Synthesis_fluxfix43115.val	3.9066751130194	0.343293103604431	0.236872251672564	0.096122049111972	0.00343294216904015	0.00686586065085513	0.726920838933431
ATP-Synthesis_fluxfix163536.val	3.8897312873054	0.360661104860563	0.256069330676439	0.0901653402324733	0.010819825463737	0.00360660848791232	0.726913033587673
ATP-Synthesis_fluxfix126015.val	3.82672281776417	0.413476263399694	0.330781010719756	0.0702909647779481	0.0124042879019908	0	0.72690953351872
ATP-Synthesis_fluxfix163974.val	3.91701232037385	0.331950325573647	0.225726288205062	0.099585020925156	0.00331950822171482	0.00331950822171482	0.726892200968462
ATP-Synthesis_fluxfix163535.val	3.89009020312078	0.360360253390984	0.255855726177895	0.0900901273116774	0.0144143999014103	0	0.726886387415726
ATP-Synthesis_fluxfix43116.val	3.90700330375815	0.343020519927927	0.236684168927688	0.0960457256983493	0.00686040897845353	0.00343021632343522	0.726882074818885
ATP-Synthesis_fluxfix126013.val	3.82625023950949	0.413872389346617	0.331097911477294	0.070358306188925	0.00827744778693237	0.00413872389346617	0.726871645066311
ATP-Synthesis_fluxfix163975.val	3.91732174023358	0.331695449237807	0.225552972245389	0.0995085580833312	0.00663391890908688	0	0.726847341742465
ATP-Synthesis_fluxfix43118.val	3.90733097598556	0.342748366908714	0.236496383336358	0.0959695228687437	0.0102824607036131	0	0.726843172512096
ATP-Synthesis_fluxfix126012.val	3.82577675489068	0.414269275028768	0.331415420023015	0.0704257767548906	0.00414269275028768	0.00828538550057538	0.726833091585632
ATP-Synthesis_fluxfix126014.val	3.82530236129776	0.414666922633902	0.331733538107122	0.0704933768477635	0	0.0124400076790171	0.726793869184903
ATP-Synthesis_fluxfix93631.val	3.84572684658869	0.39955616986055	0.307658297864343	0.0759156079729205	0.0159822640232867	0	0.726719242501371
ATP-Synthesis_fluxfix93632.val	3.84528778375515	0.399926042326526	0.307943123418344	0.0759858895328465	0.0119977720315021	0.00399925734383403	0.726703072724251
ATP-Synthesis_fluxfix93629.val	3.84484790980002	0.400296618528227	0.308228467159283	0.0760562989569548	0.00800592620599524	0.00800592620599524	0.726686365271786
ATP-Synthesis_fluxfix93628.val	3.84440721990402	0.400667882127468	0.30851434019645	0.0761268389864943	0.00400667573613128	0.0120200272083939	0.726669129196685
ATP-Synthesis_fluxfix93630.val	3.84396571101211	0.40103985617194	0.308800736498907	0.0761975081333146	0	0.0160416115397188	0.726651348492716
ATP-Synthesis_fluxfix62494.val	3.92639572653628	0.321572121940932	0.215453309204132	0.102903085915604	0	0.00321572682119535	0.726640153432182
ATP-Synthesis_fluxfix94975.val	3.89525705876292	0.355731104186212	0.249011690756491	0.0924901632859924	0	0.014229250143729	0.72662644707973
ATP-Synthesis_fluxfix94973.val	3.89560652743805	0.355438400310127	0.248806815527317	0.0924140666844953	0.00355437952457859	0.0106631385737357	0.726596161178607
ATP-Synthesis_fluxfix62493.val	3.92668850022584	0.321332927747808	0.215293049104035	0.102826543768676	0.00321333487509737	0	0.72659097857821
ATP-Synthesis_fluxfix94974.val	3.89595541988551	0.355146195595807	0.248602272280475	0.0923380933908643	0.00710291496223434	0.00710291496223434	0.726565667851265
ATP-Synthesis_fluxfix94977.val	3.89630373915757	0.354854470927872	0.248398065066013	0.092262244909404	0.0106456207143406	0.00354854023811353	0.726534977138876
ATP-Synthesis_fluxfix94976.val	3.89665148743959	0.354563240980728	0.248194186782428	0.0921865186024106	0.0141825355958896	0	0.726504082167355
ATP-Synthesis_fluxfix164165.val	3.91235720418292	0.338292761912089	0.230039021050543	0.098104971346446	0	0.0101487695150994	0.72635592422879
ATP-Synthesis_fluxfix164163.val	3.91267617187905	0.338028073797054	0.229859017546547	0.0980282050720938	0.00338028372613778	0.00676056745227555	0.72631467248822
ATP-Synthesis_fluxfix164164.val	3.91299464261655	0.337763782728064	0.229679299676425	0.097951560612305	0.0067552816262231	0.00337764081311154	0.726273312401434
ATP-Synthesis_fluxfix55976.val	3.79459467966592	0.435659464745577	0.370310509854243	0.0609923628360528	0.0043565920552822	0	0.726268966760229
ATP-Synthesis_fluxfix164166.val	3.91331261541692	0.337499889553189	0.229499867980202	0.0978750381973843	0.0101249833756033	0	0.726231845349377
ATP-Synthesis_fluxfix62475.val	3.92236374798835	0.327272621955433	0.219272599918537	0.101454581438508	0	0.00654544059838826	0.726216488407171
ATP-Synthesis_fluxfix21947.val	3.80634676119363	0.428401366988924	0.355573098332351	0.0642602370499176	0.00856803160665566	0	0.726193776826116
ATP-Synthesis_fluxfix55977.val	3.794064289078	0.436099257931321	0.370684334026612	0.0610539339201872	0	0.00436098998452288	0.726188051957407
ATP-Synthesis_fluxfix42707.val	3.90165305187103	0.350081133194864	0.241556042293466	0.0945218455736024	0	0.0140032453277945	0.726180211861859
ATP-Synthesis_fluxfix62473.val	3.92266475798846	0.327024891806831	0.219106606081824	0.101377778248181	0.00327025373841365	0.00327025373841365	0.726169960637052
ATP-Synthesis_fluxfix42705.val	3.90199179388566	0.349797683126783	0.24136044504372	0.0944453075873879	0.00349798865792963	0.0104939418377444	0.726146191606714
ATP-Synthesis_fluxfix116708.val	3.93548770199492	0.311598291267532	0.205654806427033	0.105943484840499	0	0	0.726133907305339
ATP-Synthesis_fluxfix21946.val	3.80583688088627	0.428826621624092	0.355926059643539	0.0643240252769591	0.00428826835179728	0.00428826835179728	0.72612837730342
ATP-Synthesis_fluxfix62474.val	3.92296531441195	0.326777505577736	0.218940872031398	0.101301095257591	0.00653553828874764	0	0.726123372227418
ATP-Synthesis_fluxfix42706.val	3.90232998886548	0.349514658714349	0.241165174804195	0.0943688975615804	0.00699029317428699	0.00699029317428699	0.726112018627123
ATP-Synthesis_fluxfix11113.val	3.8373774206612	0.40693305214449	0.317407825744613	0.0732478865392584	0.0162773398606178	0	0.726111208881348
ATP-Synthesis_fluxfix11114.val	3.83692237124672	0.407316715265927	0.317707107802986	0.0733169515605872	0.0122194919267645	0.00407316397558819	0.726084145496301
ATP-Synthesis_fluxfix42709.val	3.90266763594107	0.349232124887296	0.240970209787842	0.0942926069708212	0.0104769750722187	0.00349233305641321	0.726077662455252
ATP-Synthesis_fluxfix21948.val	3.80532598730289	0.429252721360189	0.356279722388425	0.0643879402692032	0	0.00858505870256041	0.726062153272884
ATP-Synthesis_fluxfix11111.val	3.83646646583645	0.407701121173233	0.318006944476649	0.0733861445699321	0.00815401606332578	0.00815401606332578	0.726056476865816
ATP-Synthesis_fluxfix68777.val	3.78243719761276	0.443168023104817	0.38555627649026	0.0576117466145571	0	0	0.726043549782134
ATP-Synthesis_fluxfix42708.val	3.90300473866387	0.348950014523449	0.240775570215073	0.0942164437274385	0.0139580005809379	0	0.726043156422674
ATP-Synthesis_fluxfix11110.val	3.83600969909013	0.408086253333523	0.318307347627765	0.0734554683047116	0.00408085935026177	0.0122425780507853	0.726028212407965
ATP-Synthesis_fluxfix11112.val	3.83555206796803	0.408472135425018	0.318608310873894	0.0735249212920575	0	0.0163389032590661	0.725999335122181
ATP-Synthesis_fluxfix68851.val	3.86899846670894	0.381557986066233	0.278537291947279	0.0839427836741513	0	0.0190779104448033	0.725969834515539
ATP-Synthesis_fluxfix148377.val	3.87629779466496	0.37506526625515	0.270047086760283	0.0862649215830518	0	0.0187532579118158	0.725966020080703
ATP-Synthesis_fluxfix68849.val	3.86939645634966	0.381221258986191	0.278291501527555	0.0838687098153594	0.00381220396282537	0.0152488436804516	0.725963239191374
ATP-Synthesis_fluxfix68850.val	3.86979374456938	0.380885162147927	0.278046130553713	0.0837947623649726	0.00761771325261926	0.0114265559766223	0.725956259182298
ATP-Synthesis_fluxfix148375.val	3.87668268476304	0.374739933224074	0.269812827468924	0.0861900888579831	0.00374740337943315	0.0149896135177326	0.725952660832295
ATP-Synthesis_fluxfix68853.val	3.87019033120924	0.380549640451363	0.277801199748531	0.0837209475682153	0.0114164903247457	0.00761100280987047	0.725948928582272
ATP-Synthesis_fluxfix68852.val	3.87058622104273	0.380214689906607	0.27755670614575	0.0836472645311447	0.0152085809349033	0.00380213829480817	0.725941249818214
ATP-Synthesis_fluxfix148376.val	3.87706690905978	0.374415145126817	0.269578979973423	0.0861153876786301	0.00748831098990574	0.0112324664848586	0.725938994927326
ATP-Synthesis_fluxfix68848.val	3.870981414939	0.379880364867003	0.277312628638395	0.0835737068927532	0.0189940293358553	0	0.725933194159373
ATP-Synthesis_fluxfix148379.val	3.8774504679168	0.374090919531449	0.269345537479394	0.0860408158745677	0.0112227397064927	0.00748182647099512	0.725925014781571
ATP-Synthesis_fluxfix148378.val	3.87783336306134	0.373767254977946	0.26911249893562	0.0859663731099901	0.0149507063458677	0.00373767658646692	0.725910722697074
ATP-Synthesis_fluxfix148374.val	3.87821559487118	0.373444133350439	0.26887987065803	0.0858920614024835	0.0186722012899244	0	0.725896130851937
ATP-Synthesis_fluxfix10763.val	3.81771369962136	0.421381111879709	0.341318673317071	0.0674210188589945	0.0126414197036444	0	0.725852515588535
ATP-Synthesis_fluxfix163250.val	3.88335319069052	0.368789533120562	0.261840606482486	0.0885094565280619	0	0.0184394701100129	0.725836889009368
ATP-Synthesis_fluxfix117094.val	3.93173881174462	0.316947906645359	0.209185620477793	0.104592810238896	0	0.00316947592866928	0.72583477472138
ATP-Synthesis_fluxfix90879.val	3.86267488861465	0.38723546900156	0.28655421554019	0.0813195015028574	0.0116170511751071	0.00774470078340472	0.725832770973615
ATP-Synthesis_fluxfix90878.val	3.863084459255	0.386888688086777	0.286297576505461	0.0812466714510261	0.0154755578301839	0.00386888230010657	0.72583261701178
ATP-Synthesis_fluxfix90876.val	3.86226458493088	0.387582889546503	0.286811306715169	0.0813924598648574	0.00775164918659087	0.0116274737798863	0.725832503835766
ATP-Synthesis_fluxfix90874.val	3.86349329506763	0.386542510430102	0.286041405086657	0.0811739741011119	0.0193271312423332	0	0.725832066834767
ATP-Synthesis_fluxfix90875.val	3.86185354322048	0.387930953992118	0.287068853133498	0.0814655474176364	0.00387930494681951	0.0155172484941634	0.725831812712793
ATP-Synthesis_fluxfix90877.val	3.86144176376812	0.388279624146445	0.287326869000227	0.08153876819236	0	0.0194139869538597	0.725830716969105
ATP-Synthesis_fluxfix163248.val	3.8837256290342	0.368474973710191	0.26161726926874	0.0884339622963732	0.00368474842901555	0.0147389937160622	0.725817662193131
ATP-Synthesis_fluxfix10761.val	3.81722328457075	0.421792556590098	0.34165191583202	0.0674868445862146	0.00843586411457473	0.00421793205728736	0.725800941464631
ATP-Synthesis_fluxfix163249.val	3.88409743257597	0.368160950450055	0.261394312721714	0.0883585967406953	0.00736321639505794	0.0110448245925869	0.725798161313878
ATP-Synthesis_fluxfix117093.val	3.93202346042588	0.316715540376501	0.209032258738814	0.104516129369407	0.00316715226828113	0	0.725784520821077
ATP-Synthesis_fluxfix163252.val	3.88446860293749	0.367847461970553	0.261171735868994	0.0882833595323245	0.0110354199415406	0.00735694662769371	0.725778388451987
ATP-Synthesis_fluxfix163251.val	3.88483914173478	0.367534506906762	0.260949537741484	0.0882082503436787	0.0147013750572798	0.00367534376431994	0.725758345676074
ATP-Synthesis_fluxfix10760.val	3.81673190711187	0.422204786011779	0.341985821609823	0.0675528013284099	0.00422205435784839	0.00844410871569678	0.725748639898591
ATP-Synthesis_fluxfix163247.val	3.88520905057849	0.367222083898393	0.260727717373378	0.088133268848288	0.0183610976767267	0	0.725738035042973
ATP-Synthesis_fluxfix62294.val	3.91818597368995	0.333179126774841	0.22323004686104	0.0999537090125464	0	0.00999537090125464	0.725702910800364
ATP-Synthesis_fluxfix10762.val	3.81623956836062	0.422617799142022	0.342320389919406	0.0676188889411702	0	0.0126785202814451	0.72569560727416
ATP-Synthesis_fluxfix164491.val	3.90784948089188	0.344607446868011	0.234333021690303	0.096490136676308	0	0.0137842885013996	0.725664255444797
ATP-Synthesis_fluxfix62292.val	3.91849563372252	0.332922360578305	0.22305801348476	0.0998766791759492	0.00332923007446543	0.00665843784312949	0.725659481888386
ATP-Synthesis_fluxfix164489.val	3.9081779926402	0.344332771501592	0.234146242474759	0.0964132275326194	0.00344333122720957	0.0103299702670045	0.72562708040006
ATP-Synthesis_fluxfix62293.val	3.91880481477053	0.33266599154973	0.222886246211052	0.099799768489707	0.00665331046977226	0.00332666637919844	0.72561595882614
ATP-Synthesis_fluxfix94981.val	3.89017637153614	0.362720362858474	0.253904223532425	0.0906801161050413	0	0.0181360232210083	0.72559836740006
ATP-Synthesis_fluxfix164490.val	3.90850597933224	0.34405855071666	0.23395975646531	0.0963364391209388	0.00688117756520642	0.00688117756520642	0.725589756185391
ATP-Synthesis_fluxfix94979.val	3.89053696138506	0.362416067626243	0.253691216895424	0.0906040422756822	0.00362415661720296	0.0144966518379335	0.725574043277542
ATP-Synthesis_fluxfix74293.val	3.85573786105876	0.3934424871272	0.29508178419791	0.078688574146704	0.0196721287825868	0	0.725573781036672
ATP-Synthesis_fluxfix62295.val	3.91911352207793	0.3324100153409	0.222714742126611	0.0997229756493537	0.00997229756493537	0	0.725572342041867
ATP-Synthesis_fluxfix74297.val	3.85531464951487	0.393801121451569	0.29535078201852	0.0787603069885326	0.0157520318626283	0.00393800058188752	0.725565814477889
ATP-Synthesis_fluxfix74298.val	3.85489066684005	0.394160448323117	0.295620254946768	0.0788321665258895	0.0118248101978707	0.00788321665258895	0.725557361031572
ATP-Synthesis_fluxfix164493.val	3.90883344533632	0.343784734147089	0.233773577140777	0.0962597769913724	0.010313529166866	0.00343785084807457	0.725552306558637
ATP-Synthesis_fluxfix94980.val	3.890896948304	0.362112264404065	0.253478572408917	0.0905280977858378	0.00724223768372413	0.0108633565255862	0.725549491983338
ATP-Synthesis_fluxfix74295.val	3.85446591078422	0.394520411079086	0.295890226939503	0.0789041591472763	0.00789041591472763	0.0118356090775801	0.725548452636553
ATP-Synthesis_fluxfix74294.val	3.8540403760025	0.394881014195523	0.296160701414502	0.0789762857641006	0.00394879948016996	0.01579522753675	0.725539086222163
ATP-Synthesis_fluxfix74296.val	3.85361406379036	0.395242315304746	0.296431654959855	0.0790485401331798	0	0.0197621202117122	0.725529223530018
ATP-Synthesis_fluxfix94983.val	3.89125633066032	0.361808988166979	0.253266279053571	0.0904522787000298	0.0108542582480268	0.00723617216535122	0.725524697870863
ATP-Synthesis_fluxfix164492.val	3.90916039100718	0.343511368209929	0.233587688336968	0.0961832344880715	0.0137404453848896	0	0.72551471010864
ATP-Synthesis_fluxfix94982.val	3.89161511245968	0.361506235492525	0.253054334478247	0.0903765841785648	0.0144602585296571	0.0036150583060559	0.725499662677802
ATP-Synthesis_fluxfix94978.val	3.89197329336271	0.361203973126038	0.252842750847097	0.0903010185657845	0.0180602037131569	0	0.725474406020671
ATP-Synthesis_fluxfix116830.val	3.92785894610426	0.322484422122674	0.212839790966494	0.103194946970523	0	0.00644968418565767	0.725462472274292
ATP-Synthesis_fluxfix116828.val	3.92815145760277	0.32224386990142	0.212681026446487	0.103117970310526	0.00322243657220394	0.00322243657220394	0.72541453391079
ATP-Synthesis_fluxfix116829.val	3.92844353303778	0.322003676285021	0.212522498605764	0.103041108404007	0.00644006927525045	0	0.725366538037648
ATP-Synthesis_fluxfix163855.val	3.828714083603	0.414587264725891	0.327523909328778	0.0704798700484597	0.0165834853486531	0	0.725277894898114
ATP-Synthesis_fluxfix29023.val	3.94054063769938	0.307254539521585	0.199715390774414	0.107539148747172	0	0	0.72526879290874
ATP-Synthesis_fluxfix43029.val	3.89677858888275	0.356847728412559	0.246224858244759	0.0927804812849239	0	0.0178423888828765	0.725264792831651
ATP-Synthesis_fluxfix163856.val	3.82824214824285	0.414985522407545	0.327838532868654	0.0705475738880058	0.0124495699341273	0.00414984571675799	0.725238590330997
ATP-Synthesis_fluxfix43027.val	3.89712789764765	0.356553201632956	0.246021634828205	0.0927039042628859	0.00356554234923822	0.0142621201926259	0.725236070959726
ATP-Synthesis_fluxfix43028.val	3.89747662787494	0.356259162659108	0.245818747997523	0.0926274540704427	0.00712517932008221	0.0106877812710607	0.725207147487973
ATP-Synthesis_fluxfix163853.val	3.82776930490357	0.415384568054747	0.328153752977112	0.0706154061031448	0.00830770448724507	0.00830770448724507	0.725198607509777
ATP-Synthesis_fluxfix43031.val	3.89782478580126	0.355965606232432	0.245616194124287	0.0925511293403609	0.010678974572994	0.00711930819478954	0.725178023678189
ATP-Synthesis_fluxfix163852.val	3.82729554845849	0.41578434077846	0.32846959932425	0.0706833730785856	0.00415783388216624	0.0124735344934586	0.725157984397261
ATP-Synthesis_fluxfix43030.val	3.89817236804158	0.355672535207122	0.245413975177894	0.0924749308147328	0.0142268935550377	0.00355673565945819	0.725148701583142
ATP-Synthesis_fluxfix28442.val	3.84770029738523	0.400593476553021	0.304451036091276	0.0761127590228186	0.0200296814389269	0	0.725137514798075
ATP-Synthesis_fluxfix28446.val	3.84726192733897	0.400965291694722	0.304733615593316	0.0761834038983287	0.0160386177624611	0.00400965444061528	0.725119876345365
ATP-Synthesis_fluxfix43026.val	3.89851938080734	0.355379944345847	0.245212087544584	0.0923988571318498	0.0177689996694132	0	0.725119182439107
ATP-Synthesis_fluxfix163854.val	3.82682088252223	0.416184902743711	0.328786043248002	0.0707514686465373	0	0.0166473908491717	0.725116675579729
ATP-Synthesis_fluxfix28447.val	3.84682274278095	0.401337797686083	0.305016720141088	0.0762541800352717	0.0120401385058332	0.00802675900388882	0.725101712829384
ATP-Synthesis_fluxfix62497.val	3.91385490343286	0.3393025010238	0.227332647269364	0.0983977537134828	0	0.013572100040952	0.725088802071276
ATP-Synthesis_fluxfix28444.val	3.84638274143899	0.401710996454339	0.305300351199291	0.0763250877998227	0.00803422298209031	0.0120513344731355	0.725083020912317
ATP-Synthesis_fluxfix28443.val	3.8459419210324	0.402084889933906	0.305584510238079	0.0763961275595197	0.00402085042726161	0.0160834017090464	0.725063797242158
ATP-Synthesis_fluxfix62495.val	3.91417364909603	0.339036213921933	0.227154234933415	0.0983205304316397	0.0033903678180752	0.0101710807388021	0.725048957654661
ATP-Synthesis_fluxfix28445.val	3.84550027927203	0.402459480066402	0.305869198733082	0.0764672996832704	0	0.02012298165005	0.725044038452666
ATP-Synthesis_fluxfix62496.val	3.91449189454816	0.338770329594517	0.226976107663713	0.0982434305367305	0.00677539569703717	0.00677539569703717	0.725009002566453
ATP-Synthesis_fluxfix116807.val	3.923841369963	0.328217582005285	0.216623606289724	0.101747458003465	0	0.00984651771209628	0.725008353858595
ATP-Synthesis_fluxfix28618.val	3.93693043807094	0.312454778296981	0.203095597769214	0.106234635994327	0	0.00312454453344024	0.72500821982557
ATP-Synthesis_fluxfix62499.val	3.91480963972363	0.338504893434748	0.2267982502515	0.098166447445858	0.0101551411330862	0.00338505460430372	0.724968916521095
ATP-Synthesis_fluxfix116805.val	3.92414212779865	0.327968404019239	0.216459148817289	0.101670212822034	0.00327968079330514	0.00655936158661031	0.724963125156299
ATP-Synthesis_fluxfix28617.val	3.93720730215232	0.312228951152881	0.202948810131421	0.106157854757113	0.00312228626434785	0	0.72495714484757
ATP-Synthesis_fluxfix62498.val	3.91512688916529	0.338239856309062	0.226620675399486	0.0980895866572123	0.0135295942523625	0	0.724928721833547
ATP-Synthesis_fluxfix116806.val	3.92444242931882	0.327719604090735	0.216294940862835	0.101593084838451	0.00655438559296651	0.00327719279648324	0.724917820509953
ATP-Synthesis_fluxfix116808.val	3.92474227556125	0.327471181360038	0.216130981858935	0.101516073786196	0.009824125714907	0	0.72487244080796
ATP-Synthesis_fluxfix164270.val	3.90317027061377	0.351162360921269	0.23879037868194	0.0948138689690727	0	0.0175581132702559	0.724849010557229
ATP-Synthesis_fluxfix164268.val	3.90350882659267	0.350877141061764	0.238596429199199	0.0947368595814052	0.00350877522816052	0.0140350770529991	0.72481651651134
ATP-Synthesis_fluxfix164269.val	3.9038468330564	0.350592384146794	0.238402794518707	0.094659975188803	0.0070118553118253	0.0105177591274585	0.724783851075869
ATP-Synthesis_fluxfix164272.val	3.90418428904891	0.350308090981789	0.238209475188156	0.0945832160087337	0.0105092303425609	0.00700616944233899	0.724751015951185
ATP-Synthesis_fluxfix164271.val	3.90452120049208	0.350024256577794	0.238016467815056	0.0945065806941782	0.0140009616945189	0.00350024637404143	0.72471801215807
ATP-Synthesis_fluxfix164267.val	3.9048575664175	0.349740881750663	0.237823772954188	0.0944300694654173	0.0174870393310577	0	0.724684841377479
ATP-Synthesis_fluxfix29026.val	3.933195928354	0.317834077016141	0.206592195510774	0.104885204923256	0	0.0063566765821101	0.724681008997065
ATP-Synthesis_fluxfix29024.val	3.93348030112233	0.317600409991989	0.206440311911661	0.104808094835055	0.00317600162263615	0.00317600162263615	0.72463194966348
ATP-Synthesis_fluxfix29025.val	3.93376425606434	0.317367086292675	0.206288651473742	0.104731098044007	0.00634733677492585	0	0.724582846990546
ATP-Synthesis_fluxfix22071.val	3.79660217876197	0.436892989805984	0.366990016019623	0.0611651249999428	0.00873784878641924	0	0.724573116347758
ATP-Synthesis_fluxfix9184.val	3.8083533361286	0.429594178698951	0.352267167352255	0.064439176122246	0.0128878352244492	0	0.724515113354312
ATP-Synthesis_fluxfix93664.val	3.83936519670771	0.408009185757914	0.314167121101164	0.073441591231335	0.0204004734254163	0	0.724500570908946
ATP-Synthesis_fluxfix163395.val	3.87783985216669	0.37630649174041	0.267177553028406	0.0865505652382337	0	0.0225783734737715	0.724497806464153
ATP-Synthesis_fluxfix22070.val	3.7960723202322	0.437335300177873	0.367361525777048	0.0612270434166831	0.0043733654920706	0.0043733654920706	0.724490896597543
ATP-Synthesis_fluxfix163393.val	3.8782246734751	0.375978984258739	0.266945022765251	0.0864752384546664	0.00375978717313718	0.0187989358656859	0.724486223109531
ATP-Synthesis_fluxfix163394.val	3.87860882552977	0.375652046354702	0.266712896902129	0.0864000426740636	0.0075130355928361	0.0150260711856722	0.724474320166831
ATP-Synthesis_fluxfix93668.val	3.83891082486426	0.408394900409882	0.31446412142862	0.0735110198098828	0.0163358136263861	0.00408394554499349	0.724472041061647
ATP-Synthesis_fluxfix148289.val	3.87054254362136	0.382842788612212	0.275646726209362	0.0842255110736279	0	0.0229705513292226	0.724466147779739
ATP-Synthesis_fluxfix116615.val	3.9196780984431	0.334158529812421	0.220544690105442	0.100247486163978	0	0.0133663535429994	0.724462893005225
ATP-Synthesis_fluxfix163397.val	3.87899231007502	0.375325676543732	0.266481174385003	0.0863249775549754	0.0112597623018767	0.0112597623018767	0.724462099953626
ATP-Synthesis_fluxfix148287.val	3.8709405049084	0.38250380967944	0.275402661450009	0.0841509356220193	0.00382504002461304	0.0191251725827991	0.724461369618603
ATP-Synthesis_fluxfix148288.val	3.87133776079827	0.382165449736823	0.275159022551992	0.0840764902948968	0.00764331229664474	0.0152866245932895	0.724456214361284
ATP-Synthesis_fluxfix148291.val	3.87173431573075	0.381827668704947	0.274915820298541	0.0840021783871406	0.0114548350096332	0.0114548350096332	0.724450705234302
ATP-Synthesis_fluxfix163396.val	3.87937512884922	0.374999873346423	0.266249854163492	0.0862500427571381	0.0149999842838628	0.0074999921419314	0.72444956477484
ATP-Synthesis_fluxfix9182.val	3.80784402908738	0.430021785039923	0.352617833407602	0.0645033224117524	0.0086004194803781	0.00430020974018904	0.724448379792935
ATP-Synthesis_fluxfix148290.val	3.87213017028363	0.381490484248556	0.274673047579279	0.0839279977261344	0.0152596259620954	0.00762981298104772	0.724444834447902
ATP-Synthesis_fluxfix93669.val	3.8384555902726	0.408781326657589	0.314761693921533	0.0735805821412609	0.0122634303568768	0.00817562023791787	0.724442932355598
ATP-Synthesis_fluxfix148286.val	3.87252532478046	0.381153877999242	0.274430710927965	0.0838539503083051	0.019057676061966	0.00381154070100741	0.724438614833256
ATP-Synthesis_fluxfix163392.val	3.87975728358459	0.374674635288501	0.26601893519086	0.0861752379414679	0.0187337184634783	0.00374674369269567	0.72443671692291
ATP-Synthesis_fluxfix148285.val	3.87291978414142	0.380817881967578	0.274188793856774	0.0837800310957003	0.0228490570151046	0	0.72443202831152
ATP-Synthesis_fluxfix163391.val	3.88013877600742	0.374349960900801	0.265788416424	0.0861005627700566	0.0224609817067431	0	0.72442355867774
ATP-Synthesis_fluxfix116613.val	3.9199875157998	0.333900236860977	0.220374231255484	0.100170004946024	0.00333900016486748	0.0100170004946024	0.724420822870562
ATP-Synthesis_fluxfix93666.val	3.83799949616684	0.409168503312263	0.3150598200142	0.0736502738854397	0.00818336376504886	0.0122750456475733	0.724413215426873
ATP-Synthesis_fluxfix22072.val	3.79554138244369	0.437778462492841	0.367733812883196	0.0612890913918033	0	0.00875555821784243	0.724407800693457
ATP-Synthesis_fluxfix94679.val	3.88489203434603	0.369989773055238	0.258992864448024	0.0887975165260559	0	0.0221993920811573	0.724402934372619
ATP-Synthesis_fluxfix148059.val	3.94545454545455	0.303030303030304	0.193939393939394	0.109090909090909	0	0	0.724392143321965
ATP-Synthesis_fluxfix94677.val	3.88526436673473	0.369673163875741	0.25877123800243	0.0887215303477995	0.00369672827473133	0.0184836672507804	0.724385413718592
ATP-Synthesis_fluxfix93665.val	3.83754253662441	0.409556435460611	0.315358503554521	0.0737200959419263	0.00409556088566257	0.0163822750785007	0.724382886345187
ATP-Synthesis_fluxfix9181.val	3.80733371136333	0.43045026337678	0.35296918561361	0.064567594216741	0.00430449451547653	0.00860898903095309	0.724380807908936
ATP-Synthesis_fluxfix116614.val	3.92029645334799	0.333642359108185	0.220204031880772	0.100092641671246	0.00667284277808305	0.00667284277808305	0.724378649319193
ATP-Synthesis_fluxfix94678.val	3.88563606244064	0.369357096093194	0.258549990534735	0.088645674104768	0.00738713519956416	0.0147742962541274	0.724367616034098
ATP-Synthesis_fluxfix62840.val	3.90936136786953	0.345655429300639	0.231589201781637	0.0967834433165641	0	0.0172827842024381	0.724362480077588
ATP-Synthesis_fluxfix93667.val	3.83708471047375	0.40994508246177	0.3156577617912	0.0737900523428816	0	0.0204972683276877	0.724351967797308
ATP-Synthesis_fluxfix94681.val	3.88600712460488	0.369041549990355	0.258329126325908	0.0885699492647216	0.011071237199862	0.011071237199862	0.724349552542985
ATP-Synthesis_fluxfix116617.val	3.92060491406728	0.333384879376164	0.22003409519986	0.10001539780262	0.010001539780262	0.00333384659342068	0.724336379958531
ATP-Synthesis_fluxfix142652.val	3.78444460585067	0.444444302408847	0.382222033564975	0.0577778292597825	0.00444443958409018	0	0.724332359171832
ATP-Synthesis_fluxfix94680.val	3.88637755291598	0.368726576970702	0.258108627109267	0.0884943495648019	0.0147490754680421	0.00737452482858971	0.724331197767324
ATP-Synthesis_fluxfix62838.val	3.90968966946216	0.345379081146653	0.231404048467178	0.0967060658949189	0.00345379798499203	0.0138151687995633	0.724326770956199
ATP-Synthesis_fluxfix94676.val	3.8867473483369	0.368412125076774	0.257888510763708	0.0884188811349123	0.0184206152799365	0.0036841178982171	0.724312581444598
ATP-Synthesis_fluxfix9183.val	3.80682237579025	0.43087961979652	0.353321228875181	0.0646319924344503	0	0.0129263984868901	0.724312392741499
ATP-Synthesis_fluxfix68854.val	3.86544661711368	0.387513551105213	0.282884936436855	0.0813777925497265	0.0232508221186308	0	0.724301971398049
ATP-Synthesis_fluxfix68855.val	3.86503850743026	0.387861470708533	0.2831389177869	0.0814508556186755	0.0193930905237617	0.00387860677919564	0.724301050966181
ATP-Synthesis_fluxfix68859.val	3.86462966127838	0.388210018162222	0.283393357467785	0.0815240505361154	0.0155283973257686	0.00776421283255214	0.724299722893524
ATP-Synthesis_fluxfix68860.val	3.86422008264799	0.388559190064787	0.283648252996423	0.0815973765877341	0.0116567802403157	0.0116567802403157	0.724297984414472
ATP-Synthesis_fluxfix68857.val	3.86380976657088	0.388908990651686	0.283903607464695	0.0816708346629759	0.00777819230479245	0.0155563562192242	0.724295832722059
ATP-Synthesis_fluxfix116616.val	3.92091289920321	0.33312781127065	0.219864415681479	0.0999382708259376	0.0133251247632333	0	0.724294008986887
ATP-Synthesis_fluxfix94675.val	3.88711651356842	0.368098209058186	0.257668769530919	0.0883435413150626	0.0220858982122041	0	0.724293696355689
ATP-Synthesis_fluxfix68856.val	3.86339870805024	0.389259424182815	0.284159423982325	0.0817444256564197	0.0038925862853643	0.0194629882587062	0.724293264983389
ATP-Synthesis_fluxfix62839.val	3.91001744611995	0.345103159520298	0.231219196418003	0.0966288143750474	0.00690205486651487	0.0103530938607321	0.724290925008225
ATP-Synthesis_fluxfix68858.val	3.86298691108678	0.389610487247469	0.284415700059501	0.0818181488518167	0	0.0233766383361505	0.724290278409493
ATP-Synthesis_fluxfix28747.val	3.92933081170675	0.323401634522697	0.210211026703879	0.103488570134533	0	0.00970203768428548	0.724279313461063
ATP-Synthesis_fluxfix62842.val	3.91034469991965	0.344827693359167	0.231034634026556	0.0965516839060378	0.0103448298766365	0.0068965455499365	0.724254928445129
ATP-Synthesis_fluxfix142653.val	3.78389305610003	0.444902020035907	0.382615670655754	0.0578373326233356	0	0.00444901675681804	0.724232964897101
ATP-Synthesis_fluxfix28745.val	3.92962305336162	0.323159712631494	0.210053777501329	0.103411155094124	0.00323159334534693	0.00646318669069389	0.724232623548222
ATP-Synthesis_fluxfix62841.val	3.91067142990194	0.344552683434103	0.230850361846399	0.096474674719229	0.0137821128777728	0.00344553399070226	0.724218782858668
ATP-Synthesis_fluxfix43036.val	3.89171164495547	0.363881347391824	0.251078105847938	0.0909703682327193	0	0.0218328733111662	0.724197501985816
ATP-Synthesis_fluxfix126019.val	3.81971830985917	0.422535211267605	0.338028169014085	0.067605633802817	0.0169014084507043	0	0.724192689380459
ATP-Synthesis_fluxfix28746.val	3.92991485811826	0.322918152411028	0.209896763384718	0.103333855788404	0.00645835549193705	0.00322917774596852	0.724185873945653
ATP-Synthesis_fluxfix62837.val	3.91099764090438	0.344278095036255	0.23066638756888	0.096397790028911	0.0172139174384641	0	0.724182504088785
ATP-Synthesis_fluxfix43034.val	3.89207209583578	0.363575118521608	0.250866790637756	0.0908938047170813	0.00363576222335487	0.0181787609434162	0.724174816658036
ATP-Synthesis_fluxfix148090.val	3.94197689345314	0.308087291399229	0.197175866495507	0.10783055198973	0	0.00308087291399229	0.724165235265275
ATP-Synthesis_fluxfix43035.val	3.89243194119464	0.363269370991002	0.250655842171486	0.0908173740797302	0.00726538491326158	0.0145307698265232	0.724151909976163
ATP-Synthesis_fluxfix126020.val	3.81922850988839	0.422948893675347	0.338359114940278	0.0676718229880557	0.0126884668102604	0.00422948893675347	0.724139727691744
ATP-Synthesis_fluxfix28748.val	3.93020622695562	0.32267695305086	0.209739983827261	0.103256671958031	0.00968029726556666	0	0.724139065431804
ATP-Synthesis_fluxfix43038.val	3.89279118117206	0.362964170897444	0.250445236846218	0.0907410677688845	0.0108889331411709	0.0108889331411709	0.724128748934365
ATP-Synthesis_fluxfix148089.val	3.94224629418472	0.307867730900799	0.197035347776511	0.107753705815279	0.00307867730900799	0	0.72411356478206
ATP-Synthesis_fluxfix43037.val	3.89314981871025	0.362659449580438	0.250234996438177	0.090664893674484	0.0145063729785176	0.00725318648925879	0.724105370180506
ATP-Synthesis_fluxfix126017.val	3.818737749902	0.423363386907095	0.338690709525676	0.0677381419051353	0.0084672677381419	0.0084672677381419	0.724086025070985
ATP-Synthesis_fluxfix43033.val	3.89350785387632	0.362355273088106	0.250025097426677	0.0905888432745365	0.0181177686549073	0.00362356373198535	0.724081740844412
ATP-Synthesis_fluxfix43032.val	3.8938652896648	0.362051572826631	0.249815561517897	0.090512924433603	0.021723086875131	0	0.724057897395145
ATP-Synthesis_fluxfix126016.val	3.81824602707475	0.423778693349028	0.339022954679222	0.0678045909358446	0.00423778693349028	0.0127133608004708	0.724031577405621
ATP-Synthesis_fluxfix90821.val	3.85770623170113	0.394448620017036	0.291892033104525	0.0788896597871598	0.0236669271253512	0	0.724014526234656
ATP-Synthesis_fluxfix90822.val	3.85728373715768	0.394809110253015	0.292158795928768	0.0789617577756681	0.0197404686597966	0.0039480878887834	0.724005069614485
ATP-Synthesis_fluxfix90826.val	3.8568604696645	0.395170260002442	0.292426046793051	0.0790339876667583	0.0158068267759563	0.00790339876667583	0.723995149283261
ATP-Synthesis_fluxfix90827.val	3.85643642498677	0.395532053598817	0.292693795763512	0.0791063521810047	0.0118659528271507	0.0118659528271507	0.723984773677597
ATP-Synthesis_fluxfix126018.val	3.8177533385703	0.424194815396701	0.339355852317361	0.0678711704634721	0	0.016967792615868	0.723976380571686
ATP-Synthesis_fluxfix90824.val	3.8560116041822	0.395894547979113	0.29296201999548	0.0791788451441783	0.00791788451441783	0.0158357983250377	0.723973905180266
ATP-Synthesis_fluxfix90823.val	3.8555860050643	0.396257687169501	0.293230743046349	0.0792514729231369	0.00396257364615686	0.0198128975538586	0.723962575339028
ATP-Synthesis_fluxfix90825.val	3.8551596244574	0.396621493159386	0.293499959528938	0.0793242340618859	0	0.0237972995685618	0.723950769490618
ATP-Synthesis_fluxfix164151.val	3.89830959779874	0.357971478411184	0.2434205946091	0.0930725946105726	0	0.0214782891915122	0.723895856207758
ATP-Synthesis_fluxfix147663.val	3.93838120104438	0.313315926892952	0.200522193211489	0.106527415143603	0	0.00626631853785901	0.723877558232755
ATP-Synthesis_fluxfix164149.val	3.89865873744925	0.357675095007106	0.243219053903193	0.0929955349170475	0.00357675508479496	0.0178837511020694	0.723868725039605
ATP-Synthesis_fluxfix164150.val	3.89900729943593	0.357379201979819	0.243017846653491	0.0929186027215022	0.00714759230220314	0.0142951603026216	0.723841389257003
ATP-Synthesis_fluxfix147661.val	3.93865777648934	0.313088853457022	0.200376866212495	0.106450210175388	0.00313088853457022	0.00313088853457022	0.723827637545082
ATP-Synthesis_fluxfix116834.val	3.91536160418282	0.340318249455297	0.224610032062333	0.098692300427997	0	0.0170159169649654	0.723815394102631
ATP-Synthesis_fluxfix164153.val	3.89935528450076	0.357083782662779	0.242816978038298	0.092841800003877	0.0107125023103024	0.0107125023103024	0.723813858817864
ATP-Synthesis_fluxfix28721.val	3.92532762437414	0.329167959852621	0.213959179253183	0.102042053646966	0	0.013166726952472	0.72379449612633
ATP-Synthesis_fluxfix164152.val	3.89970269378236	0.356788884199353	0.242616430580437	0.0927651200817218	0.0142715476042483	0.0071357859329457	0.723786110687013
ATP-Synthesis_fluxfix147662.val	3.93893395133255	0.312862108922364	0.200231749710313	0.106373117033604	0.00625724217844729	0	0.723777685903312
ATP-Synthesis_fluxfix116832.val	3.91568011642749	0.340050366993686	0.224433229647572	0.0986146145077648	0.00340050007900516	0.0136020227593437	0.723776964860456
ATP-Synthesis_fluxfix164148.val	3.90004953135721	0.356494455019108	0.242416218746681	0.0926885684864496	0.0178247191147122	0.00356494867126681	0.723758171011241
ATP-Synthesis_fluxfix93309.val	3.77185960047447	0.452261045206164	0.397989592424754	0.0542714527814093	0	0	0.723757454362428
ATP-Synthesis_fluxfix28719.val	3.92562812272602	0.328917321453565	0.213796278186483	0.101964362381532	0.00328917022138778	0.00986751066416331	0.723750579184014
ATP-Synthesis_fluxfix116833.val	3.91599812947064	0.339782889500667	0.224256709313008	0.0985370525318798	0.00679565106231209	0.0101934765934681	0.72373842207307
ATP-Synthesis_fluxfix164147.val	3.90039579696972	0.356200511375653	0.242216337077925	0.092612143130756	0.0213720311669719	0	0.723730033320291
ATP-Synthesis_fluxfix28720.val	3.92592816192853	0.328667080256085	0.213633621393481	0.101886787615843	0.0065733356233803	0.0065733356233803	0.723706577789913
ATP-Synthesis_fluxfix116836.val	3.91631564081835	0.339515848848018	0.224080462480497	0.0984596107311553	0.0101854653818197	0.00679031025454648	0.723699753135852
ATP-Synthesis_fluxfix28723.val	3.92622774493681	0.328417219537505	0.213471211911787	0.101809330798605	0.00985250762033424	0.00328416920677807	0.723662499044195
ATP-Synthesis_fluxfix116835.val	3.91663265372645	0.339249242262381	0.22390448735452	0.0983822883166522	0.0135699777510568	0.00339248884015201	0.723660958989994
ATP-Synthesis_fluxfix11006.val	3.830716095188	0.415704250303404	0.324249234822845	0.0706697964804042	0.0207852190001549	0	0.723638393423729
ATP-Synthesis_fluxfix116831.val	3.91694916887611	0.338983039443328	0.223728793503785	0.0983050894928019	0.0169491564467423	0	0.723622054985935
ATP-Synthesis_fluxfix28722.val	3.92652687280675	0.3281677526319	0.213309044543462	0.101731989450801	0.0131267186376378	0	0.723618337395799
ATP-Synthesis_fluxfix11010.val	3.83024481496128	0.416104658310711	0.324561552991088	0.0707378659128549	0.0166441980166443	0.00416104139012227	0.72359764301357
ATP-Synthesis_fluxfix11011.val	3.82977262275502	0.41650581970525	0.324874484141433	0.0708060689441411	0.0124951599718057	0.00833010664787047	0.723556242637755
ATP-Synthesis_fluxfix74594.val	3.84968373492758	0.401636445794366	0.301227409652626	0.0763108433695287	0.02409819277221	0	0.723548947055408
ATP-Synthesis_fluxfix74595.val	3.8492460693949	0.402010199461945	0.301507724973391	0.0763818564906843	0.0201005250484836	0.00402009294938773	0.723529826820582
ATP-Synthesis_fluxfix148093.val	3.93466135458168	0.318725099601593	0.20398406374502	0.105179282868526	0	0.00956175298804781	0.723522018062154
ATP-Synthesis_fluxfix11008.val	3.82929952237183	0.416907774128956	0.325188008538625	0.0708744012729845	0.00833814572693885	0.0125072185904083	0.723514161393038
ATP-Synthesis_fluxfix62609.val	3.90469665137872	0.352250503492713	0.236007855276715	0.0951076255586867	0	0.0211350226573114	0.723510880420089
ATP-Synthesis_fluxfix74599.val	3.8488075852488	0.402384652201639	0.30178856459837	0.0764530024353987	0.0160953800522942	0.00804770511557533	0.723510181473341
ATP-Synthesis_fluxfix83896.val	3.95023533880155	0.29892049822322	0.188319864917463	0.110600633305756	0	0	0.723507500074315
ATP-Synthesis_fluxfix74600.val	3.84836828678609	0.402759800344085	0.302069925775546	0.0765242805064962	0.0120827970310218	0.0120827970310218	0.723490007983741
ATP-Synthesis_fluxfix62607.val	3.90503501052749	0.35196353082549	0.235815567775418	0.0950301365799772	0.00351964167527524	0.0175981847948194	0.723479914029337
ATP-Synthesis_fluxfix148091.val	3.93494544382188	0.318490120908287	0.203833677381304	0.105101739899735	0.00318490120908287	0.00636980241816575	0.723474164695945
ATP-Synthesis_fluxfix11007.val	3.82882550752596	0.417310526984378	0.325502130323286	0.0709428638018299	0.00417310006180969	0.0166924327974518	0.723471394991269
ATP-Synthesis_fluxfix74597.val	3.84792816843229	0.403135648649726	0.302351812075246	0.0765956916084585	0.00806272506706699	0.0161254198989528	0.723469302867618
ATP-Synthesis_fluxfix62608.val	3.90537281997891	0.35167699323652	0.235623603375862	0.0949527778064216	0.00703352949729184	0.014067082556944	0.723448789059473
ATP-Synthesis_fluxfix74596.val	3.84748722457982	0.4035122019073	0.302634227089031	0.0766672366511457	0.0040351129400462	0.0201756252270764	0.723448062610635
ATP-Synthesis_fluxfix11009.val	3.82835057645195	0.417714036816057	0.325816867913942	0.0710114605449757	0	0.0208857083571402	0.723427967345797
ATP-Synthesis_fluxfix74598.val	3.84704545953671	0.403889456437862	0.302917168057688	0.0767389149355582	0	0.0242333734446149	0.723426284164197
ATP-Synthesis_fluxfix148092.val	3.93522911448357	0.31825548843377	0.203683512597613	0.105024311183144	0.00636510976867539	0.0031825548843377	0.723426265889616
ATP-Synthesis_fluxfix62611.val	3.90571008041081	0.351390936894005	0.235431945611811	0.0948755426023758	0.010541724339909	0.010541724339909	0.723417483573857
ATP-Synthesis_fluxfix62610.val	3.90604679262898	0.351105345533431	0.235240599385685	0.0947984329434401	0.0140442166442244	0.00702209656008225	0.723386006918625
ATP-Synthesis_fluxfix148094.val	3.93551236749118	0.318021201413428	0.203533568904594	0.104946996466431	0.00954063604240283	0	0.723378322323502
ATP-Synthesis_fluxfix62606.val	3.90638295621866	0.350820235037022	0.235049559590251	0.0947214467714777	0.0175410199785858	0.00350820869670835	0.723354352961783
ATP-Synthesis_fluxfix62605.val	3.90671857551537	0.35053555513623	0.234858839790546	0.0946445895529934	0.021032125792691	0	0.723322546153334
ATP-Synthesis_fluxfix83720.val	3.94688431482201	0.303840127651104	0.191419230651196	0.109382499551782	0	0.00303839744812644	0.723309943868395
ATP-Synthesis_fluxfix83719.val	3.94714655485817	0.303626577137872	0.19128469386284	0.109305621329348	0.00303626194568485	0	0.723257874764324
ATP-Synthesis_fluxfix28519.val	3.92117909020169	0.335143634310511	0.217843424387208	0.100543018404824	0	0.0167571915184797	0.723216868073462
ATP-Synthesis_fluxfix28517.val	3.92148825358019	0.334883833142309	0.217674553579749	0.10046507811009	0.003348835937003	0.0133953655154673	0.723176157356216
ATP-Synthesis_fluxfix28518.val	3.9217969398907	0.334624418432142	0.217505948107974	0.100387260277858	0.0066924840185239	0.0100387260277858	0.723135353859081
ATP-Synthesis_fluxfix28521.val	3.92210514648193	0.33436542129807	0.217337599911906	0.100309561188141	0.0100309561188141	0.00668730407920942	0.723094445645554
ATP-Synthesis_fluxfix147799.val	3.93081081081081	0.324324324324324	0.207567567567568	0.103783783783784	0	0.012972972972973	0.72309072360323
ATP-Synthesis_fluxfix83753.val	3.94342114290048	0.308924401175497	0.194622322138759	0.108123598798121	0	0.00617848023861706	0.723056890707768
ATP-Synthesis_fluxfix117193.val	3.91088270469035	0.346709583543807	0.228828387837891	0.0970786129131226	0	0.0208025827927936	0.723054068369715
ATP-Synthesis_fluxfix28520.val	3.92241287644983	0.334106839104938	0.21716950731152	0.100231980065544	0.01336428572569	0.00334106600218481	0.723053433507043
ATP-Synthesis_fluxfix147797.val	3.93110277569393	0.324081020255063	0.207411852963241	0.10370592648162	0.00324081020255063	0.00972243060765191	0.723045294390633
ATP-Synthesis_fluxfix94832.val	3.87939155237792	0.377556523296142	0.264289645594193	0.0868379131425295	0	0.0264289645594193	0.723021061578076
ATP-Synthesis_fluxfix117191.val	3.91121078579063	0.346431548704046	0.228644884793368	0.0970007632145084	0.00346431297194672	0.0173215877242221	0.723019841116722
ATP-Synthesis_fluxfix28516.val	3.92272013067777	0.333848642264999	0.217001679317728	0.100154521068945	0.0166924418783254	0	0.723012331878703
ATP-Synthesis_fluxfix94831.val	3.87977629593077	0.377226837292704	0.264058865322553	0.0867620854378963	0.00377226573233839	0.0226336207999167	0.723011267014937
ATP-Synthesis_fluxfix83751.val	3.94369024271519	0.308703646617601	0.194483246803445	0.108046334661135	0.00308703257651108	0.00308703257651108	0.72300633592032
ATP-Synthesis_fluxfix94833.val	3.88016036814627	0.376897726556943	0.263828487738406	0.0866863900446959	0.0075379492545691	0.0188448995192715	0.723001149751234
ATP-Synthesis_fluxfix147798.val	3.93139430284858	0.323838080959522	0.207256371814094	0.103628185907047	0.00647676161919043	0.00647676161919043	0.722999803270866
ATP-Synthesis_fluxfix94835.val	3.88054377078001	0.376569189584498	0.263598511788702	0.0866108266169255	0.0112970677795796	0.0150627833992906	0.722990712107715
ATP-Synthesis_fluxfix117192.val	3.91153834112011	0.34615395943276	0.228461675824121	0.0969230382749768	0.00692307416249835	0.0138461711711643	0.722985466852012
ATP-Synthesis_fluxfix94834.val	3.88092650825826	0.376241222582494	0.263368934818426	0.0865353942822252	0.0150496647054359	0.0112872287764068	0.72297995631616
ATP-Synthesis_fluxfix94830.val	3.88130857696613	0.37591382864853	0.263139758995898	0.0864600937530414	0.0187957045894144	0.00751827131017542	0.72296888482283
ATP-Synthesis_fluxfix42714.val	3.88644094243323	0.371197779401941	0.256126531818972	0.0890874670564659	0	0.0259837805265029	0.722960910434502
ATP-Synthesis_fluxfix94828.val	3.88168998132243	0.375587003996144	0.262910981670595	0.0863849241584892	0.0225352307562079	0.00375586741085162	0.722957499836709
ATP-Synthesis_fluxfix83752.val	3.94395895821196	0.3084832073328	0.194344370090128	0.107969180869791	0.00616965637288121	0	0.722955760977759
ATP-Synthesis_fluxfix147801.val	3.93168539325842	0.323595505617978	0.207101123595506	0.103550561797753	0.00970786516853933	0.00323595505617978	0.722954251026438
ATP-Synthesis_fluxfix163301.val	3.87209668366714	0.384136630957411	0.272737047526634	0.0845100288095553	0	0.0268895546212221	0.722953472207124
ATP-Synthesis_fluxfix117195.val	3.91186537374013	0.34587679804601	0.228278764325147	0.0968454395348288	0.0103762970930174	0.0103762970930174	0.722950954071316
ATP-Synthesis_fluxfix163300.val	3.87249460763179	0.38379535826398	0.272494743879163	0.0844349488436534	0.00383795222016606	0.0230277133209964	0.722950545868519
ATP-Synthesis_fluxfix163302.val	3.87289182518091	0.383454691415771	0.272252870381863	0.0843600021636542	0.00766909110578673	0.0191727277644668	0.72294724957356
ATP-Synthesis_fluxfix94829.val	3.88207072305842	0.3752607471418	0.262682601804041	0.0863098851573556	0.0262682601804041	0	0.722945803628547
ATP-Synthesis_fluxfix42713.val	3.88681315675821	0.370879153271698	0.255906626761457	0.0890109783599303	0.00370880356032844	0.0222527445899826	0.722945089421573
ATP-Synthesis_fluxfix163304.val	3.87328833819392	0.383114628800932	0.272011425890318	0.0842851884149477	0.0114934347838565	0.0153245797118087	0.722943585890996
ATP-Synthesis_fluxfix163303.val	3.87368414854358	0.382775168813303	0.271770409264154	0.0842105072441819	0.015311001317124	0.011483250987843	0.72293955737633
ATP-Synthesis_fluxfix163299.val	3.87407925809606	0.382436309852433	0.271529819367051	0.0841359582992548	0.0191218087043761	0.00764872348175043	0.722935166571783
ATP-Synthesis_fluxfix163297.val	3.87447366871086	0.382098050323515	0.271289655066697	0.0840615412293112	0.0229258748807213	0.00382097914678688	0.722930416006415
ATP-Synthesis_fluxfix42715.val	3.88718473447158	0.370561021662077	0.25568711594138	0.0889346267894263	0.00741121889911885	0.0185280600321529	0.722929015700823
ATP-Synthesis_fluxfix163298.val	3.87486738224095	0.381760388637391	0.271049915234785	0.0839872556847355	0.0267232177178703	0	0.72292530819609
ATP-Synthesis_fluxfix117194.val	3.91219188166738	0.34560011149339	0.228096136083979	0.0967679609645396	0.0138240172331193	0.00691199721175283	0.722916282301283
ATP-Synthesis_fluxfix42717.val	3.88755567782694	0.370243433167192	0.255467979870486	0.0888584055664316	0.0111073134692029	0.0148097342610719	0.722912663887615
ATP-Synthesis_fluxfix147800.val	3.9319760479042	0.323353293413173	0.206946107784431	0.103473053892216	0.012934131736527	0	0.722908638434449
ATP-Synthesis_fluxfix42716.val	3.88792598334152	0.369926390768894	0.255249220606253	0.0887823154065908	0.0147970525677651	0.0110978021882849	0.722896036283067
ATP-Synthesis_fluxfix28481.val	3.84136358259048	0.40909096514877	0.310909150923978	0.0736363451231369	0.0245454691016557	0	0.722882613627089
ATP-Synthesis_fluxfix117190.val	3.91251786724209	0.345323852522814	0.227913805113439	0.096690608508936	0.0172662028822619	0.00345323601817629	0.722881474844463
ATP-Synthesis_fluxfix42712.val	3.88829565775611	0.369609888695913	0.255030834166507	0.0887063549247991	0.0184805033608749	0.00739219624373327	0.722879134721519
ATP-Synthesis_fluxfix21915.val	3.79862090257903	0.43813369042232	0.363650865592094	0.0613388097537466	0.01314401507648	0	0.722867498295075
ATP-Synthesis_fluxfix42710.val	3.8886646975943	0.369293929924674	0.254812822604977	0.088630524835399	0.0221576312088498	0.00369295127544943	0.722861961488285
ATP-Synthesis_fluxfix28482.val	3.84090989851321	0.409478729326955	0.311203851715901	0.0737061426480972	0.0204739458024632	0.00409478916049265	0.72285260300125
ATP-Synthesis_fluxfix117189.val	3.91284333207326	0.345048034860317	0.227731765406313	0.0966133796195055	0.0207028898344991	0	0.722846525577761
ATP-Synthesis_fluxfix42711.val	3.88903310659351	0.368978461033767	0.2545952017621	0.0885548306481044	0.0258284286235634	0	0.722844545552105
ATP-Synthesis_fluxfix10722.val	3.81037084034743	0.430793882356687	0.348943101586642	0.0646190282673221	0.0172317525027227	0	0.722827346552126
ATP-Synthesis_fluxfix28486.val	3.84045535355481	0.409867229300976	0.311499111712692	0.0737760726162575	0.0163946966480178	0.00819734832400888	0.722822000965129
ATP-Synthesis_fluxfix28487.val	3.83999994526267	0.410256467167128	0.311794932507534	0.0738461354049493	0.0123076996273226	0.0123076996273226	0.722790803924835
ATP-Synthesis_fluxfix164158.val	3.89325670106642	0.365049843592511	0.248233933360336	0.0912624608981276	0	0.0255534493340465	0.722788939619917
ATP-Synthesis_fluxfix21913.val	3.79809158374479	0.438578496160419	0.364020054255773	0.0614010826515926	0.00877157283536883	0.0043857864176844	0.722783969354918
ATP-Synthesis_fluxfix164157.val	3.8936170017073	0.36474166355152	0.248024337167617	0.0911854034866635	0.00364742109995328	0.021884501797286	0.72276791301024
ATP-Synthesis_fluxfix148293.val	3.86741021214057	0.388489073405387	0.279712070196375	0.0815827803779662	0.027194222831046	0	0.722765965619707
ATP-Synthesis_fluxfix148292.val	3.86700284050142	0.388838748618734	0.279963836293589	0.0816562122402422	0.0233303103590044	0.00388838972589802	0.722763553663378
ATP-Synthesis_fluxfix148294.val	3.86659473485914	0.389189053877652	0.280216056023513	0.08172977641221	0.0194594358809192	0.00778378556100994	0.722760733623761
ATP-Synthesis_fluxfix10723.val	3.80986212579931	0.431223903110092	0.349291418453676	0.0646835313263439	0.0129367062652688	0.00431224706480355	0.72275921324664
ATP-Synthesis_fluxfix28484.val	3.83954367117476	0.410646445029662	0.312091315699658	0.0739163313929383	0.00821293264568905	0.0164258652913781	0.722759008272669
ATP-Synthesis_fluxfix148298.val	3.86618589497318	0.389540007805679	0.280468722601347	0.081803470914967	0.0155816081653514	0.0116862061240135	0.722757492000926
ATP-Synthesis_fluxfix148299.val	3.86577631537404	0.389891578280199	0.280721853268075	0.0818773007771397	0.0116967532435649	0.0155956709914199	0.722753847438005
ATP-Synthesis_fluxfix148297.val	3.86536599697886	0.390243764464091	0.280975447475645	0.0819512658388791	0.00780487978488899	0.0195121713646777	0.722749797230787
ATP-Synthesis_fluxfix164159.val	3.8939766976291	0.364433968147598	0.247815104287928	0.0911084796461444	0.00728868828429572	0.0182216959292289	0.722746661738529
ATP-Synthesis_fluxfix148295.val	3.86495493540179	0.390596607005994	0.281229494048909	0.0820253628407633	0.0039059683198959	0.0234357817964261	0.722745316987059
ATP-Synthesis_fluxfix83303.val	3.93984009738375	0.314181724612812	0.197934435043119	0.106821849707375	0	0.00942543986231827	0.722741897452964
ATP-Synthesis_fluxfix148296.val	3.86454312982169	0.390950088177079	0.281484000435081	0.0820995939548986	0	0.0273664937870995	0.722740414654141
ATP-Synthesis_fluxfix28483.val	3.83908652881975	0.411037165000846	0.312388262894386	0.0739866609604323	0.00411037352433805	0.0205518676216902	0.722726610387086
ATP-Synthesis_fluxfix164161.val	3.89433578635411	0.364126775871	0.247606230372054	0.0910316877775948	0.0109237926290622	0.0145650650922906	0.722725179207407
ATP-Synthesis_fluxfix164160.val	3.89469427108541	0.363820116571919	0.247397702029492	0.0909550229580372	0.0145527987253319	0.0109145928590564	0.722703449977984
ATP-Synthesis_fluxfix21912.val	3.79756118905935	0.43902420597514	0.364389993302849	0.0614634821203581	0.00439024351731139	0.00878048703462278	0.722699532871753
ATP-Synthesis_fluxfix28485.val	3.83862851571691	0.411428629200991	0.312685775703157	0.074057124489087	0	0.0246857290087475	0.72269360663275
ATP-Synthesis_fluxfix83301.val	3.94011637595265	0.313953395226525	0.197790587567158	0.106744217670007	0.00313952999645352	0.00627905999290701	0.722693141964184
ATP-Synthesis_fluxfix10720.val	3.80935239883258	0.431654802811494	0.349640418947826	0.0647481609828531	0.00863311144040835	0.00863311144040835	0.722690243045999
ATP-Synthesis_fluxfix164156.val	3.89505215088906	0.363513991008072	0.247189519818038	0.0908784853925425	0.0181756970785085	0.00727028871898418	0.72268147610404
ATP-Synthesis_fluxfix164154.val	3.89540943052186	0.36320836257508	0.246981692478615	0.0908020782946852	0.0217925037303583	0.00363208807142126	0.722659276347586
ATP-Synthesis_fluxfix83302.val	3.94039225324614	0.313725397472818	0.197646949019668	0.106666698387782	0.00627450004357841	0.0031372500217892	0.722644353499623
ATP-Synthesis_fluxfix164155.val	3.8957661083019	0.362903216519251	0.246774226716967	0.0907258041298125	0.0254031856724713	0	0.722636861193895
ATP-Synthesis_fluxfix10719.val	3.80884164793998	0.43208652176241	0.349990139675946	0.06481292401589	0.00432087326739732	0.012962584803178	0.722620477356236
ATP-Synthesis_fluxfix35059.val	3.95488799947705	0.29492084255482	0.182850947983121	0.112069894571699	0	0	0.722618055640865
ATP-Synthesis_fluxfix21914.val	3.79702971523934	0.439470822625623	0.364760685023404	0.0615260085463226	0	0.0131841290558969	0.722614184378532
ATP-Synthesis_fluxfix55979.val	3.78646292729935	0.445728551407432	0.37886932931541	0.0579446540948281	0.008914567997194	0	0.722610605571825
ATP-Synthesis_fluxfix83304.val	3.94066773013778	0.313497730629705	0.197503518945799	0.106589291615226	0.00940492006868001	0	0.722595532652414
ATP-Synthesis_fluxfix147771.val	3.92682255845943	0.330123796423659	0.211279229711141	0.102338376891334	0	0.0165061898211829	0.722574899728312
ATP-Synthesis_fluxfix10721.val	3.80832987438269	0.43251912832241	0.350340551046662	0.0648778149455763	0	0.017300762330172	0.722549865577848
ATP-Synthesis_fluxfix28753.val	3.91687741126594	0.341340038954322	0.221871002023854	0.098988635036951	0	0.0204804018935174	0.722535659463475
ATP-Synthesis_fluxfix147769.val	3.92712278558339	0.329871716554673	0.211117898594991	0.102260232131949	0.00329871716554673	0.0131948686621869	0.722532295225319
ATP-Synthesis_fluxfix163857.val	3.8217342244126	0.423695366228131	0.334719255975129	0.0677913603511547	0.0211847499018475	0	0.722524465334428
ATP-Synthesis_fluxfix62480.val	3.89985046142425	0.359102223189171	0.24059837886149	0.0933666069009897	0	0.0251372374266907	0.7225195411433
ATP-Synthesis_fluxfix55978.val	3.78591186653752	0.446188919632391	0.379260642369236	0.0580045019045934	0.00446188767928135	0.00446188767928135	0.722509950686972
ATP-Synthesis_fluxfix28751.val	3.91719568230658	0.341070546119015	0.221695831699297	0.0989104820959683	0.00341070169236102	0.0170535306313882	0.722498660240918
ATP-Synthesis_fluxfix62479.val	3.90019942997449	0.358803896142204	0.240398564258752	0.0932890668462511	0.00358804473098756	0.0215282203062125	0.72249405099665
ATP-Synthesis_fluxfix147770.val	3.92742255455517	0.329620021364262	0.210956813673128	0.102182206622921	0.00659240042728525	0.00988860064092787	0.722489610138347
ATP-Synthesis_fluxfix163861.val	3.82124505857918	0.424111323548691	0.335047862176548	0.0678579136223406	0.0169644449007989	0.00424110284900319	0.722470070007627
ATP-Synthesis_fluxfix62481.val	3.90054781032993	0.358506135162836	0.240199064440879	0.0932116489469277	0.00717011021290537	0.0179253115621231	0.722468321325794
ATP-Synthesis_fluxfix28752.val	3.91751345118463	0.34080147848489	0.22152093775548	0.098832452463358	0.00681602203798589	0.0136320662280655	0.722461538042907
ATP-Synthesis_fluxfix68796.val	3.859685275224	0.395459370070484	0.28868525874221	0.0790919663933791	0.027682144934894	0	0.722448947483874
ATP-Synthesis_fluxfix147773.val	3.9277218664227	0.329368709972553	0.210795974382434	0.102104300091491	0.00988106129917657	0.00658737419945104	0.722446845364136
ATP-Synthesis_fluxfix35709.val	3.95165807540204	0.299708642947355	0.185819384642074	0.110892177450389	0	0.00299708085489202	0.722446014734914
ATP-Synthesis_fluxfix62483.val	3.9008956152716	0.358208865990088	0.23999989413338	0.0931343589173994	0.0107462592597056	0.014328353679604	0.722442385663836
ATP-Synthesis_fluxfix68795.val	3.85926351108176	0.39582171038469	0.288949767096989	0.0791644345408635	0.0237493014672824	0.00395820727955482	0.722437989858147
ATP-Synthesis_fluxfix68797.val	3.85884097227492	0.396184735201098	0.289214754025563	0.0792370338046456	0.0198092439904237	0.00792370338046457	0.722426556917357
ATP-Synthesis_fluxfix28755.val	3.91783072093537	0.340532818844138	0.221346323394837	0.0987545475678999	0.0102159739407006	0.0102159739407006	0.72242430079183
ATP-Synthesis_fluxfix62482.val	3.90124284389942	0.357912089393276	0.239801053851693	0.0930571969576881	0.0143164826165268	0.0107373559673688	0.722416245841364
ATP-Synthesis_fluxfix163862.val	3.82075493110044	0.424528120725148	0.335377105369177	0.0679245959046303	0.0127358449632629	0.00849057448807879	0.722414920068792
ATP-Synthesis_fluxfix68801.val	3.85841765679486	0.396548389296886	0.289480242553298	0.079309770493055	0.0158619251505867	0.0118964510999461	0.7224146796389
ATP-Synthesis_fluxfix55980.val	3.78535966627874	0.446650239818041	0.379652764589776	0.0580644734691249	0	0.00893300175913865	0.722408299973401
ATP-Synthesis_fluxfix147772.val	3.92802072223069	0.329117781502363	0.210635380161512	0.102026512265732	0.0131647112600945	0.00329117781502363	0.722404001793392
ATP-Synthesis_fluxfix68802.val	3.85799356546908	0.396912728909583	0.289746210395565	0.079382638500704	0.0119073812877951	0.0158764987255198	0.722402321035203
ATP-Synthesis_fluxfix35708.val	3.95191344234067	0.299500858621107	0.185690558341764	0.110815297263848	0.00299500301549432	0	0.722393718191298
ATP-Synthesis_fluxfix62478.val	3.90158949764462	0.357615804149111	0.239602542776216	0.0929801627497388	0.0178807949995065	0.00715230362365002	0.722389903507311
ATP-Synthesis_fluxfix68800.val	3.8575686930903	0.397277758565186	0.290012660798091	0.0794556387168351	0.00794556387168351	0.0198638951785758	0.722389477873705
ATP-Synthesis_fluxfix28754.val	3.91814748925667	0.34026461305921	0.221171975265429	0.0986767614525722	0.0136105915998716	0.00680528474133702	0.722386929113677
ATP-Synthesis_fluxfix68798.val	3.8571430375309	0.39764342298595	0.290279616920892	0.0795287774866676	0.00397642436035253	0.0238586042180386	0.722376181315105
ATP-Synthesis_fluxfix62476.val	3.90193557561689	0.357320011018542	0.239404361416785	0.0929032564913977	0.0214391872544682	0.00357320585589008	0.722363360479197
ATP-Synthesis_fluxfix68799.val	3.85671659970714	0.398009778490315	0.29054705636366	0.0796020486731208	0	0.0278606734535339	0.722362394114086
ATP-Synthesis_fluxfix147768.val	3.9283191230207	0.328867235079173	0.21047503045067	0.101948842874543	0.0164433617539586	0	0.722361080310829
ATP-Synthesis_fluxfix163859.val	3.82026383962659	0.424945715516733	0.335707005146322	0.0679914111662947	0.00849892639578684	0.01274837280833	0.722359040624688
ATP-Synthesis_fluxfix83756.val	3.93613505413942	0.319621100962709	0.20136122856683	0.105475025135591	0	0.012784847260288	0.72235779298957
ATP-Synthesis_fluxfix28750.val	3.91846375875385	0.339996815010909	0.220997906552311	0.0985990999999402	0.0169998440655142	0.00339996439314469	0.722349444924465
ATP-Synthesis_fluxfix62477.val	3.90228108631106	0.357024765711645	0.239206482991821	0.092826467789806	0.0249918149300194	0	0.722336585632778
ATP-Synthesis_fluxfix28749.val	3.91877953081612	0.339729438160667	0.220824111617902	0.0985215606947736	0.0203837658479919	0	0.72231184235892
ATP-Synthesis_fluxfix83754.val	3.93641885349028	0.319384785004916	0.201212362237883	0.105397047463826	0.00319384382580192	0.00958153147740577	0.722311162742821
ATP-Synthesis_fluxfix163858.val	3.81977177738003	0.425364113621416	0.336037566087564	0.0680583603348462	0.0042536307190496	0.017014556479955	0.722302427204897
ATP-Synthesis_fluxfix83755.val	3.93670223154843	0.319148833261717	0.201063712678316	0.105319183338029	0.00638296862268582	0.00638296862268582	0.722264479414639
ATP-Synthesis_fluxfix163860.val	3.81927874883936	0.425783355556796	0.336368767134046	0.0681254391451929	0	0.0212891492775577	0.722245047251389
ATP-Synthesis_fluxfix35524.val	3.94832154832773	0.304654475086448	0.188885789286689	0.10967558912037	0	0.00609309667938895	0.722223210080918
ATP-Synthesis_fluxfix83758.val	3.93698519121354	0.318913229889061	0.200915282592135	0.105241434174586	0.00956738484175488	0.00318912828058495	0.722217749196325
ATP-Synthesis_fluxfix35522.val	3.948583479731	0.304439764523692	0.188752680430064	0.109598300128314	0.00304439198265649	0.00304439198265649	0.722172224205717
ATP-Synthesis_fluxfix83757.val	3.93726773320713	0.318677987676215	0.200767067388252	0.105163797568641	0.0127471227193217	0	0.72217096701578
ATP-Synthesis_fluxfix116951.val	3.90623263903717	0.353345370674247	0.233207870018484	0.0954032407537319	0	0.0247342599020304	0.722165716138104
ATP-Synthesis_fluxfix116950.val	3.90657080132308	0.353056528484572	0.233017295750849	0.0953252785360108	0.00353056155656899	0.0211833926411436	0.722136340267774
ATP-Synthesis_fluxfix35523.val	3.94884503977581	0.30422538372641	0.188619752622714	0.109521116261616	0.00608451484207879	0	0.722121217782607
ATP-Synthesis_fluxfix116952.val	3.90690840440336	0.352768225258999	0.232827015632627	0.0952474366521669	0.0070553570547155	0.0176384159194903	0.722106757173484
ATP-Synthesis_fluxfix116954.val	3.90724545656537	0.352480392501605	0.232637046023384	0.0951697217947525	0.01057440060847	0.0140992240749979	0.722076998656967
ATP-Synthesis_fluxfix116953.val	3.90758196137568	0.352193027166673	0.232447384912951	0.095092133141424	0.0140877294547728	0.0105657796575257	0.722047065995811
ATP-Synthesis_fluxfix68726.val	3.77387649696236	0.453590962870571	0.394624133356531	0.0544309013379998	0.00453592817603999	0	0.722021533852667
ATP-Synthesis_fluxfix116949.val	3.90791791573549	0.351906131900485	0.232258034047871	0.0950146714066774	0.017595311240185	0.00703811520575263	0.722016961051755
ATP-Synthesis_fluxfix93552.val	3.83272855478418	0.416827596191415	0.320957298173857	0.0708606313335259	0.025009666684033	0	0.721990976619309
ATP-Synthesis_fluxfix116947.val	3.9082533232062	0.351619703661716	0.232068991420869	0.0949373357693544	0.0210971831479789	0.00351619332351329	0.721986685085403
ATP-Synthesis_fluxfix147558.val	3.92268907563026	0.336134453781512	0.215126050420168	0.100840336134454	0	0.0201680672268908	0.721964792366471
ATP-Synthesis_fluxfix116948.val	3.90858818688721	0.35133380087259	0.231880234374235	0.0948601169603903	0.0245934495379659	0	0.721956208920773
ATP-Synthesis_fluxfix91146.val	3.85167796883258	0.402684456118841	0.297986442698438	0.0765101050679227	0.0281879083524815	0	0.721953582329612
ATP-Synthesis_fluxfix93553.val	3.83225794326363	0.417230172354601	0.321267281866938	0.0709290692233005	0.0208615230747578	0.00417229818960591	0.721948750085681
ATP-Synthesis_fluxfix35558.val	3.94487305636761	0.309766264525488	0.192055098986101	0.108418176259238	0	0.00929298928015035	0.72194379450975
ATP-Synthesis_fluxfix91145.val	3.85124102038058	0.403060164153136	0.298264466592659	0.0765814896489313	0.0241836110422459	0.00403059686929989	0.721932955443537
ATP-Synthesis_fluxfix147556.val	3.92299797854144	0.33587311460115	0.214958793344736	0.100761934380345	0.0033587311460115	0.0167936557300575	0.721925461665833
ATP-Synthesis_fluxfix91147.val	3.85080325581386	0.403436573919757	0.298543009768706	0.0766530075591837	0.020171834666848	0.00806872192501883	0.721911803583594
ATP-Synthesis_fluxfix93557.val	3.83178642182189	0.41763352689353	0.321577864909432	0.0709976394368397	0.0167053590841017	0.00835266346315761	0.721905860630675
ATP-Synthesis_fluxfix68727.val	3.77330247364903	0.454067726434035	0.395038917652182	0.0544881129506832	0	0.00454069583116949	0.721901983632198
ATP-Synthesis_fluxfix83448.val	3.93229946353925	0.325252121577264	0.204908770408144	0.104080746114801	0	0.0162626050543194	0.721896620271674
ATP-Synthesis_fluxfix35556.val	3.94514184846518	0.309544305731512	0.191917484523101	0.108340490693043	0.00309543710787309	0.00619089340749466	0.721894365642682
ATP-Synthesis_fluxfix91151.val	3.85036467284385	0.403813687386544	0.298822073682781	0.0767246591725696	0.0161525582530564	0.0121143962781368	0.721890123437931
ATP-Synthesis_fluxfix147557.val	3.92330640149162	0.33561218147918	0.214791796146675	0.100683654443754	0.00671224362958359	0.0134244872591672	0.721886029245985
ATP-Synthesis_fluxfix91152.val	3.84992526591871	0.404191509327179	0.299101661867407	0.07679644539609	0.0121257309229356	0.016167671140747	0.721867911514213
ATP-Synthesis_fluxfix93558.val	3.83131398467138	0.418037643584314	0.321889059594406	0.0710663446881933	0.0125411196508577	0.0125411196508577	0.721862317753749
ATP-Synthesis_fluxfix83446.val	3.93259114267366	0.325007424321626	0.204754611186886	0.104002442942433	0.00325006994336943	0.0130003002489389	0.721852464203367
ATP-Synthesis_fluxfix147560.val	3.9236143455985	0.335351653469959	0.214625058220773	0.100605496040987	0.0100605496040987	0.0100605496040987	0.721846496131009
ATP-Synthesis_fluxfix91150.val	3.8494850392359	0.404570036132551	0.299381771651842	0.0768683655440122	0.00809139114243435	0.0202285077942631	0.721845164800936
ATP-Synthesis_fluxfix35557.val	3.94541025730286	0.309322663419684	0.191780066279049	0.108262915895583	0.00618646055603618	0.00309322068901478	0.721844914369149
ATP-Synthesis_fluxfix91148.val	3.8490439872324	0.404949272585948	0.299662406575719	0.0769404205251619	0.00404948793126097	0.0242969575538065	0.721821879781377
ATP-Synthesis_fluxfix93555.val	3.83084063495004	0.41844258326688	0.322200838412226	0.0711351789038129	0.00836884457691916	0.0167377213739222	0.721818077192465
ATP-Synthesis_fluxfix83447.val	3.93288238520981	0.324763079745399	0.204600687043423	0.103924259174775	0.00649525341088053	0.00974288011632079	0.721808249711296
ATP-Synthesis_fluxfix147559.val	3.92392181197642	0.335091529630777	0.214458578963698	0.100527458889233	0.0134036611852311	0.00670183059261556	0.721806863338212
ATP-Synthesis_fluxfix91149.val	3.84860210758514	0.405329220684872	0.299943568117189	0.0770126107190651	0	0.0283730418486181	0.721798053087022
ATP-Synthesis_fluxfix35559.val	3.94567828037868	0.309101339656067	0.191642845534903	0.108185452589981	0.00927304153118192	0	0.721795441818022
ATP-Synthesis_fluxfix93554.val	3.83036636784737	0.418848286532078	0.322513229974224	0.0712041484004793	0.00418847931767524	0.0209424288396992	0.721773175804261
ATP-Synthesis_fluxfix147555.val	3.92422880173616	0.334831809021857	0.214292357773989	0.100449542706557	0.0167415904510929	0.00334831809021857	0.721767131878233
ATP-Synthesis_fluxfix83450.val	3.93317318823857	0.324519117487904	0.204446990861163	0.103846191197046	0.00973556125781769	0.00649037417187846	0.72176396609497
ATP-Synthesis_fluxfix29128.val	3.91241340141225	0.347770095195577	0.226050640994848	0.0973756085707102	0	0.0243438456300173	0.721739006630503
ATP-Synthesis_fluxfix93556.val	3.8298911801957	0.419254777264349	0.322826227885961	0.0712732517664346	0	0.0251552976119526	0.721727596008932
ATP-Synthesis_fluxfix147554.val	3.92453531598512	0.334572490706319	0.214126394052045	0.100371747211896	0.0200743494423792	0	0.721727302755039
ATP-Synthesis_fluxfix1.val	3.95941790301698	0.291026714950321	0.177526324523907	0.113500390426413	0	0	0.721726464770827
ATP-Synthesis_fluxfix83449.val	3.93346355456357	0.324275535166458	0.204293521168061	0.103768238261541	0.0129710246753546	0.00324275106150062	0.72171961389567
ATP-Synthesis_fluxfix29127.val	3.9127412486216	0.347490406748205	0.225868799395997	0.0972972768470142	0.00347490113118766	0.0208494293740059	0.72170625584869
ATP-Synthesis_fluxfix83445.val	3.93375348541895	0.324032304587832	0.204140285953021	0.10369040442612	0.0162016142086901	0	0.721675205882626
ATP-Synthesis_fluxfix29129.val	3.9130685741938	0.347211118713673	0.225687262145412	0.0972190762271171	0.00694421650640462	0.0173605638347378	0.721673376758351
ATP-Synthesis_fluxfix29131.val	3.91339537402658	0.346932279262254	0.225506016473897	0.0971410012104444	0.010407959583133	0.0138773019947789	0.72164034927706
ATP-Synthesis_fluxfix29130.val	3.91372165150469	0.346653885505969	0.225325060504264	0.0970630509883613	0.0138661662358417	0.0103996077775017	0.721607174497672
ATP-Synthesis_fluxfix35086.val	3.94130686522385	0.315052522529584	0.195332579204284	0.1071178471121	0	0.0126020962132015	0.721601252437422
ATP-Synthesis_fluxfix139.val	3.95630393341501	0.295687851973376	0.180369574552715	0.112361406837188	0	0.00295687058347247	0.721576531108665
ATP-Synthesis_fluxfix29126.val	3.91404740364806	0.346375939987495	0.225144395889253	0.0969852262728175	0.0173188048794286	0.00692751294599561	0.721573854152213
ATP-Synthesis_fluxfix35084.val	3.94158283988062	0.314822926310952	0.195190229537628	0.107039784405451	0.0031482232122124	0.00944468915566018	0.721553673081854
ATP-Synthesis_fluxfix29124.val	3.91437263383675	0.346098439822858	0.22496402075428	0.0969075262563007	0.0207659113385799	0.0034609814736963	0.721540389318041
ATP-Synthesis_fluxfix42876.val	3.88095392757848	0.378814563378847	0.261382114076933	0.0871272842316061	0	0.0303051650703076	0.721535740438015
ATP-Synthesis_fluxfix42875.val	3.88133858762776	0.378482639566885	0.261153122628562	0.0870509538251463	0.00378483997563122	0.0264937231375449	0.721527775839967
ATP-Synthesis_fluxfix138.val	3.95655269883941	0.295485603665663	0.180246203095373	0.112284552464466	0.0029548481058237	0	0.721524155696456
ATP-Synthesis_fluxfix42877.val	3.88172256588793	0.378151372420352	0.260924512201171	0.0869747504255531	0.00756302744840706	0.0226890823452211	0.721519447442576
ATP-Synthesis_fluxfix42880.val	3.88210587656156	0.377820664143826	0.26069630544527	0.0868986815829885	0.0113346321770411	0.018891044938525	0.721510804960055
ATP-Synthesis_fluxfix163969.val	3.88799993922205	0.372413841131998	0.253241452488391	0.0893792914827056	0	0.0297930971609019	0.721510678649145
ATP-Synthesis_fluxfix29125.val	3.91469734246054	0.345821340259733	0.224783949843209	0.096829957290009	0.0242074331265149	0	0.721506802985647
ATP-Synthesis_fluxfix35085.val	3.9418584123045	0.314593677742672	0.195048083321225	0.106961833268277	0.00629188057658442	0.00629188057658442	0.721506053236809
ATP-Synthesis_fluxfix42878.val	3.88248851758942	0.377490499501547	0.260468509773195	0.0868227497682281	0.0150996199800619	0.0150996199800619	0.721501860181101
ATP-Synthesis_fluxfix163968.val	3.88837203437676	0.372093052873273	0.253023333643146	0.0893023083993458	0.00372093584222274	0.026046474988559	0.721496641942965
ATP-Synthesis_fluxfix42874.val	3.88287049022038	0.377160945675529	0.260241099619754	0.0867469464595516	0.018858058994626	0.0113148406015976	0.721492577536711
ATP-Synthesis_fluxfix42872.val	3.88325179674406	0.376831932490325	0.26001409842185	0.08667127946925	0.0226099159494195	0.0075366386498065	0.721482997097188
ATP-Synthesis_fluxfix163970.val	3.88874348451126	0.37177287038436	0.252805575119477	0.0892254524882435	0.00743546701429904	0.0223063757623397	0.721482295262161
ATP-Synthesis_fluxfix42873.val	3.88363243486211	0.376503479030921	0.259787501328887	0.0865957471804617	0.0263551822223142	0.0037650482992593	0.721473111721351
ATP-Synthesis_fluxfix163973.val	3.88911429792973	0.371453187084917	0.252588207631858	0.0891487345897951	0.0111435855090192	0.0185726593542459	0.721467694372958
ATP-Synthesis_fluxfix42879.val	3.88401241731502	0.3761756593391	0.259561269834296	0.0865203367576755	0.0300940527471281	0	0.721462876435041
ATP-Synthesis_fluxfix35088.val	3.9421335859471	0.314364734911143	0.194906150847588	0.106883999344856	0.00943094341167733	0.00314364130702075	0.72145840958337
ATP-Synthesis_fluxfix163971.val	3.88948447520117	0.37113406875121	0.252371207130215	0.0890721462157455	0.0148453577026243	0.0148453577026243	0.72145280546056
ATP-Synthesis_fluxfix163967.val	3.8898540169742	0.370815498260952	0.25215457916218	0.0889956893240787	0.0185407749130475	0.0111244548616454	0.721437639609579
ATP-Synthesis_fluxfix94733.val	3.8736617797183	0.385438918624995	0.269807135114642	0.0847966052666403	0	0.030835178243712	0.721431733492394
ATP-Synthesis_fluxfix94732.val	3.8740596598947	0.385095273099796	0.269566639952196	0.0847210210040161	0.00385094814836509	0.0269566639952196	0.721430712949386
ATP-Synthesis_fluxfix94734.val	3.87445682740755	0.384752295983642	0.269326556016504	0.0846455659842025	0.00769503676256991	0.0230851372203653	0.721429288899826
ATP-Synthesis_fluxfix94737.val	3.87485328809191	0.384409929254761	0.269086899351822	0.0845702452496869	0.011532284154211	0.0192205004990416	0.721427494207967
ATP-Synthesis_fluxfix94735.val	3.87524904525755	0.384068187653142	0.268847661456807	0.0844950561286144	0.0153627350338602	0.0153627350338602	0.721425321412763
ATP-Synthesis_fluxfix94731.val	3.87564409927222	0.383727018066739	0.268608861611035	0.0844200046802856	0.0191863549324699	0.0115117968429503	0.721422803099493
ATP-Synthesis_fluxfix163965.val	3.89022292332819	0.370497492052022	0.251938317773701	0.0889193618133676	0.0222298530502578	0.00740995941469653	0.721422190041567
ATP-Synthesis_fluxfix94729.val	3.87603845075069	0.383386472759121	0.268370479940994	0.084345084658735	0.0230031878288062	0.0076677203305861	0.721419911776884
ATP-Synthesis_fluxfix94730.val	3.87643210290146	0.383046531361425	0.268132521007819	0.0842702974974636	0.0268132521007819	0.00383046075536142	0.721416659967163
ATP-Synthesis_fluxfix94736.val	3.87682506171259	0.382707241309958	0.267894961758986	0.0841956359513849	0.0306166435995876	0	0.721413020367755
ATP-Synthesis_fluxfix35087.val	3.94240835740194	0.314136139692444	0.194764421800941	0.106806276978152	0.0125654409133517	0	0.721410726925704
ATP-Synthesis_fluxfix163966.val	3.89059119711716	0.370179981653	0.251722444916757	0.0888431714313652	0.0259125602021759	0.00370180510270135	0.721406494333318
ATP-Synthesis_fluxfix163972.val	3.89095884312778	0.369863061932835	0.251506922355435	0.0887671046830495	0.0295890348943498	0	0.721390501036706
ATP-Synthesis_fluxfix820.val	3.95308841302953	0.300500896520048	0.183305587387764	0.11118528716916	0	0.00601002196312387	0.721380126153257
ATP-Synthesis_fluxfix62488.val	3.89481169258953	0.366225944355417	0.24537143424613	0.0915564247459955	0	0.0292980853632907	0.721372583608978
ATP-Synthesis_fluxfix62487.val	3.89517183292763	0.36591581022781	0.245163578633145	0.0914788667496996	0.00365916447653113	0.0256142003684335	0.721353227323151
ATP-Synthesis_fluxfix83417.val	3.92832606420478	0.331085332697723	0.208583823634799	0.10263638200921	0	0.0198651270537133	0.721349539571943
ATP-Synthesis_fluxfix62489.val	3.89553137575562	0.365606046137568	0.244956118765015	0.0914014564192649	0.00731211161441882	0.0219363593388682	0.721333702106536
ATP-Synthesis_fluxfix818.val	3.95334346219291	0.300291998725086	0.183178170878547	0.111108001793579	0.00300291302648037	0.00300291302648037	0.721328876824013
ATP-Synthesis_fluxfix62492.val	3.89589030328053	0.365296908415299	0.244748980035536	0.09132416591658	0.0109589048049692	0.018264857658214	0.721313883380173
ATP-Synthesis_fluxfix83415.val	3.92862601350278	0.330831782987003	0.208424087268007	0.102557781653357	0.00330831553720508	0.0165415985284341	0.72130826710103
ATP-Synthesis_fluxfix62490.val	3.89624862591485	0.36498827564518	0.244542196036131	0.0912470077757456	0.0145995359166511	0.0145995359166511	0.721293831994351
ATP-Synthesis_fluxfix819.val	3.95359815449684	0.3000834178321	0.183050925331836	0.111030820116502	0.00600167238376236	0	0.72127761563537
ATP-Synthesis_fluxfix62486.val	3.89660634357965	0.36468016395133	0.244335761157902	0.0911699799038926	0.0182340204143546	0.0109404024751823	0.721273541404444
ATP-Synthesis_fluxfix83416.val	3.9289255037417	0.330578621322839	0.208264595370619	0.102479301591853	0.00661156784463567	0.0132231565157309	0.721266911665741
ATP-Synthesis_fluxfix74637.val	3.84337257793116	0.410178497637639	0.307633880919077	0.0738321314205785	0.0287124852979845	0	0.721257321865429
ATP-Synthesis_fluxfix62484.val	3.89696345705205	0.364372556662422	0.244129680587745	0.0910930842364274	0.0218623499819298	0.00728744185632058	0.721253021907599
ATP-Synthesis_fluxfix147806.val	3.91840228245363	0.342368045649073	0.219115549215408	0.0992867332382312	0	0.0239657631954352	0.721249565378267
ATP-Synthesis_fluxfix62485.val	3.89731997070862	0.364065561968543	0.243923912371336	0.0910163051187667	0.0254846825167325	0.00364066196170716	0.721232216356395
ATP-Synthesis_fluxfix74636.val	3.84291959728647	0.410568326069028	0.307926252249927	0.0739023005399825	0.0246341001799943	0.00410567309912396	0.721225803009982
ATP-Synthesis_fluxfix83419.val	3.92922453789846	0.330325831414839	0.208105350790328	0.102400943225941	0.00990976869928463	0.00990976869928463	0.72122548015903
ATP-Synthesis_fluxfix163312.val	3.86938348403734	0.389469740921333	0.27652345798422	0.0817887257852823	0.0311575571518298	0	0.721224007233025
ATP-Synthesis_fluxfix163306.val	3.8689768642709	0.389821184087484	0.276772982579788	0.0818625289225364	0.027287463512015	0.00389820907314501	0.721220082017268
ATP-Synthesis_fluxfix163305.val	3.86856951000424	0.39017326208525	0.277022957905706	0.0819364653745606	0.0234103791037376	0.00780345970124588	0.721215748170501
ATP-Synthesis_fluxfix147805.val	3.91872030408616	0.342096927462781	0.21894203357618	0.0992081089642066	0.00342096927462781	0.0205258156477669	0.721214011320028
ATP-Synthesis_fluxfix62491.val	3.89767587965638	0.363758944216684	0.243718543806072	0.090939675124535	0.0291007252860765	0	0.721211252911618
ATP-Synthesis_fluxfix163307.val	3.86816141924538	0.390525976636291	0.277273385184355	0.0820105355029025	0.0195262849681452	0.0117157709808871	0.721211002930054
ATP-Synthesis_fluxfix163311.val	3.86775258999522	0.390879329468483	0.277524265642528	0.0820847396704183	0.0156351620777687	0.0156351620777687	0.721205843519522
ATP-Synthesis_fluxfix163313.val	3.86734302024729	0.391233322315974	0.277775600511465	0.0821590782412785	0.0117369913362112	0.0195616522270186	0.721200267148836
ATP-Synthesis_fluxfix163310.val	3.86693270798794	0.391587956919192	0.278027391026874	0.0822335515809739	0.00783175357783602	0.0234952607335082	0.721194271014139
ATP-Synthesis_fluxfix74638.val	3.84246575406386	0.410958917034153	0.308219172364655	0.0739726013675174	0.0205479550982828	0.00821918820369658	0.721193680230922
ATP-Synthesis_fluxfix35563.val	3.93761684259207	0.320522351114804	0.198723860870761	0.105772364739349	0	0.0160261255046947	0.72118833997024
ATP-Synthesis_fluxfix163308.val	3.8665216511962	0.391943235024888	0.278279638428946	0.0823081600563217	0.00391942956745249	0.0274360069721676	0.721187852297795
ATP-Synthesis_fluxfix83418.val	3.92952311313095	0.330073456987457	0.207946341741625	0.102322700756409	0.0132029499244934	0.00660146456492963	0.721183955238612
ATP-Synthesis_fluxfix163309.val	3.8661098478437	0.392299158386153	0.278532343962377	0.0823829040354719	0	0.0313839103883048	0.721181008168405
ATP-Synthesis_fluxfix147807.val	3.91903782244026	0.341826238328849	0.218768792530463	0.0991296091153665	0.00683652476657699	0.0170913119164425	0.721178331680553
ATP-Synthesis_fluxfix74642.val	3.84201104462209	0.411350213030709	0.308512667485849	0.0740430401966039	0.0164539986488231	0.012340506699434	0.721160987917293
ATP-Synthesis_fluxfix9269.val	3.80065113895272	0.439381431505884	0.360292683761654	0.0615134904839947	0.0175752572602354	0	0.721152135540118
ATP-Synthesis_fluxfix35561.val	3.93790034279982	0.320284701525183	0.198576530434583	0.10569394693605	0.0032028408593794	0.0128113832951706	0.721142938965819
ATP-Synthesis_fluxfix147809.val	3.91935483870968	0.341555977229602	0.218595825426945	0.0990512333965844	0.010246679316888	0.0136622390891841	0.721142527625309
ATP-Synthesis_fluxfix83414.val	3.92982123249526	0.329821454135347	0.207787579896056	0.102244579926393	0.0164910820572085	0.00329821225569009	0.721142356292258
ATP-Synthesis_fluxfix116813.val	3.9014008145215	0.36024025511503	0.237758649213861	0.0936624045126592	0	0.0288192013885106	0.721135915305355
ATP-Synthesis_fluxfix625.val	3.94976666526847	0.305473044092013	0.186338552610341	0.109970305562729	0	0.00916418591894234	0.721131867236042
ATP-Synthesis_fluxfix125970.val	3.8124	0.432	0.3456	0.0648	0.0216	0	0.721130533824224
ATP-Synthesis_fluxfix74643.val	3.84155547107627	0.411742272874389	0.30880671237596	0.0741136109702304	0.0123522684950384	0.0164696810331608	0.721127684747421
ATP-Synthesis_fluxfix116812.val	3.9017495804967	0.35994019017776	0.237560527892927	0.0935843567976119	0.0035993983383697	0.0251959071488517	0.721111980927366
ATP-Synthesis_fluxfix147808.val	3.91967135408437	0.341286143150575	0.218423131616368	0.0989729815136672	0.0136514457260231	0.0102385842945173	0.721106600312291
ATP-Synthesis_fluxfix83413.val	3.93011889699345	0.329569835785465	0.207629060286964	0.102166578291985	0.019774197206516	0	0.721100677949927
ATP-Synthesis_fluxfix35562.val	3.93818342075988	0.320047432272481	0.198429411183808	0.105615641537871	0.00640095578890839	0.00960142376189205	0.721097477104633
ATP-Synthesis_fluxfix74641.val	3.84109902756971	0.4121351016632	0.309101310792335	0.0741843145901601	0.00824271192450593	0.0206067643561993	0.721093766784758
ATP-Synthesis_fluxfix116814.val	3.90209778089904	0.359640471745467	0.237362776389409	0.0935064547680673	0.00719280421292824	0.0215784363750624	0.721087907445416
ATP-Synthesis_fluxfix623.val	3.95002827659285	0.305257193167385	0.186206883549347	0.109892599223017	0.00305256392477786	0.00610514647024409	0.721081964779014
ATP-Synthesis_fluxfix147804.val	3.91998736975056	0.341016735080519	0.218250710451532	0.0988948531733502	0.0170508367540259	0.00682033470161036	0.721070550892022
ATP-Synthesis_fluxfix9270.val	3.80012237945074	0.439828774562405	0.360659504976295	0.0615761186036128	0.0131948722533598	0.00439827872913642	0.721067244391155
ATP-Synthesis_fluxfix62863.val	3.76083840557861	0.461735405730664	0.410944330284786	0.0507910754458785	0	0	0.72106442833935
ATP-Synthesis_fluxfix116817.val	3.90244539531104	0.35934131992141	0.237165336131432	0.0934286753502807	0.0107802317711862	0.0179670766685107	0.72106359352443
ATP-Synthesis_fluxfix125974.val	3.81189189189188	0.432432432432432	0.345945945945946	0.0648648648648648	0.0172972972972973	0.00432432432432432	0.721060982401434
ATP-Synthesis_fluxfix74639.val	3.84064171031996	0.412528641842833	0.309396489117038	0.0742551573880889	0.0041252762083442	0.0247517191293629	0.721059268618111
ATP-Synthesis_fluxfix35565.val	3.938466079809	0.319810500960963	0.198282513768318	0.105537454213297	0.00959431582195897	0.00639621715738977	0.721051971884952
ATP-Synthesis_fluxfix116815.val	3.90279243249763	0.359042680388593	0.236968218345861	0.0933510229669498	0.014361719537891	0.014361719537891	0.72103906448806
ATP-Synthesis_fluxfix147802.val	3.92030288689069	0.340747752011358	0.218078561287269	0.0988168480832938	0.0204448651206815	0.00340747752011358	0.721034380507643
ATP-Synthesis_fluxfix624.val	3.95028952005534	0.305041645759172	0.186075399633361	0.109815002149223	0.00610083552023903	0.00305040845634954	0.721032049385159
ATP-Synthesis_fluxfix74640.val	3.84018352154613	0.412922952312985	0.309692221977044	0.0743261332744907	0	0.0289045970614501	0.721024148656722
ATP-Synthesis_fluxfix116811.val	3.90313889441048	0.358744504848697	0.236771438075515	0.0932735035440305	0.0179372358971497	0.0107623273320035	0.72101434591166
ATP-Synthesis_fluxfix35564.val	3.93874832264254	0.319573905360594	0.198135836778164	0.105459384211872	0.0127829514591637	0.00319573291139499	0.721006423671989
ATP-Synthesis_fluxfix147803.val	3.92061790668347	0.34047919293821	0.217906683480455	0.0987389659520807	0.0238335435056746	0	0.720998090294925
ATP-Synthesis_fluxfix125975.val	3.81138276553106	0.432865731462925	0.34629258517034	0.064929859719439	0.0129859719438878	0.00865731462925852	0.720990610271955
ATP-Synthesis_fluxfix116809.val	3.9034847796836	0.358446841095999	0.236574979944903	0.0931961110245154	0.0215068185093092	0.00716893161727042	0.720989415679069
ATP-Synthesis_fluxfix626.val	3.95055039325085	0.304826403851757	0.185944102072858	0.109737515055726	0.00914478672317376	0	0.72098212211055
ATP-Synthesis_fluxfix9267.val	3.79959253747518	0.440277009532008	0.361027087163695	0.0616388766456321	0.00880552286133997	0.00880552286133997	0.720981462832695
ATP-Synthesis_fluxfix116810.val	3.90383009370226	0.35814973096013	0.236378824797475	0.0931188378618927	0.0250705745368451	0.00358149376391895	0.720964251382181
ATP-Synthesis_fluxfix35560.val	3.93903014599341	0.319337687720871	0.197989369554771	0.105381425860483	0.0159668923056184	0	0.720960816726492
ATP-Synthesis_fluxfix116816.val	3.90417483056326	0.357852978022183	0.236183045796876	0.0930417128781757	0.028628219347131	0	0.720938958327673
ATP-Synthesis_fluxfix125972.val	3.81087261785357	0.433299899699098	0.346639919759278	0.0649949849548646	0.00866599799398193	0.0129989969909729	0.720919413134813
ATP-Synthesis_fluxfix9266.val	3.79906161945427	0.440726202631853	0.361395395809271	0.0617017587173086	0.00440725299143366	0.0132217951138406	0.720894738582264
ATP-Synthesis_fluxfix22076.val	3.78849344966862	0.447019807059902	0.37549660338463	0.0581126053330122	0.0134105983422597	0	0.72087849437125
ATP-Synthesis_fluxfix148234.val	3.86167410459349	0.396475659422891	0.285462451947485	0.0792951889770683	0.0317180184983369	0	0.720876977285491
ATP-Synthesis_fluxfix148228.val	3.86125308309324	0.396839883532435	0.285724672713202	0.0793680281369276	0.0277787812754573	0.00396840140684638	0.720864483668259
ATP-Synthesis_fluxfix148227.val	3.86083128546066	0.397204760368048	0.285987383994912	0.0794410035513384	0.0238322724666631	0.00794410035513384	0.720851536815721
ATP-Synthesis_fluxfix11012.val	3.82376069815933	0.424862428670435	0.331392741420708	0.0679779302621471	0.0254917569875792	0	0.720847670017085
ATP-Synthesis_fluxfix125971.val	3.81036144578314	0.433734939759035	0.346987951807228	0.0650602409638553	0.00433734939759037	0.0173493975903614	0.720847386679773
ATP-Synthesis_fluxfix148229.val	3.86040871146545	0.3975703087976	0.286250578824183	0.0795141132846242	0.0198784996960981	0.0119271169926936	0.720838122642041
ATP-Synthesis_fluxfix74743.val	3.96382983948619	0.287233997634693	0.172340364112743	0.11489363352195	0	0	0.720835077814523
ATP-Synthesis_fluxfix661.val	3.94633295026469	0.310612687667279	0.18947379290865	0.108714378157196	0	0.0124245166014332	0.720825885246486
ATP-Synthesis_fluxfix148233.val	3.8599853609258	0.397936547715836	0.28651425017621	0.0795873553854473	0.0159174710770895	0.0159174710770895	0.720824226957714
ATP-Synthesis_fluxfix28875.val	3.90777825250767	0.354446903589579	0.2303904182161	0.0957007238706948	0	0.0283557615027829	0.720813568595408
ATP-Synthesis_fluxfix148235.val	3.85956122885415	0.39830342522492	0.286778422571623	0.0796607366651001	0.011949110499765	0.0199151554884328	0.720809880250756
ATP-Synthesis_fluxfix9268.val	3.79852961669808	0.441176289558223	0.361764466996626	0.0617647709792679	0	0.0176470515823289	0.720807115704482
ATP-Synthesis_fluxfix148232.val	3.85913631287244	0.398670999594304	0.287043076077352	0.0797342515866145	0.00797342515866143	0.0239202467716767	0.720795045803501
ATP-Synthesis_fluxfix11013.val	3.82327217777074	0.425280682440295	0.331718979407525	0.068044850807907	0.0212640490493689	0.0042528031754942	0.720791807689324
ATP-Synthesis_fluxfix28874.val	3.90811620104096	0.354156259744402	0.230201559625799	0.095622274845162	0.00354155891421906	0.0247908663592214	0.720785762044464
ATP-Synthesis_fluxfix148230.val	3.85871061189877	0.399039253022467	0.287308218505328	0.0798079023199727	0.00399039511599865	0.0279327370811687	0.720779731779084
ATP-Synthesis_fluxfix659.val	3.94660142927721	0.31038950044695	0.189337660215457	0.108636269301823	0.00310388799897608	0.00931168293069426	0.720777597483873
ATP-Synthesis_fluxfix22074.val	3.78794289224997	0.44748284946438	0.375885558968607	0.0581728008770996	0.00894964721626308	0.00447484240240949	0.720776540279073
ATP-Synthesis_fluxfix125973.val	3.80984924623116	0.434170854271357	0.347336683417084	0.0651256281407035	0	0.0217085427135678	0.720774526587455
ATP-Synthesis_fluxfix148231.val	3.8582841248087	0.39940816767537	0.287573857720357	0.0798816910498456	0	0.0319526189051666	0.720763946430201
ATP-Synthesis_fluxfix28876.val	3.9084535837206	0.353866208176679	0.230012981261791	0.095543942221429	0.00707731542304029	0.021231969270419	0.720757723537281
ATP-Synthesis_fluxfix11017.val	3.82278269459126	0.425699760517458	0.332045860354129	0.0681119032427217	0.0170280090152665	0.00851398790534022	0.720735206166357
ATP-Synthesis_fluxfix28879.val	3.90879041935802	0.353576581672663	0.229824724078421	0.0954657430113151	0.0106072843501706	0.0176788302327568	0.720729529136621
ATP-Synthesis_fluxfix660.val	3.9468695203849	0.310166660951052	0.189201716535026	0.108558268896302	0.00620333775986224	0.00620333775986224	0.720729275597846
ATP-Synthesis_fluxfix83192.val	3.92420778284627	0.337131355733835	0.212392832697664	0.101139343002301	0	0.0235991800338701	0.720706665269408
ATP-Synthesis_fluxfix74645.val	3.96082669119706	0.291773609790584	0.175064162373068	0.113791705542494	0	0.0029177418750232	0.720704281357596
ATP-Synthesis_fluxfix28877.val	3.90912670449552	0.353287443578923	0.229636769435269	0.0953876694718694	0.0141315023358923	0.0141315023358923	0.720701150368158
ATP-Synthesis_fluxfix35240.val	3.93379642884741	0.326185450111695	0.20223498230501	0.104379339182103	0	0.0195711286245815	0.720697021682129
ATP-Synthesis_fluxfix663.val	3.94713722918898	0.309944113988631	0.189065974382695	0.108480384121559	0.00929832133993324	0.00309943414444527	0.720680940185029
ATP-Synthesis_fluxfix11018.val	3.82229224221795	0.426119646529202	0.332373397414925	0.0681790902649285	0.0127835794246741	0.0127835794246741	0.72067787535325
ATP-Synthesis_fluxfix22073.val	3.78739119770543	0.447946848240503	0.376275317904694	0.0582331207495663	0.00447948240459181	0.00895892718165183	0.720673592876031
ATP-Synthesis_fluxfix28873.val	3.90946244139094	0.352998746757343	0.229449131471727	0.095309727476383	0.0176499384851128	0.0105899493241198	0.720672611280434
ATP-Synthesis_fluxfix83191.val	3.92451641483473	0.336868480471674	0.212227207850907	0.101060474106523	0.00336868247021744	0.0202121160440255	0.72066872267386
ATP-Synthesis_fluxfix35238.val	3.93408781470419	0.325939347190999	0.202082398491738	0.104300586251142	0.00325938700527325	0.0162969754428459	0.720654151300437
ATP-Synthesis_fluxfix74644.val	3.96106911427011	0.291576677965797	0.174946003280558	0.113714902132363	0.00291577255287607	0	0.720651955356116
ATP-Synthesis_fluxfix28871.val	3.90979762829904	0.352710537905298	0.229261795761922	0.0952319110325657	0.0211626290646527	0.00705420204615771	0.720643890943142
ATP-Synthesis_fluxfix662.val	3.94740455173059	0.309721913349168	0.188930420421371	0.10840260732517	0.0123888856026269	0	0.720632571727474
ATP-Synthesis_fluxfix83193.val	3.92482456774013	0.336605999284368	0.212061844652138	0.100981729804902	0.00673211532032677	0.0168303095070014	0.720630682163513
ATP-Synthesis_fluxfix11015.val	3.82180082461529	0.426540402645319	0.332701561306971	0.0682464058677762	0.00853080073347201	0.0170616347371002	0.720619768713145
ATP-Synthesis_fluxfix28872.val	3.91013226712144	0.352422755235921	0.229074781740358	0.0951542282132187	0.0246695213951827	0.00352422388716271	0.720615020829001
ATP-Synthesis_fluxfix35239.val	3.93437876300085	0.325693613831203	0.201930043806227	0.104221951579664	0.00651387954610565	0.0130277388992069	0.720611214199603
ATP-Synthesis_fluxfix83195.val	3.92513224080624	0.336343926818786	0.211896738948134	0.100903108119712	0.0100903108119712	0.0134537689389688	0.720592538449035
ATP-Synthesis_fluxfix28878.val	3.91046636318656	0.352135544442617	0.228888035221291	0.095076656510396	0.0281708527109307	0	0.720585927009257
ATP-Synthesis_fluxfix22075.val	3.78683835321108	0.448411814173746	0.376665889252684	0.058293566352524	0	0.0134523585685372	0.720569645887539
ATP-Synthesis_fluxfix35242.val	3.93466927112264	0.325448252240717	0.201777919617691	0.10414343587436	0.0097634483743332	0.0097634483743332	0.720568211703119
ATP-Synthesis_fluxfix11014.val	3.82130843591616	0.426961968325011	0.333030382583823	0.0683138563186545	0.0042696160199159	0.0213481134026178	0.720560925021461
ATP-Synthesis_fluxfix83194.val	3.92543943708678	0.336082260473801	0.211731889100185	0.100824608270617	0.0134433022759378	0.0100824608270617	0.720554292311014
ATP-Synthesis_fluxfix74792.val	3.95772709246107	0.296459007602215	0.177875443693927	0.112654388381006	0	0.00592917552728279	0.720530821595378
ATP-Synthesis_fluxfix35241.val	3.9349593418648	0.325203260058705	0.201626024462414	0.104065038379761	0.0130081247568195	0.00650407245971098	0.720525144330659
ATP-Synthesis_fluxfix83190.val	3.92574615382751	0.335821002595438	0.211567296586287	0.100746230961424	0.0167910596503003	0.00671641539742825	0.72051594524652
ATP-Synthesis_fluxfix11016.val	3.82081507296211	0.427384368127053	0.333359854476201	0.068381440228994	0	0.0256430734218582	0.720501325711562
ATP-Synthesis_fluxfix35237.val	3.93524897800872	0.324958634936014	0.201474356883919	0.10398675834414	0.016247939805775	0.00324957990218074	0.720482012594944
ATP-Synthesis_fluxfix74790.val	3.95797552942701	0.296255715986472	0.177753458032437	0.112577130836057	0.00296256355898922	0.00296256355898922	0.720479450132425
ATP-Synthesis_fluxfix83188.val	3.92605239407823	0.33556015058593	0.211402959769844	0.100667975412802	0.0201336162228564	0.00335559918042673	0.720477498023425
ATP-Synthesis_fluxfix168.val	3.94278191229781	0.315928045812447	0.192716115268805	0.107415530180181	0	0.0157964003634612	0.720455551362578
ATP-Synthesis_fluxfix83189.val	3.92635815892873	0.33529968959033	0.211238882600294	0.100589843505434	0.0234709634846012	0	0.720438958102484
ATP-Synthesis_fluxfix35236.val	3.935538176947	0.32471437907486	0.20132291824758	0.103908596472205	0.0194828643550749	0	0.720438817805797
ATP-Synthesis_fluxfix74791.val	3.95822362848151	0.296052676980193	0.177631645267078	0.112499982791934	0.00592104892118108	0	0.720428091825281
ATP-Synthesis_fluxfix148199.val	3.9139534883721	0.348837209302326	0.223255813953488	0.0976744186046513	0	0.0279069767441861	0.720417189283536
ATP-Synthesis_fluxfix166.val	3.94305757521113	0.315697172351332	0.192575282452173	0.107337033207345	0.00315696363535144	0.0126278930564623	0.720409159147865
ATP-Synthesis_fluxfix148198.val	3.91428110375988	0.348555752783605	0.223075681781508	0.0975956107794095	0.00348555752783605	0.0243989026948524	0.720385974052949
ATP-Synthesis_fluxfix167.val	3.94333283719938	0.315466634673336	0.192434654463252	0.107258650400764	0.00630933577242119	0.00946399403689908	0.720362729534461
ATP-Synthesis_fluxfix148200.val	3.91460819090616	0.348274750080619	0.222895840051597	0.0975169300225734	0.00696549500161239	0.0208964850048371	0.72035460636518
ATP-Synthesis_fluxfix69150.val	3.85368225494509	0.403738298475676	0.294728960834532	0.0767102855522471	0.0322990520888956	0	0.720351345218708
ATP-Synthesis_fluxfix28362.val	3.83475220870899	0.417956769588463	0.317647186816661	0.0710525933358978	0.0292569894359046	0	0.720335696232827
ATP-Synthesis_fluxfix69144.val	3.85324603726446	0.404115976112872	0.295004665512442	0.0767820443115854	0.0282881153778543	0.00404115091098875	0.720329185751284
ATP-Synthesis_fluxfix148203.val	3.91493475108748	0.347994200096665	0.222716288061865	0.0974383760270662	0.0104398260028999	0.0173997100048332	0.720323087542128
ATP-Synthesis_fluxfix170.val	3.94360769578576	0.315236434852855	0.192294232567423	0.107180382465733	0.00945708804593564	0.00630473177376485	0.720316263689995
ATP-Synthesis_fluxfix75503.val	3.95452649154262	0.301297199682453	0.180778283653815	0.111480001845947	0	0.00903891418269075	0.720309808827452
ATP-Synthesis_fluxfix69143.val	3.85280900174478	0.404494381137735	0.295280879627851	0.0768539356642593	0.0242696670021964	0.00808989884342812	0.720306489326684
ATP-Synthesis_fluxfix28361.val	3.83428228019718	0.418361531457055	0.317954805877396	0.0711214027978794	0.0251017052415251	0.00418361754025418	0.720291964014241
ATP-Synthesis_fluxfix148201.val	3.9152607855763	0.347714101738571	0.222537025112685	0.0973599484867996	0.0139085640695428	0.0139085640695428	0.720291418897392
ATP-Synthesis_fluxfix69145.val	3.85237114800628	0.404873475293334	0.295557618344005	0.0769259635568673	0.0202436870647595	0.0121462063277033	0.720283276338906
ATP-Synthesis_fluxfix142596.val	3.77590573805607	0.454928305072912	0.391238307933733	0.0545914372975332	0.00909855984164529	0	0.720274540062258
ATP-Synthesis_fluxfix169.val	3.94388215520234	0.315006569345438	0.19215401460257	0.107102228197137	0.012600268922746	0.00315005762298577	0.720269761644553
ATP-Synthesis_fluxfix75501.val	3.95478121282947	0.301087206868612	0.180652287990709	0.111402304478366	0.00301087748825474	0.00602173691128069	0.720259606696071
ATP-Synthesis_fluxfix148197.val	3.91558629564098	0.347434453916682	0.222358050506676	0.0972816470966705	0.017371722695834	0.0104230336175004	0.720259601736324
ATP-Synthesis_fluxfix69149.val	3.85193247051036	0.405253263320721	0.295834885182476	0.0769981289059835	0.0162101246161311	0.0162101246161311	0.720259543379681
ATP-Synthesis_fluxfix28363.val	3.83381144061732	0.418767078052663	0.318263021330742	0.0711903456633456	0.0209383650418388	0.00837534601673553	0.720247569325864
ATP-Synthesis_fluxfix69151.val	3.85149297054187	0.405633802121801	0.296112656893818	0.0770704256603815	0.0121690161364426	0.0202817034311596	0.720235251726007
ATP-Synthesis_fluxfix148195.val	3.9159112825458	0.347155255544841	0.222179363548699	0.0972034715525553	0.0208293153326905	0.00694310511089681	0.720227637356087
ATP-Synthesis_fluxfix165.val	3.94415621297698	0.314777040221575	0.192014001831693	0.107024188298943	0.0157388500909387	0	0.720223224558148
ATP-Synthesis_fluxfix69148.val	3.85105264538453	0.406015036034033	0.296390957632214	0.0771428601067668	0.00812031198353703	0.0243609063115154	0.720210433606437
ATP-Synthesis_fluxfix75502.val	3.95503557777615	0.300877507822406	0.18052646858815	0.111324715804849	0.00601754293538937	0.00300878049401813	0.720209400453177
ATP-Synthesis_fluxfix28367.val	3.83333968731742	0.419173411659567	0.318571834912753	0.0712594223206245	0.0167669453863941	0.0125752090397956	0.72020250832826
ATP-Synthesis_fluxfix148196.val	3.91623574755099	0.346876505540389	0.222000963545849	0.0971254215513087	0.0242813553878272	0.00346876505540389	0.720195527045678
ATP-Synthesis_fluxfix69146.val	3.85061148945514	0.406396969836731	0.296669790947512	0.0772154331690726	0.00406396079827359	0.0284477849218732	0.720185085558784
ATP-Synthesis_fluxfix148202.val	3.91655969191272	0.346598202824134	0.221822849807445	0.0970474967907574	0.0277278562259307	0	0.720163272085986
ATP-Synthesis_fluxfix75504.val	3.95528959017593	0.300668099416689	0.180400823569849	0.111247234668348	0.00902004117849245	0	0.720159189882721
ATP-Synthesis_fluxfix69147.val	3.85016950503075	0.406779640325578	0.296949140407163	0.077288140570334	0	0.0325423593480807	0.72015918062031
ATP-Synthesis_fluxfix28368.val	3.83286701763505	0.419580534570931	0.318881248366231	0.0713286331595521	0.0125874227336341	0.0167832303115122	0.720156777169003
ATP-Synthesis_fluxfix142595.val	3.77533216248739	0.455407883299596	0.391650745172386	0.0546489867276289	0.00455407569978998	0.00455407569978998	0.720153760183319
ATP-Synthesis_fluxfix35205.val	3.9298385900233	0.332052233148107	0.205872413373964	0.102936206686982	0	0.0232436130871607	0.720118362803061
ATP-Synthesis_fluxfix28366.val	3.83239342889753	0.419988449088825	0.319191263440754	0.0713979785714817	0.00839977345045421	0.0209994336261355	0.720110371982661
ATP-Synthesis_fluxfix35204.val	3.93013824874365	0.33179723161027	0.205714286889796	0.102857143444898	0.00331796573324553	0.0199078355423305	0.720078423829258
ATP-Synthesis_fluxfix28364.val	3.83191891842176	0.42039715752429	0.319501881892709	0.0714674589492889	0.00420397381175609	0.0252238428705365	0.720063288890879
ATP-Synthesis_fluxfix62287.val	3.88956929952213	0.37363770085484	0.250337312143578	0.0896730782456387	0	0.0336273104656224	0.720052271257638
ATP-Synthesis_fluxfix164014.val	3.8825267260883	0.380081057042358	0.25845516014163	0.0874185810905038	0	0.0342073158102251	0.720041753237609
ATP-Synthesis_fluxfix62286.val	3.88994125281592	0.373314890092948	0.250120961855259	0.0895955796252104	0.00373315540407448	0.0298651932084034	0.720039959667283
ATP-Synthesis_fluxfix35206.val	3.93043745126707	0.331542604725463	0.205556405474193	0.102778202737096	0.00663085908342706	0.0165771374307474	0.720038405195818
ATP-Synthesis_fluxfix75299.val	3.95121951152276	0.306296090865844	0.183777650843954	0.110266590506372	0	0.0122518495155186	0.720035917696747
ATP-Synthesis_fluxfix164013.val	3.88291128625376	0.379746930562456	0.258227971658448	0.0873417379938949	0.00379747472841195	0.0303797461817013	0.720035612955088
ATP-Synthesis_fluxfix142597.val	3.77475737633394	0.45588847372089	0.392064052898329	0.0547066576211682	0	0.00911776320139293	0.720031897086541
ATP-Synthesis_fluxfix164015.val	3.88329517093717	0.379413390977551	0.258001182233084	0.0872650298726072	0.00758827917160302	0.0265588997002559	0.72002914347534
ATP-Synthesis_fluxfix62288.val	3.89031256281394	0.372992621321418	0.249904991559957	0.0895182171217005	0.00745983893155879	0.0261095737082012	0.720027370769005
ATP-Synthesis_fluxfix164018.val	3.88367837639522	0.379080475178167	0.257774781893804	0.0871884533538507	0.0113724047176781	0.0227448352128343	0.720022328535011
ATP-Synthesis_fluxfix28365.val	3.83144348351416	0.420806662197368	0.31981310548533	0.0715370746873804	0	0.0294564820246579	0.720015524002463
ATP-Synthesis_fluxfix164016.val	3.884060913969	0.378748122809201	0.257548782231379	0.0871120123580306	0.0151499207915876	0.018937407428204	0.720015198381369
ATP-Synthesis_fluxfix62291.val	3.89068324547741	0.372670782932503	0.249689426811982	0.0894409998888935	0.011180118743876	0.022360237487752	0.720014559080504
ATP-Synthesis_fluxfix668.val	3.93910722398604	0.321428501228032	0.196071333398053	0.106071454227013	0	0.0192857136029659	0.720013573162179
ATP-Synthesis_fluxfix164012.val	3.88444278136368	0.378416352698338	0.257323178504555	0.0870357052814878	0.0189208189215328	0.0151366499907626	0.720007746021178
ATP-Synthesis_fluxfix62289.val	3.89105328141611	0.372349587474704	0.249474209138548	0.0893639069813098	0.014893984496885	0.0186174868579614	0.720001421273759
ATP-Synthesis_fluxfix164009.val	3.88482398033893	0.378085163316808	0.257097969673767	0.0869595317726062	0.0226851164835557	0.0113425453868793	0.719999973744994
ATP-Synthesis_fluxfix35208.val	3.93073619687505	0.331288339588919	0.20539877383151	0.102699386915755	0.00993865100926265	0.0132515278323911	0.719998314168324
ATP-Synthesis_fluxfix164011.val	3.88520450896217	0.377754539583243	0.256873162951061	0.0868834942707521	0.0264427802673452	0.00755510209408401	0.719991893175123
ATP-Synthesis_fluxfix62285.val	3.89142268156822	0.372028927615823	0.249259367045557	0.089286948610022	0.0186014538585721	0.0148811581016703	0.719988012136709
ATP-Synthesis_fluxfix75297.val	3.95148079905552	0.306079074639723	0.183647441110885	0.110188464666531	0.00306079680676278	0.00918237205554423	0.719987112911296
ATP-Synthesis_fluxfix164017.val	3.88558437745792	0.37742452289562	0.256648734084933	0.0868075845732169	0.03019395361889	0.00377425061857961	0.719983478603268
ATP-Synthesis_fluxfix164010.val	3.88596358275447	0.377095082372634	0.256424697041342	0.0867318074037789	0.0339385779275129	0	0.719974750952151
ATP-Synthesis_fluxfix62282.val	3.89179144512802	0.371708804097327	0.249044900986613	0.0892101249375138	0.0223025187821334	0.0111512593910667	0.719974333760058
ATP-Synthesis_fluxfix666.val	3.93939041673596	0.321189507026729	0.19592555892564	0.105992592569829	0.00321188605769159	0.0160594694735698	0.719969413160455
ATP-Synthesis_fluxfix62284.val	3.89215957910478	0.371389308335458	0.248830772137587	0.0891334220566331	0.025997341411391	0.00742777272984749	0.719960335411593
ATP-Synthesis_fluxfix35207.val	3.93103448271931	0.331034479298612	0.205241380449002	0.102620690224501	0.0132413734251859	0.0099310351999239	0.719958133642361
ATP-Synthesis_fluxfix83455.val	3.91993629163494	0.343402318277286	0.2163435405618	0.099586609560786	0	0.0274721681546996	0.719957079707109
ATP-Synthesis_fluxfix116823.val	3.89637696801532	0.367409448449397	0.242490158379752	0.0918523621123497	0	0.0330669279572967	0.719948394654363
ATP-Synthesis_fluxfix62290.val	3.89252707196309	0.371070255384205	0.248617056687628	0.0890568672590187	0.0296856224196728	0.00371070901788553	0.719946124729902
ATP-Synthesis_fluxfix175129.val	3.96812808006529	0.283539018891236	0.167288046239036	0.116250972652199	0	0	0.719945981664781
ATP-Synthesis_fluxfix75298.val	3.95174171705407	0.305862353080895	0.183517419189234	0.11011045151354	0.00611724118906048	0.00611724118906048	0.719938298476438
ATP-Synthesis_fluxfix62283.val	3.89289393568565	0.370751732426146	0.248403712890297	0.0889804455907204	0.0333675739451277	0	0.719931650656777
ATP-Synthesis_fluxfix116822.val	3.89673695444977	0.36709715208586	0.242284122799509	0.0917743183069803	0.00367096788659676	0.0293677430927741	0.719930820396222
ATP-Synthesis_fluxfix667.val	3.93967318648612	0.320950895745319	0.195779994131386	0.105913844345174	0.00641901908958633	0.0128380381791727	0.719925190268711
ATP-Synthesis_fluxfix83454.val	3.92025405459301	0.343129560378515	0.216171703021994	0.0995075098199749	0.0034312934420681	0.0240190540944767	0.719922986226616
ATP-Synthesis_fluxfix35203.val	3.93133231168666	0.330781021366548	0.205084223813385	0.102542111906692	0.0165390582462752	0.00661562740019454	0.719917864302578
ATP-Synthesis_fluxfix116824.val	3.89709631340947	0.366785558163567	0.242078390922869	0.0916963895408918	0.00733570148013571	0.0256750762196704	0.719912915257207
ATP-Synthesis_fluxfix42777.val	3.87642873465483	0.385714132206994	0.266142670847739	0.0848571953157643	0.0115714308859193	0.0231428351575714	0.719902355946825
ATP-Synthesis_fluxfix42774.val	3.87603233800412	0.386058772818452	0.266380527938581	0.0849330339084653	0.00772117279256375	0.0270240381788411	0.719902286997826
ATP-Synthesis_fluxfix42775.val	3.87682442539112	0.385370053316196	0.265905256484788	0.084781497882866	0.0154147936236796	0.0192685053248623	0.719902083223261
ATP-Synthesis_fluxfix42772.val	3.87563522688523	0.386404138942469	0.266618775351433	0.0850089969518265	0.00386405258741327	0.030912314051796	0.719901784573498
ATP-Synthesis_fluxfix42771.val	3.8772194135224	0.385026585386249	0.265668263684697	0.0847059348614921	0.0192513319259951	0.0154010549140655	0.719901441624839
ATP-Synthesis_fluxfix42773.val	3.87523740337366	0.386750107227897	0.266857456569969	0.0850850983102251	0	0.0348075523477038	0.719900915409516
ATP-Synthesis_fluxfix42768.val	3.87761369548208	0.384683731518537	0.26543169458742	0.0846305069339477	0.023081011150391	0.0115405188467802	0.719900433696062
ATP-Synthesis_fluxfix42770.val	3.87800727459676	0.384341436934306	0.265195566291092	0.0845552195518182	0.0269038250046651	0.00768682608673046	0.719899091378369
ATP-Synthesis_fluxfix42776.val	3.87840015928206	0.383999849973863	0.264959816464101	0.0844800528412306	0.0307199710404808	0.00384000962805092	0.71989732890175
ATP-Synthesis_fluxfix42769.val	3.87879234746208	0.383658851313371	0.264724490927449	0.0844050214117992	0.0345293389741219	0	0.719895217497137
ATP-Synthesis_fluxfix116827.val	3.89745507727963	0.366474338063927	0.241873049577301	0.0916186087032864	0.0109942185320114	0.0219884612513278	0.71989483865835
ATP-Synthesis_fluxfix75301.val	3.95200226336946	0.305645964738651	0.183387575175438	0.110032545105263	0.00916937875877191	0.00305646569917649	0.719889460498228
ATP-Synthesis_fluxfix83456.val	3.92057131131593	0.342857251200067	0.216000134568084	0.0994285339439767	0.00685714027199841	0.0205714424160087	0.719888757924957
ATP-Synthesis_fluxfix670.val	3.93995553860164	0.32071261095939	0.195634652384489	0.105835216785571	0.00962137089466491	0.00962137089466491	0.719880927039218
ATP-Synthesis_fluxfix35201.val	3.93162968692227	0.33052792253547	0.204927315250829	0.102463657625415	0.0198316769915468	0.00330527266768063	0.719877525169314
ATP-Synthesis_fluxfix116825.val	3.89781322720609	0.366163729460632	0.241668031960517	0.0915409504902601	0.0146465569118023	0.018308190098052	0.719876476439688
ATP-Synthesis_fluxfix116821.val	3.89817076977747	0.365853631821836	0.241463367543881	0.0914634260652119	0.0182926852130424	0.0146341529997013	0.719857880323297
ATP-Synthesis_fluxfix83459.val	3.92088806669912	0.342585358161174	0.215828841900994	0.0993496850173397	0.0102775536224834	0.0171292776203566	0.719854409159539
ATP-Synthesis_fluxfix75300.val	3.95226244328344	0.305429868461692	0.183257917411857	0.109954750447114	0.012217200602721	0	0.719840613476182
ATP-Synthesis_fluxfix116818.val	3.89852770891567	0.365544041786148	0.24125905406835	0.0913860345724426	0.0219326434722052	0.0109663096731499	0.71983905197608
ATP-Synthesis_fluxfix35202.val	3.93192660572376	0.330275198673511	0.204770651845468	0.102385325922734	0.0231192209053089	0	0.719837111444653
ATP-Synthesis_fluxfix669.val	3.9402374695723	0.320474707489507	0.195489519372898	0.105756702148428	0.0128189906454545	0.00640949532272727	0.719836602348502
ATP-Synthesis_fluxfix174974.val	3.96523128595399	0.287961624942564	0.169897364152829	0.115184636385237	0	0.00287962440449912	0.719831626773868
ATP-Synthesis_fluxfix116820.val	3.89888404565383	0.365235052954273	0.241055057812201	0.0913087632385682	0.0255665404866199	0.00730469141688314	0.719819943571138
ATP-Synthesis_fluxfix83457.val	3.9212043202263	0.342313910061219	0.215657815959075	0.0992709588688338	0.0136925676166552	0.0136925676166552	0.719819927718943
ATP-Synthesis_fluxfix116826.val	3.89923977411188	0.364926450013456	0.240851459417395	0.0912316426097965	0.0291940870989014	0.00364926088736269	0.719800673160289
ATP-Synthesis_fluxfix665.val	3.94051898479096	0.320237128964871	0.195344608427581	0.105678307645587	0.0160118505879053	0.00320236230379672	0.719792238643668
ATP-Synthesis_fluxfix83453.val	3.9215200746776	0.342042862030139	0.215487069233517	0.0991923612483649	0.017102152798425	0.0102612787498309	0.719785334858147
ATP-Synthesis_fluxfix116819.val	3.89959490895478	0.364618519211744	0.240648145672344	0.0911546298029359	0.0328157437364636	0	0.719781084872343
ATP-Synthesis_fluxfix174973.val	3.96546761005638	0.287769803426632	0.169784189454807	0.115107907787918	0.00287770618390742	0	0.71977946127738
ATP-Synthesis_fluxfix83451.val	3.92183532766303	0.341772258603095	0.215316589022143	0.0991138863089056	0.0205063428369497	0.00683544043509693	0.719750611842804
ATP-Synthesis_fluxfix664.val	3.94080008070865	0.319999930161813	0.19519990528033	0.105600025558174	0.019199999323307	0	0.719747814887092
ATP-Synthesis_fluxfix28729.val	3.9029613440672	0.361385387935997	0.234900431688269	0.0939601726753073	0	0.0325247835724209	0.719744753688064
ATP-Synthesis_fluxfix28728.val	3.90330992840044	0.361083260389796	0.234704109865203	0.0938816439460811	0.00361082884863218	0.0288866777298796	0.71972253635211
ATP-Synthesis_fluxfix83452.val	3.92215008211271	0.34150206897611	0.215146383059111	0.0990355376106209	0.023905129768081	0.00341501853829727	0.71971577309764
ATP-Synthesis_fluxfix75338.val	3.94780094718554	0.311463643851814	0.186878227424298	0.109012237038098	0	0.0155731793894173	0.719703135809204
ATP-Synthesis_fluxfix28730.val	3.90365793055031	0.360781637437808	0.234508115926361	0.0938032463705439	0.00721562712056136	0.0252546480203414	0.719700105449089
ATP-Synthesis_fluxfix83458.val	3.92246433943919	0.341232320203109	0.214976441269242	0.0989573105157338	0.0272985684181334	0	0.719680806283047
ATP-Synthesis_fluxfix174870.val	3.96224269506308	0.292524369205997	0.172589373171625	0.114084509685788	0	0.00585048634858369	0.719678058562718
ATP-Synthesis_fluxfix28733.val	3.90400534006681	0.360480635301676	0.2343124188039	0.0937249675215596	0.0108144085149914	0.0216288404612247	0.719677408238364
ATP-Synthesis_fluxfix94739.val	3.87136658769016	0.390455460900326	0.2733189046259	0.0819956713877699	0.0351408848866565	0	0.719676123420355
ATP-Synthesis_fluxfix94746.val	3.87096074285934	0.390808801354784	0.273566108970788	0.0820698326912363	0.0312647763298354	0.00390808336292399	0.719670590926222
ATP-Synthesis_fluxfix94740.val	3.87055414741015	0.391162616823529	0.273813837252746	0.0821441511758241	0.0273813837252746	0.00782324466968313	0.719664752411854
ATP-Synthesis_fluxfix94738.val	3.87014681969082	0.391517123102047	0.274061991652672	0.0822185974958019	0.0234910317711148	0.0117455021824578	0.719658470865874
ATP-Synthesis_fluxfix75336.val	3.94806910076019	0.311239259977601	0.186743585865534	0.1089336961737	0.0031123993225451	0.0124495786158218	0.71965598476066
ATP-Synthesis_fluxfix28731.val	3.90435217590457	0.360180099617392	0.234117055386623	0.0936468221546491	0.0144072124129097	0.0180090096632107	0.719654516426747
ATP-Synthesis_fluxfix94741.val	3.86973875173709	0.391872291504378	0.274310590337536	0.0822931771012609	0.0195936214329837	0.0156749026325988	0.719651764078528
ATP-Synthesis_fluxfix94745.val	3.86932994404703	0.392228085850226	0.274559646367176	0.0823678939101525	0.0156891344163949	0.0196114111565024	0.719644650139031
ATP-Synthesis_fluxfix94747.val	3.86892039170795	0.392584510366528	0.274809162752754	0.0824427488258259	0.011777523769011	0.0235550750189384	0.719637126272914
ATP-Synthesis_fluxfix28727.val	3.90469843332143	0.359880049854891	0.233922023048798	0.0935688092195194	0.017994007171185	0.0143952104153885	0.719631424121758
ATP-Synthesis_fluxfix94744.val	3.86851009594588	0.39294159979797	0.275059125359761	0.0825177376079281	0.00785882429430386	0.0275059125359761	0.719629168812859
ATP-Synthesis_fluxfix174868.val	3.9624847814505	0.292326436097269	0.172472582464747	0.1140073090431	0.00292327229471149	0.00292327229471149	0.719626704031909
ATP-Synthesis_fluxfix91197.val	3.84539210705918	0.411271992150023	0.304341353319768	0.0740289038055604	0.0329017350246935	0	0.719624653190192
ATP-Synthesis_fluxfix94742.val	3.86809904944364	0.393299396454987	0.275309525209682	0.0825928575629044	0.00393298928428795	0.0314640243981138	0.719620753725842
ATP-Synthesis_fluxfix94743.val	3.86768726599609	0.39365765495998	0.275560441140118	0.0826681323420353	0	0.0354290814778261	0.719612015347021
ATP-Synthesis_fluxfix75337.val	3.94833687062197	0.311015172354982	0.186609144467001	0.108855272069369	0.00622029859526189	0.00933045722335005	0.719608817527304
ATP-Synthesis_fluxfix28724.val	3.90504411603159	0.359580482833897	0.233727319685215	0.0934909278740864	0.021574831307307	0.0107874039672875	0.719608132768268
ATP-Synthesis_fluxfix91191.val	3.84493984388858	0.411663921202407	0.304631358351214	0.0740994454994239	0.0288164814906895	0.0041166358610791	0.719591585709372
ATP-Synthesis_fluxfix28726.val	3.90538922048478	0.359281386410409	0.233532952544015	0.0934131810176063	0.0251496307253701	0.00718562212341732	0.719584652110856
ATP-Synthesis_fluxfix174869.val	3.96272654309141	0.292128745308669	0.172355955078504	0.113930216358127	0.00584257387203765	0	0.719575368246932
ATP-Synthesis_fluxfix75340.val	3.94860425480747	0.310791419897541	0.186474892963001	0.108776958736786	0.00932374464815006	0.00621582354960361	0.719561619651412
ATP-Synthesis_fluxfix28732.val	3.9057337550219	0.358982890645602	0.233338869586086	0.0933355478344348	0.0287186480520468	0.0035898251730341	0.719560912989003
ATP-Synthesis_fluxfix91190.val	3.84448671540716	0.412056580205848	0.304921926067806	0.0741701240625111	0.0247234051796964	0.00824112489583457	0.719557939396254
ATP-Synthesis_fluxfix28725.val	3.90607771736777	0.358684890612417	0.233145108954539	0.0932580435818152	0.0322817380760634	0	0.719536972119508
ATP-Synthesis_fluxfix91192.val	3.84403272168182	0.412449988987391	0.305213048620296	0.0742409375855467	0.0206225131839567	0.0123734895975911	0.719523698429761
ATP-Synthesis_fluxfix75339.val	3.94887125253243	0.310568003234787	0.186340831755405	0.108698756410376	0.0124227283283881	0.00310568674061781	0.719514391967878
ATP-Synthesis_fluxfix329.val	3.93530210175763	0.327124053629091	0.199545704641058	0.104679681197653	0	0.02289866779038	0.719491862890721
ATP-Synthesis_fluxfix91196.val	3.84357785946701	0.412844170320528	0.305504720253719	0.0743118846686755	0.0165137826990666	0.0165137826990666	0.719488846621078
ATP-Synthesis_fluxfix175025.val	3.95915786941103	0.297234047421935	0.175368062550573	0.112948957310822	0	0.00891702756054026	0.71948084605691
ATP-Synthesis_fluxfix75335.val	3.94913786905914	0.31034488077291	0.18620696942928	0.10862067009809	0.015517241245541	0	0.719467149595401
ATP-Synthesis_fluxfix147935.val	3.90933333333334	0.355555555555555	0.227555555555555	0.0959999999999999	0	0.032	0.71945432212395
ATP-Synthesis_fluxfix91198.val	3.84312212519175	0.41323906741654	0.305796966766475	0.0743829715871778	0.0123971619311963	0.0206619671316905	0.719453417929437
ATP-Synthesis_fluxfix328.val	3.93559318409307	0.326876547800889	0.199394713898619	0.104600472964077	0.00326875730282564	0.0196126036353679	0.719450285211011
ATP-Synthesis_fluxfix34968.val	3.92573576714198	0.338133954125318	0.209643080907729	0.101440207201904	0	0.0270506660156862	0.719442407234272
ATP-Synthesis_fluxfix175023.val	3.95940597382408	0.297029678051994	0.175247484639791	0.112871296936981	0.00297030466665676	0.00594059180856505	0.719430495880512
ATP-Synthesis_fluxfix147934.val	3.90967105263157	0.355263157894736	0.227368421052632	0.0959210526315789	0.00355263157894736	0.0284210526315789	0.719428073209694
ATP-Synthesis_fluxfix10814.val	3.80269311518997	0.440636170328953	0.356915153772731	0.0616892151780787	0.0220318013781446	0	0.719427012983761
ATP-Synthesis_fluxfix163806.val	3.81444017198325	0.433213243932843	0.342238566747471	0.0649818633840427	0.0259928138013304	0	0.719424529106464
ATP-Synthesis_fluxfix91195.val	3.8426655208064	0.413634738468483	0.306089763399373	0.0744541923185535	0.00827268803539485	0.0248180947151608	0.719417371449731
ATP-Synthesis_fluxfix330.val	3.93588382997154	0.326629399942279	0.199243953689942	0.104521385666207	0.00653259158523676	0.0163314690008942	0.719408644091219
ATP-Synthesis_fluxfix34967.val	3.92604412272245	0.337869498252802	0.209479118243815	0.101360870423753	0.00337868869815449	0.0236508208870813	0.719405879678772
ATP-Synthesis_fluxfix147936.val	3.91000821692688	0.354971240755957	0.227181594083813	0.0958422350041085	0.00709942481511914	0.024847986852917	0.719401641644664
ATP-Synthesis_fluxfix91193.val	3.84220804119751	0.414031167946416	0.306383121267609	0.0745255495664968	0.00414030830924982	0.0289821888030609	0.719380715904904
ATP-Synthesis_fluxfix175024.val	3.95965373583222	0.296825590728958	0.175127073136659	0.112793743740982	0.00593651006330841	0.00296826378800787	0.719380148704201
ATP-Synthesis_fluxfix147939.val	3.91034482758621	0.354679802955666	0.226995073891626	0.0957635467980295	0.0106403940886699	0.0212807881773399	0.719375028922964
ATP-Synthesis_fluxfix34969.val	3.9263519925919	0.337605500194734	0.209315400492226	0.101281652151574	0.00675211712061828	0.0202563304303148	0.719369226514513
ATP-Synthesis_fluxfix332.val	3.93617403490468	0.32638262703719	0.199093422202934	0.104442418353437	0.00979147423196697	0.0130553122488508	0.719366935238149
ATP-Synthesis_fluxfix163807.val	3.81393268041791	0.433648089962877	0.342582122279627	0.0650470953035994	0.0216823993594119	0.00433647302023996	0.719353538691105
ATP-Synthesis_fluxfix147937.val	3.9106808859721	0.354388843314193	0.226808859721084	0.0956849876948318	0.0141755537325677	0.0177194421657096	0.719348236529553
ATP-Synthesis_fluxfix91194.val	3.84174968456988	0.414428337368266	0.30667704938855	0.0745970455244191	0	0.0331542424552973	0.71934346037612
ATP-Synthesis_fluxfix10818.val	3.80216492732191	0.441086074798105	0.357279576245516	0.0617522019582748	0.0176434301298594	0.00441086646445425	0.719340722193817
ATP-Synthesis_fluxfix34972.val	3.92665938537721	0.337341870014762	0.209151949788163	0.101202563095948	0.0101202563095948	0.0168671008210564	0.719332486454724
ATP-Synthesis_fluxfix175026.val	3.9599011590613	0.296621782466078	0.175006826278996	0.11271629658786	0.00889865959922125	0	0.719329804266796
ATP-Synthesis_fluxfix331.val	3.93646380342765	0.326136225229183	0.198943117085171	0.10436356979171	0.0130454561711196	0.00978408218118382	0.719325158933133
ATP-Synthesis_fluxfix147933.val	3.91101639344263	0.354098360655737	0.226622950819672	0.0956065573770492	0.0177049180327869	0.0141639344262295	0.719321265940303
ATP-Synthesis_fluxfix74823.val	3.94426524572737	0.316808387056838	0.190084994217104	0.107714893418024	0	0.0190084994217104	0.719304778427322
ATP-Synthesis_fluxfix93279.val	3.76286449151494	0.463121776047121	0.407547175962977	0.0509433969953719	0.00463120308877288	0	0.719304429405896
ATP-Synthesis_fluxfix163235.val	3.86367311606494	0.397497371209656	0.282223074292009	0.0794994177973164	0.0357748791203295	0	0.719298543865992
ATP-Synthesis_fluxfix34970.val	3.92696630035676	0.337078635887304	0.208988757593949	0.101123599125742	0.013483139583807	0.013483139583807	0.719295647832868
ATP-Synthesis_fluxfix147930.val	3.91135135135135	0.353808353808354	0.226437346437347	0.0955282555282555	0.0212285012285012	0.0106142506142506	0.719294118622087
ATP-Synthesis_fluxfix163242.val	3.86325283911636	0.397863374162967	0.282483036615746	0.0795726465842894	0.0318290586337157	0.00397863232921446	0.719284567197717
ATP-Synthesis_fluxfix327.val	3.93675313299694	0.325890196681116	0.198793039655991	0.104284840673136	0.0162945088400905	0.00651780751189702	0.719283316470666
ATP-Synthesis_fluxfix163811.val	3.81342417287153	0.434083851616895	0.342926347026956	0.0651124542890492	0.0173633554363811	0.00868169486450791	0.719281698818604
ATP-Synthesis_fluxfix163236.val	3.86283179647876	0.398230136036507	0.282743437583719	0.0796459989329577	0.0278760996265352	0.00796459989329578	0.719270071408057
ATP-Synthesis_fluxfix147932.val	3.91168576104747	0.353518821603929	0.226252045826514	0.0954500818330606	0.024746317512275	0.00707037643207855	0.71926679603276
ATP-Synthesis_fluxfix74821.val	3.9445405904127	0.316576224594746	0.189945696767708	0.107635958150267	0.00316576794431837	0.0158288017324525	0.71925958425179
ATP-Synthesis_fluxfix34966.val	3.92727273486638	0.33681584128556	0.20882581199106	0.101044754473926	0.0168407993731815	0.0101044754473926	0.719258692934562
ATP-Synthesis_fluxfix163234.val	3.86240997686656	0.398597574717185	0.283004319084828	0.0797194866430051	0.0239158459929015	0.0119579229964508	0.719255107861484
ATP-Synthesis_fluxfix10819.val	3.80163565975599	0.441536898941705	0.357644743654304	0.0618153174932101	0.0132460883707245	0.00883074942346592	0.719253526577705
ATP-Synthesis_fluxfix325.val	3.93704202813106	0.325644537550713	0.198643187571611	0.104206229768191	0.0195386829797749	0.00325643723113645	0.719241408119755
ATP-Synthesis_fluxfix163237.val	3.86198737812706	0.398965692080158	0.283265682450437	0.0797931100894633	0.0199482775223658	0.0159586220178927	0.719239673526548
ATP-Synthesis_fluxfix147938.val	3.91201962387572	0.353229762878167	0.226067048242027	0.0953720359771054	0.0282583810302534	0.00353229762878167	0.719239299621262
ATP-Synthesis_fluxfix175768.val	3.95597208897418	0.302097845261267	0.178237692343659	0.111776243384863	0	0.0120839095327461	0.719235087563333
ATP-Synthesis_fluxfix163241.val	3.86156399809965	0.399334490007515	0.283527529016828	0.0798668696487501	0.01597337392975	0.0199667174121875	0.719223765357743
ATP-Synthesis_fluxfix34964.val	3.92757869190943	0.336553442445451	0.208663124717676	0.100966034820267	0.0201932069640534	0.00673107594345526	0.719221641736002
ATP-Synthesis_fluxfix74822.val	3.94481553019077	0.316344403538437	0.189806604161741	0.107557138960521	0.00632688047850456	0.0126537799376695	0.719214351113808
ATP-Synthesis_fluxfix147931.val	3.91235294117647	0.352941176470589	0.225882352941177	0.0952941176470588	0.031764705882353	0	0.71921163082762
ATP-Synthesis_fluxfix163812.val	3.81291464243689	0.434520467266005	0.343271273494612	0.0651779465122425	0.0130356236295759	0.0130356236295759	0.719209050103647
ATP-Synthesis_fluxfix163243.val	3.86113983461568	0.399703970388316	0.283789860125234	0.079940765698677	0.0119911148548015	0.023982229709603	0.719207380295508
ATP-Synthesis_fluxfix326.val	3.9373304864945	0.325399236726074	0.198493566161876	0.104127739872858	0.0227779306913398	0	0.719199440929771
ATP-Synthesis_fluxfix163240.val	3.86071488549847	0.400074135118613	0.284052677121853	0.0800147986184545	0.00800147986184545	0.0280051795164591	0.719190515266214
ATP-Synthesis_fluxfix175766.val	3.95622647464088	0.301886748727362	0.178113134905389	0.111698131048733	0.00301887514613842	0.00905660762710178	0.719185942186239
ATP-Synthesis_fluxfix34965.val	3.92788417453892	0.336291409385889	0.20850070300935	0.100887443665837	0.0235403548718647	0.0033629078388378	0.719184507684231
ATP-Synthesis_fluxfix163238.val	3.86028914856328	0.400444986101489	0.284315981357874	0.0800889687886998	0.004004448439435	0.0320355875154799	0.719173167182158
ATP-Synthesis_fluxfix74825.val	3.94509006924611	0.316112920359633	0.189667714282237	0.107478434649173	0.00948338571411186	0.00948338571411186	0.719169079076011
ATP-Synthesis_fluxfix10816.val	3.80110531347846	0.441988641919695	0.358010655318647	0.0618785616652752	0.00883978429473487	0.0132596406410368	0.719165422400653
ATP-Synthesis_fluxfix93280.val	3.76226658023338	0.463618792895658	0.407984550803684	0.0509980688504603	0	0.00463617324151273	0.719163054585755
ATP-Synthesis_fluxfix93560.val	3.82579869650397	0.426035616642881	0.328047475006282	0.0681656409265055	0.0298225007100936	0	0.719162437907014
ATP-Synthesis_fluxfix163239.val	3.8598626162309	0.400816622650568	0.284579742320158	0.0801632676141653	0	0.0360736127162456	0.719155276924183
ATP-Synthesis_fluxfix34971.val	3.92818918001989	0.336029826668717	0.208338521701997	0.100808968834467	0.026882336132252	0	0.71914725406284
ATP-Synthesis_fluxfix175767.val	3.95648050756908	0.301675921124803	0.177988757153927	0.111620131397614	0.00603351628663095	0.00603351628663095	0.719136799531129
ATP-Synthesis_fluxfix21919.val	3.79053585820169	0.448318482919685	0.372104179330124	0.0582815612959393	0.0179327422936208	0	0.719135911326042
ATP-Synthesis_fluxfix163809.val	3.81240408596566	0.434957962123883	0.343616894537403	0.0652435706165003	0.00869917711055617	0.0173983198594229	0.719135573091516
ATP-Synthesis_fluxfix74824.val	3.9453642068105	0.315881775706059	0.189529027517829	0.107399845436446	0.0126352748188229	0.00631762793296006	0.71912376901087
ATP-Synthesis_fluxfix93559.val	3.82531083765253	0.426456184628302	0.328371312404604	0.0682329317471775	0.0255873822423229	0.00426455823419859	0.719105076784312
ATP-Synthesis_fluxfix83867.val	3.91550288100417	0.349910994200948	0.22044400791088	0.0979750166519429	0	0.0314919696381245	0.719088657016293
ATP-Synthesis_fluxfix175770.val	3.95673418339554	0.301465413653313	0.177864547277079	0.111542237023855	0.00904396756767129	0.00301466178470867	0.719087642096438
ATP-Synthesis_fluxfix74820.val	3.94563794212287	0.315650970219481	0.189390544253581	0.107321371540544	0.0157825390414469	0.00315651538391115	0.719078421787485
ATP-Synthesis_fluxfix10815.val	3.8005738765701	0.442441313884719	0.358377319462186	0.0619419358958443	0.00442441887288432	0.0176976396538053	0.719076403777051
ATP-Synthesis_fluxfix163808.val	3.81189249631343	0.435396319705926	0.343963224305596	0.0653093292885763	0.00435395528590508	0.0217698108258478	0.719061278159112
ATP-Synthesis_fluxfix165423.val	3.97231727242586	0.279937783353208	0.162363907850304	0.117573875502903	0	0	0.719060855661681
ATP-Synthesis_fluxfix83866.val	3.9158302498699	0.349627803147411	0.22026559748114	0.097895723206908	0.00349627582881815	0.0279702066305452	0.719058972570881
ATP-Synthesis_fluxfix93561.val	3.82482201465373	0.426877583775267	0.328695789797412	0.0683003555535838	0.0213438939800739	0.00853754444419796	0.719046977137976
ATP-Synthesis_fluxfix175769.val	3.95698750798179	0.301255173903001	0.177740516343705	0.111464454868948	0.0120502026903476	0	0.719038488123362
ATP-Synthesis_fluxfix74819.val	3.94591127934546	0.315420500390342	0.189252262383753	0.107243011768214	0.0189252262383753	0	0.71903303745445
ATP-Synthesis_fluxfix21920.val	3.78998582303691	0.448784219711208	0.37249074069932	0.0583421072435125	0.0134635288262807	0.00448784294209355	0.719032619317248
ATP-Synthesis_fluxfix83868.val	3.91615708926978	0.349345070109325	0.22008747560124	0.0978165580061175	0.00698689700043695	0.0244541395015294	0.719029132865981
ATP-Synthesis_fluxfix83871.val	3.91648339867478	0.349062809925921	0.219909637765589	0.0977375190470891	0.0104718770407595	0.0209437760724829	0.718999132346198
ATP-Synthesis_fluxfix93565.val	3.8243322246466	0.427299816550126	0.329020909083796	0.0683679127403404	0.017092011087176	0.0128189836388138	0.718988134891077
ATP-Synthesis_fluxfix10817.val	3.80004134998115	0.442894914027387	0.358744735429311	0.0620054400716022	0	0.0221447385264747	0.718986466952435
ATP-Synthesis_fluxfix163810.val	3.81137987843801	0.435835603583758	0.34431023150148	0.0653752165858803	0	0.0261501554963984	0.718986116331456
ATP-Synthesis_fluxfix83869.val	3.91680918321913	0.348781003751002	0.219732085977759	0.0976586072202994	0.0139512515761085	0.0174390589768335	0.718968979053999
ATP-Synthesis_fluxfix164789.val	3.96952236975468	0.284247873588861	0.164863721838607	0.116541670376546	0	0.00284248137370815	0.71896060382065
ATP-Synthesis_fluxfix83865.val	3.9171344418939	0.348499638098939	0.219554825573709	0.0975798248972816	0.01742499068714	0.0139399969408085	0.718938681529131
ATP-Synthesis_fluxfix175556.val	3.95268013388949	0.307123646113473	0.181202999769354	0.110564453166267	0	0.0153561931778537	0.718935349368297
ATP-Synthesis_fluxfix93566.val	3.82384146097623	0.427722888689864	0.329346674681236	0.0684356042253636	0.0128316757922557	0.0171089339910084	0.718928545493355
ATP-Synthesis_fluxfix21917.val	3.78943464387282	0.449250925172727	0.372878106064265	0.0584027791185278	0.00898501999496698	0.00898501999496698	0.718928334657723
ATP-Synthesis_fluxfix164788.val	3.96975282602047	0.284060966642869	0.164755315839419	0.116465038500938	0.00284061230251375	0	0.718908694302323
ATP-Synthesis_fluxfix83862.val	3.91745917803676	0.348218710117284	0.219377854722891	0.0975011712644602	0.0208931300658841	0.0104465540640493	0.718908240835735
ATP-Synthesis_fluxfix175554.val	3.95294108948392	0.30690545580842	0.181074267454871	0.110485904698671	0.00306906397394612	0.0122762196809309	0.718887652293447
ATP-Synthesis_fluxfix291.val	3.93135990611082	0.333024985329816	0.203145149635871	0.103237755609501	0	0.0266420800844452	0.718881296503033
ATP-Synthesis_fluxfix83864.val	3.91778338905711	0.347938236416984	0.219201170047133	0.0974226448204284	0.0243556612051072	0.00695876034431632	0.718877651595054
ATP-Synthesis_fluxfix93564.val	3.82334972831664	0.428146796165164	0.329673083487158	0.0685034293639635	0.00856292867049543	0.021407354643547	0.718868205762375
ATP-Synthesis_fluxfix83870.val	3.91810707846972	0.3476582282813	0.219024764856382	0.0973442425918296	0.0278126407405227	0.00347658009256534	0.71884690790574
ATP-Synthesis_fluxfix290.val	3.93165928512715	0.332768367951068	0.202988687399102	0.103158241970161	0.00332767474800844	0.0232937638337964	0.71884276350691
ATP-Synthesis_fluxfix175555.val	3.95320167302311	0.306687576586378	0.180945718679415	0.1104074682209	0.00613375225551042	0.00920063743055156	0.718839939046958
ATP-Synthesis_fluxfix75345.val	3.94060587318221	0.322339997374184	0.193403959743718	0.106372177859045	0	0.0225638597714204	0.718833496564217
ATP-Synthesis_fluxfix164626.val	3.96663990924601	0.28869289105985	0.167441889540297	0.115477136330914	0	0.00577386518864017	0.718824270754479
ATP-Synthesis_fluxfix21916.val	3.78888231713669	0.449718602329444	0.373266277935874	0.0584635773142622	0.00449718676982699	0.013491560309481	0.718823052806076
ATP-Synthesis_fluxfix83863.val	3.91843024731416	0.347378670464095	0.218848643366378	0.0972659664523267	0.0312640606453908	0	0.718816018071461
ATP-Synthesis_fluxfix93562.val	3.82285701999757	0.42857154472624	0.330000139929226	0.0685713890761736	0.00428571181726086	0.0257143039035792	0.718807111130685
ATP-Synthesis_fluxfix292.val	3.9319581898075	0.332512263800956	0.202832439135101	0.103078837071141	0.00665024689867862	0.0199507406960359	0.718804095613484
ATP-Synthesis_fluxfix175558.val	3.95346188837048	0.306470005217024	0.180817351537095	0.110329142570037	0.00919411028228241	0.00612940082760991	0.71879220952068
ATP-Synthesis_fluxfix75344.val	3.94088875624826	0.322099616616106	0.193259766104469	0.106292871357458	0.00322100254373334	0.0193259766104469	0.718790599829321
ATP-Synthesis_fluxfix164624.val	3.96687589199999	0.288500094687903	0.167330067636069	0.115400017795553	0.00288500462814051	0.00288500462814051	0.718773049227199
ATP-Synthesis_fluxfix295.val	3.93225663863167	0.332256510269919	0.202676441876567	0.102999559732346	0.00996768821442212	0.0166128204465849	0.718765358526125
ATP-Synthesis_fluxfix75346.val	3.94117121219064	0.321859624304136	0.193115782307112	0.106213680268912	0.00643718630637768	0.0160929754217333	0.71874763860289
ATP-Synthesis_fluxfix93563.val	3.82236333311239	0.428997136878809	0.330327845936843	0.0686394837629083	0	0.030029807179057	0.718745257475454
ATP-Synthesis_fluxfix175557.val	3.95372173324183	0.306252743610246	0.180689167154742	0.110250928433642	0.0122501111899232	0.00306253683193916	0.718744464729333
ATP-Synthesis_fluxfix148601.val	3.85569720260356	0.404797552259563	0.291454214310549	0.0769115611601963	0.0364317767888185	0	0.718742253589578
ATP-Synthesis_fluxfix293.val	3.93255462670384	0.332001178197791	0.202520676981394	0.102920400479913	0.0132800503682425	0.0132800503682425	0.7187265235327
ATP-Synthesis_fluxfix164625.val	3.96711155977389	0.288307555652628	0.167218394987122	0.115323002194844	0.00576615847066194	0	0.71872184341163
ATP-Synthesis_fluxfix148608.val	3.85526172581017	0.405177199161663	0.291727581062576	0.0769836996390222	0.0324141432594439	0.00405177520062	0.718718547477593
ATP-Synthesis_fluxfix21918.val	3.78832883924084	0.450187254219173	0.37365525883553	0.0585245022256326	0	0.0180074931580089	0.718716769218803
ATP-Synthesis_fluxfix75348.val	3.94145324532319	0.321620016716039	0.192972006170183	0.106134603393601	0.00964860030850916	0.0128648068437458	0.718704613138422
ATP-Synthesis_fluxfix175553.val	3.95398121148744	0.306035788546747	0.180561163632973	0.110172824652767	0.0153018002610072	0	0.718696704557708
ATP-Synthesis_fluxfix148602.val	3.85482543565635	0.405557593181884	0.292001443730841	0.0770559689846882	0.0283890227626886	0.00811115770366658	0.718694293067278
ATP-Synthesis_fluxfix289.val	3.93285215913998	0.33174620993831	0.202365158719421	0.102841366565733	0.0165873054377865	0.00995237921536872	0.718687615250267
ATP-Synthesis_fluxfix74514.val	3.83678714911334	0.419091859825718	0.31431873770992	0.0712456853204943	0.033527436795304	0	0.718672505911516
ATP-Synthesis_fluxfix148600.val	3.85438832341823	0.405938684928584	0.292275829766514	0.0771283764412556	0.0243563094046819	0.0121781693161324	0.718669521515005
ATP-Synthesis_fluxfix75347.val	3.94173486078911	0.32138075123631	0.192828446885218	0.10605564578687	0.0128552362199627	0.0096414223442609	0.718661540119633
ATP-Synthesis_fluxfix35248.val	3.92147984928395	0.344442611764983	0.213554449191912	0.0998883851739232	0	0.030999777399147	0.718658137840038
ATP-Synthesis_fluxfix287.val	3.93314923291588	0.331491661304415	0.20220987174046	0.102762450188886	0.0198895045313018	0.00662983484376728	0.718648610904957
ATP-Synthesis_fluxfix164515.val	3.96366602059825	0.293278988602311	0.170101796719364	0.114378829539255	0	0.00879836234369207	0.718647765568085
ATP-Synthesis_fluxfix148603.val	3.85395038892182	0.406320493552589	0.292550731953805	0.0772009201045575	0.0203160100500928	0.0162528314441328	0.718644218037784
ATP-Synthesis_fluxfix74508.val	3.83631790918159	0.419498750743895	0.31462400013312	0.0713148782381741	0.0293648961916247	0.00419497618097493	0.718627290054517
ATP-Synthesis_fluxfix35247.val	3.92179734397778	0.344168199790153	0.213384313743698	0.0998088056791049	0.00344167559637212	0.0275334047709768	0.718625520329798
ATP-Synthesis_fluxfix75343.val	3.94201605784675	0.321141828523504	0.192685104821506	0.105976807651828	0.016057085645622	0.00642283040454671	0.718618420457521
ATP-Synthesis_fluxfix148607.val	3.85351163300684	0.406703018321807	0.29282614976561	0.0772735998354968	0.0162681324459183	0.0203351362747829	0.718618379507776
ATP-Synthesis_fluxfix288.val	3.93344585330525	0.331237461316531	0.202054834430478	0.102683660693066	0.0231866004702352	0.0033123657227526	0.718609541000049
ATP-Synthesis_fluxfix164513.val	3.96390776505587	0.293080033377523	0.169986392841086	0.114301230355846	0.00293080339353031	0.0058616067870606	0.718597394895391
ATP-Synthesis_fluxfix35249.val	3.92211433330036	0.343894238559949	0.213214444537895	0.099729350717044	0.00687789287334788	0.024072550431662	0.718592765189066
ATP-Synthesis_fluxfix148609.val	3.85307204702411	0.407086266776948	0.293102088631236	0.0773464170668082	0.0122125967963711	0.0244251642825334	0.718592002222976
ATP-Synthesis_fluxfix116608.val	3.89114878657234	0.374869929696212	0.247414237720341	0.0899687237476741	0	0.0374869682281976	0.718585529259548
ATP-Synthesis_fluxfix74507.val	3.83584776805724	0.419906525946172	0.314929807853932	0.0713841947568271	0.0251943846283145	0.00839813870709846	0.718581347306646
ATP-Synthesis_fluxfix175597.val	3.94927697460581	0.312319330027278	0.184268432356359	0.109311719442439	0	0.01873917822848	0.718575528803388
ATP-Synthesis_fluxfix75341.val	3.94229683487772	0.320903288113102	0.192541969017022	0.105898082959362	0.0192541969017022	0.00320903923501598	0.718575238690887
ATP-Synthesis_fluxfix116607.val	3.89152059348072	0.374545004051041	0.247199705145685	0.0898907119803564	0.00374544633251485	0.0337091405924862	0.718575000787757
ATP-Synthesis_fluxfix294.val	3.93374201632709	0.330983759444223	0.201900002405975	0.102604975522709	0.0264787815155388	0	0.718570340883766
ATP-Synthesis_fluxfix148606.val	3.85263163178982	0.407470238206404	0.293378548038327	0.0774193716632859	0.00814941063169902	0.0285229078730918	0.718565083023458
ATP-Synthesis_fluxfix116609.val	3.89189177173675	0.374220467160899	0.246985592301295	0.0898128528420735	0.00748440440350612	0.0299376176140246	0.718564269651935
ATP-Synthesis_fluxfix35252.val	3.92243081451573	0.343620730405781	0.213044843051521	0.0996500209786046	0.0103086221252183	0.0206172442504365	0.718559874044463
ATP-Synthesis_fluxfix116612.val	3.89226229192053	0.373896666135803	0.246771802117347	0.0897351110347437	0.011216888879343	0.026172864104368	0.718553164266714
ATP-Synthesis_fluxfix164514.val	3.9641491837549	0.292881334856664	0.169871147716966	0.114223737920956	0.00585763281249461	0.00292881640624731	0.718547036987485
ATP-Synthesis_fluxfix116610.val	3.89263218620923	0.373573283803672	0.246558418594575	0.0896575171040571	0.0149429441731847	0.0224144039318561	0.718541842652918
ATP-Synthesis_fluxfix62336.val	3.8841103155156	0.381355834402899	0.255508291516128	0.0877119083448228	0	0.0381356345419483	0.718539043049476
ATP-Synthesis_fluxfix148604.val	3.85219038588958	0.407854914718573	0.293655536248128	0.0774924658049819	0.00407855237739661	0.0326283602880655	0.718537630390796
ATP-Synthesis_fluxfix62335.val	3.88449477494151	0.381019374856737	0.255282966347602	0.0876345578196702	0.0038102003859245	0.0342916503035407	0.718534805687858
ATP-Synthesis_fluxfix74509.val	3.83537671269553	0.420315073521536	0.315236218451193	0.0714536479276763	0.0210157584046201	0.0126094487380477	0.718534751833008
ATP-Synthesis_fluxfix75342.val	3.94257719614995	0.32066512632235	0.192399037313602	0.105819470522481	0.0224466184862659	0	0.718531995048831
ATP-Synthesis_fluxfix116606.val	3.89300143419549	0.37325051456762	0.246345390854471	0.0895800525487564	0.0186625355821967	0.0186625355821967	0.718530211807127
ATP-Synthesis_fluxfix62337.val	3.88487854110002	0.380683671238257	0.255057993669612	0.087557328298879	0.00761365965163349	0.0304546896181327	0.718530152685524
ATP-Synthesis_fluxfix175595.val	3.94954480021025	0.312093697661297	0.184135309240461	0.109232748147627	0.00312094618337843	0.0156046940898303	0.718529539683652
ATP-Synthesis_fluxfix35250.val	3.92274679635994	0.343347625959888	0.212875518302857	0.0995708206820147	0.0137338982263789	0.0171673887486375	0.718526867284482
ATP-Synthesis_fluxfix62340.val	3.88526163254292	0.380348574399726	0.254833410550609	0.0874802325074555	0.0114104462741552	0.0266244850675066	0.718525160428755
ATP-Synthesis_fluxfix62338.val	3.88564406178516	0.380013924392016	0.254609263398852	0.0874032863766112	0.0152005549388065	0.0228008196777466	0.718519913858399
ATP-Synthesis_fluxfix116602.val	3.89337004466828	0.372928302598643	0.246132730910712	0.0895027217374478	0.0223757050476349	0.0149171449028477	0.718518299680442
ATP-Synthesis_fluxfix28740.val	3.89795209945245	0.368600774995688	0.239590587603902	0.092150133851275	0	0.0368600535405101	0.718516400488185
ATP-Synthesis_fluxfix55918.val	3.77794639055026	0.456274094695014	0.387833141441516	0.0547527315761472	0.013688221677351	0	0.718516150279429
ATP-Synthesis_fluxfix62334.val	3.88602581142813	0.37967995175664	0.254385484747281	0.0873264667459857	0.0189840001316869	0.0189840001316869	0.71851429583815
ATP-Synthesis_fluxfix148605.val	3.85174830416289	0.408240358186795	0.29393303437985	0.0775656945094645	0	0.0367416292974814	0.718509605433511
ATP-Synthesis_fluxfix62330.val	3.88640689104837	0.37934653224552	0.254162110776512	0.0872497860358039	0.0227607761766802	0.0151738592565239	0.718508372912905
ATP-Synthesis_fluxfix116605.val	3.89373802422355	0.37260669011127	0.245920417932642	0.0894255170953543	0.0260825654463539	0.0111781896369193	0.718506082284212
ATP-Synthesis_fluxfix62333.val	3.88678730724508	0.379013775722168	0.253939095907949	0.0871732285996646	0.0265310488622707	0.0113704023522839	0.718502083249183
ATP-Synthesis_fluxfix28739.val	3.89831189165705	0.36828663946059	0.239386306073931	0.0920715641106251	0.00368286256442499	0.0331459067116086	0.718500462781042
ATP-Synthesis_fluxfix164516.val	3.96439027596976	0.292682893660131	0.169756061686781	0.114146352463055	0.00878047951029325	0	0.718496692396924
ATP-Synthesis_fluxfix62339.val	3.88716704814257	0.378681477954528	0.253716524516953	0.0870968234022775	0.0302945141768976	0.00757361585839819	0.718495548079998
ATP-Synthesis_fluxfix35246.val	3.9230622782825	0.343074953598406	0.212706461446514	0.0994917456899153	0.0171537551246464	0.0137229913373295	0.71849373288388
ATP-Synthesis_fluxfix116611.val	3.89410536042829	0.372285512073452	0.245708521509375	0.0893484639275834	0.0297828213091944	0.00744570532729861	0.718493656971751
ATP-Synthesis_fluxfix62331.val	3.88754612244393	0.378349779979471	0.253494337883574	0.0870205502860251	0.0340513874192249	0.00378350439064751	0.718488687262244
ATP-Synthesis_fluxfix74513.val	3.83490473684698	0.420724398830131	0.31554323601395	0.0715232386775743	0.0168289620693029	0.0168289620693029	0.718487499522568
ATP-Synthesis_fluxfix28741.val	3.89867108720657	0.367972869237178	0.239182417624298	0.0919931455545693	0.00735945164436554	0.0294378544139456	0.718484355902531
ATP-Synthesis_fluxfix175596.val	3.94981223953995	0.311868378516697	0.184002381781349	0.109153892920332	0.0062373679383387	0.0124747358766774	0.718483527444871
ATP-Synthesis_fluxfix62332.val	3.88792454506284	0.378018800416174	0.253272479773496	0.0869443899465646	0.0378019306961133	0	0.718481430285748
ATP-Synthesis_fluxfix116603.val	3.8944720723518	0.371965039532535	0.245496928546443	0.0892715211089142	0.033476943164307	0.00371964671287142	0.718480870152709
ATP-Synthesis_fluxfix28744.val	3.89902967141369	0.367659633043333	0.238978876188027	0.0919148604650581	0.011029783255807	0.0257361131344409	0.718467999712199
ATP-Synthesis_fluxfix116604.val	3.89483814512454	0.371644966030988	0.245285760977611	0.0891947329788548	0.0371644720745229	0	0.718467896362087
ATP-Synthesis_fluxfix35243.val	3.9233772575662	0.342802715669827	0.212537673938559	0.0994127966833694	0.0205681633652649	0.0102840816826324	0.718460472406211
ATP-Synthesis_fluxfix28742.val	3.89938763498937	0.367347063279953	0.238775643662611	0.0918366941872952	0.0146938949475316	0.0220408304825151	0.718451330972831
ATP-Synthesis_fluxfix74515.val	3.83443184318385	0.421134561376683	0.315850834173532	0.071592961029612	0.0126340333669413	0.0210567328065966	0.718439547259333
ATP-Synthesis_fluxfix175599.val	3.95007929059008	0.311643410881417	0.183869640000483	0.109075147841086	0.00934931151992455	0.00934931151992455	0.71843747790566
ATP-Synthesis_fluxfix28738.val	3.89974499453028	0.367034958860759	0.238572775745504	0.0917586681433572	0.018351757485949	0.018351757485949	0.718434449494128
ATP-Synthesis_fluxfix35245.val	3.92369173720461	0.342530881797068	0.212369163278976	0.099333977170435	0.0239771156416863	0.00685062570596954	0.718427100035072
ATP-Synthesis_fluxfix164679.val	3.96059596034862	0.298013303459853	0.172847759218654	0.113245012102804	0	0.0119205321383941	0.718426658475709
ATP-Synthesis_fluxfix28734.val	3.90010174734897	0.366723384329991	0.238370252255949	0.0916807745714218	0.0220034097341664	0.0146689477684527	0.718417324441753
ATP-Synthesis_fluxfix28737.val	3.90045789470038	0.366412276605522	0.238168094114274	0.0916030215177617	0.0256487983913544	0.0109923625821314	0.71839999026689
ATP-Synthesis_fluxfix55916.val	3.77737327365842	0.456756516334532	0.388243200005281	0.0548106220039455	0.00913512955020423	0.00456756477510213	0.718394097159591
ATP-Synthesis_fluxfix35251.val	3.92400572058297	0.34225949077184	0.212200913986668	0.0992552799099522	0.0273807083335278	0.00342258854169097	0.718393596792725
ATP-Synthesis_fluxfix175598.val	3.95034595904534	0.311418741185292	0.183737095700375	0.108996519911377	0.0124567503823601	0.00622837519118004	0.718391411000517
ATP-Synthesis_fluxfix74512.val	3.83395802720003	0.421545503246986	0.316159040491504	0.0716628212310877	0.0084309182850748	0.0252927232393203	0.718390930796905
ATP-Synthesis_fluxfix28743.val	3.90081344129886	0.366101817528365	0.237966233746008	0.091525382992221	0.0292881701507575	0.00732203063937768	0.71838235084893
ATP-Synthesis_fluxfix164677.val	3.96084372308875	0.297807861715975	0.172728602977416	0.11316694426992	0.00297808293537483	0.00893423153326418	0.718377334209489
ATP-Synthesis_fluxfix163986.val	3.87998557409225	0.385301609789132	0.26200517221014	0.0847662713599746	0.0308241224950064	0.00770604372401023	0.718372600682303
ATP-Synthesis_fluxfix163980.val	3.87959277360014	0.385645534120977	0.262239076489545	0.0848419461775859	0.0269951527729101	0.0115693586809351	0.718372451756887
ATP-Synthesis_fluxfix163978.val	3.88037767590521	0.384958280191409	0.261771690214103	0.0846907331632785	0.0346462685149071	0.00384958829911957	0.718372397101375
ATP-Synthesis_fluxfix163977.val	3.87919927360106	0.385990139135445	0.262473372304221	0.0849177476682123	0.0231594167472746	0.0154396024157374	0.718371899458347
ATP-Synthesis_fluxfix163979.val	3.88076907950901	0.384615561954964	0.261538623975555	0.0846153294761875	0.0384616085032213	0	0.718371833834165
ATP-Synthesis_fluxfix163981.val	3.87880506723936	0.386335328603795	0.262708101212178	0.0849936892770749	0.0193167690572707	0.0193167690572707	0.718370999261973
ATP-Synthesis_fluxfix163985.val	3.87841015517216	0.386681136027956	0.262943250330212	0.0850697668360832	0.0154672422857992	0.0232008765758614	0.718369729311785
ATP-Synthesis_fluxfix163987.val	3.87801453824722	0.387027526466158	0.263178831690243	0.0851459842379127	0.0116108184249775	0.0270918921130253	0.718368106584631
ATP-Synthesis_fluxfix163984.val	3.87761820902497	0.387374609031138	0.263414812111957	0.0852223307477697	0.00774750377087451	0.0309899624005356	0.718366069993867
ATP-Synthesis_fluxfix28735.val	3.90116838571767	0.365791884267338	0.23776471526318	0.0914478759609484	0.0329213780047706	0.00365791503843794	0.718364473484478
ATP-Synthesis_fluxfix163982.val	3.87722116708027	0.38772229862737	0.26365122317909	0.0852988165839081	0.00387722852294939	0.0348950303414222	0.718363665691322
ATP-Synthesis_fluxfix163983.val	3.87682341181628	0.388070612877205	0.26388805897859	0.0853754398332844	0	0.0388071140653325	0.71836088135216
ATP-Synthesis_fluxfix35244.val	3.92431920497076	0.34198854492109	0.212032927535685	0.0991767055913965	0.0307789117940077	0	0.718359964268133
ATP-Synthesis_fluxfix28736.val	3.90152272325484	0.365482326357343	0.237563595279531	0.0913705221984373	0.036548208879375	0	0.718346441269298
ATP-Synthesis_fluxfix147780.val	3.90453172205439	0.362537764350455	0.232024169184291	0.0942598187311178	0	0.0362537764350453	0.718346183102525
ATP-Synthesis_fluxfix175594.val	3.95061224087336	0.311194421571299	0.183604736267777	0.108918001648771	0.0155597302588018	0.00311195339594981	0.718345307880859
ATP-Synthesis_fluxfix74510.val	3.83348328259341	0.421957229846477	0.316467859091286	0.0717328202166444	0.00421956090562184	0.0295369896329246	0.718341645970292
ATP-Synthesis_fluxfix164678.val	3.96109114243469	0.297602716246173	0.172609608563825	0.113088982461978	0.00595206261018467	0.00595206261018467	0.718328006823036
ATP-Synthesis_fluxfix147779.val	3.90488009391247	0.362233774945498	0.231829615965118	0.0941807814858293	0.00362233774945496	0.0326010397450948	0.718325599566161
ATP-Synthesis_fluxfix147781.val	3.90522788203753	0.361930294906165	0.231635388739946	0.0941018766756032	0.00723860589812334	0.0289544235924933	0.718304799550769
ATP-Synthesis_fluxfix175593.val	3.95087814134132	0.310970411055852	0.183472570043839	0.108839598001406	0.0186582430106082	0	0.718299183438013
ATP-Synthesis_fluxfix74511.val	3.83300761055852	0.422369864206836	0.316777239766507	0.0718029466061549	0	0.0337896778341741	0.718291609079003
ATP-Synthesis_fluxfix147784.val	3.90557508789553	0.361627322953289	0.231441486690105	0.0940231039678553	0.0108488196885987	0.0253139126067304	0.718283784738947
ATP-Synthesis_fluxfix74991.val	3.93681646069042	0.328068062995982	0.196840916533956	0.104981756537805	0	0.026245389924222	0.718281125812775
ATP-Synthesis_fluxfix164681.val	3.96133822374518	0.297397827999249	0.172490783362261	0.113011131517019	0.00892193052770792	0.00297398259226209	0.718278689166731
ATP-Synthesis_fluxfix55915.val	3.77679894356323	0.457239959189014	0.388654126602124	0.0548686349771815	0.004572399203236	0.00914479840647202	0.718270962480529
ATP-Synthesis_fluxfix147782.val	3.90592171294746	0.361324857811979	0.231247908999666	0.0939444630311141	0.0144529943124791	0.0216794914687187	0.718262556803357
ATP-Synthesis_fluxfix147778.val	3.90626775864951	0.361022898211603	0.231054654855427	0.0938659535350166	0.0180511449105801	0.0180511449105801	0.718241117406687
ATP-Synthesis_fluxfix74990.val	3.93710722300777	0.32781921321489	0.196691523995104	0.104902080566881	0.00327819862296919	0.0229474100299367	0.718240826050804
ATP-Synthesis_fluxfix164680.val	3.9615849645036	0.297193233669742	0.172372118621481	0.112933385701473	0.0118877293467897	0	0.71822936877452
ATP-Synthesis_fluxfix147774.val	3.90661322645291	0.360721442885772	0.230861723446894	0.0937875751503006	0.0216432865731463	0.0144288577154309	0.718219468201784
ATP-Synthesis_fluxfix74992.val	3.93739756394768	0.327570581908139	0.196542392384209	0.104822543757448	0.00655140652806057	0.019654239238421	0.718200515920983
ATP-Synthesis_fluxfix147777.val	3.90695811780411	0.360420490572335	0.230669113966294	0.093709327548807	0.0252294343400635	0.01081261471717	0.718197610831619
ATP-Synthesis_fluxfix94472.val	3.9764013355419	0.276426922078011	0.1575633424332	0.118863579644812	0	0	0.718181235697171
ATP-Synthesis_fluxfix147783.val	3.90730243414471	0.360120040013339	0.230476825608536	0.0936312104034679	0.0288096032010671	0.00720240080026675	0.718175546929383
ATP-Synthesis_fluxfix43.val	3.92727266144818	0.339142788695533	0.206877134204616	0.101742795233233	0	0.0305228592576832	0.718171986956143
ATP-Synthesis_fluxfix74995.val	3.9376874589004	0.327322384172295	0.196393473709941	0.104743120514144	0.00981967368549704	0.0163661162627126	0.718160113195942
ATP-Synthesis_fluxfix165456.val	3.95742532022083	0.302902824466146	0.17568364135267	0.11207404101175	0	0.0151451421017255	0.71815592992686
ATP-Synthesis_fluxfix147775.val	3.90764617691154	0.359820089955022	0.230284857571214	0.0935532233883058	0.0323838080959519	0.00359820089955022	0.718153278118503
ATP-Synthesis_fluxfix175058.val	3.94575669456638	0.317693802895109	0.18743937182402	0.1080158742404	0	0.022238556830689	0.718148940879804
ATP-Synthesis_fluxfix55917.val	3.77622339640836	0.457724426504536	0.389065923991213	0.0549267708853836	0	0.0137317316279383	0.718146741703618
ATP-Synthesis_fluxfix42.val	3.92758072298683	0.33887681384998	0.206714839084441	0.101662978006245	0.00338875904304688	0.0271102377162464	0.718136858342114
ATP-Synthesis_fluxfix147776.val	3.90798934753662	0.359520639147803	0.230093209054593	0.0934753661784289	0.0359520639147803	0	0.718130806012715
ATP-Synthesis_fluxfix42780.val	3.87335998898002	0.391446184374125	0.270097748375137	0.0822037095224762	0.0391447264765119	0	0.718122164065997
ATP-Synthesis_fluxfix74993.val	3.93797691293396	0.3270745768395	0.196244777502864	0.104663815919935	0.0130829917083501	0.0130829917083501	0.718119635451107
ATP-Synthesis_fluxfix42779.val	3.87295490594679	0.391801173897213	0.270342728345573	0.0822782686865188	0.035262153771755	0.00391802309336674	0.718115167559406
ATP-Synthesis_fluxfix165454.val	3.95767936669504	0.302690588480351	0.175560544478694	0.111995513699837	0.00302690957157495	0.0121076207302453	0.718107859409332
ATP-Synthesis_fluxfix42787.val	3.87254908871639	0.392156789252019	0.270588158878018	0.0823529649782067	0.0313725323166351	0.00784313307915877	0.718107771349281
ATP-Synthesis_fluxfix175057.val	3.94603170856592	0.317460369235288	0.187301623842471	0.107936494073325	0.0031746126828308	0.0190476386366601	0.718104946276336
ATP-Synthesis_fluxfix44.val	3.92788832042043	0.338611118016925	0.206552827638499	0.101583300291097	0.0067722269045007	0.0237027631828283	0.718101675180449
ATP-Synthesis_fluxfix42781.val	3.87214253268744	0.39251306960078	0.270834029670401	0.0824277952621277	0.0274758414760326	0.0117754031922187	0.718099952248315
ATP-Synthesis_fluxfix94622.val	3.97370402542889	0.280628833926594	0.159958441256621	0.117864097772411	0	0.00280629489756203	0.718093031018044
ATP-Synthesis_fluxfix42778.val	3.87173524609613	0.392870060587205	0.271080316052541	0.0825027520299585	0.0235721955028226	0.0157147970018818	0.718091676874615
ATP-Synthesis_fluxfix83591.val	3.91089816626193	0.356671161141076	0.224702914658956	0.0963011528383036	0	0.0356670936438162	0.718087944871909
ATP-Synthesis_fluxfix42782.val	3.87132721372401	0.393227687637164	0.271327059972005	0.0825778480483599	0.0196613898083994	0.0196613898083994	0.718082993317557
ATP-Synthesis_fluxfix74989.val	3.93826593115999	0.32682711682207	0.196096313234432	0.104584635026259	0.0163413528996588	0.00980481566172156	0.718079100107444
ATP-Synthesis_fluxfix42786.val	3.87091843757868	0.393585931306333	0.271574266801814	0.0826530849525985	0.015743431820768	0.023615147731152	0.718073909242862
ATP-Synthesis_fluxfix47.val	3.92819542285707	0.338345930807658	0.206391050815239	0.101503737964087	0.0101503737964087	0.0203007682319225	0.718066347188297
ATP-Synthesis_fluxfix42788.val	3.87050891996495	0.393944807131242	0.271821928608899	0.0827284603282615	0.0118183553586363	0.0275760628354442	0.71806441176916
ATP-Synthesis_fluxfix83590.val	3.91123565321181	0.356376926668484	0.224517546872637	0.0962217095807532	0.00356376702150937	0.0320739031935845	0.718063301267844
ATP-Synthesis_fluxfix175059.val	3.94630632297683	0.3172272376652	0.1871640872544	0.107857235726181	0.00634454437897583	0.015861370305644	0.718060925404486
ATP-Synthesis_fluxfix165455.val	3.95793305741127	0.302478649702577	0.175437619985372	0.111917096354888	0.00604958036243158	0.00907435299988539	0.71805978081157
ATP-Synthesis_fluxfix42785.val	3.87009864692148	0.394304415644797	0.272070020948258	0.0828039667355605	0.00788608559219574	0.031544342368783	0.718054446136066
ATP-Synthesis_fluxfix42783.val	3.8696876258772	0.394664697474014	0.272318559016864	0.0828796087996646	0.00394665841211962	0.0355198712453647	0.718044040574966
ATP-Synthesis_fluxfix94621.val	3.97392883509192	0.280446654293497	0.159854598861913	0.11778758233461	0.0028044730969735	0	0.718041458905196
ATP-Synthesis_fluxfix74987.val	3.93855451219186	0.326580044018481	0.195948069519664	0.104505571761131	0.0195948069519664	0.00653159578571984	0.718038491074522
ATP-Synthesis_fluxfix83592.val	3.91157258380361	0.35608317725089	0.224332484671081	0.0961423972879697	0.00712165905836814	0.0284866362334724	0.718038472054219
ATP-Synthesis_fluxfix42784.val	3.86927585159443	0.395025621855316	0.272567559150441	0.0829553914923184	0	0.0395026712125552	0.718033212885095
ATP-Synthesis_fluxfix45.val	3.92850204837481	0.338081141924985	0.206229529570966	0.10142430133159	0.0135232539261806	0.0169040570962493	0.718030917760382
ATP-Synthesis_fluxfix175061.val	3.94658053401423	0.316994460887655	0.187026748943151	0.107778091640218	0.00950984261688686	0.0126797776873992	0.718016858548043
ATP-Synthesis_fluxfix83595.val	3.91190895941191	0.355789911689842	0.224147727299259	0.0960632156363711	0.0106736906262635	0.024905278127948	0.718013458730077
ATP-Synthesis_fluxfix165458.val	3.95818639164794	0.302267008735626	0.175314868222331	0.11183878919994	0.00906800377541866	0.00604534753793699	0.71801169480649
ATP-Synthesis_fluxfix74988.val	3.93884265458331	0.326333398261289	0.195800035040773	0.104426620088401	0.0228434026881018	0.00326334044401406	0.717997792402922
ATP-Synthesis_fluxfix41.val	3.92880819247271	0.337816768776194	0.2060682619244	0.101344989419206	0.0168908384388097	0.0135126789937782	0.717995382248339
ATP-Synthesis_fluxfix83593.val	3.91224477997854	0.355497159207953	0.223963264948047	0.0959841604220497	0.014219898014408	0.0213298358234487	0.717988248241644
ATP-Synthesis_fluxfix69192.val	3.84742252024177	0.412371352064139	0.301031090017132	0.0742267410209742	0.037113521026032	0	0.717984557341902
ATP-Synthesis_fluxfix175060.val	3.94685434130818	0.316762026846474	0.186889612846374	0.107699064084593	0.0126704803263005	0.00950286958920599	0.717972751781352
ATP-Synthesis_fluxfix93961.val	3.97092344871091	0.2849604503634	0.162427481233687	0.116833762396429	0	0.00569920673328325	0.71797152028165
ATP-Synthesis_fluxfix165457.val	3.95843937308842	0.302055662502336	0.175192287404816	0.111760591096442	0.0120822236970168	0.00302056030406139	0.717963601227321
ATP-Synthesis_fluxfix83589.val	3.91258004971333	0.355204857767194	0.223779114995437	0.0959052390927089	0.0177602518395243	0.0177602518395243	0.717962871189883
ATP-Synthesis_fluxfix38.val	3.9291138600099	0.337552807165173	0.205907245315914	0.101265800968102	0.020253180784345	0.0101265800968102	0.717959741236712
ATP-Synthesis_fluxfix74994.val	3.93913036625706	0.326086979678649	0.195652266068096	0.104347810018896	0.0260869035916575	0	0.717957089385487
ATP-Synthesis_fluxfix69199.val	3.84697097522827	0.412765292016752	0.301318754170493	0.0742976718095892	0.03302122095079	0.0041276450858799	0.717949986314537
ATP-Synthesis_fluxfix83585.val	3.91291476856152	0.354913036611214	0.223595267622309	0.0958264474401606	0.0212947884573403	0.0141965330914024	0.717937314470096
ATP-Synthesis_fluxfix9295.val	3.74934487251574	0.47161581134611	0.424454272656926	0.0471615386891839	0	0	0.717932620746734
ATP-Synthesis_fluxfix175056.val	3.94712774897358	0.316529932048561	0.186752676903144	0.107620151871652	0.0158265050062985	0.00633059826746585	0.717928605185213
ATP-Synthesis_fluxfix40.val	3.92941904842283	0.337289245838001	0.205746485431154	0.101186738774498	0.0236102321891666	0.0067457894431827	0.717924002424928
ATP-Synthesis_fluxfix93959.val	3.97115355705098	0.284772617752054	0.162320407376789	0.11675674438531	0.00284773299497764	0.00284773299497764	0.717920520715166
ATP-Synthesis_fluxfix165453.val	3.95869200100492	0.30184461161071	0.17506987788547	0.111682502269355	0.0150922314558849	0	0.71791550074104
ATP-Synthesis_fluxfix69193.val	3.84651857549781	0.413160075812754	0.301606924411296	0.0743687273867154	0.0289212086245689	0.00826321539017361	0.717914763592054
ATP-Synthesis_fluxfix83588.val	3.91324893934506	0.354621664179711	0.22341173109556	0.0957477890073546	0.0248235008537586	0.0106386432230394	0.717911593990778
ATP-Synthesis_fluxfix46.val	3.92972376221168	0.337026175140281	0.205585949566352	0.10110778675458	0.0269621861137279	0.00337025270562102	0.717888122663195
ATP-Synthesis_fluxfix83594.val	3.91358256049771	0.354330800062057	0.223228486633635	0.095669255745064	0.0283464461466858	0.00708661153667141	0.717885682282034
ATP-Synthesis_fluxfix175054.val	3.94740075428297	0.316298191134127	0.186615938740845	0.107541353634125	0.0189779078902502	0.00316299086890633	0.717884414723348
ATP-Synthesis_fluxfix69191.val	3.84606531043687	0.413555595081834	0.301895653543844	0.0744399207725732	0.0248133471769449	0.0124066735884724	0.717878958546624
ATP-Synthesis_fluxfix93960.val	3.97138336497796	0.28458500851231	0.162213479346252	0.1166798312668	0.00569169789925749	0	0.71786954868563
ATP-Synthesis_fluxfix83586.val	3.9139156348203	0.354040412692494	0.223045542523122	0.0955908512046768	0.0318636170682257	0.00354040189646952	0.717859595267109
ATP-Synthesis_fluxfix39.val	3.9300279995234	0.336763394783009	0.205425703685748	0.101028977349762	0.0303087137474989	0	0.717852197024049
ATP-Synthesis_fluxfix69194.val	3.84561117672061	0.413951872339891	0.302184936008471	0.0745112505962888	0.0206976132590154	0.0165580724761162	0.717842555272709
ATP-Synthesis_fluxfix175055.val	3.94767336287179	0.316066750028719	0.186479410488855	0.107462676361823	0.0221246631780397	0	0.717840201073518
ATP-Synthesis_fluxfix83587.val	3.91424816365615	0.35375050089984	0.222862898026171	0.095512575069974	0.0353750278036941	0	0.717833334382171
ATP-Synthesis_fluxfix165234.val	3.9541489104091	0.307955424129361	0.178614138850464	0.110864009843094	0	0.0184772754358028	0.71783010671668
ATP-Synthesis_fluxfix93789.val	3.96805568498458	0.289427897366893	0.164973935813707	0.115771119353012	0	0.00868284220017271	0.717813007279923
ATP-Synthesis_fluxfix69198.val	3.84515616852479	0.41434891266914	0.302474775515196	0.0745827177726591	0.0165739540869673	0.0207174652943173	0.717805549914093
ATP-Synthesis_fluxfix165232.val	3.95440951944452	0.307736091798937	0.178486895047188	0.110785030886839	0.00307736395226658	0.0153868019126434	0.717783514016993
ATP-Synthesis_fluxfix69200.val	3.84470028998343	0.414746712462254	0.302765169430669	0.0746543216523672	0.0124424071264058	0.0248848142528115	0.717767939413336
ATP-Synthesis_fluxfix93787.val	3.96829132053754	0.289234118124748	0.16486348162271	0.115693607682663	0.00289234843524067	0.00578468038413316	0.717762737384066
ATP-Synthesis_fluxfix35678.val	3.91706210453091	0.350991149616525	0.217614543228282	0.0982775567109543	0	0.0350990496772898	0.717753317998913
ATP-Synthesis_fluxfix165233.val	3.95466976344931	0.307517031190952	0.178359839921746	0.110706169041029	0.0061503466880536	0.0123006755401232	0.717736916315388
ATP-Synthesis_fluxfix69197.val	3.84424353525943	0.41514527681268	0.303056121473109	0.074726063152232	0.00830291947683522	0.0290601727105051	0.717729719891056
ATP-Synthesis_fluxfix35677.val	3.91738921693543	0.350706208537002	0.217437879734244	0.0981977731804206	0.00350705556223361	0.0315635000601025	0.717725180899378
ATP-Synthesis_fluxfix94662.val	3.86568253329877	0.398524078915099	0.278966938930651	0.0797047599896317	0.0398523799948159	0	0.717713844362261
ATP-Synthesis_fluxfix93788.val	3.96852663943336	0.289040599291447	0.164753175864785	0.115616200175817	0.00578081000879082	0.00289041324205421	0.717712481899711
ATP-Synthesis_fluxfix10957.val	3.81649254772923	0.434432649014196	0.338857382194442	0.0651649854550489	0.0304102813647052	0	0.717709514562656
ATP-Synthesis_fluxfix94661.val	3.86526302915751	0.398892010615047	0.279224549835054	0.0797783630315729	0.0359001795968429	0.00398891815157864	0.717698273461593
ATP-Synthesis_fluxfix35679.val	3.9177157988705	0.350421743694879	0.217261498037221	0.0981181169130834	0.00700844312983448	0.0280336856147387	0.717696878712283
ATP-Synthesis_fluxfix126075.val	3.80474631751226	0.44189852700491	0.353518821603929	0.0618657937806874	0.0265139116202946	0	0.717691974437613
ATP-Synthesis_fluxfix69195.val	3.84378589924491	0.415544590430841	0.303347642625501	0.074797944980383	0.0041554380172697	0.033243564807686	0.717690899964451
ATP-Synthesis_fluxfix165236.val	3.95492963771255	0.307298269991013	0.178232968790445	0.110627421398541	0.00921893990101386	0.00921893990101386	0.717690305375948
ATP-Synthesis_fluxfix94669.val	3.86484276729249	0.399260788302963	0.279482557401725	0.0798520794054767	0.0319409435552137	0.00798520794054767	0.717682130003261
ATP-Synthesis_fluxfix35682.val	3.91804185119612	0.350137726017416	0.217085407063459	0.0980385919401504	0.0105041333001203	0.0245095937136858	0.717668426730594
ATP-Synthesis_fluxfix94663.val	3.86442171014537	0.399630082255274	0.27974112191915	0.0799259549080079	0.027974112191915	0.0119888932362012	0.717665625556137
ATP-Synthesis_fluxfix93790.val	3.96876164498716	0.28884733814073	0.164643016985964	0.115538895741968	0.00866542541279846	0	0.717662240497981
ATP-Synthesis_fluxfix69196.val	3.8433273815269	0.415944772214427	0.303639686752929	0.0748699557611032	0	0.037435129700395	0.717651401310051
ATP-Synthesis_fluxfix94660.val	3.86399987745327	0.400000129111174	0.280000135177844	0.0799999586222027	0.0240000155866742	0.016000019724454	0.717648606667915
ATP-Synthesis_fluxfix175604.val	3.94211313733812	0.323256485194915	0.190721354873203	0.10667464965039	0	0.0258604806713223	0.717648111180189
ATP-Synthesis_fluxfix165235.val	3.95518914001358	0.30707984553496	0.178106272295535	0.110548782151116	0.0122831881219977	0.00614160296631246	0.717643667798327
ATP-Synthesis_fluxfix35680.val	3.91836737177763	0.349854199797932	0.216909593896877	0.0979591924285505	0.0139941610508103	0.0209912524216952	0.717639805758915
ATP-Synthesis_fluxfix74951.val	3.9328901307955	0.334003330272317	0.200401958082998	0.103541078476868	0	0.0300602937124498	0.71763842684571
ATP-Synthesis_fluxfix10956.val	3.81598569588659	0.434869967245849	0.339198490330536	0.0652305832784845	0.0260921993915448	0.00434869424528263	0.717637021987472
ATP-Synthesis_fluxfix94664.val	3.86357726402744	0.400370842662638	0.280259634705388	0.0800741012702152	0.0200185533435173	0.0200185533435173	0.717631124305252
ATP-Synthesis_fluxfix93672.val	3.96509672360667	0.294037501068517	0.167601334043924	0.114674676367527	0	0.011761490657066	0.717613384024946
ATP-Synthesis_fluxfix94668.val	3.86315386653258	0.400742243993989	0.280519615678932	0.0801483814740901	0.0160297043467796	0.0240445424941885	0.717613164540964
ATP-Synthesis_fluxfix35676.val	3.91869236935778	0.349571114987052	0.216734067884692	0.0978799225996093	0.0174785622513746	0.0174785622513746	0.717611037277303
ATP-Synthesis_fluxfix175603.val	3.94239568758986	0.323014807763611	0.19057874267905	0.106594883512732	0.00323015722541575	0.0226110243464131	0.717606453258594
ATP-Synthesis_fluxfix126076.val	3.80421871800122	0.442351013721075	0.353880810976859	0.0619291419209503	0.0221175506860536	0.00442351013721073	0.717604246083163
ATP-Synthesis_fluxfix74950.val	3.93318920211325	0.333745248385558	0.200247145026392	0.103461091679351	0.00333745909201136	0.0266995525878038	0.717601248466624
ATP-Synthesis_fluxfix165231.val	3.95544827565614	0.306861717891807	0.17797975828958	0.110470256172759	0.015343083224894	0.00306862020457395	0.717597017620156
ATP-Synthesis_fluxfix94670.val	3.86272968093885	0.401114318414098	0.280780087469289	0.0802228019112004	0.01203342028668	0.0280780087469289	0.717594735160734
ATP-Synthesis_fluxfix35672.val	3.91901684302474	0.349288458303133	0.216558834186236	0.0978007847833483	0.0209573079313056	0.0139715314022426	0.7175821296353
ATP-Synthesis_fluxfix94667.val	3.86230470537815	0.401487158725909	0.281041016728956	0.0802973530536968	0.00802973530536968	0.0321190536378855	0.717575778400898
ATP-Synthesis_fluxfix175605.val	3.94267781590132	0.322773478708584	0.190436347296284	0.106515238642452	0.00645546843155361	0.0193664243382956	0.717564744330394
ATP-Synthesis_fluxfix93670.val	3.96533811997655	0.293837515281381	0.16748733262675	0.114596675343882	0.00293838101487045	0.00881512629587807	0.7175640053771
ATP-Synthesis_fluxfix74952.val	3.93348779267257	0.333487699296063	0.200092543542472	0.103381214194458	0.00666974478166427	0.0233441967774696	0.717563928183413
ATP-Synthesis_fluxfix10958.val	3.81547782257883	0.435308166810647	0.339540285906315	0.0652963133020714	0.0217654151313381	0.00870615247092379	0.717563710572375
ATP-Synthesis_fluxfix94665.val	3.86187895031725	0.401860500311801	0.281302493682532	0.0803720606800109	0.00401860303400056	0.0361673429152568	0.717556445152041
ATP-Synthesis_fluxfix35675.val	3.91934079024741	0.349006246118319	0.216383889471301	0.097721777475803	0.0244303902729783	0.0104701888982368	0.717553077502563
ATP-Synthesis_fluxfix165230.val	3.95570704496223	0.306643863221618	0.177853433554402	0.110391847672882	0.0183985819943358	0	0.717550364891488
ATP-Synthesis_fluxfix94666.val	3.86145239127361	0.402234729677649	0.281564395243674	0.0804468896226509	0	0.0402234448113256	0.717536511974455
ATP-Synthesis_fluxfix68691.val	3.76490341461717	0.46451596173162	0.40412881194268	0.0510968345955965	0.0092903151933443	0	0.717532559927555
ATP-Synthesis_fluxfix74955.val	3.93378594160038	0.333230413289492	0.199938207986054	0.103301474105531	0.00999691039930271	0.0199938207986054	0.717526569972626
ATP-Synthesis_fluxfix35681.val	3.91966421483313	0.348724517412694	0.216209217660188	0.0976428934151707	0.0278979077731295	0.00697449856420412	0.717523861295621
ATP-Synthesis_fluxfix175608.val	3.94295952655572	0.322532494394016	0.190294166554527	0.106435713825611	0.00967598263388132	0.0161266313799966	0.717522984569982
ATP-Synthesis_fluxfix126080.val	3.80369003690038	0.44280442804428	0.354243542435424	0.0619926199261992	0.0177121771217712	0.0088560885608856	0.717515614054976
ATP-Synthesis_fluxfix93671.val	3.96557919085615	0.293637776766664	0.167373491248373	0.114518783820541	0.00587275084887555	0.00587275084887555	0.717514641882055
ATP-Synthesis_fluxfix35673.val	3.91998711952328	0.348443227501569	0.216034831295849	0.0975641382660126	0.0313598321457368	0.00348442579397077	0.717494502810289
ATP-Synthesis_fluxfix10962.val	3.81496892471495	0.435747250375525	0.339882771001982	0.0653621759258494	0.0174299022508008	0.0130724011968928	0.717489576036311
ATP-Synthesis_fluxfix74953.val	3.93408362517575	0.332973568105612	0.199784100906547	0.103221852063083	0.0133189467199065	0.0166486684160755	0.71748910600081
ATP-Synthesis_fluxfix175606.val	3.94324081718	0.322291856877924	0.190152201642845	0.106356309727279	0.0128916727538993	0.0128916727538993	0.717481175132037
ATP-Synthesis_fluxfix28376.val	3.82784791631937	0.427215330124474	0.324683767780757	0.0683543748958118	0.0341771874479059	0	0.717468696406801
ATP-Synthesis_fluxfix93674.val	3.96581993156125	0.293438334182841	0.167259799469981	0.114440994655155	0.00880315086178424	0.0029343891959214	0.717465277875559
ATP-Synthesis_fluxfix35674.val	3.92030950190317	0.348162406651981	0.215860722344729	0.09748550840027	0.0348161759069813	0	0.717464989932819
ATP-Synthesis_fluxfix74949.val	3.93438084842931	0.332717120093237	0.199630232129895	0.103142353143857	0.0166358460231502	0.0133086887963341	0.717451554628233
ATP-Synthesis_fluxfix165276.val	3.95076114402973	0.3131797377666	0.181644240638859	0.109612853725038	0	0.0219226434027038	0.717443035997433
ATP-Synthesis_fluxfix175602.val	3.94352168613057	0.322051605092492	0.190010441874288	0.10627702037001	0.01610258690499	0.00966155594320286	0.71743930079102
ATP-Synthesis_fluxfix126081.val	3.80316027088037	0.44325877282988	0.354607018263903	0.0620562281961831	0.0132977631848964	0.0132977631848964	0.717426073908323
ATP-Synthesis_fluxfix93673.val	3.96606034812258	0.293239137786257	0.167146267085893	0.114363314549106	0.0117295561512594	0	0.717415929564926
ATP-Synthesis_fluxfix10963.val	3.81445899521005	0.436187224053422	0.340225950385634	0.0654281720667605	0.0130856003907571	0.0174475012102711	0.717414613500768
ATP-Synthesis_fluxfix74946.val	3.93467761598646	0.332461065261558	0.199476599261615	0.103062976110701	0.0199476599261615	0.00997382996308076	0.717413916301406
ATP-Synthesis_fluxfix28370.val	3.82736073958438	0.427638269006971	0.325005152046371	0.0684220346397143	0.0299346970307765	0.00427638529011094	0.717409776651878
ATP-Synthesis_fluxfix165275.val	3.95102864321327	0.312952779274408	0.181512667885058	0.109533456409902	0.00312953251207345	0.0187771224673735	0.717398242706641
ATP-Synthesis_fluxfix175600.val	3.94380213858673	0.321811697080971	0.189868896151313	0.106197850733145	0.0193087173941078	0.00643623280240607	0.717397377905422
ATP-Synthesis_fluxfix68690.val	3.76430589866194	0.465016001987772	0.404563811688005	0.0511518346583962	0.00465017782068543	0.00465017782068543	0.717389964394917
ATP-Synthesis_fluxfix9164.val	3.79258980969825	0.449625036748902	0.368692407728221	0.058451388244009	0.022481240776673	0	0.717382726015186
ATP-Synthesis_fluxfix74948.val	3.93497392664879	0.332205443804061	0.199323190539624	0.102983714886536	0.0232544386706862	0.00664409970721444	0.717376174422892
ATP-Synthesis_fluxfix93846.val	3.96204182841141	0.298796465806645	0.170313952979823	0.1135426920912	0	0.014939820735623	0.717368161778086
ATP-Synthesis_fluxfix175601.val	3.94408217218922	0.321572134889512	0.189727565656095	0.106118801477898	0.0225100372997017	0.00321573045581828	0.717355407618787
ATP-Synthesis_fluxfix165277.val	3.95129573722822	0.31272627240045	0.18138126229735	0.109454159970811	0.00625453379154708	0.0156363163407415	0.717353377268169
ATP-Synthesis_fluxfix339.val	3.92303267759384	0.34548933847578	0.21074853018999	0.100191958737623	0	0.0345488495481659	0.717352717376529
ATP-Synthesis_fluxfix28369.val	3.82687259078834	0.42806200930323	0.325327194738511	0.06848983299952	0.0256837361738992	0.00856124539129974	0.717350145910004
ATP-Synthesis_fluxfix10961.val	3.81394803890295	0.436628083669338	0.340569820800768	0.0654943010985542	0.00873255077515252	0.0218314109948635	0.717338819835205
ATP-Synthesis_fluxfix74954.val	3.93526978158851	0.33195009810135	0.199170054877408	0.102904594743346	0.0265559409269695	0.00331950755362531	0.717338400922415
ATP-Synthesis_fluxfix126078.val	3.80262941659819	0.443714050944945	0.354971240755957	0.0621199671322925	0.00887428101889893	0.0177485620377979	0.717335621192054
ATP-Synthesis_fluxfix338.val	3.92334988789993	0.345213318320558	0.210580106486811	0.100111888424895	0.0034521239176809	0.0310691994911706	0.717321565917445
ATP-Synthesis_fluxfix93844.val	3.96228924261395	0.298589943103209	0.170196235061348	0.113464213439644	0.00298590572829278	0.0119435888739241	0.717319872156457
ATP-Synthesis_fluxfix175607.val	3.94436179118959	0.321332914909021	0.18958644823429	0.106039871399299	0.025706595275432	0	0.717313390080198
ATP-Synthesis_fluxfix165279.val	3.95156245123004	0.312500039889701	0.181250057936037	0.109374984961386	0.00937499612168938	0.0125000008705878	0.717308501062799
ATP-Synthesis_fluxfix73561.val	3.98038419124668	0.273003063665136	0.152881740113555	0.120121323551582	0	0	0.717308395712178
ATP-Synthesis_fluxfix74947.val	3.93556518253766	0.33169526152591	0.199017117112122	0.102825576846969	0.0298525675668182	0	0.717300490056291
ATP-Synthesis_fluxfix340.val	3.92366659167883	0.344937752635464	0.210411947257386	0.100031943845634	0.00689875547353318	0.0275951060589115	0.71729027430369
ATP-Synthesis_fluxfix28371.val	3.82638347363424	0.428486590188125	0.325649876278149	0.0685577658533337	0.0214243425354013	0.0128546055212408	0.717289773114282
ATP-Synthesis_fluxfix9168.val	3.79204031111395	0.450093492470274	0.369076541292212	0.0585122876268435	0.0180037382225048	0.00450092532871268	0.717278055520569
ATP-Synthesis_fluxfix93845.val	3.96253631362898	0.298383706866824	0.170078680429062	0.113385843645601	0.0059676697152908	0.00895151307687021	0.717271581994262
ATP-Synthesis_fluxfix165278.val	3.95182877919611	0.312274146789772	0.181119039912924	0.109295922397374	0.0124909651471147	0.00936821933236005	0.717263590830074
ATP-Synthesis_fluxfix10959.val	3.81343604869165	0.437069835350993	0.340914387027006	0.0655605639403897	0.00437069289887975	0.026224191484717	0.717262190148979
ATP-Synthesis_fluxfix343.val	3.92398280855055	0.344662459849729	0.21024409567272	0.099952145523768	0.0103398676984131	0.0241263509548274	0.717258920681326
ATP-Synthesis_fluxfix68692.val	3.76370708672269	0.465517072920352	0.404999778515747	0.0512069569961955	0	0.00931033740840923	0.717246236630624
ATP-Synthesis_fluxfix126077.val	3.80209747069711	0.444170265268351	0.355336212214681	0.0621838371375695	0.00444170265268353	0.0222085132634177	0.717244251448764
ATP-Synthesis_fluxfix74097.val	3.9777806112321	0.27710071632042	0.155176417277783	0.119153298241666	0	0.00277100080097109	0.717230386225665
ATP-Synthesis_fluxfix28375.val	3.82589338523777	0.428912014165394	0.325973198568124	0.0686258336017532	0.0171564909977581	0.0171564909977581	0.717228654187363
ATP-Synthesis_fluxfix341.val	3.92429850835339	0.34438772676583	0.210076482866067	0.0998724607193569	0.0137755132721629	0.0206632699082444	0.717227384442061
ATP-Synthesis_fluxfix93848.val	3.96278304498081	0.298177754155642	0.16996128740611	0.113307581591169	0.0089453344942434	0.00596355066411935	0.717223291081187
ATP-Synthesis_fluxfix165274.val	3.95209472040688	0.312048593685004	0.180988208589722	0.10921697249705	0.0156024323990733	0.00624098019915765	0.717218647385632
ATP-Synthesis_fluxfix337.val	3.92461370885862	0.344113387137869	0.209909148521731	0.0997929082987162	0.0172056651587105	0.0172056651587105	0.717195737327555
ATP-Synthesis_fluxfix10960.val	3.81292302143485	0.437512481808728	0.341259651178415	0.0656269609988185	0	0.0306258696314951	0.717184720123852
ATP-Synthesis_fluxfix74096.val	3.97799998214031	0.276923088056807	0.155076945439814	0.119076918094579	0.00276922452241331	0	0.717179221365165
ATP-Synthesis_fluxfix93847.val	3.96302943456246	0.297972086728404	0.169844056994976	0.11322942794467	0.0119188746372452	0.00297972715151415	0.717175000305333
ATP-Synthesis_fluxfix165272.val	3.9523602810774	0.311823315529061	0.18085757871099	0.109138144157989	0.0187093548024945	0.00311823785758765	0.717173695104793
ATP-Synthesis_fluxfix9169.val	3.79148966631133	0.450562925359843	0.36946147613386	0.058573314041834	0.0135168958889478	0.0090112392952001	0.717172393763891
ATP-Synthesis_fluxfix28377.val	3.82540232270315	0.429338283748736	0.32629716351885	0.0686940366469692	0.012880156343594	0.0214669272393233	0.717166785040323
ATP-Synthesis_fluxfix333.val	3.92492840580586	0.343839513134272	0.209742072599305	0.0997134787344358	0.0206303770803185	0.0137535847202123	0.717163948306818
ATP-Synthesis_fluxfix126079.val	3.80156442980651	0.444627418690818	0.355701934952654	0.0622478386167147	0	0.0266776451214491	0.717151960215026
ATP-Synthesis_fluxfix336.val	3.9252426039743	0.343566032222251	0.209575274835342	0.0996341814094698	0.0240496010884547	0.0103069748889846	0.717132050796952
ATP-Synthesis_fluxfix165273.val	3.95262545448266	0.311598473364656	0.180727107322416	0.109059411459498	0.0218119545827424	0	0.717128671476587
ATP-Synthesis_fluxfix93843.val	3.96327548588661	0.297766701653003	0.169726987524358	0.113151381591901	0.0148883325367454	0	0.717126709451158
ATP-Synthesis_fluxfix163635.val	3.85772282466051	0.405862285648373	0.288162162296291	0.0771139236034615	0.0405861997486211	0	0.71712631302466
ATP-Synthesis_fluxfix74253.val	3.97509768139862	0.281323263018235	0.157541026029883	0.118155769522412	0	0.00562646746593906	0.717121591118247
ATP-Synthesis_fluxfix28511.val	3.89273905919311	0.376110011511549	0.244471434141077	0.0902664320993438	0	0.0413721452711285	0.717110434379834
ATP-Synthesis_fluxfix28374.val	3.82491028312311	0.429765401461845	0.326621773048332	0.068762375392773	0.00859531325518527	0.0257859397655558	0.717104161572707
ATP-Synthesis_fluxfix28510.val	3.89311072545663	0.37578277717935	0.244258795396226	0.090187919282944	0.00375782386365278	0.0375782386365278	0.717101796649052
ATP-Synthesis_fluxfix163634.val	3.85728811926362	0.406244034500738	0.288433101530821	0.0771864285682571	0.0365620683831485	0.00406243601851086	0.717100955322176
ATP-Synthesis_fluxfix342.val	3.92555630118736	0.34329309655218	0.209408707436843	0.0995549936025494	0.027463533162927	0.00686586234986102	0.717099974703344
ATP-Synthesis_fluxfix28512.val	3.89348173004332	0.375456283533853	0.244046479357019	0.0901095256194714	0.00750911493263198	0.0337911636247315	0.71709278030876
ATP-Synthesis_fluxfix28515.val	3.8938521059698	0.375130185144296	0.243834578891914	0.0900312853988402	0.0112538923872616	0.0300104284662801	0.717083558689093
ATP-Synthesis_fluxfix147792.val	3.8995377503852	0.369799691833589	0.236671802773497	0.0924499229583976	0	0.0406779661016948	0.717076420113655
ATP-Synthesis_fluxfix163642.val	3.8568525749426	0.406626332757835	0.28870463563009	0.0772590927224257	0.032530083524256	0.00813252088106399	0.717075184872403
ATP-Synthesis_fluxfix28513.val	3.89422184009497	0.374804667614428	0.243623040039955	0.0899531786969924	0.0149921964494987	0.0262362524279827	0.717074039595313
ATP-Synthesis_fluxfix94657.val	3.95888642377826	0.303711985657545	0.173115828362485	0.112373465854141	0	0.0182226914409202	0.717072296937765
ATP-Synthesis_fluxfix74251.val	3.97532214098791	0.281140169547666	0.157438502503741	0.118078876877806	0.00281139508305956	0.00281139508305956	0.717070907085806
ATP-Synthesis_fluxfix334.val	3.92586950173244	0.34302044297406	0.209242452637811	0.0994759544085417	0.0308718407046354	0.00343019522307268	0.717067844342859
ATP-Synthesis_fluxfix9166.val	3.79093786717074	0.451033342339685	0.369847217929265	0.0586344683888518	0.00902064761473835	0.0135310084068293	0.717065735328867
ATP-Synthesis_fluxfix175236.val	3.93833971192329	0.329017439517772	0.194120318433533	0.10528561946975	0	0.0296115016144879	0.717064749759108
ATP-Synthesis_fluxfix28509.val	3.89459092133265	0.374479819513635	0.24341184130385	0.0898751975764617	0.0187239934098002	0.0224687872235233	0.717064182839001
ATP-Synthesis_fluxfix147791.val	3.89989736572016	0.369483407458092	0.236469380773179	0.0923708518645228	0.00369483407458092	0.0369483407458092	0.71706227909256
ATP-Synthesis_fluxfix28505.val	3.89495936798296	0.374155482676392	0.243201022395481	0.0897973567001057	0.0224493270149754	0.0187077765658298	0.717054067026509
ATP-Synthesis_fluxfix163636.val	3.85641622022395	0.407009436083965	0.288976638934521	0.0773318824387111	0.0284906402975128	0.0122102744132197	0.717048828996242
ATP-Synthesis_fluxfix147793.val	3.90025636643308	0.369167663647241	0.236267304734233	0.09229191591181	0.00738335327294479	0.0332250897282517	0.717047883804231
ATP-Synthesis_fluxfix28508.val	3.89532717459068	0.373831662027769	0.242990586392814	0.089719657204405	0.026168142229815	0.0149532762007342	0.717043694240835
ATP-Synthesis_fluxfix28372.val	3.82441726357872	0.430193369838473	0.326947029082221	0.0688308502445637	0.00430193631396095	0.0301135541977267	0.717040779672697
ATP-Synthesis_fluxfix335.val	3.92618220347383	0.34274823725315	0.209076458176655	0.0993970389817636	0.0342747400947318	0	0.717035583109821
ATP-Synthesis_fluxfix147796.val	3.90061475409837	0.368852459016395	0.236065573770492	0.0922131147540984	0.0110655737704918	0.0295081967213114	0.717033236136371
ATP-Synthesis_fluxfix28514.val	3.89569435230994	0.37350848943644	0.242780476861005	0.0896420782518659	0.029880692750622	0.0112052415729475	0.717032989783949
ATP-Synthesis_fluxfix116661.val	3.88570421142657	0.38263951024905	0.252541995950934	0.0880070974589612	0	0.0420904168391542	0.717027541293738
ATP-Synthesis_fluxfix175235.val	3.93863016567771	0.328767073805473	0.193972579752352	0.105205489998022	0.00328768004873856	0.0263013240063606	0.717025801568389
ATP-Synthesis_fluxfix94655.val	3.95914011819087	0.303498640748914	0.172994202045658	0.112294515414484	0.00303499298126882	0.0151749303075037	0.717025297819576
ATP-Synthesis_fluxfix116660.val	3.886088550862	0.382300803454632	0.252318532803243	0.0879292239039382	0.00382300424976834	0.0382300424976834	0.717025174738142
ATP-Synthesis_fluxfix116662.val	3.88647219590653	0.381962871854159	0.252095414753212	0.0878514706102731	0.00763924735326658	0.034376739137407	0.717022381207574
ATP-Synthesis_fluxfix28506.val	3.89606089398471	0.373185892377675	0.242570725740076	0.0895646316357343	0.0335868278274225	0.00746370717444158	0.717021998570906
ATP-Synthesis_fluxfix163633.val	3.85597904250603	0.407393261973068	0.289249155258556	0.0774048094421208	0.0244435783634347	0.0162957189089565	0.717021940871256
ATP-Synthesis_fluxfix74252.val	3.9755463058208	0.280957337712688	0.157336107860417	0.118002080895313	0.00561914895695928	0	0.717020240054177
ATP-Synthesis_fluxfix116665.val	3.88685517794325	0.381625361150238	0.251872740877884	0.0877738721048297	0.0114487495002338	0.0305299986672902	0.717019344935722
ATP-Synthesis_fluxfix147794.val	3.90097253028493	0.368537792185632	0.235864186998805	0.0921344480464084	0.0147415116874254	0.0257976454529944	0.717018337965903
ATP-Synthesis_fluxfix116663.val	3.88723747008523	0.381288637686486	0.251650403736025	0.0876963909459486	0.0152515495338659	0.0266902934706464	0.717015877711583
ATP-Synthesis_fluxfix116659.val	3.88761910039021	0.380952334347202	0.251428509994874	0.087619064305564	0.0190476204887878	0.0228571395579751	0.7170121720193
ATP-Synthesis_fluxfix28507.val	3.89642679524172	0.372863701935554	0.242361396563654	0.0894873408145944	0.0372863314157318	0.00372863314157318	0.717010815726128
ATP-Synthesis_fluxfix116655.val	3.88800005225105	0.380616693941271	0.251206987353986	0.0875418669880541	0.0228370011340622	0.0190308384651684	0.717008103512809
ATP-Synthesis_fluxfix116658.val	3.88838033739972	0.380281705960022	0.250985829053085	0.0874647966375642	0.0266198080151993	0.0152112722541742	0.717003674613155
ATP-Synthesis_fluxfix147790.val	3.90132969655643	0.36822366177975	0.23566314353904	0.0920559154449376	0.0184111830889875	0.022093419706785	0.717003191158915
ATP-Synthesis_fluxfix91052.val	3.83883283704416	0.42023339527446	0.31097256323627	0.0714397269522686	0.0378211050859217	0	0.71700136945002
ATP-Synthesis_fluxfix28504.val	3.89679207304355	0.372542217359644	0.242152368638058	0.0894101612245986	0.040979687496987	0	0.716999273779657
ATP-Synthesis_fluxfix116664.val	3.88875994621111	0.379947151366547	0.250765122409573	0.0873878836828999	0.030395742017509	0.0113984032565659	0.716999013635972
ATP-Synthesis_fluxfix163637.val	3.85554103945824	0.407777812471292	0.289522186054959	0.0774778741214233	0.0203888761474553	0.0203888761474553	0.716994517193229
ATP-Synthesis_fluxfix116656.val	3.88913889618968	0.379613355885606	0.250544734710186	0.087311081875479	0.0341652822040198	0.00759225709592276	0.716993933966603
ATP-Synthesis_fluxfix116657.val	3.88951717103821	0.379279992985805	0.250324797873879	0.0872344371870793	0.0379279617498611	0.00379279617498611	0.716988626422423
ATP-Synthesis_fluxfix164714.val	3.94725665719948	0.318584047358448	0.184778740076751	0.108318590884172	0	0.0254867163975263	0.71698796307043
ATP-Synthesis_fluxfix147786.val	3.90168625447113	0.367910066428207	0.235462442514052	0.0919775166070522	0.0220746039856924	0.0183955033214104	0.71698779757077
ATP-Synthesis_fluxfix175237.val	3.93892017788841	0.328517075996708	0.193825069604781	0.105125484476754	0.00657034035698375	0.0229961815581896	0.716986785501753
ATP-Synthesis_fluxfix116654.val	3.88989479186524	0.378947368421052	0.250105183124237	0.0871579047410494	0.0416842805557672	0	0.716982914030703
ATP-Synthesis_fluxfix73564.val	3.97233172231554	0.285676476625476	0.159978816671622	0.117127370774411	0	0.00857028917944213	0.716978641410854
ATP-Synthesis_fluxfix94656.val	3.95939346095937	0.303285557141178	0.17287275425927	0.11221568086304	0.00606570733962299	0.012131414679246	0.716978301625171
ATP-Synthesis_fluxfix28373.val	3.82392326176586	0.430622148151465	0.327272950413375	0.0688994651587262	0	0.0344497325793632	0.716976663578418
ATP-Synthesis_fluxfix147789.val	3.90204220558203	0.367597004765147	0.235262083049694	0.0918992511912865	0.0257317903335603	0.0147038801906058	0.716972159046126
ATP-Synthesis_fluxfix163641.val	3.85510220874122	0.408163089632518	0.289795732781983	0.0775510768668557	0.0163265119934714	0.0244897679902071	0.716966554643834
ATP-Synthesis_fluxfix9165.val	3.79038491913649	0.451504738768482	0.370233762872546	0.0586957500645248	0.00451503776160698	0.0180601880698042	0.716958077424653
ATP-Synthesis_fluxfix147795.val	3.90239755143684	0.367284475429349	0.235062064274783	0.0918211188573372	0.0293827580343479	0.0110185342628805	0.716956277418972
ATP-Synthesis_fluxfix91059.val	3.83836430652152	0.420642491034494	0.31127540912523	0.0715092997383391	0.0336513619297105	0.0042064202412138	0.71695459931101
ATP-Synthesis_fluxfix175240.val	3.9392097491082	0.328267471022446	0.193677779819964	0.105045598474293	0.00984803090939562	0.0196960618187913	0.716947691083043
ATP-Synthesis_fluxfix164713.val	3.94753133150911	0.318349331602644	0.184642562106757	0.108238762404916	0.00318349627030743	0.0222845108206644	0.716945179807317
ATP-Synthesis_fluxfix147787.val	3.90275229357798	0.366972477064219	0.234862385321101	0.091743119266055	0.0330275229357797	0.00733944954128439	0.716940154512714
ATP-Synthesis_fluxfix83427.val	3.906112023192	0.363697682427042	0.229129624706997	0.0945613378573281	0	0.0400067198627157	0.716940043404646
ATP-Synthesis_fluxfix163643.val	3.85466254800679	0.408549095518394	0.290069796903402	0.0776244180701316	0.0122564641634579	0.0285984163814018	0.716938049890623
ATP-Synthesis_fluxfix94659.val	3.95964644568679	0.303072797604447	0.172751471485837	0.112136953425301	0.00909218634665399	0.00909218634665399	0.716931287225475
ATP-Synthesis_fluxfix73562.val	3.97256147872304	0.285487687468718	0.159873094750604	0.117049967209991	0.00285486984027099	0.00570975566785147	0.716928566618127
ATP-Synthesis_fluxfix147788.val	3.9031064335427	0.366661008317773	0.234663045323376	0.0916652520794431	0.0366661008317773	0.00366661008317773	0.716923792140152
ATP-Synthesis_fluxfix83426.val	3.90646017916345	0.363391745731505	0.228936884517495	0.094481794366601	0.00363391516794619	0.0363391516794619	0.716921144324259
ATP-Synthesis_fluxfix163640.val	3.85422205489783	0.408935832198369	0.290344379888521	0.077697898124448	0.00817871083707978	0.0327148433483191	0.716908999587094
ATP-Synthesis_fluxfix175238.val	3.93949888469767	0.328018203514182	0.193530723429725	0.10496583905875	0.0131207250440757	0.0164009159816308	0.71690854112767
ATP-Synthesis_fluxfix147785.val	3.90345997286295	0.366350067842609	0.23446404341927	0.0915875169606521	0.0402985074626869	0	0.716907192103609
ATP-Synthesis_fluxfix91053.val	3.8378948795549	0.421052491155915	0.31157878612488	0.0715789945364689	0.0294736706419686	0.00842103985259715	0.716907091166703
ATP-Synthesis_fluxfix164715.val	3.94780562101374	0.31811482324101	0.184506611502288	0.108159067208922	0.00636230458311109	0.0190868399466887	0.716902401676225
ATP-Synthesis_fluxfix83428.val	3.90680774990071	0.363086323301522	0.228744468315413	0.0944023845848338	0.00726172189114107	0.0326777485101349	0.716902025640859
ATP-Synthesis_fluxfix74690.val	3.92881889137033	0.340157530133298	0.204094477261083	0.102047238630541	0	0.0340158142416728	0.716895368310606
ATP-Synthesis_fluxfix94658.val	3.95989907827509	0.302860311304799	0.172630364151198	0.112058339868918	0.0121144048564559	0.00605720242822798	0.716884272296673
ATP-Synthesis_fluxfix83431.val	3.90715473687812	0.362781413841499	0.228552375284523	0.0943231081751724	0.0108834355586738	0.02902249482313	0.716882689042153
ATP-Synthesis_fluxfix163638.val	3.85378072224316	0.409323400247564	0.290619449975781	0.0777715085302189	0.0040932296431839	0.0368392120983799	0.716879341951648
ATP-Synthesis_fluxfix73563.val	3.97279093294636	0.285299146614483	0.15976751187899	0.116972665449619	0.00570598484949981	0.00285298443637431	0.716878510193348
ATP-Synthesis_fluxfix175234.val	3.93978758130187	0.32776932713074	0.193383886376123	0.104886198605477	0.0163884721580536	0.0131107699910875	0.716869314388401
ATP-Synthesis_fluxfix83429.val	3.90750114202501	0.362477030465416	0.228360599299916	0.0942439626098762	0.0144990940068101	0.0253733745488128	0.716863128547866
ATP-Synthesis_fluxfix74689.val	3.92912667189905	0.339889854955917	0.203933908894871	0.101966954447436	0.00339890527937816	0.0305900863342307	0.716861720189158
ATP-Synthesis_fluxfix164718.val	3.94807948949047	0.317880771910008	0.184370840332971	0.10807947719907	0.00953641578246662	0.0158940385955004	0.716859541901179
ATP-Synthesis_fluxfix91051.val	3.83742453381038	0.421463273450144	0.311882764966677	0.0716488275957949	0.0252877976545396	0.0126438832331316	0.716858929959793
ATP-Synthesis_fluxfix9167.val	3.78983081406833	0.45197712158592	0.370621116654245	0.0587571599710141	0	0.0225988449606626	0.71684941463864
ATP-Synthesis_fluxfix163639.val	3.85333856208313	0.409711506257699	0.290895108354994	0.0778452763664465	0	0.0409711215362592	0.716849248872641
ATP-Synthesis_fluxfix83425.val	3.9078469641523	0.36217315938398	0.22816914608518	0.0941649502510616	0.0181086670959649	0.0217303959517749	0.716843353641844
ATP-Synthesis_fluxfix62296.val	3.88275608104155	0.38557663854348	0.258336402074777	0.0848268243124693	0.0424134121562348	0	0.716842925354638
ATP-Synthesis_fluxfix62299.val	3.88236547931758	0.385921151444366	0.258567156470831	0.0849025943644489	0.0385921823718973	0.00385921823718973	0.716841883467023
ATP-Synthesis_fluxfix62298.val	3.88197416866344	0.386266105361217	0.258798396958156	0.0849785240283866	0.0347638710665953	0.00772531330807886	0.716840584967498
ATP-Synthesis_fluxfix62306.val	3.88158216810387	0.386611851878019	0.25902997779956	0.0850545654503079	0.0309289564392008	0.0115983521889509	0.716838819042452
ATP-Synthesis_fluxfix94654.val	3.96015135430331	0.302648147798411	0.172509421128832	0.111979832971411	0.0151324056648263	0.00302648803334212	0.716837239985867
ATP-Synthesis_fluxfix62300.val	3.88118946536742	0.386958217718446	0.259261973463612	0.0851307430825651	0.0270871724635314	0.0154783287087379	0.716836687257517
ATP-Synthesis_fluxfix62297.val	3.88079604873871	0.38730507884428	0.259494439933373	0.0852070753076423	0.0232382979838013	0.0193652656194638	0.716834263414772
ATP-Synthesis_fluxfix62301.val	3.88040193356774	0.387652623093207	0.259727294613452	0.0852835350046836	0.0193826428423886	0.0232591506326828	0.716831430795011
ATP-Synthesis_fluxfix175231.val	3.94007583820278	0.327520842462248	0.193237269033322	0.10480667731741	0.0196512640743437	0.00982563203717184	0.716830011921816
ATP-Synthesis_fluxfix73565.val	3.97302008301647	0.285110855680712	0.159662068962826	0.11689546615665	0.00855332056123513	0	0.716828472904558
ATP-Synthesis_fluxfix62305.val	3.88000710221844	0.388000866198172	0.259960547857707	0.0853601255734612	0.0155200346479269	0.0271601581190775	0.716828186500032
ATP-Synthesis_fluxfix74691.val	3.92943396856961	0.339622587297968	0.203773597208972	0.101886798604486	0.00679244644784583	0.027169745036664	0.716827966154587
ATP-Synthesis_fluxfix62307.val	3.87961157217455	0.388349590825008	0.260194263060535	0.085436867830031	0.0116504843422248	0.031067975592217	0.716824643214984
ATP-Synthesis_fluxfix83421.val	3.90819220863404	0.36186978109041	0.227978017713595	0.0940860719543649	0.0217121932488091	0.0180934981736412	0.716823373357973
ATP-Synthesis_fluxfix62304.val	3.87921533029517	0.388698943051583	0.260428398880633	0.085513748199647	0.00777397000646612	0.0349828259648376	0.716820721755773
ATP-Synthesis_fluxfix164716.val	3.94835296075147	0.317647035794122	0.18423527339118	0.108000006908823	0.0127058777470594	0.0127058777470594	0.716816649254163
ATP-Synthesis_fluxfix62302.val	3.87881836218726	0.389049121160081	0.260662896058807	0.0855907472240777	0.00389049798883612	0.0389049798883612	0.716816313229984
ATP-Synthesis_fluxfix62303.val	3.87842069094092	0.389399733775458	0.260897876418112	0.0856679049048982	0	0.0428339524524491	0.716811627454963
ATP-Synthesis_fluxfix91054.val	3.83695326880433	0.421874878905462	0.312187329845711	0.0717187952854552	0.021093748628083	0.016875005146213	0.716810086041777
ATP-Synthesis_fluxfix83424.val	3.90853687476957	0.361566896237545	0.227787214560329	0.0940073278746187	0.0253096651970127	0.0144626886055859	0.716803189419026
ATP-Synthesis_fluxfix73383.val	3.96947881487744	0.290166543545191	0.162493235786497	0.116066643416994	0	0.0116066643416994	0.716797791776033
ATP-Synthesis_fluxfix74694.val	3.9297407635331	0.339355902061115	0.203613500513969	0.101806750256984	0.0101806750256984	0.0237549762644631	0.716794034811316
ATP-Synthesis_fluxfix175233.val	3.94036366081012	0.327272694213226	0.19309088437235	0.104727282229685	0.022909074885473	0.00654545272571924	0.716790656383782
ATP-Synthesis_fluxfix94653.val	3.96040328027519	0.302436244370115	0.172388655843192	0.1119014414469	0.0181461470800219	0	0.716790212313352
ATP-Synthesis_fluxfix83430.val	3.90888096662608	0.361264516048272	0.227596729321202	0.0939287149974011	0.0289011430761234	0.0108379286535463	0.716782795692662
ATP-Synthesis_fluxfix164712.val	3.94862603014392	0.317413643155632	0.184099905666271	0.107920653400908	0.0158706821577816	0.00952240193067276	0.716773714866253
ATP-Synthesis_fluxfix83422.val	3.90922448173098	0.360962657442719	0.22740655832934	0.0938502318094019	0.0324866187032545	0.00721924860072323	0.716762186488427
ATP-Synthesis_fluxfix91058.val	3.83648108309159	0.422287268178635	0.312492497829125	0.0717889015262848	0.0168915007269053	0.0211143680963192	0.716760581796958
ATP-Synthesis_fluxfix74692.val	3.93004709574221	0.339089486386195	0.203453687762643	0.101726843881322	0.0135635859659658	0.0203453687762643	0.716760053551494
ATP-Synthesis_fluxfix175239.val	3.94065104571696	0.327024935971742	0.192944718397559	0.104648005751439	0.0261619532016803	0.00327025862106391	0.716751226657597
ATP-Synthesis_fluxfix73381.val	3.96971409696202	0.289971762746446	0.16238416765191	0.115988737575412	0.00289971032017692	0.00869914719894753	0.716748485331836
ATP-Synthesis_fluxfix22007.val	3.77999988467792	0.457627209859269	0.384406917786893	0.0549152190542821	0.018305073018094	0	0.716746658489785
ATP-Synthesis_fluxfix83423.val	3.90956742325938	0.360661302858693	0.227216704871157	0.0937718796669168	0.0360661075641988	0.00360661075641988	0.7167413709061
ATP-Synthesis_fluxfix164710.val	3.94889869778308	0.317180569681853	0.183964744396795	0.107841420918612	0.0190307848783597	0.00634361948808581	0.716730749723109
ATP-Synthesis_fluxfix74688.val	3.93035294183021	0.338823520004429	0.203294120134422	0.101647060067211	0.0169411699013978	0.0169411699013978	0.716725951534315
ATP-Synthesis_fluxfix83420.val	3.90990979264663	0.360360451034876	0.227027168152024	0.0936936582420038	0.0396396246408479	0	0.716720350554895
ATP-Synthesis_fluxfix94423.val	3.95562545599488	0.308791983461772	0.176011427052981	0.111165121086695	0	0.0216154353220955	0.716720189615629
ATP-Synthesis_fluxfix35390.val	3.91247312405065	0.35779351463643	0.221832010131067	0.0966042910999179	0	0.039357213405444	0.716714382445905
ATP-Synthesis_fluxfix175232.val	3.94093799782362	0.32677753822133	0.192798776470402	0.104568850790581	0.0294099109603479	0	0.716711734189616
ATP-Synthesis_fluxfix91060.val	3.83600797043016	0.422700446661597	0.3127982729747	0.0718591472504777	0.0126809983855308	0.0253620280508889	0.71671041308215
ATP-Synthesis_fluxfix73382.val	3.96994906068243	0.28977726721713	0.16227524108115	0.115910932850891	0.00579554664254454	0.00579554664254454	0.716699183863428
ATP-Synthesis_fluxfix74684.val	3.93065830657644	0.338557998697339	0.203134795155708	0.101567397577854	0.0203134795155708	0.013542326448207	0.716691729457013
ATP-Synthesis_fluxfix35389.val	3.91281036835262	0.357497426620619	0.221648435535564	0.0965243473007694	0.00357496761675311	0.0357496761675311	0.716691361997426
ATP-Synthesis_fluxfix164711.val	3.94917096364317	0.316947936430087	0.183829753127757	0.107762288091763	0.0221864129049889	0.00316948230557691	0.716687703291902
ATP-Synthesis_fluxfix94422.val	3.95588572610523	0.308571403947433	0.175885706757808	0.11108571878839	0.0030857212507883	0.0185142571504471	0.71667474238955
ATP-Synthesis_fluxfix35391.val	3.91314705526924	0.357201842337493	0.221465159523528	0.096444533529944	0.00714404526242592	0.0321481040215949	0.716668145658481
ATP-Synthesis_fluxfix91057.val	3.83553393390224	0.423114452347332	0.313104637125773	0.0719295282869035	0.00846227902759824	0.0296180079070575	0.716659550433515
ATP-Synthesis_fluxfix74687.val	3.93096319473394	0.338292918269556	0.202975710366592	0.101487855183296	0.0236805672013391	0.0101487855183296	0.716657388004588
ATP-Synthesis_fluxfix73385.val	3.97018371211959	0.289583008492071	0.162166465295584	0.115833235830122	0.00868748457893585	0.00289582278742976	0.716649902685872
ATP-Synthesis_fluxfix35394.val	3.9134831855377	0.356906732389992	0.221282191341806	0.0963648538142948	0.0107072035206751	0.0285524837132157	0.71664474947751
ATP-Synthesis_fluxfix164717.val	3.94944283437294	0.316715519896805	0.183694994192347	0.107683291460513	0.0253372342439445	0	0.716644667501094
ATP-Synthesis_fluxfix94424.val	3.9561456191981	0.30835116719211	0.175760161784299	0.111006427219566	0.00616701982863897	0.0154175583596055	0.716629266258798
ATP-Synthesis_fluxfix22008.val	3.77942724780092	0.458112520778249	0.384814546699634	0.0549734516978697	0.0137433821651947	0.00458114021554982	0.716623274153869
ATP-Synthesis_fluxfix74693.val	3.93126760654474	0.338028119722274	0.202816916453086	0.101408458226543	0.0270421879214393	0.00676055712120566	0.716623002114728
ATP-Synthesis_fluxfix35392.val	3.91381876086221	0.356612109662759	0.221099525236674	0.0962853056481681	0.0142644790801218	0.0249627996977962	0.716621167669649
ATP-Synthesis_fluxfix91055.val	3.83505896846692	0.423529248913575	0.313411609720769	0.0720000491011521	0.00423528778796161	0.0338823023036929	0.716608015998025
ATP-Synthesis_fluxfix73384.val	3.9704180464503	0.28938903396616	0.162057830498871	0.115755639515717	0.0115755639515717	0	0.716600627007618
ATP-Synthesis_fluxfix35388.val	3.91415377935064	0.356318018817309	0.220917147807679	0.0962058831958797	0.0178159075683799	0.02137908024537	0.716597380363937
ATP-Synthesis_fluxfix74685.val	3.93157153962887	0.337763882989214	0.202658325740362	0.101329162870181	0.0303987488610543	0.0033776455176169	0.71658844400297
ATP-Synthesis_fluxfix94426.val	3.9564051450165	0.308131230060013	0.175634797621511	0.110927249846997	0.00924394041449633	0.0123252421770086	0.716583774333083
ATP-Synthesis_fluxfix73261.val	3.96653479799767	0.294799994138461	0.165087958417131	0.114972041792484	0	0.0147399939288445	0.716574907317461
ATP-Synthesis_fluxfix35384.val	3.91448824888578	0.356024366896833	0.220735083636648	0.0961265971624217	0.0213614611308696	0.0178012249668942	0.716573431800107
ATP-Synthesis_fluxfix164299.val	3.87536355938974	0.39244172742288	0.266860235880235	0.0824128454854779	0.0431686460571662	0	0.716562350479767
ATP-Synthesis_fluxfix91056.val	3.83458306741037	0.423944985049976	0.313719138351796	0.0720706976535581	0	0.0381551490446221	0.716555713084886
ATP-Synthesis_fluxfix74686.val	3.9318749996836	0.337500044296872	0.202499986078126	0.101249993039063	0.0337500651796831	0	0.716553788013788
ATP-Synthesis_fluxfix164302.val	3.87495926937557	0.392798541605373	0.267102887561148	0.0824877821481841	0.039279883541855	0.0039279883541855	0.716553765512458
ATP-Synthesis_fluxfix35387.val	3.91482216881248	0.3557311545828	0.220553333044496	0.0960474476875497	0.0249011329607227	0.0142292408900321	0.716549323450064
ATP-Synthesis_fluxfix164301.val	3.87455424346356	0.393156005269122	0.267345980922147	0.0825628552123008	0.0353840426129887	0.00786312652168598	0.716544769727415
ATP-Synthesis_fluxfix94425.val	3.9566642993995	0.307911607703643	0.175509612880885	0.110848185793696	0.0123164572877612	0.00923735174130155	0.716538263202317
ATP-Synthesis_fluxfix164309.val	3.87414848095647	0.393514101717607	0.267589522805771	0.0826380667909693	0.0314811045895306	0.0118054075313359	0.716535370487418
ATP-Synthesis_fluxfix73259.val	3.96677584014162	0.294598958160323	0.164975378295493	0.114893637730952	0.00294598182776044	0.0117839603061174	0.716526533129665
ATP-Synthesis_fluxfix164303.val	3.87374197720087	0.393872869665801	0.267833503162714	0.0827134137807219	0.0275710486490729	0.0157549040732919	0.716525544880033
ATP-Synthesis_fluxfix35393.val	3.9151555380511	0.355438468717428	0.220371867793811	0.09596842247432	0.028435022845171	0.0106631556041259	0.716525013906015
ATP-Synthesis_fluxfix164300.val	3.87333473591033	0.394232340570186	0.268077906875107	0.0827888915127979	0.0236539345364972	0.0197116076457825	0.716515270004864
ATP-Synthesis_fluxfix164304.val	3.87292674773799	0.394592436026531	0.268322771708045	0.0828645116499655	0.0197296124100296	0.023675540258491	0.716504593360563
ATP-Synthesis_fluxfix35385.val	3.91548835916649	0.35514626408396	0.22019070090693	0.0958895271937539	0.0319631023343509	0.00710293364892587	0.716500526075453
ATP-Synthesis_fluxfix22005.val	3.77885338835389	0.458598816899703	0.385223067831442	0.0550318118011963	0.00917196863353273	0.00917196863353273	0.716498844723927
ATP-Synthesis_fluxfix164308.val	3.87251801613225	0.394953152896192	0.268568095627153	0.0829402735639597	0.0157981153731238	0.0276466683319548	0.71649351243839
ATP-Synthesis_fluxfix94421.val	3.95692308609204	0.307692296949376	0.175384605753452	0.11076923391716	0.0153846148474688	0.0061538424312954	0.716492732803966
ATP-Synthesis_fluxfix164310.val	3.87210853261683	0.39531458552024	0.268813851487928	0.083016168871908	0.0118594219744038	0.0316251431860004	0.716481973515687
ATP-Synthesis_fluxfix73260.val	3.96701655510401	0.294398195060873	0.164862950985884	0.114815340092148	0.00588796489039516	0.0088319390924452	0.71647816413967
ATP-Synthesis_fluxfix35386.val	3.91582063531119	0.354854523640054	0.22000983545821	0.0958107631846828	0.0354853863610545	0.00354853863610545	0.716475868386687
ATP-Synthesis_fluxfix164307.val	3.87169830053426	0.395676696277814	0.269060050149854	0.0830922009274785	0.00791354038299747	0.0356109048174837	0.716469994121337
ATP-Synthesis_fluxfix164305.val	3.87128731478829	0.396039454868964	0.269306707584264	0.0831683746630026	0.00396039751106341	0.0396039751106341	0.716457591714208
ATP-Synthesis_fluxfix165285.val	3.94362909795953	0.324178148333824	0.188023318512686	0.106978875440889	0	0.0291759543802505	0.716457323708129
ATP-Synthesis_fluxfix35383.val	3.91615236423217	0.354563277924621	0.219829263089363	0.0957321268072078	0.0390018880280514	0	0.716451028281971
ATP-Synthesis_fluxfix94419.val	3.95718150346608	0.307473287591921	0.175259780412007	0.110690396852835	0.0184483702655091	0.00307474006157022	0.716447188710038
ATP-Synthesis_fluxfix164306.val	3.87087557481883	0.396402879179203	0.269553817673872	0.083244688189316	0	0.043604373316014	0.716444753319732
ATP-Synthesis_fluxfix175826.val	3.98426968402979	0.269662903202461	0.148314581929895	0.121348321272566	0	0	0.716443390913537
ATP-Synthesis_fluxfix73263.val	3.96725694086005	0.294197706528853	0.164750677434001	0.114737149534684	0.00882592444108784	0.00588395511908114	0.716429801181916
ATP-Synthesis_fluxfix165284.val	3.94391131207237	0.323935119162769	0.187882318010415	0.106898650949114	0.00323935419774477	0.0259147960054945	0.716416932977727
ATP-Synthesis_fluxfix787.val	3.91863070392543	0.35207836003282	0.214767833982873	0.0985818720834826	0	0.0387286539664636	0.716411101847707
ATP-Synthesis_fluxfix94420.val	3.95743955365192	0.307254612580831	0.175135125668372	0.110611667534505	0.0215078193779557	0	0.716401617051094
ATP-Synthesis_fluxfix175193.val	3.93442932986899	0.33498760433196	0.197642599593112	0.103846165248611	0	0.0334988394902359	0.716389595872663
ATP-Synthesis_fluxfix786.val	3.9189575620637	0.351791558764821	0.214592963722439	0.0985016038360194	0.00351790829148744	0.0351790829148744	0.716384569489286
ATP-Synthesis_fluxfix73262.val	3.96749700077143	0.29399748976051	0.16463855606974	0.114659064965093	0.011759901566083	0.00293996715959295	0.716381444005144
ATP-Synthesis_fluxfix165286.val	3.94419310323219	0.32369245421842	0.187741528824953	0.106818546689418	0.0064738535901651	0.0226585251138837	0.716376483562924
ATP-Synthesis_fluxfix176090.val	3.98175598668311	0.273660203097963	0.150513113209011	0.120410490567209	0	0.0027365993217436	0.716373972739775
ATP-Synthesis_fluxfix22004.val	3.77827831605609	0.459086191788645	0.385632430410527	0.0550902921111566	0.00459087695755123	0.0137725923094106	0.71637329575161
ATP-Synthesis_fluxfix788.val	3.91928387039012	0.351505393026191	0.214418337132429	0.0984214474371792	0.00703011257772725	0.0316354958788558	0.716357802098409
ATP-Synthesis_fluxfix175192.val	3.93472809891089	0.334727927753345	0.197489483694136	0.103765714480508	0.00334728875702866	0.030125440821671	0.716353832127626
ATP-Synthesis_fluxfix148653.val	3.84946401487257	0.413476282547507	0.297702899617972	0.0744257249044931	0.0413476580250405	0	0.716337180371162
ATP-Synthesis_fluxfix165289.val	3.94447449231228	0.323450000258905	0.18760098176527	0.106738580191058	0.00970349194092498	0.0194069463616536	0.716336032212239
ATP-Synthesis_fluxfix73258.val	3.96773673281703	0.293797546441503	0.164526587837073	0.114581087040785	0.0146898715636446	0	0.716333093439075
ATP-Synthesis_fluxfix791.val	3.91960964790957	0.351219678887404	0.214243999193705	0.0983414235338976	0.0105365841535462	0.0280976720062561	0.716330882018249
ATP-Synthesis_fluxfix176089.val	3.98197011916984	0.273486956750662	0.150417827717042	0.120334262173634	0.00273486685998571	0	0.716323273754924
ATP-Synthesis_fluxfix175194.val	3.93502638640375	0.334468785590589	0.19733657817036	0.103685374248583	0.00668937452779229	0.0267574586438536	0.716317924579157
ATP-Synthesis_fluxfix94467.val	3.95225354424131	0.314044811898617	0.179005539202101	0.109915666263962	0	0.0251236064325541	0.716305661328847
ATP-Synthesis_fluxfix73444.val	3.96349507722119	0.299583991278598	0.167767061958745	0.113841863000408	0	0.0179750663194458	0.716305409057785
ATP-Synthesis_fluxfix789.val	3.91993491448166	0.35093428779577	0.214069975923153	0.0982615440683421	0.0140373817871897	0.0245653860170856	0.716303863517334
ATP-Synthesis_fluxfix148652.val	3.84901322082649	0.413872391579103	0.297988119553049	0.0744970298882623	0.037248514944131	0.00413872719366034	0.716300981058066
ATP-Synthesis_fluxfix165287.val	3.94475544240761	0.323208047412103	0.187460616509732	0.106658717133076	0.0129283151479019	0.0161603986213928	0.716295472478159
ATP-Synthesis_fluxfix175197.val	3.93532421219622	0.33421005740343	0.197183905276357	0.103605156245925	0.0100263086235396	0.0233946872576081	0.716281919219986
ATP-Synthesis_fluxfix785.val	3.92025964013827	0.350649454611247	0.213896214583924	0.0981817848334545	0.0175324738000434	0.021038981393825	0.716276648091636
ATP-Synthesis_fluxfix176648.val	3.97916664477559	0.277777793527095	0.152777804773239	0.119444437772204	0	0.00555555098165213	0.716276053643281
ATP-Synthesis_fluxfix148660.val	3.84856156216837	0.41426926033818	0.298273886533019	0.0745684716332544	0.0331415098065701	0.00828539236533687	0.716264190546521
ATP-Synthesis_fluxfix94466.val	3.95252068797097	0.313816667120866	0.178875506877288	0.109835821865396	0.00313817400510446	0.021967164373079	0.716262023085875
ATP-Synthesis_fluxfix73442.val	3.96374213890329	0.299376354144552	0.167650803921968	0.113762973668134	0.00299375717071497	0.0149688193837357	0.716258171161441
ATP-Synthesis_fluxfix165283.val	3.94503597829134	0.322966414446679	0.187320469427906	0.106578978208518	0.0161483169759246	0.0129186498343303	0.716254871292549
ATP-Synthesis_fluxfix781.val	3.92058384286697	0.350365066239632	0.2137227376389	0.0981021561400576	0.0210219180800786	0.0175182543805953	0.716249283435227
ATP-Synthesis_fluxfix22006.val	3.77770201332523	0.459574558435523	0.38604269085267	0.05514890068714	0	0.0183829668957133	0.716246692712012
ATP-Synthesis_fluxfix175195.val	3.93562157767621	0.333951716244555	0.197031472389868	0.103525064348974	0.0133580639210269	0.0200371155846876	0.716245828687764
ATP-Synthesis_fluxfix148654.val	3.84810904122301	0.414666925505447	0.29856018397544	0.0746400459938599	0.029026677918497	0.0124400176176494	0.716226781429875
ATP-Synthesis_fluxfix176646.val	3.97938566101694	0.277599296184221	0.152679631222878	0.119367683923408	0.00277599051896811	0.00277599051896811	0.716225745317388
ATP-Synthesis_fluxfix784.val	3.92090751803219	0.350081126781057	0.213549547557418	0.0980226591216159	0.0245056647804039	0.0140032553216206	0.716221771307643
ATP-Synthesis_fluxfix94468.val	3.95278744433239	0.313588841392635	0.178745666584397	0.10975609538115	0.00627177432541334	0.0188153051016734	0.716218357373449
ATP-Synthesis_fluxfix165280.val	3.94531609605858	0.32272510480869	0.187180542445347	0.106499364512959	0.0193634527548863	0.00968174509549738	0.716214229952398
ATP-Synthesis_fluxfix73443.val	3.96398885376752	0.299169041851089	0.167534699624105	0.113684188658629	0.00598338452278518	0.0119667690455704	0.716210918506389
ATP-Synthesis_fluxfix175191.val	3.93591848742917	0.333693758159996	0.196879277151025	0.1034450973178	0.0166846918455854	0.0166846918455854	0.716209653425718
ATP-Synthesis_fluxfix790.val	3.92123067179972	0.349797727815911	0.213376609060043	0.0979432775843048	0.0279839155250066	0.0104939256465557	0.716194065225227
ATP-Synthesis_fluxfix148651.val	3.84765564831739	0.415065337551094	0.298847040646013	0.074711760161503	0.0249039100922662	0.0166026266513136	0.716188785874757
ATP-Synthesis_fluxfix176647.val	3.97960439596358	0.27742102809539	0.152581583762254	0.119291028653838	0.00554841567929711	0	0.716175464165379
ATP-Synthesis_fluxfix94471.val	3.95305380728641	0.313361398698198	0.178616003866765	0.109676477934329	0.00940084606911402	0.0156680708279899	0.716174641367505
ATP-Synthesis_fluxfix165282.val	3.94559579053481	0.32248428241692	0.187040789533256	0.106419849857578	0.0225739528887687	0.00644969013731735	0.716173480850947
ATP-Synthesis_fluxfix175187.val	3.93621493884546	0.33343619828278	0.196727316854468	0.103365253730942	0.0200061844875151	0.0133374432098556	0.716173388905708
ATP-Synthesis_fluxfix782.val	3.92155329950833	0.349514665637908	0.213203993157206	0.0978640441230481	0.0314563303544073	0.006990298003246	0.716166268429255
ATP-Synthesis_fluxfix73446.val	3.96423522978946	0.298961992054947	0.167418761088674	0.113605516130702	0.00896885741778577	0.00896885741778577	0.716163671745674
ATP-Synthesis_fluxfix148655.val	3.84720138416826	0.415464495789568	0.299134456113095	0.0747836140282737	0.0207732128241002	0.0207732128241002	0.716150200657305
ATP-Synthesis_fluxfix62873.val	3.75138018836634	0.47306140454697	0.421024464796039	0.0473063088644829	0.00473063088644829	0	0.716149278201463
ATP-Synthesis_fluxfix176809.val	3.97649818958271	0.282021199351209	0.15511168678771	0.11844886805182	0	0.00846064451167906	0.716146537535447
ATP-Synthesis_fluxfix783.val	3.92187540749085	0.349232045621188	0.213031659883578	0.0977849403931203	0.0349231321313544	0.00349231321313544	0.71613832752873
ATP-Synthesis_fluxfix175190.val	3.93651093142554	0.333179024220858	0.196575595786844	0.103285535840707	0.0233225149865345	0.00999537760677158	0.716137042044615
ATP-Synthesis_fluxfix165288.val	3.94587507318505	0.322243679854792	0.18690128347863	0.106340475655702	0.0257794809314911	0.00322243978896845	0.716132734840524
ATP-Synthesis_fluxfix94469.val	3.95331978852989	0.313134246684091	0.178486537387667	0.109596980984836	0.0125253641557945	0.0125253641557945	0.716130908114682
ATP-Synthesis_fluxfix42693.val	3.86770251778577	0.399556030985423	0.275693730303374	0.0799112061970844	0.0439510944849638	0	0.716122705555708
ATP-Synthesis_fluxfix73445.val	3.96448126240458	0.29875525306468	0.167302977853664	0.113526948985139	0.0119502174839182	0.00597510874195911	0.716116414911854
ATP-Synthesis_fluxfix148659.val	3.84674624703433	0.415864459948098	0.299422408767251	0.0748556021918126	0.0166345915725098	0.0249518574165239	0.71611098570605
ATP-Synthesis_fluxfix780.val	3.92219699442309	0.348950034767062	0.212859555265436	0.0977059416197195	0.0383845378819056	0	0.716110163358336
ATP-Synthesis_fluxfix42696.val	3.86728381342199	0.399926053872716	0.275948893835608	0.0799851666227201	0.0399927212858071	0.00399927212858071	0.716105422573744
ATP-Synthesis_fluxfix175196.val	3.93680646973665	0.332922232035819	0.196424111597683	0.103205942412101	0.0266337345638645	0.00665844346217172	0.716100613266782
ATP-Synthesis_fluxfix176807.val	3.9767222923163	0.281837196543133	0.155010493751136	0.118371593406143	0.00281836979528441	0.00563673959056882	0.716096744903289
ATP-Synthesis_fluxfix165281.val	3.94615393953484	0.322003435936332	0.186761985372594	0.106261219769503	0.028980230794236	0	0.716091934810686
ATP-Synthesis_fluxfix42695.val	3.86686431749485	0.400296579819008	0.276204613835677	0.08005928834334	0.0360267488056565	0.008005928834334	0.716087789574513
ATP-Synthesis_fluxfix94465.val	3.95358538200076	0.312907449320047	0.178357252711645	0.109517595668795	0.0156453733577886	0.00938722758181821	0.716087134823185
ATP-Synthesis_fluxfix148661.val	3.84629023033628	0.416265177611027	0.299710925482252	0.0749277313705628	0.0124879652187913	0.0291385555394206	0.716071173626712
ATP-Synthesis_fluxfix42703.val	3.86644404216866	0.400667812058276	0.276460802208025	0.0801335458240071	0.0320534183296029	0.0120200456966412	0.716069677053317
ATP-Synthesis_fluxfix73441.val	3.96472695760359	0.298548775404024	0.167187359701215	0.113448493859813	0.0149274404420748	0.00298548140092056	0.716069164618524
ATP-Synthesis_fluxfix175188.val	3.93710155096957	0.332665849810534	0.196272857668947	0.103126469967849	0.0299398542545365	0.00332666791920251	0.716064092287273
ATP-Synthesis_fluxfix42697.val	3.86602298766346	0.401039714658167	0.276717472293504	0.0802079429316333	0.0280727108467036	0.0160415885863267	0.716051103390685
ATP-Synthesis_fluxfix176808.val	3.9769461008227	0.281653445718099	0.154909430774123	0.118294418078628	0.0056330645768979	0.00281653228844895	0.716046971482023
ATP-Synthesis_fluxfix94463.val	3.95385059394896	0.312680942544034	0.178228164162552	0.109438330781553	0.0187608312442428	0.0062536163556864	0.716043345507661
ATP-Synthesis_fluxfix75003.val	3.92459482436649	0.346542625149805	0.207925658260146	0.100497332183851	0	0.0381196347058072	0.716040763801669
ATP-Synthesis_fluxfix42694.val	3.86560115813122	0.401412409273387	0.276974574308544	0.080282465236203	0.0240847395708609	0.0200706301577795	0.716031991006457
ATP-Synthesis_fluxfix148658.val	3.84583333478008	0.416666648101851	0.300000005833333	0.0750000014583335	0.00833334016203718	0.0333333006481475	0.71603076116738
ATP-Synthesis_fluxfix175189.val	3.93739617802193	0.332409977369724	0.196121800354545	0.103047100829486	0.0332410761856925	0	0.716027433438669
ATP-Synthesis_fluxfix73440.val	3.96497231015413	0.298342618972591	0.167071893356154	0.113370141746579	0.0179005838698584	0	0.716021900780988
ATP-Synthesis_fluxfix42698.val	3.86517854167355	0.401785745371197	0.27723217622711	0.0803571324403088	0.020089296971686	0.0241071397320927	0.716012432544284
ATP-Synthesis_fluxfix75002.val	3.9249117448537	0.346264962844558	0.207758973551556	0.100416767963594	0.00346265648449171	0.0346265648449171	0.716011101285376
ATP-Synthesis_fluxfix94464.val	3.95411541881701	0.312454813262223	0.178099250149139	0.109359173065327	0.0218718346130653	0.00312455543469149	0.715999507668331
ATP-Synthesis_fluxfix176810.val	3.97716961689735	0.281469945381626	0.154808497051382	0.118217341454329	0.00844410687591615	0	0.715997217193632
ATP-Synthesis_fluxfix42702.val	3.8647551389176	0.402159722247647	0.277490277723446	0.0804319444495297	0.0160863888899059	0.0281511111847661	0.715992425294604
ATP-Synthesis_fluxfix148656.val	3.84537555540479	0.417068934145507	0.300289630182449	0.0750724075456122	0.00417069264464101	0.0375362037728062	0.715989707686422
ATP-Synthesis_fluxfix93505.val	3.81855574710828	0.435659632019353	0.33545799381024	0.065348894484204	0.0348527437249088	0	0.715985196013457
ATP-Synthesis_fluxfix62874.val	3.75075683667878	0.473579999957852	0.421486014508641	0.0473581685901909	0	0.00473581685901909	0.715984448989676
ATP-Synthesis_fluxfix74289.val	3.96035523448492	0.304525631933308	0.170534381168154	0.112674453119135	0	0.0213167976460192	0.715984179387467
ATP-Synthesis_fluxfix176093.val	3.97374707687838	0.286396129099691	0.157517829262605	0.117422453412955	0	0.0114558464241303	0.715981984208055
ATP-Synthesis_fluxfix75004.val	3.92522817612071	0.345987580853783	0.207592594182641	0.100336351324078	0.00691974621966822	0.0311388891273961	0.715981371920254
ATP-Synthesis_fluxfix42704.val	3.86433094309126	0.402534507378632	0.277748822034455	0.0805068848107971	0.0120760466090607	0.0322027539243188	0.715971869213214
ATP-Synthesis_fluxfix94470.val	3.9543798628592	0.312228997442925	0.177970524983057	0.109280131307972	0.0249783411518971	0	0.715955645271898
ATP-Synthesis_fluxfix75007.val	3.92554410101523	0.345710656217379	0.207426476701018	0.100256061263333	0.0103713238350509	0.0276567944179769	0.715951500666715
ATP-Synthesis_fluxfix42701.val	3.86390595426673	0.402909975161284	0.27800785645054	0.0805819672314714	0.00805819672314714	0.0362619547561262	0.715950836480522
ATP-Synthesis_fluxfix148657.val	3.84491689128166	0.417471997685311	0.30057981428704	0.07514495357176	0	0.0417472298265127	0.715948034164819
ATP-Synthesis_fluxfix163922.val	3.80681152867281	0.44316794655472	0.350102728893226	0.0620434551008129	0.0310217625606793	0	0.715947123983363
ATP-Synthesis_fluxfix74288.val	3.96060857428321	0.304311130245755	0.170414250660706	0.112595081211037	0.00304310431547328	0.01825869405854	0.715938274119979
ATP-Synthesis_fluxfix176091.val	3.97397647426955	0.286206387669454	0.15741347150363	0.117344659399738	0.00286206025618469	0.00858619650990124	0.715932837811804
ATP-Synthesis_fluxfix42699.val	3.86348017380311	0.403286160332844	0.278267366592917	0.08065718754379	0.00403287329055784	0.0403287329055784	0.715929302605744
ATP-Synthesis_fluxfix75005.val	3.92585950209074	0.345434325334592	0.207260591055544	0.100175883256649	0.0138173796457226	0.0241804713766772	0.715921432520212
ATP-Synthesis_fluxfix93499.val	3.81804954857026	0.436099444130354	0.335796623357255	0.0654148612131102	0.0305269688124472	0.00436099074754068	0.715911165152915
ATP-Synthesis_fluxfix42700.val	3.8630536071172	0.403662842029427	0.278527430632162	0.0807325684058856	0	0.0444028429913795	0.715907394973968
ATP-Synthesis_fluxfix74290.val	3.96086156282188	0.304096903444654	0.170294293176093	0.112515823621549	0.00608194147477892	0.0152048451722326	0.715892365008247
ATP-Synthesis_fluxfix75001.val	3.92617441772117	0.345158271813859	0.207095008649218	0.100095851815452	0.0172579104842679	0.0207095008649218	0.715891300575822
ATP-Synthesis_fluxfix176092.val	3.97420556991517	0.28601688529565	0.157309253877664	0.117266969849374	0.00572033078430584	0.00572033078430584	0.715883711941446
ATP-Synthesis_fluxfix74997.val	3.92648882498654	0.344882717677104	0.206929676130791	0.100015941153323	0.0206929676130791	0.01724413277991	0.715861011582522
ATP-Synthesis_fluxfix163921.val	3.80628453385653	0.443623037079187	0.350462250460046	0.0621071677152772	0.0266173976450903	0.00443622125877336	0.715857920760974
ATP-Synthesis_fluxfix74292.val	3.96111419203121	0.303882992171665	0.170174502844053	0.112436676472106	0.0091164863616599	0.0121553264938467	0.715846440568333
ATP-Synthesis_fluxfix164902.val	3.93987164543364	0.329972559244758	0.191384076706596	0.10559118833687	0	0.032997294201291	0.715842705461456
ATP-Synthesis_fluxfix93498.val	3.81754232327414	0.436540126410957	0.336135948765237	0.065480963499212	0.0261924190132797	0.00873079513322828	0.715836330306866
ATP-Synthesis_fluxfix176095.val	3.97443435964224	0.285827657008853	0.157205169695499	0.117189379775358	0.00857483458362583	0.00285827295436962	0.715834596278839
ATP-Synthesis_fluxfix75000.val	3.92680272880135	0.344607658488274	0.206764590957672	0.0999361500413445	0.0241226045332588	0.0137843129559978	0.715830566502649
ATP-Synthesis_fluxfix93883.val	3.94876492876993	0.319479443612768	0.182103279217213	0.108622967123555	0	0.0287531972720017	0.715821842082502
ATP-Synthesis_fluxfix164901.val	3.9401617874369	0.329720624943047	0.191238021368278	0.105510606101392	0.00329721122161902	0.0296747862517585	0.715805137243547
ATP-Synthesis_fluxfix74291.val	3.96136646748752	0.303669380435512	0.170054880252667	0.112357640151261	0.0121467820196157	0.00911007801196775	0.71580050481816
ATP-Synthesis_fluxfix75006.val	3.92711613400325	0.344332888620853	0.206599815812438	0.0998565087760733	0.0275465732417199	0.0103299907906219	0.715800062174414
ATP-Synthesis_fluxfix176094.val	3.97466284756884	0.285638667823908	0.157101225671324	0.117111894182817	0.0114255479697661	0	0.715785501831848
ATP-Synthesis_fluxfix93882.val	3.94903927008414	0.319243337578809	0.181968709152764	0.108542697291241	0.00319244083650516	0.0255394902982995	0.71578031543206
ATP-Synthesis_fluxfix175904.val	3.970909128501	0.290909056915835	0.159999956503715	0.116363648366327	0	0.0145454520457919	0.715778651067015
ATP-Synthesis_fluxfix74998.val	3.92742904005135	0.344058690438881	0.206435259679085	0.0997769733664711	0.0309652889518628	0.00688116844146083	0.715769365509977
ATP-Synthesis_fluxfix163923.val	3.80575645140636	0.444079066838488	0.350822514022493	0.0621710118224961	0.022203942817249	0.00888159817625046	0.715767814164719
ATP-Synthesis_fluxfix164903.val	3.94045146757833	0.329469216418087	0.191092160045495	0.10543013090894	0.00658939273641678	0.026357532727235	0.715767439669108
ATP-Synthesis_fluxfix74518.val	3.82990857996703	0.428401605542519	0.32130128448221	0.0685441669224434	0.0385561541378652	0	0.715766377099892
ATP-Synthesis_fluxfix93500.val	3.81703407182994	0.43698170021901	0.336475960649459	0.0655471995143181	0.0218491001523688	0.0131094399028636	0.715760673070289
ATP-Synthesis_fluxfix74287.val	3.96161838711384	0.303456069994891	0.169935426386808	0.112278715309733	0.0151728034997446	0.00606912479860637	0.715754558668161
ATP-Synthesis_fluxfix142556.val	3.76695428941061	0.46591887357725	0.400690230475055	0.0512510853093728	0.0139775577928226	0	0.715748528861081
ATP-Synthesis_fluxfix93884.val	3.94931320664234	0.319007567965486	0.181834341197312	0.108462548015126	0.00638014881362893	0.0223305299394182	0.715738747991667
ATP-Synthesis_fluxfix74999.val	3.92774144615593	0.343784943751327	0.206270962125377	0.0996975629369449	0.0343785624445502	0.00343785624445502	0.715738535526774
ATP-Synthesis_fluxfix175902.val	3.9711440480352	0.290713290639137	0.159892285068221	0.116285341838421	0.00290712954865338	0.0116285341838421	0.715730308415539
ATP-Synthesis_fluxfix164906.val	3.94074070642799	0.329218178418208	0.190946524769802	0.105349780432094	0.00987653714184568	0.0230453360744674	0.715729672520824
ATP-Synthesis_fluxfix74285.val	3.96186995387961	0.303243069565446	0.169816136617528	0.112199898889114	0.0181946103256118	0.00303242373319287	0.71570859765084
ATP-Synthesis_fluxfix74996.val	3.92805335743106	0.343511483421728	0.206106972495826	0.0996183013373251	0.0377862095885774	0	0.715707649242902
ATP-Synthesis_fluxfix74525.val	3.82942209909319	0.42882691382579	0.321620193409847	0.0686122007207028	0.0343062611704481	0.00428825852479151	0.715705880290621
ATP-Synthesis_fluxfix93887.val	3.94958673852978	0.318772158556326	0.181700168170741	0.108382515012334	0.00956317057109519	0.0191263048021567	0.715697130325376
ATP-Synthesis_fluxfix164904.val	3.94102952388765	0.32896739405566	0.190801136252567	0.105269566097811	0.0131586957622264	0.0197379959430555	0.715691878495813
ATP-Synthesis_fluxfix93504.val	3.8165247909944	0.437424190348788	0.336816652166633	0.0656135679253207	0.0174969851284174	0.0174969851284174	0.715684174342427
ATP-Synthesis_fluxfix175903.val	3.97137865160537	0.290517787665773	0.159784758449538	0.116207140631871	0.00581034904235561	0.00871553954200925	0.715681976652033
ATP-Synthesis_fluxfix163927.val	3.80522728632123	0.444536031515742	0.351183516170229	0.0622349868181073	0.0177814398558956	0.0133360886715096	0.715676801180779
ATP-Synthesis_fluxfix74286.val	3.96212116750671	0.30303034569263	0.169697020739396	0.112121197360809	0.0212121275924245	0	0.715662635708919
ATP-Synthesis_fluxfix93885.val	3.94985986154171	0.318537124849926	0.181566188580953	0.108302597392841	0.0127414799101438	0.0159268589659892	0.715655458790899
ATP-Synthesis_fluxfix164900.val	3.94131788436928	0.328717118499582	0.19065594321961	0.105189459616896	0.0164358578315386	0.0164358578315386	0.715653963176458
ATP-Synthesis_fluxfix74519.val	3.82893462853592	0.429252961717625	0.321939801773168	0.0686803837316754	0.0300477041008358	0.00858507211194455	0.715644725327927
ATP-Synthesis_fluxfix175906.val	3.9716129411363	0.290322546391789	0.159677375765491	0.116129044105096	0.00870968229981657	0.00580644422138599	0.715633655761586
ATP-Synthesis_fluxfix83440.val	3.90113351374589	0.371006616172711	0.233734254670482	0.0927515956096137	0	0.0445207658926147	0.715628471868723
ATP-Synthesis_fluxfix147549.val	3.89433962264151	0.377358490566037	0.241509433962264	0.0905660377358491	0	0.0452830188679245	0.715626972879152
ATP-Synthesis_fluxfix147548.val	3.89471111886892	0.377029149938908	0.2412986559609	0.0904869959853378	0.00377029149938908	0.0414732064932798	0.715620136209246
ATP-Synthesis_fluxfix10700.val	3.79465565731793	0.450939348844338	0.365260813756923	0.0586221690431038	0.0270563660443118	0	0.715618931217157
ATP-Synthesis_fluxfix83439.val	3.90149293224873	0.370688264987049	0.233533693349307	0.0926720078633389	0.00370688031453357	0.0407756834598691	0.715616099400203
ATP-Synthesis_fluxfix164896.val	3.94160581299482	0.328467143144944	0.190510990651815	0.105109485806382	0.019707980960949	0.0131386857257978	0.715616007420567
ATP-Synthesis_fluxfix93881.val	3.95013258559616	0.318302422565144	0.181432408258425	0.108222798634477	0.0159151238497433	0.0127320918224983	0.715613747846598
ATP-Synthesis_fluxfix147550.val	3.89508196721311	0.37670038367632	0.241088245552844	0.0904080920823166	0.0075340076735264	0.037670038367632	0.715613003197667
ATP-Synthesis_fluxfix174918.val	3.93037443767725	0.341178281038093	0.201295097242633	0.102353524570447	0	0.0375296592250136	0.715612544989452
ATP-Synthesis_fluxfix93506.val	3.81601447408292	0.437867536678467	0.337158054827603	0.0656800748706913	0.0131360149741382	0.0218933920060358	0.715606873693205
ATP-Synthesis_fluxfix74044.val	3.95711007101333	0.309633031599299	0.173394525438731	0.111467884439966	0	0.0247706217206009	0.715605586887825
ATP-Synthesis_fluxfix147553.val	3.89545216936748	0.376372190277052	0.240878201777312	0.0903293256664923	0.0112911657083116	0.0338734971249348	0.715605575953647
ATP-Synthesis_fluxfix142554.val	3.76635717717662	0.466421916732881	0.401122847588031	0.0513064200664422	0.00932843271893773	0.00466421635946886	0.715604705364461
ATP-Synthesis_fluxfix83441.val	3.90185173446495	0.370370459670836	0.233333475926013	0.0925925565843401	0.00740740452674721	0.0370370226337361	0.715603469366033
ATP-Synthesis_fluxfix147551.val	3.89582172701949	0.376044568245125	0.240668523676879	0.09025069637883	0.015041782729805	0.03008356545961	0.715597856574731
ATP-Synthesis_fluxfix83444.val	3.90220992197829	0.370053198821288	0.233133601516844	0.092513241421922	0.0111015889706306	0.0333047669118919	0.715590583659137
ATP-Synthesis_fluxfix147546.val	3.89619064185075	0.375717516089754	0.240459210297442	0.0901722038615411	0.0187858758044877	0.0263002261262828	0.715589847146844
ATP-Synthesis_fluxfix55470.val	3.98806119033035	0.266403538137075	0.143857899085389	0.122545639051687	0	0	0.715587170936369
ATP-Synthesis_fluxfix175905.val	3.97184691468612	0.290127568435399	0.159570137906098	0.116051052905382	0.0116051052905382	0.00290127233338109	0.715585346524546
ATP-Synthesis_fluxfix163928.val	3.80469703107511	0.444993937610094	0.351545262037582	0.0622990936119902	0.0133498258622986	0.0177997560982227	0.71558487665685
ATP-Synthesis_fluxfix74517.val	3.82844620157048	0.429679908380285	0.322260011850217	0.0687486951080423	0.0257808009480174	0.0128904004740087	0.715582789241085
ATP-Synthesis_fluxfix147542.val	3.89655891553702	0.375391032325338	0.240250260688217	0.0900938477580815	0.0225234619395204	0.0225234619395204	0.715581549744314
ATP-Synthesis_fluxfix174917.val	3.93068190426153	0.340909071963682	0.201136240224551	0.102272749748178	0.00340909836281394	0.0340909836281395	0.715580319821933
ATP-Synthesis_fluxfix164899.val	3.94189330158691	0.328217661660674	0.190366225107301	0.105029615181101	0.0229752997082003	0.00984652166407257	0.715577930257055
ATP-Synthesis_fluxfix83442.val	3.90256749695316	0.369736495561922	0.232934063714769	0.0924340598336133	0.0147894728667845	0.0295788991467562	0.715577436186097
ATP-Synthesis_fluxfix147545.val	3.89692654974822	0.375065115471439	0.240041673901721	0.0900156277131452	0.0262545580830007	0.0187532557735719	0.715572966429951
ATP-Synthesis_fluxfix93878.val	3.95040490692935	0.318068054967374	0.18129882904156	0.108143119833829	0.0190840586414017	0.00954204745058375	0.715571998780117
ATP-Synthesis_fluxfix147552.val	3.89729354614852	0.374739764052742	0.239833448993754	0.0899375433726579	0.0299791811242193	0.0149895905621096	0.715564099255025
ATP-Synthesis_fluxfix83437.val	3.90292445978132	0.369420319451632	0.232734872704134	0.0923550158608177	0.0184710264456508	0.025859404441029	0.715564044786269
ATP-Synthesis_fluxfix74043.val	3.95736998101844	0.309411276806447	0.173270333031725	0.111388046481775	0.00309410566398081	0.0216587916289655	0.715561269020852
ATP-Synthesis_fluxfix147543.val	3.89765990639627	0.374414976599066	0.239625585023403	0.0898595943837759	0.033697347893916	0.011232449297972	0.715554950259382
ATP-Synthesis_fluxfix83433.val	3.9032808109505	0.369104700126832	0.232536017818692	0.0922761052709025	0.0221462885186184	0.0221462885186184	0.715550395472906
ATP-Synthesis_fluxfix174919.val	3.93098890487329	0.340640127239112	0.200977669644679	0.102192120572578	0.00681280133891621	0.0306575356829386	0.715548045288047
ATP-Synthesis_fluxfix147544.val	3.8980256321441	0.374090751645306	0.239418081052996	0.0897817803948735	0.0374090751645306	0.00748181503290613	0.715545521471445
ATP-Synthesis_fluxfix164905.val	3.94218035453269	0.327968446473076	0.190221713411234	0.1049498846101	0.0262374711525249	0.00655937729921689	0.715539831445968
ATP-Synthesis_fluxfix175901.val	3.97208057417788	0.289932852194054	0.159463043989958	0.115973166391709	0.0144966418123875	0	0.715537048921929
ATP-Synthesis_fluxfix83436.val	3.90363655480829	0.368789588691903	0.232337512203515	0.0921973332801601	0.0258152533184449	0.0184394898897832	0.715536513748436
ATP-Synthesis_fluxfix147541.val	3.89839072503894	0.373767087731442	0.239210936148123	0.0897041010555459	0.0411143796504585	0.00373767087731442	0.715535814908262
ATP-Synthesis_fluxfix175775.val	3.96798030681101	0.295566501484303	0.162561559560211	0.11527093883011	0	0.017734003093983	0.715532313596707
ATP-Synthesis_fluxfix93880.val	3.95067682825067	0.317834055391815	0.181165438929315	0.108063553832386	0.0222483840585924	0.00635667857152014	0.715530196776053
ATP-Synthesis_fluxfix93503.val	3.81550312543331	0.438311801368756	0.337500138691464	0.0657467145177904	0.00876622860237208	0.0262987195571302	0.715528723554364
ATP-Synthesis_fluxfix35217.val	3.90770275520625	0.364864756342238	0.226216180602452	0.0948648864165415	0	0.0437836893232436	0.715526309353627
ATP-Synthesis_fluxfix147547.val	3.89875518672199	0.373443983402489	0.239004149377593	0.0896265560165974	0.0448132780082988	0	0.715525832575566
ATP-Synthesis_fluxfix54798.val	3.98563380076392	0.270304122909362	0.145964254104264	0.121636829765469	0	0.00270303903962981	0.715524917708179
ATP-Synthesis_fluxfix83443.val	3.90399169236927	0.368475029293003	0.232139339721369	0.092118693484932	0.0294779819151783	0.0147390141715231	0.715522377712804
ATP-Synthesis_fluxfix74520.val	3.82795680203223	0.430107705194039	0.322580859540744	0.0688171425084058	0.021505401388745	0.0172043017561444	0.715520107452156
ATP-Synthesis_fluxfix74045.val	3.95762951843787	0.309189851308325	0.173146315347491	0.111308320845342	0.00618379945021492	0.0185514156652763	0.715516924217773
ATP-Synthesis_fluxfix174922.val	3.93129540282941	0.340371766381388	0.200819313046219	0.102111600201176	0.0102111600201176	0.027229693113876	0.715515591642852
ATP-Synthesis_fluxfix10701.val	3.79410670744785	0.451410550448408	0.365642486994769	0.0586834253077386	0.022570525694208	0.00451411245169132	0.715512841186555
ATP-Synthesis_fluxfix35216.val	3.90805068462065	0.36455685425799	0.226025281283493	0.0947848318326387	0.00364556176182145	0.0401011793800359	0.71550911398958
ATP-Synthesis_fluxfix83434.val	3.90434622630682	0.36816098957072	0.231941509247912	0.092040189407303	0.033134468186629	0.0110448227288764	0.715508004935443
ATP-Synthesis_fluxfix28568.val	3.88730887541774	0.383931731539194	0.249555712844975	0.0883042907673434	0	0.0460717279268751	0.715507247719318
ATP-Synthesis_fluxfix28567.val	3.88769307072922	0.383590927195021	0.2493340927034	0.0882258713667269	0.00383590528260471	0.042195057842289	0.715506686114104
ATP-Synthesis_fluxfix28569.val	3.8880765992319	0.383250553649998	0.24911291467734	0.0881476084069177	0.00766500509428997	0.03832502547145	0.715505874884364
ATP-Synthesis_fluxfix28572.val	3.88845943287709	0.382910957328174	0.24889207995166	0.0880694669225751	0.0114873152796729	0.0344620951742666	0.715504637059619
ATP-Synthesis_fluxfix95086.val	3.85975904721582	0.406932769141871	0.28485282445818	0.0773173172898595	0.0447626273938319	0	0.715503448171833
ATP-Synthesis_fluxfix28570.val	3.88884160442966	0.382571803947251	0.248671678782506	0.0879914788504742	0.0153028821047572	0.0306057642095144	0.715503144935362
ATP-Synthesis_fluxfix164897.val	3.94246697394642	0.327719595264131	0.190077423797042	0.104870276566999	0.0294946940054345	0.00327720089465433	0.71550166735091
ATP-Synthesis_fluxfix28565.val	3.8892230987702	0.382233235522587	0.248451673898408	0.0879136310022564	0.0191116729564547	0.0267562576654674	0.715501329144858
ATP-Synthesis_fluxfix28561.val	3.88960390803076	0.381895387180491	0.248232024008201	0.087835908767206	0.0229137272025418	0.0229137272025418	0.715499120951052
ATP-Synthesis_fluxfix28564.val	3.88998404631284	0.38155803812817	0.248012795466958	0.0877583356248014	0.0267089939694276	0.0190779130669844	0.715496638191107
ATP-Synthesis_fluxfix28571.val	3.89036352026239	0.381221390522486	0.247793910034463	0.0876808838900546	0.0304977310653117	0.0152488655326558	0.715493767808788
ATP-Synthesis_fluxfix83435.val	3.90470015479212	0.367847501110762	0.231744011445065	0.0919618173416876	0.0367847269366751	0.00735694538733501	0.715493381617405
ATP-Synthesis_fluxfix163926.val	3.80416568229568	0.445452788033738	0.351907753925185	0.0623633326118518	0.00890907265224697	0.0222726288444543	0.715492036142488
ATP-Synthesis_fluxfix35218.val	3.90839802774291	0.364249485605538	0.225834698690539	0.0947049100693713	0.0072849982938293	0.0364248785517972	0.715491688268433
ATP-Synthesis_fluxfix28562.val	3.89074232652665	0.380885319278289	0.247575415443067	0.0876035704528677	0.0342797871730781	0.0114265462092762	0.715490583085112
ATP-Synthesis_fluxfix93886.val	3.95094834775237	0.317600413470267	0.181032242376245	0.107984103287249	0.0254080562497483	0.0031760115570246	0.715488347930476
ATP-Synthesis_fluxfix28563.val	3.89112045469451	0.380549706024705	0.247357363334679	0.0875264135865229	0.038054940919587	0.00761098818391742	0.715487156754275
ATP-Synthesis_fluxfix175773.val	3.96822098931532	0.295364406302922	0.162450416156339	0.115192128042714	0.00295364097647132	0.0147682211273982	0.715484951887558
ATP-Synthesis_fluxfix28560.val	3.89149792638062	0.380214834867212	0.247139632778103	0.0874493705000006	0.0418236871946712	0.00380214439443801	0.715483323465797
ATP-Synthesis_fluxfix174920.val	3.9316014182556	0.340103814975382	0.200661209900588	0.102031208704202	0.0136041477831462	0.0238072485874453	0.715483031485896
ATP-Synthesis_fluxfix28566.val	3.89187472522743	0.379880401332036	0.246922347288645	0.0873724848986979	0.0455855691446932	0	0.715479261500866
ATP-Synthesis_fluxfix83432.val	3.90505348105121	0.367534546066389	0.23154684969416	0.0918835786298851	0.0404287745971495	0.0036753431451954	0.715478517384002
ATP-Synthesis_fluxfix95089.val	3.85932509812807	0.407316400060734	0.285121425869443	0.077390223502317	0.0407315915354311	0.00407315915354311	0.715476570535917
ATP-Synthesis_fluxfix54797.val	3.98584288403471	0.270135098437823	0.145872980872291	0.121560768769249	0.00270134879628352	0	0.715474734247003
ATP-Synthesis_fluxfix35221.val	3.90874478517935	0.363942620657453	0.225644442407887	0.0946251251459595	0.0109182801992347	0.0327547729043713	0.715474049032597
ATP-Synthesis_fluxfix74048.val	3.95788869110594	0.308968691410687	0.173022485184323	0.111228715758138	0.00926905676280344	0.0154484337054219	0.715472574968106
ATP-Synthesis_fluxfix83438.val	3.90540620661987	0.367222123077312	0.231350023138215	0.0918054729318224	0.0440666270072747	0	0.715463414032326
ATP-Synthesis_fluxfix164898.val	3.94275315587396	0.327471247877011	0.189933316171334	0.104790768931313	0.0327471627743644	0	0.715463379025546
ATP-Synthesis_fluxfix142553.val	3.76575877416907	0.466926047313559	0.401556399886549	0.0513618744402888	0.0046692576622408	0.00933851532448163	0.715459713949288
ATP-Synthesis_fluxfix74524.val	3.82746642333183	0.430536357918778	0.32290234916467	0.0688857268543465	0.0172214478587041	0.0215268340410563	0.715456675404529
ATP-Synthesis_fluxfix35219.val	3.90909095885031	0.3636362723159	0.22545450642131	0.0945454745403087	0.0145454454817279	0.0290908458725545	0.715456190382272
ATP-Synthesis_fluxfix174916.val	3.93190695212009	0.339836298259007	0.200503351410734	0.101950941608573	0.0169918169179838	0.0203901883217146	0.715450353667117
ATP-Synthesis_fluxfix93501.val	3.81499073809117	0.438756968485264	0.337842917423618	0.0658134895287082	0.00438756596858054	0.0307129955643556	0.715449733844332
ATP-Synthesis_fluxfix95088.val	3.85889032988501	0.407700755150487	0.285390534313152	0.0774632673380847	0.0366929463871763	0.00815400711207482	0.715449166885592
ATP-Synthesis_fluxfix93879.val	3.95121947027944	0.317367101281567	0.180899244112509	0.107904771019914	0.0285630861491445	0	0.715446462289618
ATP-Synthesis_fluxfix35214.val	3.90943655063797	0.363330453467788	0.225264884754267	0.0944659557461255	0.0181665316839848	0.0254330812834109	0.715438106472493
ATP-Synthesis_fluxfix175774.val	3.96846134093297	0.29516259974058	0.162339422552045	0.115113423476852	0.00590324582591355	0.0118065078857693	0.715437590186728
ATP-Synthesis_fluxfix55074.val	3.98313438867494	0.2743205250873	0.148133071696496	0.12070104881438	0	0.0054864045764231	0.715436201240837
ATP-Synthesis_fluxfix74046.val	3.95814748880298	0.308747885653497	0.172898824265102	0.111149219470591	0.0123499209589023	0.0123499209589023	0.715428191095199
ATP-Synthesis_fluxfix95096.val	3.8584547601876	0.408086003391047	0.2856600681135	0.0775364266279794	0.0326469465444195	0.0122425621051471	0.715421122454076
ATP-Synthesis_fluxfix35210.val	3.90978155771095	0.36302516658203	0.225075578972697	0.0943865694200951	0.0217815090946196	0.0217815090946196	0.715419799243031
ATP-Synthesis_fluxfix174912.val	3.93221200943903	0.339569172757551	0.200345747415624	0.101870803917159	0.0203741607834318	0.016978460641335	0.715417577046125
ATP-Synthesis_fluxfix10705.val	3.79355660914561	0.451882737831174	0.366024958713232	0.0587448097237215	0.0180753007286479	0.00903766866557189	0.715405761130747
ATP-Synthesis_fluxfix35213.val	3.91012598810022	0.362720331874665	0.224886609360477	0.0943073240683633	0.0253903728566261	0.0181360255891976	0.715401307371194
ATP-Synthesis_fluxfix163924.val	3.80363323238605	0.445912589347056	0.35227099701574	0.0624277047361444	0.00445911673442463	0.0267547708607473	0.715398274436664
ATP-Synthesis_fluxfix95090.val	3.85801834576538	0.408471832434033	0.285930188346861	0.0776097450928001	0.0285930188346861	0.0163388801596858	0.715392645373421
ATP-Synthesis_fluxfix74526.val	3.82697506990552	0.430965862676706	0.323224477813648	0.0689544475254189	0.0129289791125459	0.0258579582250918	0.715392489960012
ATP-Synthesis_fluxfix175777.val	3.96870136365174	0.294961080106154	0.162228577835527	0.115034824485972	0.00884883889232773	0.00884883889232773	0.715390228553948
ATP-Synthesis_fluxfix55072.val	3.9833481627699	0.27414644195145	0.148039066810658	0.120624452223326	0.00274146145873316	0.00274146145873316	0.715386332117666
ATP-Synthesis_fluxfix174915.val	3.93251658777294	0.339302440668602	0.200188399156042	0.101790796260869	0.0237511524294696	0.0135720928222225	0.715384702951667
ATP-Synthesis_fluxfix74042.val	3.95840591937547	0.308527370364715	0.172775345372876	0.111069840200371	0.015426367654359	0.0092558171371085	0.715383795044583
ATP-Synthesis_fluxfix35220.val	3.91046984313359	0.36241602089646	0.224697950482244	0.094228209024482	0.0289932259466251	0.0144966354431076	0.715382595067443
ATP-Synthesis_fluxfix93502.val	3.81447730896062	0.439203018651826	0.338186402144779	0.0658804020698135	0	0.0351362144372338	0.715369915183852
ATP-Synthesis_fluxfix35211.val	3.91081311997581	0.362112236119844	0.224509603906052	0.0941492249460225	0.0325900386126066	0.0108633686551625	0.715363664246081
ATP-Synthesis_fluxfix95087.val	3.85758111234136	0.408858422542699	0.286200801333624	0.0776831973051841	0.0245315013457506	0.0204429225581389	0.715363610207019
ATP-Synthesis_fluxfix174921.val	3.93282068615484	0.339036141890478	0.200031294710843	0.101710912578096	0.0271228433437274	0.0101710912578096	0.715351714414052
ATP-Synthesis_fluxfix35212.val	3.91115582181618	0.361808960194352	0.22432157281758	0.0940703731689167	0.0361808264797477	0.00723618772810681	0.715344523901809
ATP-Synthesis_fluxfix175776.val	3.96894106151452	0.294759811681998	0.162117889129794	0.114956336120935	0.0117903963581093	0.00589519007316019	0.715342878946272
ATP-Synthesis_fluxfix74040.val	3.95866397798531	0.308307206584395	0.172652034306046	0.110990568817882	0.0184984569116526	0.0061661465488164	0.715339365114924
ATP-Synthesis_fluxfix55073.val	3.98356166571588	0.273972579620945	0.147945181159696	0.120547952786638	0.00547944567461167	0	0.71533649286494
ATP-Synthesis_fluxfix95091.val	3.8571430505114	0.409245745105742	0.286471927038285	0.0777567886840745	0.0204622886876468	0.0245547406957375	0.715334035750468
ATP-Synthesis_fluxfix487.val	3.91405784512951	0.35892316816967	0.218943167614406	0.0969092816789909	0	0.0430707188762733	0.715333574557512
ATP-Synthesis_fluxfix74523.val	3.82648273514802	0.431396225241643	0.323547249818045	0.0690233054454328	0.00862793744672282	0.0301977325314423	0.715327546544586
ATP-Synthesis_fluxfix35209.val	3.91149795185752	0.36150617580618	0.224133860378573	0.093991655019056	0.0397656053745057	0.00361505503404598	0.715325182950493
ATP-Synthesis_fluxfix69044.val	3.84088972234236	0.421380998162755	0.307608131734892	0.0716348588940263	0.0421380075338358	0	0.715322377458939
ATP-Synthesis_fluxfix174913.val	3.93312430951767	0.338770246099782	0.199874439802261	0.101631155778455	0.0304892467963165	0.00677540372274899	0.715318624133858
ATP-Synthesis_fluxfix55654.val	3.98055945786162	0.278458204446731	0.150367450851208	0.119736999643014	0	0.00835375395250939	0.715318229802646
ATP-Synthesis_fluxfix142555.val	3.76515907619807	0.467431268849127	0.401990890406267	0.0514174488191945	0	0.0140229296236651	0.715313550184914
ATP-Synthesis_fluxfix486.val	3.9143948305029	0.35862527129553	0.218761397114316	0.0968288258749296	0.00358624308745381	0.0394488052188301	0.715312167521108
ATP-Synthesis_fluxfix116624.val	3.88475292115719	0.386542682028474	0.255118256879	0.0850393339202478	0.046385091229226	0	0.715308417267446
ATP-Synthesis_fluxfix116618.val	3.88436313012805	0.386888937537427	0.255346701328169	0.0851154819938225	0.0425578686702619	0.00386888554517376	0.715305788841618
ATP-Synthesis_fluxfix35215.val	3.91183950802447	0.361203913762946	0.223946457885531	0.093913066846587	0.0433443890308287	0	0.715305628377339
ATP-Synthesis_fluxfix95095.val	3.85670415791898	0.409633802206769	0.286743566919361	0.077830519625355	0.0163853589701163	0.0286743566919361	0.715303918682505
ATP-Synthesis_fluxfix163925.val	3.80309968635862	0.446373337221546	0.35263498788973	0.0624922093788786	0	0.031246139952938	0.715303588558085
ATP-Synthesis_fluxfix116621.val	3.88397262912878	0.387235658933054	0.255575621791527	0.0851917887386351	0.0387235403357432	0.00774470806714865	0.715302891533304
ATP-Synthesis_fluxfix116620.val	3.88358143870981	0.387583157387041	0.255804886433497	0.0852682102095365	0.0348825775336172	0.0116274832103914	0.715299536793649
ATP-Synthesis_fluxfix10706.val	3.79300535826254	0.4523558904934	0.366408241986994	0.0588063243894607	0.0135706620584723	0.0135706620584723	0.715297703305484
ATP-Synthesis_fluxfix116629.val	3.8831895328892	0.38793114276407	0.256034624377773	0.085344789447716	0.0310344688900786	0.0155172600485017	0.71529589922907
ATP-Synthesis_fluxfix175772.val	3.96918043050104	0.294558830166772	0.162007349301394	0.114877953323475	0.0147279423183753	0.00294558522352808	0.715295530252903
ATP-Synthesis_fluxfix74041.val	3.95892167216775	0.308087308258388	0.172528910567704	0.110911417860822	0.021566113820963	0.00308086600889855	0.715294932921278
ATP-Synthesis_fluxfix116622.val	3.88279693553719	0.388279890877549	0.256264713628358	0.0854214857878816	0.0271796917921373	0.0194139996691717	0.715291808220541
ATP-Synthesis_fluxfix488.val	3.91473127479057	0.358327725593601	0.218579960918268	0.0967485180415263	0.00716655932063114	0.0358326873131753	0.715290631899068
ATP-Synthesis_fluxfix116619.val	3.88240362137416	0.388629126899019	0.256495277104369	0.0854983402030309	0.0233177547958088	0.0233177547958088	0.71528742975845
ATP-Synthesis_fluxfix174914.val	3.93342745391562	0.33850491249909	0.199717786931938	0.101551501710217	0.033850567142668	0.0033850567142668	0.715285361364281
ATP-Synthesis_fluxfix116623.val	3.8820095978947	0.388979125166509	0.256726208233228	0.0855753171690066	0.0194489613928496	0.0272286383714245	0.715282601726522
ATP-Synthesis_fluxfix116628.val	3.88161487698484	0.389329593832519	0.256957602335846	0.0856524484594145	0.0155731981429265	0.0311463448943324	0.715277481873363
ATP-Synthesis_fluxfix69043.val	3.84042195016239	0.421792526972156	0.307908412904874	0.0717047874720483	0.037961412410216	0.0042179141850187	0.715273872643423
ATP-Synthesis_fluxfix95097.val	3.85626442710717	0.410022637540394	0.287015711380891	0.0779043875244039	0.012300661044222	0.0328018775908765	0.715273232498089
ATP-Synthesis_fluxfix116630.val	3.8812194286231	0.389680857641767	0.25718936861546	0.0857297038086971	0.0116904141557314	0.0350713710618785	0.715271897420518
ATP-Synthesis_fluxfix491.val	3.91506714343286	0.358030816021124	0.218398792749713	0.0966683288432563	0.0107409181470687	0.0322227762810854	0.715268843077768
ATP-Synthesis_fluxfix55652.val	3.98077811503631	0.278278820125405	0.150270591419132	0.119659870864689	0.00278278594719519	0.00556557189439038	0.715268787876911
ATP-Synthesis_fluxfix116627.val	3.8808232814668	0.390032592792175	0.257421598766178	0.0858071137815265	0.0078006467074115	0.0390032335370576	0.715266016470713
ATP-Synthesis_fluxfix74521.val	3.82598941132516	0.431827515562973	0.323870644768997	0.0690922962605043	0.00431826446789845	0.0345463100655745	0.715261798627688
ATP-Synthesis_fluxfix94479.val	3.94515344411602	0.32510548328275	0.185310121764965	0.107284739065461	0	0.0325106224523237	0.715261107507573
ATP-Synthesis_fluxfix116625.val	3.88042640433524	0.390385142208535	0.257654196434175	0.085884646259993	0.00390384755727241	0.0429424519570948	0.715259655892103
ATP-Synthesis_fluxfix116626.val	3.88002882320024	0.390738150724791	0.257887267160033	0.0859623364242554	0	0.0468885471405029	0.715253003529569
ATP-Synthesis_fluxfix174911.val	3.93373012673112	0.338239849031047	0.199561423121292	0.101471994621599	0.0372064312881567	0	0.715252059035427
ATP-Synthesis_fluxfix74047.val	3.95917899707175	0.307867736405207	0.17240595997187	0.110832378209636	0.0246293982237013	0	0.715250476793485
ATP-Synthesis_fluxfix175771.val	3.96941947258828	0.29435813387853	0.161896957443496	0.114799675450566	0.0176615009844684	0	0.715248182526568
ATP-Synthesis_fluxfix489.val	3.91540245603622	0.357734412093888	0.218217919801794	0.0965882703164297	0.0143093782294989	0.0286188437461658	0.715246858579037
ATP-Synthesis_fluxfix95094.val	3.85582387286993	0.410412033880279	0.287288429461964	0.0779784111204315	0.00820823263352956	0.0369369606643541	0.715242100648823
ATP-Synthesis_fluxfix175967.val	3.96495617625598	0.300375516709197	0.165206517669407	0.114142669916452	0	0.0210263291233384	0.715238322732282
ATP-Synthesis_fluxfix69051.val	3.83995323573471	0.422204704927047	0.308209370180986	0.0717748734996377	0.0337763566687642	0.00844410457765954	0.715224817946212
ATP-Synthesis_fluxfix484.val	3.91573723128841	0.357438328144866	0.21803738845379	0.0965083629895817	0.0178719142268694	0.0250206624746261	0.71522476377701
ATP-Synthesis_fluxfix94478.val	3.94543532871861	0.324860991872658	0.185170772218734	0.107204063063719	0.00324861751072826	0.029237539079477	0.715222031741576
ATP-Synthesis_fluxfix55653.val	3.98099648869541	0.278099678487162	0.1501738549161	0.119582839974271	0.00556198906452761	0.0027809945322638	0.715219368616203
ATP-Synthesis_fluxfix95092.val	3.85538247074856	0.410802365509422	0.287561601219892	0.0780525578575138	0.00410801876654701	0.0410801876654701	0.715210301219099
ATP-Synthesis_fluxfix480.val	3.91607144080968	0.357142857186087	0.217857124583514	0.0964285740545285	0.0214285792740216	0.0214285792740216	0.715202427341219
ATP-Synthesis_fluxfix74522.val	3.8254951061454	0.432259537336294	0.324194734050903	0.0691614351992812	0	0.0389033680861084	0.715195368838374
ATP-Synthesis_fluxfix175966.val	3.96520287527491	0.300166781628854	0.165091731546787	0.114063363151259	0.00300166484463737	0.0180100220861706	0.715192137229098
ATP-Synthesis_fluxfix10703.val	3.79245295727799	0.452830078487761	0.366792304521526	0.0588679641218779	0.00905661550786282	0.0181131943364952	0.715188613692891
ATP-Synthesis_fluxfix94480.val	3.94571679004404	0.324616855506184	0.185031635578302	0.107123510323152	0.0064923345196808	0.0259693750850502	0.715182900053106
ATP-Synthesis_fluxfix483.val	3.91640510127105	0.356847815368284	0.217677175646386	0.0963489245161302	0.0249793266141254	0.0178423885916424	0.715179934721757
ATP-Synthesis_fluxfix95093.val	3.85494022840291	0.411193440148389	0.287835292969754	0.0781268457354877	0	0.0452313014431462	0.715177945596989
ATP-Synthesis_fluxfix69045.val	3.83948361585171	0.422617739112229	0.308510885073153	0.0718450893831804	0.0295832321740186	0.0126785324818777	0.715175060458272
ATP-Synthesis_fluxfix55655.val	3.98121458055532	0.277920778104469	0.150077240586918	0.1195059063704	0.00833763114715058	0	0.715169971919757
ATP-Synthesis_fluxfix55821.val	3.97790578654101	0.282722490588147	0.152670124459803	0.118743464062096	0	0.0113089020662479	0.715167824376458
ATP-Synthesis_fluxfix74091.val	3.95375419720384	0.314914672701091	0.176352244928971	0.110220153080607	0	0.0283422746915146	0.715163370884742
ATP-Synthesis_fluxfix490.val	3.91673821082013	0.35655337315915	0.217497486287905	0.096269389873212	0.0285243603316863	0.0142621366663459	0.715157202965013
ATP-Synthesis_fluxfix175968.val	3.96544922972149	0.299958349009946	0.164977102678981	0.113984165034832	0.00599916137097741	0.0149979199251538	0.715145943372812
ATP-Synthesis_fluxfix94483.val	3.94599782835643	0.32437309813137	0.184892704392563	0.107043076529961	0.00973119886050763	0.0227061183483374	0.715143702686662
ATP-Synthesis_fluxfix164856.val	3.93597765568862	0.335977525777313	0.194866957156163	0.104153075861697	0	0.0369574927594521	0.71513488446544
ATP-Synthesis_fluxfix481.val	3.91707077041158	0.356259262563411	0.217318145165364	0.0961900093675288	0.0320633364558429	0.0106877715746761	0.7151343673487
ATP-Synthesis_fluxfix69042.val	3.83901307623	0.423031582214465	0.308812990474645	0.0719154427827639	0.0253818955504939	0.0169212534065629	0.715124633479498
ATP-Synthesis_fluxfix74090.val	3.95402098204533	0.314685290613725	0.176223781070959	0.110139863169349	0.00314684568096222	0.0251748006924539	0.715120913017597
ATP-Synthesis_fluxfix55819.val	3.97812952349233	0.282537584016725	0.152570274924614	0.118665803290317	0.00282537263619147	0.00847613316560191	0.715118927105298
ATP-Synthesis_fluxfix482.val	3.9174027802146	0.355965652226085	0.217139095845652	0.0961107580204902	0.0355964805383611	0.00711931782158183	0.715111344816452
ATP-Synthesis_fluxfix94481.val	3.94627844530732	0.324129694156765	0.184753985160139	0.106962765446507	0.0129651848102068	0.0194477587399117	0.715104450793979
ATP-Synthesis_fluxfix164855.val	3.93627608037116	0.33571648746764	0.194715509768612	0.104072129807657	0.00335716799012456	0.0335716799012456	0.71510045354078
ATP-Synthesis_fluxfix175970.val	3.96569523965825	0.29975022968398	0.164862627974816	0.113905073431452	0.0089925144742003	0.0119900138035128	0.715099737405345
ATP-Synthesis_fluxfix479.val	3.9177342472968	0.355672648045766	0.216960297083252	0.0960316175758805	0.0391240164524287	0.00355671693420458	0.715088080502617
ATP-Synthesis_fluxfix10702.val	3.79189939198212	0.453305241830697	0.367177186767338	0.0589297354130371	0.00453305939467352	0.0226652602556489	0.715078536356127
ATP-Synthesis_fluxfix74092.val	3.95428737800619	0.314456254439594	0.176095501077408	0.11005968817338	0.00628912755412888	0.0220119376346761	0.715078416026257
ATP-Synthesis_fluxfix69046.val	3.83854161351356	0.423446257222188	0.309115680601575	0.071985932351453	0.0211723221345798	0.0211723221345798	0.715073520221359
ATP-Synthesis_fluxfix55820.val	3.97835296997647	0.282352907294123	0.152470557741182	0.118588245458821	0.00564705204706017	0.00564705204706017	0.715070054086006
ATP-Synthesis_fluxfix164857.val	3.93657406066441	0.335455711396018	0.194564327396579	0.103991325399906	0.00670912278875074	0.0301909358107819	0.715065982902386
ATP-Synthesis_fluxfix94477.val	3.94655863525932	0.323886708783032	0.184615462406344	0.106882568113766	0.0161943391314608	0.0161943391314608	0.715065119741479
ATP-Synthesis_fluxfix485.val	3.91806516510184	0.355380003304718	0.216781836700972	0.0959526269060944	0.0426455396976519	0	0.715064702409015
ATP-Synthesis_fluxfix75469.val	3.92020937047725	0.353171923724532	0.211903111854097	0.098888189499616	0	0.0423806223708194	0.715062031899278
ATP-Synthesis_fluxfix175969.val	3.96594090907667	0.299542387529877	0.164748314788916	0.113826093422495	0.0119817001141479	0.00898627920431883	0.715053531836221
ATP-Synthesis_fluxfix75468.val	3.92053594939426	0.352883385382456	0.211730026994873	0.0988074165076163	0.00352884084091545	0.0388171010390511	0.715037060274958
ATP-Synthesis_fluxfix74095.val	3.95455338689861	0.314227539506235	0.175967410861578	0.109979631788486	0.00942682055422993	0.018853676301942	0.715035889944231
ATP-Synthesis_fluxfix164860.val	3.9368715596442	0.335195470278305	0.194413353708909	0.103910632530399	0.010055855748575	0.0268156282904235	0.715031367746747
ATP-Synthesis_fluxfix94473.val	3.94683841002832	0.323644035271223	0.184477159506242	0.10680249806466	0.0194186192411055	0.0129457584592143	0.715025750710716
ATP-Synthesis_fluxfix69050.val	3.83806922348968	0.423861707730118	0.30941898197442	0.0720565642652567	0.0169544584077973	0.0254317030826451	0.71502175533604
ATP-Synthesis_fluxfix55823.val	3.97857612177356	0.282168494527945	0.152370966627381	0.118510785681511	0.00846506047356415	0.00282168174548917	0.715021195554284
ATP-Synthesis_fluxfix75470.val	3.9208619769368	0.352595457309161	0.211557193993763	0.0987267610494873	0.00705189941455229	0.0352596028513584	0.715011865368776
ATP-Synthesis_fluxfix175965.val	3.96618624004533	0.299334820820264	0.164634162152366	0.113747224338529	0.0149667435105257	0.0059866908188438	0.715007326728923
ATP-Synthesis_fluxfix164858.val	3.9371685970929	0.334935645518871	0.194262610294283	0.103830062737919	0.0133974180502504	0.0234455544364171	0.714996653275214
ATP-Synthesis_fluxfix62645.val	3.87737710535876	0.39344248514559	0.263606520404915	0.0826229825100735	0.0472129822306017	0	0.714996600657239
ATP-Synthesis_fluxfix74093.val	3.95481901453349	0.313999129306239	0.175839511004778	0.109899694377986	0.0125599700957559	0.0156999538277193	0.714993339285706
ATP-Synthesis_fluxfix75473.val	3.92118749098312	0.352307859699061	0.211384673542501	0.0986462514480584	0.0105692336771251	0.0317077010313751	0.714986567053956
ATP-Synthesis_fluxfix62639.val	3.87697362523235	0.393801202080602	0.263846790090889	0.0826982909585575	0.043318102150332	0.00393801888082255	0.714986366264772
ATP-Synthesis_fluxfix94476.val	3.94711776284845	0.323401775908076	0.184339050610126	0.106722540333581	0.0226381257882777	0.0097020591760919	0.714986303549555
ATP-Synthesis_fluxfix55078.val	3.97516944637867	0.287119532490207	0.155044568630773	0.117718984134032	0	0.0143559797254017	0.714981559372948
ATP-Synthesis_fluxfix62642.val	3.87656941026103	0.394160555316064	0.2640875036631	0.0827737385356364	0.0394161162717322	0.00788319684559609	0.714975729821252
ATP-Synthesis_fluxfix55822.val	3.97879898304233	0.281984311661112	0.152271507892618	0.118433428865705	0.0112793749027886	0	0.714972361893458
ATP-Synthesis_fluxfix69052.val	3.83759590837506	0.424277991899043	0.309722869354221	0.0721273326466031	0.0127283400666942	0.0296994498315242	0.71496929684788
ATP-Synthesis_fluxfix10704.val	3.79134466373244	0.453781403417244	0.367562877590345	0.058991636475985	0	0.0272268893509151	0.714967450844045
ATP-Synthesis_fluxfix21841.val	3.78206520728833	0.458988753086179	0.380960752682501	0.0550785437013307	0.0229494567023466	0	0.714965720296572
ATP-Synthesis_fluxfix62641.val	3.87616444196743	0.394520424953896	0.264328722518119	0.0828493444850211	0.0355067486384136	0.0118356093123435	0.714964767376829
ATP-Synthesis_fluxfix164854.val	3.93746519347087	0.33467608038844	0.194112130119314	0.103749633642561	0.0167338049899826	0.0200805116365827	0.714961901463732
ATP-Synthesis_fluxfix175963.val	3.96643122861527	0.299127565572166	0.164520162709893	0.113668461097729	0.0179476690701849	0.00299127269435872	0.714961110588268
ATP-Synthesis_fluxfix75471.val	3.92151247456229	0.352020730766391	0.211212434235586	0.0985658730474182	0.0140808359894535	0.0281615874939333	0.714961107329423
ATP-Synthesis_fluxfix62650.val	3.8757587470788	0.394881110768075	0.264570311143321	0.0829250663325846	0.031590488861446	0.015795244430723	0.714953289146173
ATP-Synthesis_fluxfix74089.val	3.95508425284591	0.313771065407874	0.175711795222714	0.109819872014197	0.0156885506347167	0.0125508475362452	0.714950751580164
ATP-Synthesis_fluxfix94482.val	3.94739669967258	0.323159865273538	0.184201151020291	0.106642703779744	0.0258528157468489	0.00646319472665466	0.714946804438776
ATP-Synthesis_fluxfix62643.val	3.87535230992552	0.395242456497704	0.26481234178221	0.0830009267218238	0.0276670638447219	0.0197621241489469	0.714941390745027
ATP-Synthesis_fluxfix75466.val	3.92183691057048	0.351734208441458	0.211040444869506	0.0984856112859177	0.017586696704444	0.0246214555815907	0.714935428745066
ATP-Synthesis_fluxfix55076.val	3.97539847818966	0.286928831562438	0.154941590115773	0.117640796769711	0.00286928583655894	0.0114771588403947	0.714933348934395
ATP-Synthesis_fluxfix62640.val	3.8749451184854	0.395604319097714	0.265054878422285	0.083076945708532	0.0237362474834481	0.0237362474834481	0.714929158752955
ATP-Synthesis_fluxfix164850.val	3.93776131401508	0.334417007327985	0.193961867741546	0.103669320956104	0.0200649672941274	0.0167208513362086	0.714927025177182
ATP-Synthesis_fluxfix62644.val	3.87453718105502	0.395967015613431	0.265297796198965	0.0831530841560303	0.0197983521071606	0.0277177831512755	0.71491640160697
ATP-Synthesis_fluxfix69049.val	3.83712166263949	0.424695094556016	0.310027354230175	0.0721982401710607	0.0084939124320504	0.0339755877227308	0.714916153471079
ATP-Synthesis_fluxfix175964.val	3.96667587747991	0.298920608584696	0.164406318280951	0.113589804957173	0.0209244853465714	0	0.714914887645123
ATP-Synthesis_fluxfix75462.val	3.92216083706622	0.351448013361427	0.210868765843103	0.0984054943497032	0.0210868765843103	0.0210868765843103	0.714909650310663
ATP-Synthesis_fluxfix74086.val	3.95534910712208	0.313543343240638	0.175584260977364	0.109740163110853	0.0188126244738977	0.00940629467852276	0.714908126671228
ATP-Synthesis_fluxfix94474.val	3.94767521750801	0.322918330031847	0.184063454928501	0.106562985040491	0.0290626992159355	0.00322919084692012	0.714907244175588
ATP-Synthesis_fluxfix62649.val	3.87412850419431	0.396330215543488	0.265541211221486	0.0832293784567842	0.0158532086217396	0.0317064172434792	0.714903306236145
ATP-Synthesis_fluxfix164853.val	3.93805698032286	0.334158407266372	0.193811812256597	0.103589118850343	0.0233911476212488	0.0133663285381824	0.714892023113482
ATP-Synthesis_fluxfix176847.val	3.96183200982523	0.305343610400003	0.167938968926105	0.112977078748752	0	0.0244275627251466	0.714891530217206
ATP-Synthesis_fluxfix62651.val	3.8737190767096	0.396694082569249	0.265785073328663	0.0833058128886226	0.0119008190218715	0.0357023773300926	0.714889779907027
ATP-Synthesis_fluxfix55077.val	3.97562720596292	0.2867383837885	0.15483874830386	0.11756271319844	0.00573476272093005	0.00860215956526991	0.714885154039964
ATP-Synthesis_fluxfix75465.val	3.92248423176942	0.351162369876918	0.210697341861161	0.0983254964343225	0.0245814267829162	0.0175581047985187	0.714883674848429
ATP-Synthesis_fluxfix62648.val	3.87330888364518	0.397058801425504	0.266029328053493	0.0833823703797901	0.00794116166292637	0.0397059413292959	0.714875718856643
ATP-Synthesis_fluxfix94475.val	3.94795332122442	0.322677141909	0.18392596720961	0.106483386938102	0.0322677877612869	0	0.714867633301409
ATP-Synthesis_fluxfix74088.val	3.95561357673973	0.31331592878139	0.175456918713923	0.109660574196202	0.0219321148392404	0.00626632103202466	0.714865479669095
ATP-Synthesis_fluxfix69047.val	3.83664647824027	0.425113083121653	0.310332417856531	0.0722692824731756	0.00425111965924948	0.0382602631326961	0.714862281716886
ATP-Synthesis_fluxfix62646.val	3.87289795024407	0.397424024109007	0.266274080709139	0.0834590839389074	0.00397424716421617	0.0437166122967457	0.714861311890913
ATP-Synthesis_fluxfix75472.val	3.9228070983003	0.350877070387515	0.210526238021984	0.0982456479190052	0.0280700948941852	0.0140350895523402	0.714857603499042
ATP-Synthesis_fluxfix164859.val	3.93835219169473	0.333900079218258	0.193662026967712	0.103509061159783	0.0267119970416835	0.0100169940490806	0.714856988113333
ATP-Synthesis_fluxfix176846.val	3.96208499282737	0.305127916458866	0.167820355730579	0.112897284449566	0.00305127614382224	0.021359000134898	0.714846736125697
ATP-Synthesis_fluxfix62647.val	3.87248625852445	0.397789903582944	0.266519291369623	0.0835359410518552	0	0.0477346711614651	0.714846475471738
ATP-Synthesis_fluxfix21845.val	3.78149305720649	0.459476935773367	0.381365944406062	0.0551371255103396	0.0183790926855724	0.00459477317139312	0.714840996054917
ATP-Synthesis_fluxfix55080.val	3.97585563153609	0.286548187638271	0.154736042368769	0.117484732792869	0.00859645367542236	0.00573095880121209	0.71483697464352
ATP-Synthesis_fluxfix75463.val	3.92312944359895	0.350592353905614	0.210355370272295	0.098165909578861	0.0315533055408442	0.0105177685136147	0.714831317249267
ATP-Synthesis_fluxfix74094.val	3.9558776650115	0.31308883073455	0.175329763445643	0.109581102153527	0.0250470840165542	0.0031308811188252	0.714822805876954
ATP-Synthesis_fluxfix164851.val	3.93864694518491	0.333642164423503	0.19351247007258	0.103429125541803	0.0300277170061024	0.00667285180301875	0.714821858394532
ATP-Synthesis_fluxfix69048.val	3.83617036661628	0.425531706087989	0.310638148550613	0.0723404801200213	0	0.0425530774173545	0.714807835407146
ATP-Synthesis_fluxfix75464.val	3.92345126607677	0.3503080992133	0.210184779657764	0.0980863005685497	0.0350308666712204	0.00700615231576613	0.71480487760151
ATP-Synthesis_fluxfix176848.val	3.96233761872427	0.304912526986555	0.167701909966835	0.112817602786259	0.00609824517327001	0.018294769060192	0.714801928217272
ATP-Synthesis_fluxfix55079.val	3.97608375304562	0.286358244663439	0.154633473148409	0.117406856189188	0.0114543353533426	0.00286357997249881	0.714788811477573
ATP-Synthesis_fluxfix164852.val	3.93894124341276	0.333384761116773	0.193363108852963	0.103349294509058	0.0333385070497747	0.00333385070497747	0.71478658910231
ATP-Synthesis_fluxfix74087.val	3.95614136879516	0.312862074815679	0.175202789929227	0.109501743705767	0.0281575411806857	0	0.714780096915704
ATP-Synthesis_fluxfix75461.val	3.92377256440467	0.350024185260899	0.210014506956249	0.0980068399177519	0.0385025896038099	0.00350024878308771	0.714778345540324
ATP-Synthesis_fluxfix176851.val	3.96258988567939	0.304697465636002	0.167583626209836	0.112738030109265	0.00914093268342864	0.0152348766334726	0.714757098554051
ATP-Synthesis_fluxfix54880.val	3.97234678307546	0.291655367999375	0.157493886120152	0.116662178698528	0	0.0174993031806962	0.714755552879809
ATP-Synthesis_fluxfix75467.val	3.92409334511492	0.349740850824891	0.20984446852604	0.0979274885936417	0.0419688937052081	0	0.714751602793333
ATP-Synthesis_fluxfix164849.val	3.93923509004114	0.333127627196275	0.193214016045279	0.103269606937929	0.0366440042130674	0	0.714751289162177
ATP-Synthesis_fluxfix55075.val	3.97631157232764	0.286168553335179	0.154531039817217	0.117329082760581	0.0143084307573797	0	0.71474066449234
ATP-Synthesis_fluxfix11879.val	3.99176207876027	0.263222072644673	0.139507731983532	0.123714340661141	0	0	0.714740501473242
ATP-Synthesis_fluxfix175249.val	3.92616661783229	0.347602314350717	0.205085396229733	0.100804599381819	0	0.0417123187391653	0.714722215816873
ATP-Synthesis_fluxfix21846.val	3.78091968874552	0.459966158033248	0.381771998975155	0.05519583206783	0.0137989961941574	0.00919933079610493	0.714715193184749
ATP-Synthesis_fluxfix176849.val	3.9628417956422	0.304482708626727	0.167465509840562	0.112658570038511	0.0121793143738275	0.0121793143738275	0.71471225616494
ATP-Synthesis_fluxfix54878.val	3.9725813329565	0.291458608432575	0.157387627463649	0.116583468555051	0.00291458277918559	0.0145729296346907	0.714708182198623
ATP-Synthesis_fluxfix175248.val	3.92648325240608	0.347322875193962	0.204920502921894	0.100723550198684	0.00347323858812377	0.0382055834852608	0.714694108717272
ATP-Synthesis_fluxfix11878.val	3.9894177783875	0.26702925247538	0.141525470270415	0.12283349378445	0	0.00267028842051516	0.71468411653746
ATP-Synthesis_fluxfix163687.val	3.85151626443913	0.414587462565214	0.294357036606324	0.0746256902774715	0.0456047356814177	0	0.714682306755408
ATP-Synthesis_fluxfix176845.val	3.96309335075251	0.304268254134505	0.167347559855684	0.112579221899035	0.0152134160536764	0.00912805632610822	0.714667401203464
ATP-Synthesis_fluxfix175250.val	3.9267993782163	0.347043871788974	0.204755878827086	0.100642633340483	0.00694087620724423	0.0347044834141606	0.714665868689644
ATP-Synthesis_fluxfix54879.val	3.97281556855029	0.291262102065237	0.157281514039505	0.116504865991137	0.00582523543548113	0.0116504865991137	0.714660824277515
ATP-Synthesis_fluxfix73483.val	3.95028184933445	0.320379626471066	0.179412619529816	0.108929116059191	0	0.0320378908820587	0.71465058596609
ATP-Synthesis_fluxfix163690.val	3.85106622077564	0.414985636205276	0.294639844428524	0.0746973879993642	0.0414985488885356	0.00414985488885356	0.714644533681017
ATP-Synthesis_fluxfix175253.val	3.9271150150883	0.346765180780453	0.204591547703707	0.100561860485064	0.0104029687218642	0.0312088038698188	0.714637546028544
ATP-Synthesis_fluxfix11877.val	3.9896219924079	0.26686429769668	0.141438044258423	0.122757614562992	0.0026686388752635	0	0.714634490078899
ATP-Synthesis_fluxfix176843.val	3.96334455314025	0.304054100343557	0.16722977525653	0.112499985018999	0.0182432634125101	0.00608107665551833	0.714622533819931
ATP-Synthesis_fluxfix94080.val	3.94141269978918	0.330932886136379	0.188631741325101	0.105898614106877	0	0.0364025307044007	0.714615035800722
ATP-Synthesis_fluxfix54882.val	3.97304948777276	0.291065871553248	0.157175541089753	0.116426367482364	0.00873198149056586	0.00873198149056586	0.714613472091001
ATP-Synthesis_fluxfix73482.val	3.95055583376089	0.320142216711092	0.179279660003296	0.108848390613381	0.00320141481664485	0.0288127512777698	0.71461029382488
ATP-Synthesis_fluxfix175251.val	3.92743012711823	0.346487072203877	0.204427451509283	0.1004812031031	0.0138594861589943	0.0277189314324983	0.714609030791179
ATP-Synthesis_fluxfix163689.val	3.85061533453516	0.415384745831374	0.294923107606422	0.074769201163488	0.0373847480432978	0.00830768901816533	0.714606052189701
ATP-Synthesis_fluxfix11178.val	3.98700456035058	0.270948274832849	0.143602559238539	0.121926758139396	0	0.00541895745491365	0.714603182168395
ATP-Synthesis_fluxfix21843.val	3.78034509800952	0.460456423189971	0.382178919148828	0.0552546637726994	0.00920913610737784	0.0138137041610668	0.714588307145539
ATP-Synthesis_fluxfix175246.val	3.92774473406133	0.34620942261697	0.20426361408666	0.100400672913946	0.0173104833866653	0.0242346522296976	0.714580373456144
ATP-Synthesis_fluxfix94079.val	3.94170247728054	0.330679694510354	0.188487325407158	0.10581753843288	0.00330680278821063	0.0330680278821063	0.714578738381159
ATP-Synthesis_fluxfix176844.val	3.96359539955288	0.303840272051897	0.167112151299665	0.11242085620737	0.0212688648323623	0.00303839971250025	0.714577646381045
ATP-Synthesis_fluxfix73484.val	3.95082941196816	0.319905170648464	0.179146894129964	0.108767782742749	0.0063981059210258	0.0255923878547243	0.714569948726618
ATP-Synthesis_fluxfix163697.val	3.85016355732257	0.415784453402808	0.29520700472101	0.0748411750438749	0.0332627444639444	0.0124735291739792	0.714567092794156
ATP-Synthesis_fluxfix54881.val	3.97328309472064	0.290869882130202	0.157069715302968	0.116347977983236	0.0116347977983236	0.00581739104567602	0.714566136905751
ATP-Synthesis_fluxfix11176.val	3.98721328223311	0.270778444176749	0.143512549007368	0.121850334322549	0.00270778042341611	0.00270778042341611	0.714553802945043
ATP-Synthesis_fluxfix175242.val	3.92805883712774	0.345932217715591	0.204100039067204	0.100320271702508	0.0207559534729393	0.0207559534729393	0.714551581544558
ATP-Synthesis_fluxfix94081.val	3.94199183099204	0.330426738414621	0.18834316198055	0.105736604508529	0.00660852836462493	0.029738443560919	0.714542420483163
ATP-Synthesis_fluxfix176850.val	3.96384589333918	0.303626744348475	0.166994692692191	0.11234183863074	0.0242902130255427	0	0.714532747586986
ATP-Synthesis_fluxfix73487.val	3.95110258571213	0.319668463342865	0.179014328015087	0.108687296154064	0.00959004817182742	0.022376791001886	0.714529561173805
ATP-Synthesis_fluxfix163691.val	3.84971092116942	0.4161850163614	0.295491404462847	0.0749132763508256	0.0291329408030988	0.0166473947446279	0.714527476245001
ATP-Synthesis_fluxfix163958.val	3.86973308783064	0.400593395423981	0.272403367238556	0.0801187335654698	0.0480712946199552	0	0.714525072700231
ATP-Synthesis_fluxfix175245.val	3.92837244131595	0.345655400312971	0.203936740839699	0.100240006541233	0.0241958706801854	0.017282782251853	0.714522681069902
ATP-Synthesis_fluxfix54877.val	3.97351638530832	0.290674168553195	0.156964029985545	0.116269692535523	0.0145337076428396	0.00290673838928732	0.714518808213377
ATP-Synthesis_fluxfix163952.val	3.86931516610539	0.400965194396057	0.272656208948713	0.0801930988635774	0.0441062316405884	0.00400965494317887	0.714506264937883
ATP-Synthesis_fluxfix94084.val	3.94228074213315	0.330174181458139	0.188199215303023	0.105655792267978	0.00990522582014259	0.0264139480669947	0.714506019424308
ATP-Synthesis_fluxfix11177.val	3.98742174262537	0.270608826287345	0.143422651542525	0.121774006250742	0.00541216849407841	0	0.714504455838455
ATP-Synthesis_fluxfix11465.val	3.98451945038233	0.27498405658583	0.14574152317405	0.120993009382341	0	0.00824952402943928	0.71449506486061
ATP-Synthesis_fluxfix175252.val	3.92868554408271	0.345379025513431	0.203773703709574	0.100159869715848	0.0276302878070923	0.0138151642809165	0.71449364822221
ATP-Synthesis_fluxfix73485.val	3.95137535502663	0.319432118166517	0.178881954690026	0.108606926616366	0.012777287588772	0.0191659492713534	0.714489121927107
ATP-Synthesis_fluxfix163688.val	3.84925741204414	0.41658635186167	0.295776352709356	0.074985516715229	0.0249951722384096	0.0208293101986747	0.714487257548843
ATP-Synthesis_fluxfix163955.val	3.86889646783897	0.401337684208524	0.27290952046454	0.0802676023399899	0.040133801169995	0.00802676023399899	0.714486990502929
ATP-Synthesis_fluxfix176592.val	3.95860278011273	0.310478679555315	0.170763350598931	0.111772297317777	0	0.0279430316386068	0.714486267470344
ATP-Synthesis_fluxfix54743.val	3.96943335432041	0.29633702134111	0.160021978722441	0.115571393516878	0	0.02074364910179	0.714485573729634
ATP-Synthesis_fluxfix54876.val	3.97374936290762	0.290478707128178	0.156858489300537	0.116191514222969	0.017428703604672	0	0.714471493497654
ATP-Synthesis_fluxfix94082.val	3.94256921228721	0.329921997768377	0.188055492090213	0.105575105481414	0.0131968693796275	0.0230945308171227	0.71446954688934
ATP-Synthesis_fluxfix163954.val	3.86847699208428	0.40171084810869	0.273163308969409	0.0803422461074646	0.0361539834320281	0.0120513095997888	0.714467256946105
ATP-Synthesis_fluxfix175243.val	3.92899814475098	0.345103107087142	0.203610923788276	0.100079859315032	0.0310592175365111	0.0103531064473243	0.714464478048981
ATP-Synthesis_fluxfix21842.val	3.77976928108593	0.46094773458189	0.382586707697911	0.0553136210255485	0.00460948117168596	0.0184379246867438	0.714460333399208
ATP-Synthesis_fluxfix73481.val	3.95164772758461	0.319196070048874	0.178749787787383	0.108526682406595	0.0159597999274479	0.0159597999274479	0.714448655469692
ATP-Synthesis_fluxfix163963.val	3.86805673422049	0.402084725381583	0.273417564044316	0.0804170271015857	0.0321667561571215	0.0160833780785607	0.714447040218675
ATP-Synthesis_fluxfix163692.val	3.84880302741884	0.416988462140707	0.296061851048869	0.0750578965397606	0.0208494157054891	0.0250192988465869	0.714446433131028
ATP-Synthesis_fluxfix11463.val	3.98473286204416	0.274809119204953	0.14564881409863	0.120916043327728	0.00274808725953154	0.0054961745190631	0.714446034906532
ATP-Synthesis_fluxfix176591.val	3.95886231404298	0.310255801885068	0.170640692743195	0.111692012231594	0.00310255494731821	0.0248205419629615	0.714443067944192
ATP-Synthesis_fluxfix54742.val	3.96967367571631	0.29613382266298	0.159912294621346	0.115492177246018	0.0029613358279454	0.0177680149676723	0.714439243974604
ATP-Synthesis_fluxfix175244.val	3.92931024785022	0.344827746302311	0.203448364825258	0.099999957520735	0.0344828702509627	0.00689655370535603	0.714435121319182
ATP-Synthesis_fluxfix94078.val	3.94285724188378	0.329670211439506	0.187911984629329	0.105494539818844	0.0164835077532955	0.019780179238037	0.714432992830594
ATP-Synthesis_fluxfix163956.val	3.8676356932922	0.402459299298229	0.273672292871499	0.0804919474347795	0.0281720995004849	0.0201229594914656	0.714426347819363
ATP-Synthesis_fluxfix73477.val	3.95191969311754	0.31896042135583	0.178617804522531	0.108446549691223	0.0191376474299575	0.012758419712118	0.714408124275592
ATP-Synthesis_fluxfix175241.val	3.92962185159376	0.34455270772178	0.203286104061006	0.0999202022985859	0.0379008645272381	0.0034455368349508	0.714405692280714
ATP-Synthesis_fluxfix163953.val	3.86721387213571	0.40283462026849	0.27392747384856	0.0805670007533906	0.0241700728332698	0.0241700728332698	0.714405145329541
ATP-Synthesis_fluxfix163696.val	3.84834776475582	0.417391349444245	0.29634790107586	0.0751304162286531	0.0166956480508118	0.0292173840889206	0.714404999403157
ATP-Synthesis_fluxfix176593.val	3.95912149517473	0.310033115256774	0.170518233853414	0.111611857377583	0.006200656848552	0.0217023671772256	0.714399886518478
ATP-Synthesis_fluxfix11464.val	3.98494600038388	0.274634415654331	0.14555622122893	0.120839173745825	0.00549268045305067	0.00274634022652533	0.714397030545186
ATP-Synthesis_fluxfix94074.val	3.94314482700015	0.329418825872424	0.187768694883462	0.105414096382355	0.0197650961295178	0.0164709384770908	0.714396358708491
ATP-Synthesis_fluxfix54744.val	3.96991365595587	0.295930975901581	0.159802748720028	0.115413060786076	0.00591861440434365	0.014796551991134	0.714392894176861
ATP-Synthesis_fluxfix163957.val	3.86679126260224	0.40321057206389	0.274183158294932	0.0806422021513888	0.0201605231195314	0.0282246884980386	0.714383503209062
ATP-Synthesis_fluxfix175247.val	3.9299329605818	0.344278092698506	0.203124105160735	0.0998405757891302	0.0413134117486418	0	0.714376141497306
ATP-Synthesis_fluxfix73480.val	3.95219126065671	0.318725070862631	0.178486028259967	0.108366542655841	0.0223107535324959	0.009561746414326	0.714367567458866
ATP-Synthesis_fluxfix163698.val	3.8478916215076	0.417795016026709	0.296634504390967	0.0752030761877023	0.0125338460312837	0.0334235894167567	0.714362952763055
ATP-Synthesis_fluxfix163962.val	3.86636785986437	0.40358728252337	0.274439302716817	0.0807175388364646	0.0161434803233627	0.0322869606467255	0.714361344373126
ATP-Synthesis_fluxfix94077.val	3.9434319768246	0.329167833007446	0.187625618283091	0.1053337726066	0.0230417393044916	0.0131667028132632	0.714359644307444
ATP-Synthesis_fluxfix12069.val	3.98195919146262	0.279141870796113	0.147945172141122	0.120031025006707	0	0.0111656736482831	0.714356890944982
ATP-Synthesis_fluxfix176596.val	3.95938030401761	0.309810759680514	0.170395947643574	0.111531815550363	0.00929433216219254	0.0185886643243851	0.714356676621103
ATP-Synthesis_fluxfix93293.val	3.75342673072778	0.474516996993495	0.417575080956499	0.0474515618995727	0.00949035413742264	0	0.714352679472027
ATP-Synthesis_fluxfix11466.val	3.98515886704259	0.274459944570126	0.145463743856837	0.120762400048764	0.00823380066452365	0	0.71434805165691
ATP-Synthesis_fluxfix54746.val	3.97015330892288	0.295728405771971	0.15969335221172	0.115334052221053	0.00887185999813341	0.0118291413410661	0.714346546444681
ATP-Synthesis_fluxfix163964.val	3.86594366529334	0.403964697493745	0.274695926171157	0.0807930164136079	0.0121189249924486	0.036356829916531	0.714338697579982
ATP-Synthesis_fluxfix42642.val	3.73734939870583	0.481927709884463	0.438554215556307	0.0433734943281561	0	0	0.714331886878607
ATP-Synthesis_fluxfix21844.val	3.77919223404549	0.4614400955616	0.382995367405062	0.0553727042286891	0	0.0230720239278485	0.714331267410397
[truncated: 115,579 more rows]
