# Supplementary material for: CardioNet: A human metabolic network suited for the study of cardiomyocyte metabolism
Source: BMC Syst Biol. 2012 Aug 29;6:114. doi: 10.1186/1752-0509-6-114 (PMC3568067; doi:10.1186/1752-0509-6-114)
Supplement: Additional file 9 — Predicted metabolic fluxes of substrate uptake and oxygen demand for ATP expenditure in varied substrate availability,Ci+<0.6. See caption of Additional file 8 but results are shown for calculated efficiency values ( Ci+) equal or less than 0.6. [file 1752-0509-6-114-S9.csv]

Predicted metabolic fluxes of substrate uptake and oxygen demand for baseline ATP consumption in varied substrate availability
	Predicted metabolic fluxes of substrate uptake and oxygen demand (mmol*min-1*(l cell)-1)
Titel	vO2	vS	vGlucose	vOleate	vAcetoacetate	vLactate	Ci+
ATP-Synthesis_fluxfix5336.val	3.94747672709457	0.529152376286138	0.105830475257228	0.0846643802057823	0.137579617834396	0.201077902988733	0.599997187817864
ATP-Synthesis_fluxfix113626.val	3.98175430372466	0.507876069896168	0.0660238692793413	0.0914179698815615	0.203150163862991	0.147284066872276	0.59999219527064
ATP-Synthesis_fluxfix31050.val	3.92801000815234	0.540676112585881	0.140575637450641	0.0702878187253205	0.302778836723062	0.0270338196868579	0.599991839210188
ATP-Synthesis_fluxfix139197.val	3.90538186422181	0.553562397369436	0.160532995706679	0.0719630891834071	0.143926178366814	0.177140134112535	0.599989920587021
ATP-Synthesis_fluxfix122903.val	4.00700636144613	0.491355827070846	0.029481343727982	0.103184703047937	0.122839030471071	0.235850749823856	0.599983695600975
ATP-Synthesis_fluxfix23180.val	3.84733560131315	0.584257605092173	0.239545656415097	0.0525831461309904	0.19280502884407	0.0993237737020168	0.599982886299216
ATP-Synthesis_fluxfix101786.val	3.9326525781159	0.537982566558965	0.118356126769012	0.0860772153836795	0.0268991519991736	0.3066500724071	0.599981141601687
ATP-Synthesis_fluxfix130400.val	3.96112848778551	0.520858770461684	0.0885458847234246	0.0885458847234246	0.140632115953132	0.203134885061702	0.599979953462816
ATP-Synthesis_fluxfix136517.val	3.96834807554387	0.516375806837199	0.0826201290939517	0.0877838871623237	0.196222806598135	0.149748983982788	0.599979895694128
ATP-Synthesis_fluxfix141538.val	3.89103197296595	0.561476475175461	0.179672472056148	0.0673771770210555	0.151598648297375	0.162828177800884	0.599978238732866
ATP-Synthesis_fluxfix157017.val	4.03222134292212	0.474099702938367	0	0.109043084336143	0.156452836543811	0.208603782058414	0.59997780900781
ATP-Synthesis_fluxfix78658.val	4.01888565674647	0.483329603938242	0.00966659207876482	0.111165808905795	0.0386663683150593	0.323830834638623	0.599976619118895
ATP-Synthesis_fluxfix165595.val	4.02140468227425	0.481605351170567	0.0240802675585284	0.0963210702341136	0.337123745819397	0.0240802675585284	0.599975388105141
ATP-Synthesis_fluxfix51864.val	4.00009186315868	0.495981550987083	0.0347187189847115	0.104156156954134	0.0644775217752671	0.29262915327297	0.599969136341709
ATP-Synthesis_fluxfix32300.val	3.91858407079646	0.54614412136536	0.13653603034134	0.0819216182048041	0.0273072060682681	0.300379266750948	0.599967011855295
ATP-Synthesis_fluxfix118207.val	3.9957504436569	0.498845619032218	0.0548730548584906	0.0897920720482397	0.314272800899388	0.0399076912260991	0.59996676236548
ATP-Synthesis_fluxfix167114.val	4.01379310344828	0.486815415821501	0.0243407707910749	0.102231237322515	0.180121703853955	0.180121703853955	0.599965448421712
ATP-Synthesis_fluxfix57209.val	3.81669899193126	0.599167873310806	0.275617227235316	0.0479334188401754	0.113841766388956	0.161775460846359	0.59996418434119
ATP-Synthesis_fluxfix83854.val	3.71661223474231	0.64190198290514	0.404398118609647	0.0256760857865755	0	0.211827778508919	0.599962085638269
ATP-Synthesis_fluxfix147849.val	3.71761211761212	0.641520641520642	0.41057321057321	0.0192456192456192	0.128304128304128	0.0833976833976834	0.599960035405949
ATP-Synthesis_fluxfix78476.val	4.02638919636927	0.478193491255258	0.00956386982510516	0.105202568076157	0.196059331414656	0.16736772193934	0.599960008362041
ATP-Synthesis_fluxfix28799.val	3.70957919235868	0.644583827861592	0.418979416883533	0.0193374922109593	0.0837958833767069	0.122471035390392	0.599959225201567
ATP-Synthesis_fluxfix113538.val	3.97368183529291	0.513063737738047	0.0666983092503545	0.0974822469017632	0.0410451390380295	0.307838042547901	0.599956440202311
ATP-Synthesis_fluxfix3096.val	3.95563106796116	0.524271844660195	0.104854368932039	0.0786407766990292	0.298834951456311	0.0419417475728154	0.59995533194734
ATP-Synthesis_fluxfix22749.val	3.83842991659303	0.588716428498075	0.241373873267317	0.0588715704376454	0.0235486764498329	0.264922308343279	0.599952884768043
ATP-Synthesis_fluxfix163766.val	3.62470371074765	0.673736849724092	0.532251936703397	0	0.00673735146517894	0.134747561555516	0.599945383920652
ATP-Synthesis_fluxfix17110.val	3.9754441581796	0.511970493448647	0.0767955356195292	0.087034684383681	0.250865672342248	0.0972746011031893	0.599943693788433
ATP-Synthesis_fluxfix41765.val	3.95378251701788	0.525419582538714	0.0945755683617298	0.0893213280858255	0.0840671823854897	0.257455503705668	0.599942083044414
ATP-Synthesis_fluxfix6364.val	3.92604110501358	0.541896886859067	0.130055148802057	0.0812844680012853	0.0812844680012853	0.249272802054438	0.599938971708405
ATP-Synthesis_fluxfix11407.val	3.77876744627009	0.616437933974889	0.326712010260208	0.0369864132575376	0.117123315270192	0.135616195186951	0.599936129933003
ATP-Synthesis_fluxfix65324.val	4.00862656072645	0.490351872871738	0.039228149829739	0.09316685584563	0.323632236095347	0.0343246311010215	0.599935105374482
ATP-Synthesis_fluxfix139060.val	3.91379921125532	0.548919649206853	0.159186922723549	0.0658704343145453	0.307394723386853	0.0164675687819056	0.599930036473332
ATP-Synthesis_fluxfix35661.val	3.7245784845773	0.638864269594416	0.396095878044016	0.0255545612774756	0.0447204129188034	0.17249341735412	0.599927925741766
ATP-Synthesis_fluxfix44173.val	4.00174148816078	0.494958855922289	0.0445463014876362	0.0940421425335634	0.267277808925817	0.0890926029752722	0.59992740907356
ATP-Synthesis_fluxfix62795.val	3.7024872441449	0.647288095141666	0.433682940477792	0.0129457393513204	0.168295001881812	0.0323644134307422	0.599925402006167
ATP-Synthesis_fluxfix83524.val	3.72556893739561	0.638486524597244	0.402246659327528	0.0191545836705175	0.172391253034658	0.0446940285645408	0.599920925390044
ATP-Synthesis_fluxfix24025.val	3.98691588785046	0.504672897196262	0.0504672897196261	0.100934579439252	0.0504672897196261	0.302803738317756	0.599920821838375
ATP-Synthesis_fluxfix65885.val	3.99304589707927	0.500695410292072	0.0400556328233657	0.105146036161335	0.00500695410292072	0.350486787204451	0.599918720929126
ATP-Synthesis_fluxfix116887.val	3.70146922146071	0.647676247284125	0.427466299269409	0.0194302669001414	0.0388605765469126	0.161919104567661	0.599918045667933
ATP-Synthesis_fluxfix171793.val	4.02045556051808	0.482358195623046	0.0192943278249218	0.10129522108084	0.236355515855293	0.125413130861992	0.599916950710092
ATP-Synthesis_fluxfix108046.val	3.94180029374206	0.532675476962166	0.122515418508699	0.0745746451845711	0.29829809067661	0.0372873225922857	0.599916023925733
ATP-Synthesis_fluxfix168302.val	4.00601503759399	0.492139439507861	0.0246069719753931	0.108270676691729	0.0196855775803144	0.339576213260424	0.599912357149187
ATP-Synthesis_fluxfix77272.val	4.03373493975903	0.473165388828038	0.00946330777656079	0.0993647316538882	0.350142387732749	0.0141949616648412	0.599906684499366
ATP-Synthesis_fluxfix151870.val	4.02545454545454	0.478935698447894	0.00478935698447894	0.110155210643016	0.0957871396895787	0.268203991130821	0.599905779510625
ATP-Synthesis_fluxfix98428.val	3.8975974069585	0.557995776254351	0.167398598957426	0.0725393370820182	0.0892791969777609	0.228778643237147	0.599904059434784
ATP-Synthesis_fluxfix58456.val	3.8175768395582	0.598835676493411	0.281452843944171	0.0419184607656689	0.233545911017901	0.0419184607656689	0.599903418240527
ATP-Synthesis_fluxfix173008.val	4.0128216704289	0.487584650112866	0.0195033860045147	0.107268623024831	0.0780135440180587	0.282799097065462	0.599900238404208
ATP-Synthesis_fluxfix20858.val	3.875461701801	0.569920795756066	0.193773167443646	0.068390495490728	0.0455936636604852	0.262163469161208	0.599900217617029
ATP-Synthesis_fluxfix156873.val	4.03944395336544	0.469157284153621	0	0.103214592192337	0.309643776577012	0.0562989153842711	0.599896287890782
ATP-Synthesis_fluxfix127070.val	3.8235097238793	0.596026833656657	0.26225183827915	0.0536423022608088	0.0417219072036682	0.23841078591303	0.599896234811018
ATP-Synthesis_fluxfix55670.val	3.77969195027858	0.616086667658754	0.332686845781138	0.0308043400366746	0.240273759133745	0.012321722707196	0.599896181504935
ATP-Synthesis_fluxfix103347.val	3.98068752628889	0.508714546503268	0.0610457699987002	0.096655599012042	0.096655599012042	0.254357578480483	0.599895339323877
ATP-Synthesis_fluxfix103405.val	3.98862208446328	0.503613774413003	0.0604336771030312	0.0906505156545467	0.256843127687883	0.0956864539675422	0.599893572175282
ATP-Synthesis_fluxfix98279.val	3.90614752907904	0.553278447031919	0.165983700093276	0.0663934800373103	0.254507786864022	0.0663934800373103	0.599891060275413
ATP-Synthesis_fluxfix59325.val	3.94818807215676	0.528893373982328	0.111067509686205	0.0793339672237209	0.24329115861744	0.0952007384549631	0.599886500816772
ATP-Synthesis_fluxfix92589.val	3.86085547253246	0.577540814299265	0.213689761524007	0.0635293250318027	0.0577539318470934	0.242567795896362	0.599885721291296
ATP-Synthesis_fluxfix24876.val	3.99472588480222	0.499653018736988	0.0499653018736988	0.0949340735600277	0.209854267869535	0.144899375433727	0.599884713365981
ATP-Synthesis_fluxfix72509.val	3.89181595936103	0.561184655945032	0.185191121652982	0.0617303121539535	0.263756603103043	0.0505066190350529	0.599884184033218
ATP-Synthesis_fluxfix61522.val	3.93989132690086	0.533860277372786	0.112110746815774	0.0854177385526728	0.0800791369000524	0.256252655104285	0.599883279534135
ATP-Synthesis_fluxfix86228.val	3.83928097868482	0.588395375229244	0.247125993343523	0.0529556406096103	0.141214959250297	0.147098782025813	0.599881298506789
ATP-Synthesis_fluxfix148341.val	3.67134148567637	0.658536561080311	0.474146320184654	0.00658537082641264	0.125121998287208	0.052682871782037	0.599880221427648
ATP-Synthesis_fluxfix89847.val	3.98242094193504	0.507637265038131	0.0710692185267226	0.086298641364814	0.304582060532161	0.0456873446144333	0.599875842667907
ATP-Synthesis_fluxfix106761.val	3.93338307939953	0.537715192083088	0.123674269091941	0.0806571427707672	0.134428983532176	0.198954796688205	0.59987377146416
ATP-Synthesis_fluxfix160323.val	3.86861405849135	0.573552575189678	0.206478910549971	0.0630908699920069	0.108975026452243	0.195007768195457	0.599869517170093
ATP-Synthesis_fluxfix15243.val	3.96724142148487	0.51724110359678	0.0775862431257601	0.0931034917509122	0.0879308169217178	0.25862055179839	0.599869348573221
ATP-Synthesis_fluxfix41854.val	3.96182208989043	0.52060754898005	0.0937093007166427	0.0832971666047158	0.244685292194232	0.0989157894644595	0.599866774565051
ATP-Synthesis_fluxfix130564.val	3.9690322368471	0.516128939589103	0.0877419934334218	0.082580658411694	0.299354623516411	0.0464516642275746	0.599865470741375
ATP-Synthesis_fluxfix50405.val	4.00763977766153	0.491132509387057	0.0343792859708797	0.0982264331188394	0.221009646413818	0.137517143883519	0.599864975508153
ATP-Synthesis_fluxfix90908.val	3.65533353681474	0.664002540049273	0.491361789225892	0.0066400175387041	0.0398401543684035	0.126160578916272	0.599864271256284
ATP-Synthesis_fluxfix30602.val	3.91933295124654	0.54586758512228	0.141925714057507	0.0764216038428332	0.136466967243427	0.191053299978513	0.599864103533594
ATP-Synthesis_fluxfix38308.val	3.94630679813009	0.530061132823335	0.100711670627853	0.0901104580425528	0.0265030818190845	0.312735922333845	0.599862853896203
ATP-Synthesis_fluxfix10910.val	3.63245261994037	0.671433089809784	0.523717680169647	0	0.0470003100020728	0.100715099638065	0.599861748998082
ATP-Synthesis_fluxfix134710.val	3.95999999999999	0.521739130434783	0.0834782608695653	0.0939130434782608	0.0313043478260869	0.313043478260869	0.599861393329479
ATP-Synthesis_fluxfix12925.val	3.85298879930843	0.581583080721116	0.221001499069538	0.0639741879416555	0.00581583124921417	0.290791562460708	0.599860352005745
ATP-Synthesis_fluxfix151707.val	4.0328214129004	0.47389205792014	0.0047389205792014	0.104256252742431	0.251162790697675	0.113734093900834	0.59985833711881
ATP-Synthesis_fluxfix94503.val	3.75556846357801	0.626450161824437	0.357076524038313	0.0313225027350741	0.100232094450603	0.137819040600448	0.599857487998799
ATP-Synthesis_fluxfix145607.val	4.01950336507929	0.483113768813256	0.0144934014696765	0.106284895799623	0.135271698738976	0.227063772804981	0.599857289344166
ATP-Synthesis_fluxfix779.val	3.73246983087314	0.635855048557297	0.387871688999767	0.025434220560133	0.0890196555989588	0.133529483398438	0.599854524000141
ATP-Synthesis_fluxfix48897.val	3.91176778736456	0.550178186146782	0.148548058267811	0.0770249906249671	0.0825267650590318	0.242078372194972	0.599854342801409
ATP-Synthesis_fluxfix64435.val	4.00073445030985	0.495753959146201	0.0396603167316961	0.0991507918292402	0.163598806518247	0.193344044067019	0.599850900334397
ATP-Synthesis_fluxfix164456.val	3.69430902010491	0.650406555311024	0.442276287777402	0.0130081417208514	0.12357730212046	0.0715448236923115	0.599848380182261
ATP-Synthesis_fluxfix121444.val	4.01441761918027	0.486596216607474	0.0291957846747623	0.0973191849299254	0.277359954410242	0.0827212925925443	0.599846410031342
ATP-Synthesis_fluxfix35304.val	3.73345100966648	0.635481000288013	0.393998250910431	0.0190644327666281	0.216063518822019	0.00635479778893435	0.599842543095566
ATP-Synthesis_fluxfix144361.val	4.02699717180654	0.477981609108107	0.0143394626127058	0.100376238288941	0.291568595142931	0.0716973130635291	0.599840857264548
ATP-Synthesis_fluxfix87912.val	3.97435874083765	0.512821061680831	0.0717950204303366	0.0923075757174882	0.143590040860673	0.205128424672332	0.599840710135345
ATP-Synthesis_fluxfix33512.val	3.92678034102306	0.541624874623872	0.135406218655968	0.0758274824473422	0.189568706118355	0.140822467402207	0.599833840477055
ATP-Synthesis_fluxfix96409.val	3.82437958842261	0.595697514700079	0.268063908421427	0.0476558655113442	0.160838345052856	0.119139395714452	0.599832305628037
ATP-Synthesis_fluxfix165398.val	3.75652174781398	0.62608702756899	0.363130398280109	0.025043469482587	0.225391406908481	0.0125217528978134	0.599831458535331
ATP-Synthesis_fluxfix38422.val	3.95448569547381	0.525164566112137	0.0997811328567769	0.0840261908843561	0.189059303669049	0.152297938701956	0.599829956963762
ATP-Synthesis_fluxfix55008.val	3.77054257263385	0.620155174905373	0.334883767658201	0.0372092703082703	0.0682171630070459	0.179844973931857	0.599823208031632
ATP-Synthesis_fluxfix162536.val	3.87626590698478	0.569620093124151	0.199367022625102	0.0626582640727528	0.159493618100082	0.148101188326215	0.599812156634707
ATP-Synthesis_fluxfix157048.val	4.03190515928079	0.474620598309674	0	0.109162890439271	0.151878329468158	0.213579378402244	0.599809236106347
ATP-Synthesis_fluxfix70528.val	3.84013098480789	0.588075230920288	0.252871848609463	0.047046048818245	0.25875364780812	0.0294036856844599	0.599809001124123
ATP-Synthesis_fluxfix132824.val	3.8983734078915	0.557707049175717	0.172889209448962	0.0669248943100649	0.200774510040985	0.117118435375706	0.599807997463973
ATP-Synthesis_fluxfix72292.val	3.88301872538276	0.566038446991539	0.186792381167703	0.0679244343182989	0.0962264687433045	0.215095162762233	0.599806935992603
ATP-Synthesis_fluxfix12986.val	3.86167829036258	0.577231351896307	0.219347909333639	0.0577231571244216	0.173169471373265	0.126990814064982	0.599804255625606
ATP-Synthesis_fluxfix118144.val	3.987575820973	0.504437305881354	0.0554881591351082	0.0958430326292981	0.151331191764406	0.201774922352542	0.599803844896078
ATP-Synthesis_fluxfix81849.val	3.90408212280514	0.554557345572568	0.155275951172672	0.077637975586336	0.0277277818768551	0.293915636936704	0.599802536425697
ATP-Synthesis_fluxfix43330.val	3.99369777739483	0.50046365042477	0.0450417330424026	0.100092640001488	0.105097226959829	0.25023205042105	0.59980104929685
ATP-Synthesis_fluxfix165569.val	4.02107142857142	0.482142857142856	0.0241071428571429	0.0964285714285713	0.332678571428571	0.0289285714285713	0.599797811781773
ATP-Synthesis_fluxfix78651.val	4.01854838709678	0.483870967741936	0.0096774193548387	0.111290322580645	0.0338709677419355	0.329032258064517	0.599796915146544
ATP-Synthesis_fluxfix122892.val	4.00664995074903	0.491915341550622	0.0295149145900545	0.103302201065191	0.118059658360218	0.24103856753516	0.59979378935008
ATP-Synthesis_fluxfix176678.val	3.77147774475284	0.619799021152568	0.340889596285303	0.0309899663976604	0.192137648491864	0.055781809977742	0.599788479015744
ATP-Synthesis_fluxfix78517.val	4.02606382978723	0.47872340425532	0.00957446808510639	0.10531914893617	0.191489361702128	0.172340425531915	0.59978656678066
ATP-Synthesis_fluxfix91479.val	3.86942661885962	0.573248152310107	0.212102185412542	0.0573248576514479	0.223566308534089	0.0802548007120269	0.599784356342733
ATP-Synthesis_fluxfix1503.val	3.85382122679564	0.581270405539528	0.226695419622194	0.058126972545327	0.122066869040606	0.1743811443314	0.599781734574321
ATP-Synthesis_fluxfix167139.val	4.0134476534296	0.487364620938629	0.0243682310469313	0.102346570397112	0.175451263537906	0.185198555956679	0.599781364633599
ATP-Synthesis_fluxfix113581.val	3.98135619688979	0.508473827493428	0.0661015777436721	0.0915255665754434	0.198304733231017	0.152541949943295	0.599779744761682
ATP-Synthesis_fluxfix99635.val	3.9406125918167	0.533597121678919	0.117391277551991	0.0800394860779434	0.186758957370238	0.149407400678745	0.59977417071785
ATP-Synthesis_fluxfix51860.val	3.99972411959286	0.496551828014248	0.0347586140575519	0.104275842172655	0.0595863444927205	0.29793102729132	0.599773022422091
ATP-Synthesis_fluxfix132951.val	3.88968757043118	0.562499587675642	0.174375058760762	0.0731250527666193	0.0337499438730279	0.281249532275232	0.599771866609161
ATP-Synthesis_fluxfix56982.val	3.8252481374445	0.595369379095083	0.273869793881029	0.0416758620140518	0.279823723200002	0	0.599767505187319
ATP-Synthesis_fluxfix118187.val	3.99537559234704	0.499422292396474	0.0549364950140782	0.0898958829812371	0.30964186303755	0.0449480513636084	0.599766896378748
ATP-Synthesis_fluxfix7603.val	3.93411292052958	0.537447201700976	0.12898734904621	0.0752425772811731	0.241851279461643	0.0913659959119493	0.599766888111697
ATP-Synthesis_fluxfix49298.val	3.92008074274421	0.545592745958072	0.147309910302859	0.0709269229225309	0.245517008204467	0.0818389045282153	0.599760248587779
ATP-Synthesis_fluxfix175635.val	3.73931401241726	0.633245284554317	0.373614773929263	0.0316622829084546	0.00633247152628187	0.221635756190317	0.599758549048627
ATP-Synthesis_fluxfix136549.val	3.96792723791288	0.51699377692676	0.0827190043082815	0.087888942077549	0.191287697462901	0.155098133078028	0.599754989983325
ATP-Synthesis_fluxfix82245.val	3.91252551051957	0.549898073400253	0.153971442075498	0.0714867849554647	0.192464302594373	0.131975543774919	0.599753321032149
ATP-Synthesis_fluxfix5337.val	3.94701986754968	0.529801324503315	0.105960264900663	0.0847682119205306	0.132450331125829	0.206622516556293	0.599752532692783
ATP-Synthesis_fluxfix130394.val	3.96069533382311	0.521487069407791	0.0886528461257475	0.0886528461257475	0.13558654939318	0.208594827763117	0.59974852822472
ATP-Synthesis_fluxfix65285.val	4.00827272727273	0.490909090909093	0.0392727272727273	0.0932727272727273	0.31909090909091	0.0392727272727273	0.59974647038608
ATP-Synthesis_fluxfix93455.val	3.64014866440761	0.669144922035342	0.515241708472807	0	0.0869887728831723	0.0669144406793634	0.599744306652173
ATP-Synthesis_fluxfix75449.val	3.740287166482	0.632874267093376	0.379724552661535	0.0253149828349208	0.132903593431537	0.0949311381653838	0.599742418337702
ATP-Synthesis_fluxfix77260.val	4.03342105263158	0.473684210526313	0.00947368421052631	0.0994736842105262	0.345789473684209	0.0189473684210526	0.599739155288898
ATP-Synthesis_fluxfix171774.val	4.02012072434607	0.482897384305835	0.0193158953722334	0.101408450704225	0.231790744466801	0.130382293762576	0.599738403375857
ATP-Synthesis_fluxfix113531.val	3.97326998316221	0.513674079232986	0.0667775929048362	0.0975981231341343	0.0359571962307239	0.313341166963292	0.599736282451658
ATP-Synthesis_fluxfix156831.val	4.03913889141665	0.469667558056114	0	0.103326761512119	0.305284083225631	0.0610567133183647	0.599733265437759
ATP-Synthesis_fluxfix44156.val	4.00137643261655	0.49552659399617	0.044597397919395	0.0941500127216143	0.262629170633546	0.0941500127216143	0.599732727696036
ATP-Synthesis_fluxfix151885.val	4.02512763596005	0.479467258601555	0.00479467258601555	0.110277469478357	0.0910987791342953	0.273296337402887	0.599731401573872
ATP-Synthesis_fluxfix70182.val	3.83111096157773	0.592592812453505	0.254814952673548	0.0533332792244791	0.0888888836457829	0.195555696909694	0.599730943949457
ATP-Synthesis_fluxfix43092.val	3.68605143220195	0.653555264050571	0.450953089354351	0.0130711007714805	0.0784266046288832	0.111104469295857	0.599730027382712
ATP-Synthesis_fluxfix31060.val	3.92751880011441	0.541353073380983	0.140751976426546	0.070375988213273	0.297743915893187	0.0324811928479776	0.599728671397921
ATP-Synthesis_fluxfix17092.val	3.97503541326943	0.51257752965362	0.0768867063347492	0.0871380108903613	0.246037460271198	0.102515352157311	0.599725519476754
ATP-Synthesis_fluxfix19204.val	3.80033745625201	0.607082365712789	0.291399484255829	0.0485666778424663	0.0121416548906424	0.254974548723852	0.59972457429822
ATP-Synthesis_fluxfix159184.val	3.87706908390148	0.569319614273049	0.204955266093564	0.0569320639049381	0.273273004940532	0.0341592793340161	0.599723992186192
ATP-Synthesis_fluxfix101790.val	3.93216965274744	0.538653032940786	0.118503759679906	0.0861845848136839	0.0215461165774811	0.312418571869716	0.599722292016347
ATP-Synthesis_fluxfix1973.val	3.86249990066401	0.57692309786059	0.225000136640709	0.0519230565324395	0.288461425180219	0.0115384795072224	0.599721997404041
ATP-Synthesis_fluxfix168291.val	4.00565693430657	0.492700729927008	0.0246350364963504	0.108394160583942	0.0147810218978102	0.344890510948904	0.5997213802603
ATP-Synthesis_fluxfix3087.val	3.95518833535843	0.524908869987851	0.10498177399757	0.0787363304981774	0.293948967193196	0.0472417982989065	0.599718350444981
ATP-Synthesis_fluxfix65886.val	3.99266651195173	0.501276398236249	0.0401021118589	0.105268043629613	0	0.355906242747737	0.599716278486024
ATP-Synthesis_fluxfix21066.val	3.88381344107178	0.565741833258129	0.192351927085796	0.0622314266181407	0.209325061131847	0.101833418422346	0.599716010874859
ATP-Synthesis_fluxfix172957.val	4.01247457627119	0.488135593220337	0.0195254237288136	0.107389830508475	0.0732203389830509	0.287999999999999	0.599715129136327
ATP-Synthesis_fluxfix110185.val	3.84585365853659	0.585365853658543	0.234146341463417	0.0585365853658543	0.070243902439025	0.222439024390246	0.599714905553193
ATP-Synthesis_fluxfix24033.val	3.98652631578948	0.505263157894737	0.0505263157894737	0.101052631578947	0.0454736842105264	0.308210526315789	0.599712855157591
ATP-Synthesis_fluxfix141761.val	3.89914838709677	0.557419354838709	0.178374193548387	0.061316129032258	0.312154838709677	0.00557419354838709	0.599711336078763
ATP-Synthesis_fluxfix139198.val	3.90484992511348	0.554272371925822	0.160739028043245	0.0720554485351139	0.138568133166212	0.18290976218125	0.599704260439444
ATP-Synthesis_fluxfix41720.val	3.95333651698693	0.526059629141558	0.094690708625896	0.0894300716174758	0.078908892291344	0.263029956606842	0.599703171223942
ATP-Synthesis_fluxfix110642.val	3.85465303926842	0.580957504034427	0.23238300161377	0.0522861753630984	0.238192576654116	0.0580957504034427	0.599703117388803
ATP-Synthesis_fluxfix32304.val	3.91807594936709	0.546835443037974	0.136708860759494	0.0820253164556962	0.021873417721519	0.306227848101265	0.599694137456265
ATP-Synthesis_fluxfix151755.val	4.03250603997364	0.474412475291018	0.00474412475291018	0.104370744564024	0.246694487151329	0.118603118822754	0.599689921113032
ATP-Synthesis_fluxfix103437.val	3.9882352535838	0.504201900430679	0.0605041796483379	0.0907562694725069	0.25210095021534	0.100840501094495	0.599686888334702
ATP-Synthesis_fluxfix24849.val	3.99434923575729	0.500231588698472	0.0500231588698472	0.0950440018527097	0.205094951366373	0.150069476609542	0.599683674886663
ATP-Synthesis_fluxfix103348.val	3.98028750349941	0.509314281047995	0.0611177381728547	0.096769548381226	0.0916766072592821	0.259750387234632	0.59968162288334
ATP-Synthesis_fluxfix84753.val	3.79327493642273	0.610341904492795	0.305170952246397	0.0427239333144958	0.0854478666289915	0.176999152302911	0.599681335262666
ATP-Synthesis_fluxfix58698.val	3.8082147111351	0.603520381122417	0.283654522396632	0.0482816872206979	0.0603520381122417	0.211232133392846	0.599678399345745
ATP-Synthesis_fluxfix141529.val	3.89047371160853	0.562207183758459	0.179906298802707	0.0674648620510151	0.146173867777199	0.168662155127538	0.599678162097957
ATP-Synthesis_fluxfix145591.val	4.01916701246838	0.48365437351027	0.0145096326562713	0.106403924447214	0.130586693906442	0.232154122500342	0.599677892366457
ATP-Synthesis_fluxfix50416.val	4.00728424990957	0.491691515382324	0.0344184164022876	0.098338234239632	0.216344184164023	0.142590680576381	0.59967527289312
ATP-Synthesis_fluxfix6407.val	3.9255463839335	0.542576973774989	0.130218588298355	0.0813866176864719	0.0759607997678444	0.255010968022319	0.599673651872051
ATP-Synthesis_fluxfix63791.val	3.80123589016722	0.606741800186854	0.297303383981442	0.042471869525437	0.133483273339988	0.133483273339988	0.599672491026832
ATP-Synthesis_fluxfix144396.val	4.02667258230712	0.478511268353328	0.0143553394861338	0.100487376402936	0.287106789722675	0.0765617627415816	0.599667471485491
ATP-Synthesis_fluxfix108081.val	3.94133338682208	0.533332985020476	0.122666701861409	0.0746667307562323	0.293332884161188	0.0426666682416465	0.599665729195438
ATP-Synthesis_fluxfix176036.val	3.76221843481642	0.623916647840847	0.343154216364453	0.0374350366174144	0.0187175183087072	0.224609876550271	0.59966384920813
ATP-Synthesis_fluxfix89883.val	3.9820237526306	0.508234796885254	0.0711527833344843	0.086400113275231	0.299858463278683	0.0508234369968555	0.599663469146016
ATP-Synthesis_fluxfix127409.val	3.83197141116963	0.592267854165675	0.260597772441611	0.0473813657897886	0.207293801077541	0.0769949148567359	0.599662972642861
ATP-Synthesis_fluxfix121434.val	4.01407302208116	0.48714493818047	0.0292287079823114	0.0974289291786781	0.272801177072546	0.0876861239469342	0.599662511224715
ATP-Synthesis_fluxfix64463.val	4.00036764705882	0.496323529411765	0.0397058823529412	0.099264705882353	0.158823529411765	0.198529411764706	0.599655102944609
ATP-Synthesis_fluxfix139069.val	3.91328241910331	0.549618236251934	0.159389374583323	0.065954207476957	0.302289918366001	0.0219847358256523	0.599652190745031
ATP-Synthesis_fluxfix10149.val	3.78521893132597	0.613985068627758	0.313132435101346	0.0429789923798352	0.0368390915923681	0.221034549554208	0.599646997590226
ATP-Synthesis_fluxfix68883.val	3.66286767374411	0.661764861346746	0.4830881420214	0.00661763122229436	0.0794119611380459	0.0926471269650062	0.599646550494741
ATP-Synthesis_fluxfix15245.val	3.96681849832167	0.517861546476218	0.0776791931318359	0.0932150317582031	0.0828580649379355	0.264109256648243	0.59964284423647
ATP-Synthesis_fluxfix59342.val	3.94773231164345	0.529541634236125	0.111203667571092	0.0794312228946852	0.238293891091391	0.100612852678957	0.599642230664301
ATP-Synthesis_fluxfix130540.val	3.96861241135742	0.516746438383748	0.0878469235147218	0.0826794160858917	0.294545463729452	0.0516746350536824	0.599640790053772
ATP-Synthesis_fluxfix23161.val	3.84669548779532	0.585048845540913	0.239870065050986	0.0526543577194717	0.187215707331513	0.105308715438943	0.599639836571754
ATP-Synthesis_fluxfix157045.val	4.03158816398051	0.475143203523196	0	0.109282838455781	0.147294688155855	0.218565676911561	0.599639647706948
ATP-Synthesis_fluxfix41853.val	3.96138996881605	0.521235632083554	0.0938223556051794	0.0833976598515325	0.239768659090372	0.104246957536471	0.599635420561575
ATP-Synthesis_fluxfix74116.val	3.76316394104661	0.623556509083291	0.34919175962154	0.031177830692041	0.143417944361201	0.0997689744085085	0.599633921426739
ATP-Synthesis_fluxfix9662.val	3.79418241426545	0.609997332762179	0.311098530824225	0.0365998088558776	0.207399124248994	0.0548998688330819	0.599633365774891
ATP-Synthesis_fluxfix61550.val	3.93942100089783	0.53452089651934	0.112249453373744	0.0855234197727226	0.0748330063323139	0.261915017040559	0.59963092761067
ATP-Synthesis_fluxfix134724.val	3.9595646916566	0.522370012091898	0.0835792019347038	0.0940266021765416	0.0261185006045949	0.318645707376058	0.599628277424567
ATP-Synthesis_fluxfix18952.val	3.80910342192621	0.603183732931004	0.289528238131399	0.0422227715514163	0.180955148832125	0.0904775744160624	0.599622147805226
ATP-Synthesis_fluxfix87898.val	3.97394793872613	0.513430560603173	0.0718803503647944	0.0924172852675199	0.138626287303032	0.210506637667826	0.599620981486373
ATP-Synthesis_fluxfix84250.val	3.80213363279058	0.6064008983717	0.303200449185851	0.036384053902302	0.254688377316114	0.012128017967434	0.599620380206567
ATP-Synthesis_fluxfix165621.val	4.0207374301676	0.48268156424581	0.0241340782122905	0.096536312849162	0.328223463687151	0.0337877094972068	0.599619439332595
ATP-Synthesis_fluxfix38309.val	3.94584773311256	0.530712201448987	0.100835412052241	0.0902211740733855	0.02122847595771	0.318427139365651	0.599616738346099
ATP-Synthesis_fluxfix78685.val	4.01821036106751	0.484413545638037	0.00968827091276071	0.111415115496748	0.0290648127382822	0.334245346490245	0.599616402604404
ATP-Synthesis_fluxfix106737.val	3.93290135293329	0.538384638300831	0.123828526246884	0.0807577452765351	0.129212590568098	0.204585776209314	0.599615529528915
ATP-Synthesis_fluxfix165319.val	3.7470674064224	0.630288874222634	0.365567553629344	0.0315144455389696	0.0504230982396491	0.182783776814672	0.599613407645322
ATP-Synthesis_fluxfix78467.val	4.02573774129133	0.479254493010872	0.00958508986021744	0.105435988462392	0.18690925227424	0.177324162414023	0.599612353358466
ATP-Synthesis_fluxfix136696.val	3.97571157495257	0.512333965844402	0.0819734345351044	0.0819734345351044	0.348387096774193	0	0.599610461970634
ATP-Synthesis_fluxfix98414.val	3.89705114176113	0.558717157961973	0.167615164150108	0.072633181926659	0.0838075820750542	0.234661229810153	0.599610456036569
ATP-Synthesis_fluxfix98246.val	3.90561682891891	0.553988170858679	0.16619646787725	0.0664785871509002	0.249294701815875	0.0720184140146525	0.599605541367099
ATP-Synthesis_fluxfix111747.val	3.78613660857473	0.613635968399032	0.319090690803869	0.0368182793584044	0.159545345401934	0.098181652834824	0.599603829081676
ATP-Synthesis_fluxfix122936.val	4.00629277266493	0.492475950782317	0.0295485688663665	0.103419991032283	0.113269415492509	0.246237975391159	0.599603104429042
ATP-Synthesis_fluxfix22731.val	3.83777275159799	0.589519771559433	0.241703273839737	0.0589519118960594	0.0176855977391452	0.271178988084491	0.599601172890992
ATP-Synthesis_fluxfix43307.val	3.99331932789689	0.501044094577845	0.0450939730214033	0.100208728727623	0.100208728727623	0.255532664101195	0.599598845074845
ATP-Synthesis_fluxfix167140.val	4.01310142308562	0.487915066636548	0.0243957533318274	0.102462163993675	0.170770273322792	0.190286875988254	0.599596446779095
ATP-Synthesis_fluxfix118158.val	3.98718719819564	0.505027021790084	0.0555530279499372	0.095955078587088	0.146457780766096	0.207061134486962	0.599596127134082
ATP-Synthesis_fluxfix28268.val	3.64779253027943	0.666872497846969	0.506823088227235	0	0.126705772056809	0.0333436375629256	0.599592859437504
ATP-Synthesis_fluxfix175721.val	3.74803146221422	0.629921164831856	0.371653630709096	0.0251968525397323	0.1763778934474	0.0566927881356268	0.599592732631273
ATP-Synthesis_fluxfix163351.val	3.67876028363191	0.65633551571111	0.465998118295284	0.00656335049712991	0.164083995427307	0.0196900514913898	0.599592264834334
ATP-Synthesis_fluxfix57211.val	3.81599996687999	0.600000046000004	0.276000026680003	0.0479999926399993	0.107999914439992	0.168000112240011	0.599591876961345
ATP-Synthesis_fluxfix38423.val	3.95404082796296	0.525803743978557	0.0999025764874476	0.0841284591729621	0.184031535173292	0.157741173144855	0.59959151673798
ATP-Synthesis_fluxfix30578.val	3.9188259337284	0.546558926241002	0.142105130401786	0.0765182127264066	0.131173977455889	0.196761605656921	0.599591209744221
ATP-Synthesis_fluxfix20849.val	3.87487447927413	0.570673455964103	0.194029203982255	0.0684808612827012	0.0399471205742748	0.268216270124872	0.599584647630721
ATP-Synthesis_fluxfix72508.val	3.89125902868779	0.561914842597676	0.185431899911552	0.0618105714932174	0.258480942562709	0.0561914286301977	0.599584434756024
ATP-Synthesis_fluxfix51866.val	3.99935555545925	0.497123245362491	0.0347986132559292	0.104395839767788	0.0546835848287648	0.30324520751001	0.599576097947725
ATP-Synthesis_fluxfix48939.val	3.91124718168389	0.550880016722495	0.148737431979652	0.0771231844926574	0.0771231844926574	0.247896215757528	0.599574258591861
ATP-Synthesis_fluxfix77296.val	4.03310647639957	0.474204171240396	0.0094840834248079	0.099582875960483	0.341427003293085	0.0237102085620198	0.599570889179479
ATP-Synthesis_fluxfix95048.val	3.67771353804858	0.656734519319895	0.459714301438218	0.0131346811921119	0.0328367489517099	0.151048787737856	0.599570072342984
ATP-Synthesis_fluxfix115601.val	3.98889394074048	0.503966870907735	0.0655156735633034	0.0856741911619963	0.352777006182436	0	0.599569934006987
ATP-Synthesis_fluxfix156883.val	4.03883326473776	0.470178468379245	0	0.103439275456147	0.300914161836723	0.0658250310863756	0.599569757022221
ATP-Synthesis_fluxfix33484.val	3.92628671855385	0.542304795380367	0.135576198845092	0.0759226713532513	0.184383630429325	0.146422294752699	0.599568612663547
ATP-Synthesis_fluxfix118172.val	3.99499987328337	0.500000300718039	0.0550000820290576	0.0899999342290686	0.305000204888036	0.0500000795718779	0.599566105052671
ATP-Synthesis_fluxfix113586.val	3.98095706370182	0.509073390480909	0.0661794348754224	0.0916333691172074	0.19344778249565	0.15781280399263	0.599566086310712
ATP-Synthesis_fluxfix171790.val	4.01978513876455	0.483437779767234	0.0193375111906893	0.101521933751119	0.227215756490599	0.135362578334826	0.599559054520498
ATP-Synthesis_fluxfix65334.val	4.0079180887372	0.49146757679181	0.0393174061433448	0.0933788395904436	0.314539249146759	0.0442320819112628	0.599556975017943
ATP-Synthesis_fluxfix151886.val	4.02479999999999	0.48	0.0048	0.1104	0.0864	0.2784	0.599556246572724
ATP-Synthesis_fluxfix92600.val	3.86024087921027	0.578313144162102	0.213976077316055	0.0636144458578314	0.0520481829745893	0.248674438013626	0.599556156054113
ATP-Synthesis_fluxfix160325.val	3.86801396634618	0.574315080982536	0.20675341261344	0.0631747457445122	0.10337670630672	0.201010216317864	0.599546960022363
ATP-Synthesis_fluxfix44199.val	4.00101053864334	0.496095636003349	0.0446486117051628	0.0942581306568862	0.257969855737854	0.0992190379034467	0.599537151005945
ATP-Synthesis_fluxfix58466.val	3.81687943520971	0.599667056754544	0.281843460305944	0.041976637604126	0.22787353793542	0.0479734209090555	0.599531668465449
ATP-Synthesis_fluxfix86234.val	3.83862532075392	0.58919789411693	0.247463051188717	0.0530278673870255	0.135515468628914	0.153191506912273	0.599530174969263
ATP-Synthesis_fluxfix127053.val	3.82282378210495	0.596850293296247	0.262614160564048	0.0537164134725734	0.0358111173911558	0.24470860186847	0.59953013761205
ATP-Synthesis_fluxfix11409.val	3.77799403359023	0.617318813942643	0.327178876507726	0.0370392662516868	0.111117471576184	0.141983199607046	0.599529597208718
ATP-Synthesis_fluxfix168265.val	4.00529801324503	0.493263302123773	0.0246631651061885	0.10851792646723	0.00986526604247545	0.350216944507878	0.599529529527576
ATP-Synthesis_fluxfix172989.val	4.01212669683259	0.48868778280543	0.0195475113122172	0.107511312217195	0.0684162895927602	0.293212669683259	0.59952918014563
ATP-Synthesis_fluxfix136572.val	3.96750539180445	0.517613227893601	0.0828181164629762	0.0879942487419123	0.186340762041697	0.160460100647016	0.599529018369502
ATP-Synthesis_fluxfix36089.val	3.96208397987271	0.520983815644123	0.0989869982227617	0.0781476614349165	0.343849155986444	0	0.59952268453835
ATP-Synthesis_fluxfix99586.val	3.94014346384618	0.534256422117225	0.117536582118468	0.0801385573468494	0.181646910834986	0.154934371816922	0.599522602598207
ATP-Synthesis_fluxfix12926.val	3.85235920484961	0.582367600083053	0.221299263136974	0.0640603828973127	0	0.297007954048765	0.599522101327114
ATP-Synthesis_fluxfix151706.val	4.03218997361478	0.474934036939314	0.00474934036939314	0.104485488126649	0.24221635883905	0.123482849604222	0.599520763237416
ATP-Synthesis_fluxfix130395.val	3.96026110229219	0.52211730371818	0.0887599860120837	0.0887599860120837	0.13052954782951	0.214067783864503	0.59951574625357
ATP-Synthesis_fluxfix113561.val	3.97285723860607	0.514285443673624	0.0668571050032868	0.0977143332465037	0.030857094529007	0.318856910894826	0.599515320774049
ATP-Synthesis_fluxfix81851.val	3.90354757334821	0.555269788186941	0.155475609101611	0.0777378045508057	0.0222107790894289	0.299845595445095	0.599515093274224
ATP-Synthesis_fluxfix132826.val	3.89782837981198	0.558427822643768	0.173112756585263	0.0670114287358857	0.19544949556746	0.12285414175516	0.599514802257408
ATP-Synthesis_fluxfix7619.val	3.93363224256265	0.538116498043331	0.129148073180704	0.0753363329727193	0.23677103700438	0.0968610548855277	0.599508730771236
ATP-Synthesis_fluxfix5327.val	3.94656188605109	0.530451866404716	0.106090373280943	0.0848722986247544	0.127308447937132	0.212180746561886	0.599506706106174
ATP-Synthesis_fluxfix17107.val	3.9746255980232	0.513186467772499	0.076978047143922	0.0872415301696211	0.241197624457465	0.107769266001491	0.599506067474575
ATP-Synthesis_fluxfix147867.val	3.71671624033313	0.642474717430103	0.411183819155266	0.019274241522903	0.122070196311719	0.0899464604402142	0.599505262418099
ATP-Synthesis_fluxfix24042.val	3.98613583138173	0.505854800936768	0.0505854800936768	0.101170960187354	0.0404683840749415	0.313629976580796	0.599503917246156
ATP-Synthesis_fluxfix117140.val	3.70967734151923	0.645161258272623	0.425806575234168	0.012903216649321	0.206451466389135	0	0.599501965381246
ATP-Synthesis_fluxfix28797.val	3.70866697047152	0.645546861101777	0.419605661126873	0.0193663957625174	0.0774654991289374	0.12910930508345	0.599499000156138
ATP-Synthesis_fluxfix72298.val	3.8824454330881	0.566780693774299	0.187037569093496	0.0680135934748826	0.0906847912998436	0.221044739906075	0.599498693917662
ATP-Synthesis_fluxfix145584.val	4.01882990564903	0.484196190413193	0.0145259002382961	0.106523219994504	0.125891183818233	0.237255886362161	0.599497688987802
ATP-Synthesis_fluxfix162519.val	3.87568004101292	0.570372264598203	0.199630212757286	0.0627409810466362	0.15400053539714	0.15400053539714	0.599496915372715
ATP-Synthesis_fluxfix144436.val	4.02634724895919	0.479042191321804	0.0143712499312791	0.100598749518954	0.282635061023488	0.0814371308480817	0.599493273571052
ATP-Synthesis_fluxfix55679.val	3.77892032885745	0.616966618299373	0.333161911247223	0.0308483275833495	0.234447369592315	0.0185090098764862	0.599490285039605
ATP-Synthesis_fluxfix49314.val	3.9195750250462	0.546282473972461	0.147496256172864	0.0710166449183667	0.240364323946984	0.087405248934246	0.599488366188855
ATP-Synthesis_fluxfix50392.val	4.0069279368851	0.492251756083027	0.0344576332631019	0.0984502823013391	0.211668417066579	0.147675423452009	0.599484717399916
ATP-Synthesis_fluxfix24886.val	3.99397171342452	0.500811500115927	0.050081150011593	0.0951541850220263	0.200324600046371	0.155251565035938	0.599481704776024
ATP-Synthesis_fluxfix3123.val	3.95474452554744	0.525547445255474	0.105109489051095	0.0788321167883212	0.289051094890512	0.0525547445255474	0.59948023796855
ATP-Synthesis_fluxfix103428.val	3.98784764040803	0.504790740877743	0.0605749131352942	0.0908623697029412	0.247347360052741	0.106006097986765	0.599479597165505
ATP-Synthesis_fluxfix35646.val	3.72369665802429	0.639810480684624	0.396682479777072	0.0255924065335455	0.0383886296344423	0.179146964739563	0.599478068650762
ATP-Synthesis_fluxfix121476.val	4.01372762115205	0.487695045974394	0.0292616969061241	0.097538892148091	0.268232319178462	0.0926621377417164	0.599477704119493
ATP-Synthesis_fluxfix13008.val	3.86106506409527	0.57800367714265	0.219641392921379	0.0578003896784043	0.167621086139094	0.132940808403773	0.599474695862814
ATP-Synthesis_fluxfix82217.val	3.91200618400446	0.55059920265524	0.154167585575661	0.0715778516365814	0.18720415748867	0.137649607954328	0.599473657397686
ATP-Synthesis_fluxfix83515.val	3.72468908146977	0.639431589866509	0.402842050667459	0.0191829356107337	0.166252108626359	0.0511544949619566	0.5994718012982
ATP-Synthesis_fluxfix132982.val	3.88912651694892	0.563233157116982	0.174602357277325	0.0732203715360327	0.0281616142052597	0.287248814098364	0.599469727819335
ATP-Synthesis_fluxfix157033.val	4.03127058716986	0.475666394475627	0	0.109403172266539	0.14270002774586	0.223563194463228	0.599469583993128
ATP-Synthesis_fluxfix103384.val	3.97988653640571	0.509915431341744	0.0611898762369598	0.0968837667422655	0.0866858619686137	0.265155926393904	0.599466902968957
ATP-Synthesis_fluxfix96400.val	3.82369522341706	0.596520208040824	0.26843399966647	0.0477216595927058	0.155095259459294	0.125269289322353	0.599466753014812
ATP-Synthesis_fluxfix31037.val	3.92702634574897	0.542032446747755	0.140928540441536	0.0704642702207679	0.292697304213835	0.0379423318716151	0.599463763923993
ATP-Synthesis_fluxfix41749.val	3.95288953250198	0.526700724971532	0.0948061911708381	0.089539138414151	0.0737381697564722	0.26861722563007	0.599463409604383
ATP-Synthesis_fluxfix91492.val	3.86882801812833	0.574010460388352	0.212383689817554	0.0574009398469902	0.218124420953323	0.0861014097704856	0.599461883295475
ATP-Synthesis_fluxfix101767.val	3.93168540858982	0.539325910391756	0.118651636214303	0.0862921314244848	0.0161798117207272	0.318202331032241	0.599461750308568
ATP-Synthesis_fluxfix62796.val	3.70156053902538	0.64825930773634	0.434333856493826	0.0129651696500402	0.162064729208967	0.0388955523835063	0.599460268471118
ATP-Synthesis_fluxfix70553.val	3.83947676122051	0.588876459772939	0.253216811865992	0.0471102281972323	0.253216811865992	0.0353326078437214	0.599458831073711
ATP-Synthesis_fluxfix64460.val	4	0.496894409937889	0.039751552795031	0.0993788819875777	0.154037267080745	0.203726708074534	0.59945840416784
ATP-Synthesis_fluxfix116896.val	3.70054047868984	0.648648628464569	0.428108212088266	0.019459444726366	0.0324324506880979	0.168648520961839	0.599452207901084
ATP-Synthesis_fluxfix89880.val	3.98162567713769	0.508833349683672	0.0712366005685777	0.086501891704418	0.295123263031537	0.0559715943791394	0.599450319901653
ATP-Synthesis_fluxfix1469.val	3.85319312331173	0.582053577120482	0.227000856486843	0.0582052896117914	0.116410806224439	0.180436624797409	0.599444429940956
ATP-Synthesis_fluxfix165577.val	4.02040268456376	0.483221476510068	0.0241610738255033	0.0966442953020134	0.323758389261745	0.0386577181208054	0.599440266961725
ATP-Synthesis_fluxfix163767.val	3.62361763648063	0.674789182188667	0.533083363304876	0	0	0.141705818883792	0.599437673733504
ATP-Synthesis_fluxfix78472.val	4.02541092847624	0.479786761439361	0.00959573522878721	0.105553087516659	0.182318969346957	0.182318969346957	0.599437364413926
ATP-Synthesis_fluxfix78702.val	4.01787157611137	0.484957341715312	0.00969914683430624	0.111540188594522	0.0242478670857657	0.339470139200718	0.599435077638918
ATP-Synthesis_fluxfix94492.val	3.75474877726985	0.62735991364953	0.35759508247957	0.0313679903185503	0.0941040067151591	0.144292834136249	0.599431350473045
ATP-Synthesis_fluxfix32281.val	3.91756653992396	0.547528517110266	0.136882129277566	0.0821292775665399	0.016425855513308	0.312091254752851	0.59941995228319
ATP-Synthesis_fluxfix24972.val	4.00165289256199	0.495867768595041	0.0495867768595041	0.0892561983471075	0.35702479338843	0	0.599419355808378
ATP-Synthesis_fluxfix141769.val	3.89860465116278	0.558139534883722	0.178604651162791	0.0613953488372095	0.306976744186047	0.0111627906976744	0.599418515491354
ATP-Synthesis_fluxfix139174.val	3.90431661884075	0.554984171224768	0.160945589914243	0.0721480452643972	0.133196316974769	0.188694219071358	0.599417231509856
ATP-Synthesis_fluxfix15198.val	3.96639459159016	0.518483110727162	0.0777724277228603	0.0933269132674325	0.0777724277228603	0.269611342014008	0.599415487213444
ATP-Synthesis_fluxfix130531.val	3.96819156970418	0.517365468011625	0.0879520987787416	0.0827784045201807	0.289724767629029	0.0569101970836738	0.599415016610206
ATP-Synthesis_fluxfix108038.val	3.94086530838979	0.53399267907969	0.122818205651944	0.0747589505075155	0.288356267775802	0.0480592551444282	0.599413870849474
ATP-Synthesis_fluxfix122934.val	4.00593471020058	0.493038168240859	0.0295822841779947	0.103537994622982	0.108468473926928	0.251449415512955	0.599411380263437
ATP-Synthesis_fluxfix167082.val	4.01275440976934	0.488466757123473	0.0244233378561738	0.102578018995929	0.166078697421981	0.195386702849389	0.599410690888588
ATP-Synthesis_fluxfix750.val	3.7316038259881	0.636792503401109	0.388443299665273	0.0254717032435908	0.0827830938081648	0.140094406684079	0.599410228323087
ATP-Synthesis_fluxfix55009.val	3.76975264766178	0.62104673817274	0.335365211784062	0.0372627640465391	0.0621046067442317	0.186314155597907	0.599409370423658
ATP-Synthesis_fluxfix159206.val	3.8764846785923	0.570071475452948	0.205225419220425	0.0570071065002111	0.267934098317417	0.0399048514148961	0.599408912064581
ATP-Synthesis_fluxfix21053.val	3.8832413947224	0.566483046250736	0.192604462998517	0.0623131293094472	0.20393345751209	0.107631996430683	0.599408508216184
ATP-Synthesis_fluxfix74402.val	3.65538456937277	0.664615330934903	0.498461622816583	0	0.16615370811832	0	0.599407809278598
ATP-Synthesis_fluxfix6362.val	3.92505030190923	0.543259576757121	0.130382287991126	0.0814889299944538	0.0706237827892893	0.260764575982252	0.599406559163036
ATP-Synthesis_fluxfix165400.val	3.75570388678532	0.626995620740059	0.363657529851481	0.0250798233749722	0.219448409073816	0.018809858439791	0.599406122544664
ATP-Synthesis_fluxfix156856.val	4.03852687287263	0.470690966483086	0	0.103551933926809	0.296535460070167	0.0706035724861091	0.599405311283539
ATP-Synthesis_fluxfix41870.val	3.96095672575206	0.521865345986334	0.0939357040374035	0.0834984140261037	0.234839260093509	0.109591967829318	0.59940292423537
ATP-Synthesis_fluxfix56981.val	3.82456531977302	0.596190933146843	0.274247822117104	0.0417333880828482	0.274247822117104	0.00596190082978593	0.599402780886699
ATP-Synthesis_fluxfix77301.val	4.03279120879121	0.474725274725275	0.00949450549450548	0.0996923076923076	0.337054945054945	0.0284835164835165	0.599401882658044
ATP-Synthesis_fluxfix87892.val	3.97353615895824	0.5140415100548	0.0719658833735553	0.0925272559122137	0.133650720648365	0.215897650120666	0.599400216048841
ATP-Synthesis_fluxfix35326.val	3.7325869168991	0.636417201115712	0.394578671005	0.0190925176117861	0.21001765427178	0.0127283582271464	0.599399084290523
ATP-Synthesis_fluxfix59352.val	3.94727543232314	0.530191485847886	0.111340159698181	0.0795287173101748	0.233284356206017	0.106038252633513	0.599396791414413
ATP-Synthesis_fluxfix43321.val	3.99293999951844	0.501625886707449	0.0451463343183037	0.100325087048821	0.0953088778427141	0.260845587497609	0.599395702957081
ATP-Synthesis_fluxfix148344.val	3.67035115944378	0.659541968420488	0.47487021346379	0.00659542490777725	0.118717553365948	0.0593587766829738	0.59939565315785
ATP-Synthesis_fluxfix134725.val	3.95912832929781	0.523002421307506	0.083680387409201	0.094140435835351	0.0209200968523002	0.324261501210655	0.599394051584985
ATP-Synthesis_fluxfix1963.val	3.86188812117827	0.577694684138513	0.225300967593495	0.051992478990583	0.283070388694143	0.0173308488602911	0.599392940886356
ATP-Synthesis_fluxfix136658.val	3.97530277843743	0.512942293991925	0.0820707670387082	0.0820707670387082	0.34367133697459	0.00512942293991925	0.599391303721785
ATP-Synthesis_fluxfix118135.val	3.98679766571051	0.505618118135516	0.0556180486129553	0.0960673868276996	0.141572961841847	0.212359720853014	0.599387440082123
ATP-Synthesis_fluxfix151926.val	4.02447163515016	0.480533926585096	0.00480533926585094	0.110522803114572	0.0816907675194661	0.283515016685206	0.599380310800963
ATP-Synthesis_fluxfix171789.val	4.01944880125475	0.483979386063185	0.0193591754425274	0.101635671073269	0.222630517589066	0.140354021958324	0.599378900323154
ATP-Synthesis_fluxfix51826.val	3.99898619341757	0.497695767444616	0.0348387141727372	0.104516142518212	0.0497695419057473	0.308571368847919	0.5993783730044
ATP-Synthesis_fluxfix164459.val	3.6933655704642	0.65138727239124	0.442943175135864	0.013027756078461	0.117249716117514	0.0781666250594011	0.599377663771141
ATP-Synthesis_fluxfix61560.val	3.93894950965209	0.535183152363909	0.112388503580167	0.0856293628202471	0.0695738783642952	0.267591407599199	0.599377365218386
ATP-Synthesis_fluxfix141530.val	3.88991399530885	0.562939796716185	0.180140734949179	0.0675527756059421	0.140734949179046	0.174511336982017	0.59937665650931
ATP-Synthesis_fluxfix176665.val	3.77068968445451	0.620689671652794	0.34137926649525	0.0310344818757433	0.186207027806166	0.0620688954756332	0.599375244416025
ATP-Synthesis_fluxfix139047.val	3.91276431077831	0.550318602467593	0.159592342050129	0.0660381939939491	0.297172112361285	0.0275159540622309	0.599373011732385
ATP-Synthesis_fluxfix70218.val	3.83043940495717	0.593406820531462	0.255164976206575	0.0534065398499884	0.0830768681183128	0.201758436356586	0.599371595917477
ATP-Synthesis_fluxfix90914.val	3.65431031396413	0.665024593087548	0.492118290418788	0.00665024051757429	0.0332512517997005	0.133004810351486	0.599371032081233
ATP-Synthesis_fluxfix110194.val	3.84521031207599	0.586160108548168	0.234464043419268	0.0586160108548168	0.0644776119402985	0.228602442333785	0.599369672831926
ATP-Synthesis_fluxfix38301.val	3.94538743059054	0.531365505637368	0.100959367322794	0.0903320814402945	0.0159409793034325	0.324133077570849	0.599369070780968
ATP-Synthesis_fluxfix65309.val	4.00756264236901	0.492027334851936	0.0393621867881549	0.0934851936218678	0.30997722095672	0.0492027334851936	0.599366615183767
ATP-Synthesis_fluxfix110632.val	3.85402639375168	0.581739833019122	0.232695933207649	0.052356584971721	0.232695933207649	0.0639913816321034	0.599366403127051
ATP-Synthesis_fluxfix118204.val	3.99462324567672	0.500579918533129	0.0550637855322656	0.0901041760935783	0.30034817137502	0.0550637855322656	0.599364235477775
ATP-Synthesis_fluxfix115578.val	3.9885072528177	0.504555260272222	0.0655922229939462	0.0857742940869534	0.348143186062737	0.00504555712858562	0.599362841233006
ATP-Synthesis_fluxfix10919.val	3.63138230468658	0.672478159889141	0.524533039197222	0	0.0403487074274719	0.107596413264448	0.599357386221877
ATP-Synthesis_fluxfix106747.val	3.93241830553218	0.539056470409498	0.123983047706048	0.0808585201546439	0.123983047706048	0.21023185484276	0.599355616053704
ATP-Synthesis_fluxfix38372.val	3.95359490305202	0.526444015708094	0.100024417997968	0.0842310625181787	0.178990695274824	0.163197839917124	0.599352228566262
ATP-Synthesis_fluxfix113619.val	3.98055711315343	0.50967365209434	0.0662575548949977	0.0917415356587117	0.188578939864398	0.163095621676233	0.599351820738276
ATP-Synthesis_fluxfix151741.val	4.03187321153422	0.475456746643186	0.00475456746643188	0.104600484261501	0.237728373321593	0.128373321593661	0.599350859954839
ATP-Synthesis_fluxfix173001.val	4.01177802944508	0.489241223103056	0.0195696489241223	0.107633069082673	0.0636013590033974	0.298437146092864	0.599342387437207
ATP-Synthesis_fluxfix44155.val	4.0006438033493	0.496665986441142	0.044699943249697	0.0943664971938679	0.253299827414761	0.104299718582816	0.599340674767406
ATP-Synthesis_fluxfix168294.val	4.00493827160494	0.49382716049383	0.0246913580246915	0.108641975308642	0.0049382716049383	0.355555555555557	0.59933680080629
ATP-Synthesis_fluxfix19196.val	3.79960615216532	0.607936630673232	0.291809587392106	0.04863502850188	0.00607935667701594	0.261412658102231	0.599336644837983
ATP-Synthesis_fluxfix175636.val	3.73846156004789	0.634174852264666	0.374163263111909	0.031708765063029	0	0.228302824089729	0.599319406097152
ATP-Synthesis_fluxfix144433.val	4.02602136262145	0.479573466931978	0.0143872183951777	0.100710528766244	0.27815240939949	0.0863233103710662	0.59931870553442
ATP-Synthesis_fluxfix98262.val	3.90508475422422	0.554699810313674	0.166409760043366	0.0665639040173465	0.244068202762804	0.0776579434901576	0.599318594951174
ATP-Synthesis_fluxfix30588.val	3.91831775071265	0.547251144503131	0.142285180896965	0.0766151630761418	0.125867605299169	0.202483195230854	0.599317554141536
ATP-Synthesis_fluxfix145585.val	4.01849181898815	0.484740049402244	0.0145421898483154	0.106642677080347	0.121184866928662	0.242370315544919	0.599316285126669
ATP-Synthesis_fluxfix98454.val	3.89650346131566	0.559440408604496	0.167832290413639	0.0727272699018133	0.0783217914704616	0.240559056818581	0.599315450172716
ATP-Synthesis_fluxfix127383.val	3.83130139285053	0.593080849120544	0.260955604927712	0.0474464261767466	0.201647441728976	0.0830313762871093	0.599304352240488
ATP-Synthesis_fluxfix75424.val	3.73943663185875	0.633802798333665	0.380281671394566	0.0253521241023601	0.126760430370965	0.101408572465775	0.599303951257926
ATP-Synthesis_fluxfix33515.val	3.92579185520361	0.542986425339367	0.135746606334842	0.0760180995475113	0.179185520361991	0.152036199095023	0.599302110787912
ATP-Synthesis_fluxfix136573.val	3.96708253358926	0.518234165067178	0.0829174664107485	0.0880998080614204	0.181381957773513	0.165834932821497	0.599301975994885
ATP-Synthesis_fluxfix157047.val	4.03095231020622	0.476190738892996	0	0.109523771373995	0.138095237612329	0.228571729906672	0.599298769781177
ATP-Synthesis_fluxfix58709.val	3.80749871299061	0.604364568482688	0.284051423880747	0.0483492450130137	0.0543927231075006	0.217571176481427	0.59929759143339
ATP-Synthesis_fluxfix23158.val	3.84605363167577	0.585842361442809	0.240195308142725	0.0527257524810258	0.181611192096098	0.111310108722961	0.599295122153841
ATP-Synthesis_fluxfix24035.val	3.98574443141852	0.506447831184056	0.0506447831184056	0.101289566236811	0.0354513481828839	0.319062133645955	0.599294003566615
ATP-Synthesis_fluxfix48895.val	3.91072536042312	0.551582730997494	0.14892748629681	0.0772217312671354	0.0717057550296743	0.253727758403875	0.59929341074315
ATP-Synthesis_fluxfix113576.val	3.97244350688847	0.514898297586395	0.0669368021141122	0.0978308137618595	0.0257448981451193	0.324385783565305	0.599293297002933
ATP-Synthesis_fluxfix50400.val	4.00657078592898	0.49281331428655	0.0344969423491411	0.0985625938634253	0.206981654094847	0.152772123979136	0.599293278237718
ATP-Synthesis_fluxfix121424.val	4.01338151184723	0.488246069281901	0.0292947758748243	0.0976491552668284	0.26365298287342	0.0976491552668284	0.599292223527518
ATP-Synthesis_fluxfix36054.val	3.96165181270943	0.521612945928634	0.0991065029368754	0.0782420072995868	0.339048301872198	0.00521613381997244	0.599290478947526
ATP-Synthesis_fluxfix100950.val	3.94798826871231	0.529931159441489	0.116584869067312	0.0741904136191508	0.339155876755025	0	0.599286970899613
ATP-Synthesis_fluxfix84719.val	3.79252971137521	0.611205432937181	0.305602716468591	0.0427843803056028	0.0794567062818337	0.183361629881155	0.599286908375251
ATP-Synthesis_fluxfix17106.val	3.97421477105617	0.513797221821313	0.0770695447384246	0.0873452271383988	0.236346860762984	0.113035589181505	0.599285364679896
ATP-Synthesis_fluxfix63817.val	3.80050623150645	0.607595043905392	0.297721619149102	0.0425316173467832	0.12759485204035	0.139746955369159	0.599285298435014
ATP-Synthesis_fluxfix72475.val	3.89070064793021	0.562646930442474	0.185673305086177	0.0618910398042907	0.253191545747716	0.0618910398042907	0.599283258355267
ATP-Synthesis_fluxfix130384.val	3.95982574583306	0.522749170725186	0.0888674034569832	0.0888674034569832	0.125459445504431	0.219554918306788	0.599281816814253
ATP-Synthesis_fluxfix24840.val	3.99359331476324	0.501392757660168	0.0501392757660168	0.0952646239554317	0.195543175487465	0.160445682451254	0.599278798649478
ATP-Synthesis_fluxfix103409.val	3.98745908270289	0.505381254014799	0.0606457747400857	0.0909686621101287	0.242583098960343	0.111183718204242	0.599271173426678
ATP-Synthesis_fluxfix99604.val	3.93967303974973	0.534918573756091	0.117681996788023	0.080237703686016	0.176522995182034	0.160475878100019	0.599269074690973
ATP-Synthesis_fluxfix20832.val	3.87428571336054	0.571428189024618	0.194285879582907	0.0685714526258708	0.0342858234558751	0.274285033359964	0.599267528328084
ATP-Synthesis_fluxfix78509.val	4.02508338892595	0.48032021347565	0.00960640426951301	0.105670446964643	0.177718478985991	0.187324883255504	0.599261596248417
ATP-Synthesis_fluxfix64448.val	3.99963150621834	0.497466605251038	0.0397973284200829	0.0994933210502073	0.149239981575311	0.208935974205435	0.5992607997427
ATP-Synthesis_fluxfix165604.val	4.02006718924972	0.483762597984323	0.0241881298992161	0.0967525195968645	0.319283314669654	0.0435386338185889	0.599260290855938
ATP-Synthesis_fluxfix5366.val	3.94610277846077	0.531104007868207	0.106220801573641	0.0849766412589132	0.122153921809688	0.217752643225966	0.599259702936815
ATP-Synthesis_fluxfix43100.val	3.68509088774083	0.65454551613223	0.451636363225784	0.013090905806281	0.0719998690254546	0.117818378074711	0.599253911499407
ATP-Synthesis_fluxfix78703.val	4.01753202966959	0.485502360080918	0.00971004720161833	0.111665542818611	0.0194200944032367	0.344706675657452	0.599252936379088
ATP-Synthesis_fluxfix103386.val	3.97948457337137	0.510518074800403	0.0612621934809255	0.0969982688041538	0.0816827204339225	0.2705748920814	0.599251148977566
ATP-Synthesis_fluxfix7647.val	3.93315035746672	0.538788047901884	0.12930902804923	0.0754302232590414	0.231679106284964	0.10236969030865	0.599248947451681
ATP-Synthesis_fluxfix22748.val	3.83711379272105	0.590325319896944	0.242033568733763	0.0590324714813023	0.0118065184996173	0.277452761182261	0.599247859120799
ATP-Synthesis_fluxfix10173.val	3.78445778857318	0.61485897469742	0.313578095283214	0.0430401614680974	0.03074294559909	0.227497772347018	0.599245344777705
ATP-Synthesis_fluxfix93451.val	3.63909397816674	0.670182998899326	0.516041027841918	0	0.0804218979429959	0.073720073114413	0.599243238206584
ATP-Synthesis_fluxfix176049.val	3.76141169040099	0.624819065372323	0.343650527192841	0.0374891796619942	0.0124963703106296	0.231182988206859	0.599242686446268
ATP-Synthesis_fluxfix18971.val	3.80838909209036	0.604027097626378	0.289933053249949	0.0422818069545999	0.175167982982863	0.0966442544389656	0.59924191270192
ATP-Synthesis_fluxfix3079.val	3.95429963459197	0.526187576126675	0.105237515225335	0.0789281364190011	0.284141291108405	0.0578806333739343	0.599240989483961
ATP-Synthesis_fluxfix156834.val	4.03821991154779	0.471204108245374	0	0.103664939060062	0.292146457960284	0.0753927112250282	0.599240373592883
ATP-Synthesis_fluxfix9687.val	3.79343888354289	0.610859730621301	0.311538512463025	0.0366515713757376	0.201583798335813	0.0610858484467252	0.59923974721595
ATP-Synthesis_fluxfix89855.val	3.98122665316893	0.509433357048207	0.0713206115038475	0.086603905343007	0.29037687729511	0.0611319629062423	0.599236148556922
ATP-Synthesis_fluxfix84223.val	3.80140567894292	0.607253303345518	0.303626651672759	0.0364351982007309	0.248973854371662	0.0182175991003655	0.59923376760926
ATP-Synthesis_fluxfix77276.val	4.03247524752476	0.475247524752475	0.0095049504950495	0.0998019801980198	0.332673267326733	0.0332673267326733	0.599232132194899
ATP-Synthesis_fluxfix81830.val	3.90301153564774	0.555984940865907	0.155675590404722	0.0778377952023609	0.0166795497827331	0.305792005476092	0.599225710424786
ATP-Synthesis_fluxfix92610.val	3.85962455602467	0.579088712536495	0.214262800069596	0.0636996876722906	0.0463270455798476	0.254799179214762	0.599224244985954
ATP-Synthesis_fluxfix167104.val	4.01240661082182	0.489019696626669	0.0244509848313335	0.102694136291601	0.161376499886801	0.200498075616935	0.599224092974816
ATP-Synthesis_fluxfix24977.val	4.00128706044588	0.496437600551599	0.0496437600551597	0.0893587680992876	0.352470696391634	0.00496437600551597	0.599223097615614
ATP-Synthesis_fluxfix160316.val	3.86741227649964	0.57507961689119	0.207028645518537	0.0632588448100621	0.0977634810440547	0.207028645518537	0.59922289140398
ATP-Synthesis_fluxfix41759.val	3.95244135376023	0.527343897759275	0.0949218940029182	0.089648413259692	0.0685546801305757	0.27421891036609	0.599222211344023
ATP-Synthesis_fluxfix132798.val	3.89728194045633	0.559150462456785	0.173336882566501	0.0670981872308449	0.190110692692461	0.128604699966977	0.599220206456054
ATP-Synthesis_fluxfix122914.val	4.0055758533145	0.493601522892021	0.0296160854503041	0.103656299076065	0.103656299076065	0.256672839289588	0.59921885769865
ATP-Synthesis_fluxfix57202.val	3.81529899740336	0.60083453348133	0.27638389092909	0.0480667516231508	0.102141812651209	0.174242078277881	0.599217937385532
ATP-Synthesis_fluxfix49341.val	3.91906802626987	0.546973949198008	0.147683074092106	0.0711065941969414	0.235198586968347	0.0929856939406127	0.599215178022835
ATP-Synthesis_fluxfix74114.val	3.76235903830661	0.624457855780649	0.349696513937621	0.0312228980344801	0.137380723375992	0.106157720432557	0.599213488160113
ATP-Synthesis_fluxfix151928.val	4.0241425389755	0.481069042316258	0.00481069042316258	0.110645879732739	0.0769710467706013	0.288641425389755	0.599203590535253
ATP-Synthesis_fluxfix111748.val	3.78537719258445	0.614508860180141	0.31954459451189	0.0368706530377543	0.153627135158887	0.10446647747161	0.599202892782113
ATP-Synthesis_fluxfix101788.val	3.93120006648048	0.539999738045987	0.11880000628452	0.0864000369705619	0.0108000016513201	0.323999693139585	0.599200403780721
ATP-Synthesis_fluxfix171811.val	4.01911170928668	0.484522207267833	0.0193808882907133	0.101749663526245	0.218034993270525	0.14535666218035	0.599197936945553
ATP-Synthesis_fluxfix31010.val	3.92653266707466	0.542713445878608	0.141105563659109	0.0705527818295544	0.287638047296546	0.0434170530933984	0.5991976339311
ATP-Synthesis_fluxfix82248.val	3.91148550784528	0.551301443648702	0.154364472142004	0.0716692633129225	0.181929335932402	0.143338372261373	0.599193126838822
ATP-Synthesis_fluxfix43322.val	3.9925597891944	0.502209031514686	0.0451988173562036	0.100441715905303	0.0903976347124071	0.266170863540774	0.599191618534003
ATP-Synthesis_fluxfix72284.val	3.8818706424428	0.567524970725268	0.187283365819194	0.0681029740130284	0.0851287175162855	0.227009913376761	0.599188932018133
ATP-Synthesis_fluxfix130568.val	3.9677697662655	0.517985513528223	0.0880576112681912	0.082877710342951	0.284891909159866	0.0621582827572133	0.599188452600521
ATP-Synthesis_fluxfix15228.val	3.96596975134125	0.519105818394998	0.0778659155855032	0.0934390987026038	0.0726748285911644	0.275125975515726	0.599187241602258
ATP-Synthesis_fluxfix162510.val	3.87509262549869	0.57112623096635	0.199894170843514	0.0628239393777247	0.1484927840703	0.159915336674811	0.599180326278202
ATP-Synthesis_fluxfix151730.val	4.03155575143236	0.475980608197444	0.00475980608197444	0.104715733803438	0.233230498016748	0.133274570295284	0.599180207711457
ATP-Synthesis_fluxfix165314.val	3.74623029366155	0.631209790340073	0.366101684987074	0.0315604913475122	0.0441848123610898	0.189362801644399	0.599179950624561
ATP-Synthesis_fluxfix51834.val	3.99861592781697	0.498269822573953	0.0348788980438461	0.104636694131538	0.0448441480039534	0.313910082394615	0.599179629428509
ATP-Synthesis_fluxfix87893.val	3.9731233980398	0.514653915219994	0.0720516201824194	0.0926374885847383	0.128663298675948	0.221301507776887	0.599178409055188
ATP-Synthesis_fluxfix118121.val	3.98640718678186	0.506210869508221	0.0556831900775856	0.0961799037253112	0.136677174204937	0.217670601500388	0.599177626608102
ATP-Synthesis_fluxfix86231.val	3.83796789951229	0.590002571279705	0.247801015509212	0.0531002884094069	0.12980064993388	0.159300617427205	0.59917747354759
ATP-Synthesis_fluxfix65288.val	4.0072063854048	0.492588369441279	0.0394070695553023	0.0935917901938427	0.305404789053593	0.0541847206385405	0.599175386779451
ATP-Synthesis_fluxfix51293.val	4.01400830757414	0.488024517272778	0.0341617742841108	0.0927249623216189	0.361137780667048	0	0.599174361436495
ATP-Synthesis_fluxfix136681.val	3.97489300998574	0.513552068473608	0.0821683309557775	0.0821683309557775	0.338944365192581	0.0102710413694722	0.599171112888498
ATP-Synthesis_fluxfix41881.val	3.96052254471576	0.522496029526217	0.0940493962930065	0.0835994738214942	0.229898106274477	0.114949053137238	0.599169634115381
ATP-Synthesis_fluxfix132984.val	3.8885639988871	0.563968641475236	0.174830249136181	0.0733159391265031	0.0225586967065396	0.293263756506012	0.599166152402456
ATP-Synthesis_fluxfix127081.val	3.82213591417884	0.597675928545444	0.262977555827426	0.0537907441567209	0.0298837175340054	0.251023911027291	0.599162503638999
ATP-Synthesis_fluxfix118242.val	3.99424577429218	0.501160644084079	0.0551276653364821	0.0902087064500057	0.295684950905369	0.0601393213922216	0.599161563011902
ATP-Synthesis_fluxfix108023.val	3.94039607628196	0.534653515873906	0.122970226260947	0.0748514848441331	0.283366440884413	0.0534653638844131	0.599161127541824
ATP-Synthesis_fluxfix175709.val	3.7471962540296	0.630841205674287	0.372196235419798	0.0252336392942618	0.170327046626456	0.0630842843337724	0.599159836795439
ATP-Synthesis_fluxfix134717.val	3.9586909090909	0.523636363636365	0.0837818181818182	0.0942545454545454	0.0157090909090909	0.32989090909091	0.599158710828273
ATP-Synthesis_fluxfix58502.val	3.81618006142146	0.600500489436531	0.282235306238703	0.0420349975699673	0.222185229071519	0.0540449565563429	0.599158489391781
ATP-Synthesis_fluxfix68891.val	3.66185940866977	0.662779945376277	0.483829506241193	0.0066277868741956	0.072905849147954	0.0994168031129339	0.599157050839021
ATP-Synthesis_fluxfix172997.val	4.01142857142858	0.489795918367348	0.0195918367346939	0.107755102040816	0.0587755102040816	0.303673469387756	0.599154746998434
ATP-Synthesis_fluxfix115625.val	3.98811962134018	0.505145337120492	0.0656689082728237	0.085874574659289	0.343498955326239	0.0101028988621408	0.599154608264532
ATP-Synthesis_fluxfix59330.val	3.94681743007105	0.530842934684539	0.111476987299736	0.0796264513503797	0.228262508734687	0.111476987299736	0.599150177948691
ATP-Synthesis_fluxfix32302.val	3.91705583756346	0.548223350253806	0.137055837563452	0.082233502538071	0.0109644670050761	0.317969543147208	0.599144451080909
ATP-Synthesis_fluxfix13030.val	3.86045019465782	0.578778071872713	0.219935662912918	0.0578778291808378	0.16205783373208	0.138906746046878	0.599143602115786
ATP-Synthesis_fluxfix44187.val	4.0002762238294	0.497237649827559	0.0447513929596197	0.0944751131909828	0.248619048670745	0.109392095006213	0.599143294726639
ATP-Synthesis_fluxfix168295.val	4.00457770656902	0.494392309452963	0.0247196154726482	0.108766308079652	0	0.360906385900664	0.599143189933877
ATP-Synthesis_fluxfix144405.val	4.02569460688332	0.480106660506365	0.014403201255511	0.100822408788577	0.27366082385471	0.0912202266075659	0.599142997229992
ATP-Synthesis_fluxfix91532.val	3.86822769845211	0.574773912968479	0.212666403091602	0.0574773487635673	0.212666403091602	0.0919637580217078	0.599138579356294
ATP-Synthesis_fluxfix6357.val	3.92455297068948	0.543943839898357	0.130546417138472	0.081591510711545	0.0652732085692361	0.266532703479104	0.599138223640704
ATP-Synthesis_fluxfix113642.val	3.9801561815336	0.510275651107519	0.0663358147432331	0.0918498958097755	0.183699128261403	0.168390812293108	0.599136365759921
ATP-Synthesis_fluxfix145574.val	4.01815319620879	0.485284303365752	0.0145585305568257	0.106762508888286	0.116468244454605	0.247495019466036	0.599134456561412
ATP-Synthesis_fluxfix139184.val	3.90378182341792	0.555698709026889	0.161152478969042	0.0722407886623263	0.127810514527784	0.194494926867737	0.599128245740869
ATP-Synthesis_fluxfix157022.val	4.03063351964309	0.476715555526454	0	0.109644731273708	0.133480399405299	0.233590424847446	0.599127514602632
ATP-Synthesis_fluxfix141749.val	3.8980595084088	0.558861578266494	0.178835705045278	0.0614747736093143	0.301785252263908	0.0167658473479948	0.599124296314261
ATP-Synthesis_fluxfix61556.val	3.9384768488279	0.535847050996466	0.112527898713722	0.0857355686694782	0.0643017046340833	0.273281878979182	0.599122587168794
ATP-Synthesis_fluxfix11400.val	3.77721840735851	0.618202215039874	0.32764707895348	0.0370922705141657	0.105094438809724	0.148368426762505	0.599121413888297
ATP-Synthesis_fluxfix38277.val	3.94492610274755	0.532019784105394	0.101083718546537	0.0904433430811733	0.0106403754653642	0.32985234701232	0.599120592175142
ATP-Synthesis_fluxfix163334.val	3.67778451022257	0.657334122558415	0.466707294689032	0.00657333889204769	0.157760133409144	0.0262933555681907	0.599111590952639
ATP-Synthesis_fluxfix38391.val	3.95314786271701	0.527086314931298	0.100146454917497	0.0843338304182987	0.173938368758905	0.168667660836598	0.599111507391242
ATP-Synthesis_fluxfix70559.val	3.83882084160829	0.589680282747495	0.253562455655184	0.0471745341872799	0.247665607186467	0.041277685718563	0.599106740793884
ATP-Synthesis_fluxfix121407.val	4.01303457267885	0.488798520265079	0.0293279229470739	0.09775964539717	0.259063221606077	0.102647730314759	0.599105815586413
ATP-Synthesis_fluxfix1495.val	3.85256330770407	0.5828387695825	0.227307170144753	0.058283831496816	0.11073927984395	0.186508488096981	0.599105641642816
ATP-Synthesis_fluxfix50372.val	4.00621281917035	0.493376155198642	0.0345363412248073	0.098675161967046	0.202284185641468	0.157880466365321	0.599100964585926
ATP-Synthesis_fluxfix96401.val	3.82300896849786	0.597345033725529	0.268805171094677	0.0477876457068697	0.149336325632675	0.131415891291306	0.599099682856022
ATP-Synthesis_fluxfix21055.val	3.88266794271541	0.567226915673791	0.192857313329232	0.0623949337240932	0.198529246914245	0.113445421706221	0.599099009523078
ATP-Synthesis_fluxfix28271.val	3.64675323356865	0.667903515566035	0.507606700256161	0	0.12022258610207	0.0400742292078032	0.599095288165828
ATP-Synthesis_fluxfix106742.val	3.93193404988884	0.539730093118961	0.124137923900119	0.0809595263816365	0.11874065524479	0.215891987592415	0.599094380848767
ATP-Synthesis_fluxfix159205.val	3.87589861273186	0.570824574275093	0.205496682341687	0.0570824574275093	0.262579550762561	0.0456658837433344	0.599092923403505
ATP-Synthesis_fluxfix139020.val	3.91224488124584	0.551020754659319	0.15979582709621	0.066122394681622	0.292041255642762	0.0330612772387246	0.599092494190855
ATP-Synthesis_fluxfix95051.val	3.67673565083608	0.657734485468097	0.460414181264944	0.0131546777385932	0.0263094015186047	0.157856224945955	0.599088618262421
ATP-Synthesis_fluxfix78534.val	4.02475512021372	0.480854853072127	0.00961709706144256	0.105788067675868	0.173107747105966	0.192341941228851	0.59908504514618
ATP-Synthesis_fluxfix24066.val	3.98535211267605	0.507042253521127	0.0507042253521127	0.101408450704225	0.0304225352112676	0.324507042253522	0.599083109563968
ATP-Synthesis_fluxfix55711.val	3.77814644902852	0.617848944789833	0.333638457544864	0.0308924522440685	0.228604066532877	0.0247139684680239	0.599082859858728
ATP-Synthesis_fluxfix165563.val	4.01973094170403	0.484304932735425	0.0242152466367714	0.0968609865470853	0.314798206278026	0.0484304932735425	0.59907950718461
ATP-Synthesis_fluxfix24845.val	3.99321403671856	0.501975366023704	0.0501975366023704	0.0953753195445039	0.190750639089008	0.165651870787823	0.599074952104641
ATP-Synthesis_fluxfix156817.val	4.0379121810489	0.471718845129167	0	0.103778089888248	0.287748623175842	0.080192132065076	0.599074490984672
ATP-Synthesis_fluxfix136520.val	3.96665865962047	0.518856593802546	0.0830170550084075	0.0882056209464328	0.176411241892866	0.17122267595484	0.599073857985623
ATP-Synthesis_fluxfix141507.val	3.88935281837161	0.56367432150313	0.180375782881002	0.0676409185803758	0.135281837160752	0.180375782881002	0.599073716900047
ATP-Synthesis_fluxfix113577.val	3.97202870308404	0.515513012611318	0.0670166541101451	0.0979475206481413	0.0206204883364587	0.329928349516574	0.599070007521529
ATP-Synthesis_fluxfix78692.val	4.01719171917192	0.486048604860486	0.00972097209720972	0.111791179117912	0.0145814581458146	0.34995499549955	0.599069974936396
ATP-Synthesis_fluxfix17124.val	3.9738031012654	0.5144086029495	0.0771613676037926	0.0874492927464063	0.231484102811379	0.118313839787923	0.599064087706089
ATP-Synthesis_fluxfix1938.val	3.8612747044517	0.578468324150923	0.225602608066416	0.0520620882608789	0.277664921929904	0.0231387058937239	0.599062360678881
ATP-Synthesis_fluxfix64462.val	3.99926216278534	0.498040119898548	0.0398432095918839	0.0996080239797096	0.144431634770579	0.214157251556375	0.599062285389933
ATP-Synthesis_fluxfix77249.val	4.03215859030838	0.475770925110133	0.00951541850220263	0.0999118942731277	0.328281938325992	0.0380616740088105	0.599061634243685
ATP-Synthesis_fluxfix103425.val	3.98706953107789	0.505973515737013	0.0607167733150232	0.0910751599725347	0.237807564539751	0.116374017909705	0.599061586582807
ATP-Synthesis_fluxfix36099.val	3.96121860312829	0.522243585429825	0.0992262981001376	0.0783365824663079	0.334235847046465	0.0104448578169148	0.599057176417733
ATP-Synthesis_fluxfix147869.val	3.71581769436998	0.64343163538874	0.411796246648794	0.0193029490616622	0.115817694369973	0.096514745308311	0.599048941157238
ATP-Synthesis_fluxfix130424.val	3.95938940863095	0.523382461161459	0.0889750628849794	0.0889750628849794	0.120377921579604	0.225054413811896	0.599046814456535
ATP-Synthesis_fluxfix30583.val	3.91780827967721	0.547945182060439	0.14246566755494	0.0767123482829682	0.120547894464283	0.208219271758247	0.599042541757311
ATP-Synthesis_fluxfix117137.val	3.70876455286038	0.646126274040212	0.426443345130974	0.0129225126875039	0.200299159877983	0.00646125634375196	0.599040692393082
ATP-Synthesis_fluxfix100927.val	3.94753135379496	0.530582261265274	0.116727995925004	0.0742814943988193	0.334266958250678	0.00530581269077309	0.599040526515035
ATP-Synthesis_fluxfix28802.val	3.70775214588424	0.646513127445476	0.420233461399871	0.0193953711307573	0.0711165289061614	0.135767766008686	0.599036955385842
ATP-Synthesis_fluxfix167133.val	4.01205802357208	0.489573889392565	0.0244786944696283	0.102810516772439	0.156663644605621	0.205621033544878	0.599036649032805
ATP-Synthesis_fluxfix56953.val	3.82388064313902	0.597014880543227	0.274626812643921	0.0417910605872762	0.268656700363854	0.0119403069481762	0.599036335785836
ATP-Synthesis_fluxfix103338.val	3.97908170749597	0.51112207184437	0.0613346731551935	0.0971130280468126	0.0766683414439921	0.276006029198371	0.59903440801421
ATP-Synthesis_fluxfix33494.val	3.92529574628744	0.543669770953939	0.135917442738485	0.0761137679335514	0.17397432670526	0.157664233576642	0.599034329598045
ATP-Synthesis_fluxfix98289.val	3.90455128568084	0.555412461277298	0.166623905007095	0.0666495620028378	0.238827041763819	0.0833119525035473	0.59903085127414
ATP-Synthesis_fluxfix110624.val	3.85339805825242	0.582524271844661	0.233009708737865	0.0524271844660195	0.227184466019417	0.0699029126213593	0.599028133588186
ATP-Synthesis_fluxfix35667.val	3.72281219915355	0.640759470930714	0.397270853702584	0.0256303661245612	0.0320379874510156	0.185820263652554	0.599026669343334
ATP-Synthesis_fluxfix151875.val	4.0238127090301	0.481605351170567	0.00481605351170569	0.110769230769231	0.0722408026755853	0.293779264214046	0.599026082035065
ATP-Synthesis_fluxfix24952.val	4.00092038656235	0.497008743672342	0.0497008743672342	0.0894615738610216	0.347906120570639	0.00994017487344683	0.599025937427502
ATP-Synthesis_fluxfix122891.val	4.0052162205602	0.494165985232092	0.0296499709739138	0.103774898408698	0.0988331377464762	0.261907978103003	0.599025544612622
ATP-Synthesis_fluxfix110197.val	3.84456521739131	0.586956521739131	0.234782608695652	0.0586956521739131	0.0586956521739131	0.234782608695652	0.599022861749694
ATP-Synthesis_fluxfix83516.val	3.72380661701936	0.640379456987638	0.403439207174718	0.0192113716064529	0.160094763387108	0.0576341148193587	0.599021106936268
ATP-Synthesis_fluxfix89846.val	3.98082669643392	0.510034738546457	0.0714048248378986	0.0867061647524118	0.285619299351595	0.0663044496045523	0.599020995910449
ATP-Synthesis_fluxfix98412.val	3.89595424340414	0.560166402898523	0.168049786429728	0.0728215181029533	0.0728215181029533	0.24647358026289	0.599018475586882
ATP-Synthesis_fluxfix171822.val	4.01877386031889	0.485066247473614	0.0194026498989445	0.101863911969459	0.21342914888839	0.15037053671682	0.599016160531999
ATP-Synthesis_fluxfix99630.val	3.93920156838511	0.535581684227588	0.11782788098088	0.0803371701546215	0.171386544280739	0.166030088811348	0.599014737457298
ATP-Synthesis_fluxfix5364.val	3.94564254062039	0.53175775480059	0.106351550960118	0.0850812407680946	0.11698670605613	0.223338257016248	0.599011518050722
ATP-Synthesis_fluxfix70180.val	3.82976602984324	0.594223032843937	0.255515947560603	0.0534799988563296	0.0772491143622071	0.207977972064796	0.599010652981735
ATP-Synthesis_fluxfix48890.val	3.91020209097163	0.552288151648194	0.1491178292774	0.077320427719088	0.0662745245153646	0.259575370136341	0.599010635627148
ATP-Synthesis_fluxfix151710.val	4.03123759099934	0.476505625413632	0.00476505625413632	0.104831237590999	0.228722700198543	0.138186631369954	0.599008802936724
ATP-Synthesis_fluxfix161379.val	3.88346449974579	0.56692939634201	0.19842520934962	0.0566928602641171	0.311811326728273	0	0.599008675730017
ATP-Synthesis_fluxfix94521.val	3.75392670674763	0.628272311661407	0.358115149247009	0.0314136102113431	0.0879580942671548	0.150785457935901	0.599003582405455
ATP-Synthesis_fluxfix3063.val	3.95385365853659	0.526829268292683	0.105365853658536	0.0790243902439024	0.279219512195122	0.0632195121951219	0.599000599942855
ATP-Synthesis_fluxfix55020.val	3.76896049099487	0.621940820283278	0.335848016085129	0.0373164089152347	0.0559747812968603	0.192801613986055	0.598993908860083
ATP-Synthesis_fluxfix62777.val	3.70063116737047	0.649233693814537	0.434986462194246	0.0129846503870218	0.155816065636139	0.0454465155971304	0.598993414140984
ATP-Synthesis_fluxfix7657.val	3.93266728917634	0.539460615901203	0.12947056853158	0.0755244551532322	0.226573494930264	0.107892097286127	0.59898835037034
ATP-Synthesis_fluxfix51282.val	4.01366207020982	0.488577435169375	0.0342003421430729	0.0928296466755211	0.356661688073248	0.00488575827753296	0.598987646577876
ATP-Synthesis_fluxfix43359.val	3.99217869384534	0.502793533722554	0.0452514225601722	0.100558616241666	0.0854749595596835	0.271508535361033	0.598986587378271
ATP-Synthesis_fluxfix116899.val	3.69960898024213	0.649624143966541	0.428751911007809	0.0194887037389044	0.0259849811937304	0.175398548026095	0.598984708337206
ATP-Synthesis_fluxfix65273.val	4.0068493150685	0.493150684931507	0.0394520547945205	0.0936986301369864	0.300821917808219	0.0591780821917808	0.59898328568309
ATP-Synthesis_fluxfix72491.val	3.89014074110505	0.563380134567497	0.185915691675144	0.0619718352531508	0.247886969181219	0.0676056384579829	0.598981233020993
ATP-Synthesis_fluxfix41755.val	3.95199218224934	0.527988130817087	0.0950379414781876	0.0897580136014253	0.0633586593314388	0.279833516406035	0.598980154316145
ATP-Synthesis_fluxfix51843.val	3.99824478184043	0.498845375265731	0.0349191623009362	0.104757486902808	0.0399077138272479	0.319261012234738	0.598979876256302
ATP-Synthesis_fluxfix165378.val	3.75488371341359	0.627907005328555	0.36418604852312	0.0251162729294212	0.213488410946592	0.0251162729294212	0.598979021989423
ATP-Synthesis_fluxfix118114.val	3.98601582545511	0.506804741287397	0.055748515966762	0.0962927391739093	0.131769422279678	0.222994063867049	0.598966987114492
ATP-Synthesis_fluxfix144394.val	4.02536710010681	0.480641129701942	0.0144192180299184	0.100934526209429	0.269159217199078	0.0961281682635162	0.598966465453577
ATP-Synthesis_fluxfix173003.val	4.0110783200908	0.490351872871738	0.0196140749148695	0.107877412031782	0.053938706015891	0.308921679909195	0.598966254798976
ATP-Synthesis_fluxfix748.val	3.73073516217345	0.637732395301755	0.389016870836828	0.0255093144848801	0.0765277878478918	0.146678422132155	0.598964622602093
ATP-Synthesis_fluxfix130522.val	3.96734690279049	0.51860751664064	0.0881632919350352	0.0829771744502487	0.280048051932883	0.0674189983224732	0.59896053682097
ATP-Synthesis_fluxfix176682.val	3.76989930208632	0.621582759145799	0.341870464540268	0.0310791362479376	0.18025906544954	0.0683740929080534	0.598960474362994
ATP-Synthesis_fluxfix118239.val	3.99386742607711	0.501742718605866	0.0551916935274758	0.0903134796206204	0.291010898213128	0.0652266472446415	0.598957952004099
ATP-Synthesis_fluxfix15238.val	3.96554379109484	0.519730522336294	0.0779595744524654	0.0935514893429585	0.0675649905119948	0.280654468028875	0.598957635631912
ATP-Synthesis_fluxfix87882.val	3.97270961907587	0.515268124098154	0.0721375085187384	0.0927479160776272	0.123664609478588	0.226718090023201	0.598955353080582
ATP-Synthesis_fluxfix157006.val	4.03031383534175	0.47724221804491	0	0.109765863822538	0.128855245199916	0.238621109022455	0.59895518930325
ATP-Synthesis_fluxfix35312.val	3.73172027200286	0.637356144654914	0.39516081600862	0.0191206859202907	0.203953956805713	0.0191206859202907	0.598954051347017
ATP-Synthesis_fluxfix145620.val	4.01781381156881	0.485829781835353	0.0145749080299687	0.10688261030341	0.11174101014612	0.252631253355856	0.598951810007956
ATP-Synthesis_fluxfix136645.val	3.97448226612711	0.514163294453701	0.0822661271125922	0.0822661271125922	0.334206141394907	0.015424898833611	0.5989498847159
ATP-Synthesis_fluxfix23142.val	3.84541001890465	0.586637805863642	0.24052153888754	0.0527973640442816	0.175991293654785	0.117327609277036	0.59894900065527
ATP-Synthesis_fluxfix20862.val	3.87369528222116	0.572185909735013	0.194542975858333	0.0686621924424161	0.0286092954867506	0.280371445947513	0.598948251104276
ATP-Synthesis_fluxfix19197.val	3.79887279355223	0.608793466841878	0.292220770573455	0.0487035591691661	0	0.267869137099257	0.598946942668964
ATP-Synthesis_fluxfix115586.val	3.98773108151464	0.505736799284484	0.0657457727302016	0.0859750895415573	0.338843850785549	0.0151720862271759	0.598945403183493
ATP-Synthesis_fluxfix44178.val	3.99990776396818	0.497810682329674	0.0448029658899673	0.0945839893199686	0.243927059609972	0.114496667509765	0.598944988724884
ATP-Synthesis_fluxfix127411.val	3.83062955768977	0.593896183074414	0.261314351910464	0.0475116528356569	0.195985763932849	0.0890844143954447	0.598944037682673
ATP-Synthesis_fluxfix49351.val	3.91855975466373	0.547667832150381	0.147870143151237	0.0711966643946009	0.230020879880338	0.0985801447242058	0.598940228784459
ATP-Synthesis_fluxfix101776.val	3.93071339756056	0.540675952365939	0.118948632203896	0.0865081285888241	0.00540675060251198	0.329812440970707	0.598937377978204
ATP-Synthesis_fluxfix81850.val	3.90247422691661	0.556701032856202	0.155876287952726	0.077938143976363	0.0111340250216601	0.311752575905452	0.59893552830518
ATP-Synthesis_fluxfix41858.val	3.96008717001671	0.52312923543149	0.0941632039964817	0.0837006362372286	0.224945536395155	0.120319858802624	0.598934651756754
ATP-Synthesis_fluxfix31011.val	3.92603773389419	0.543396238855109	0.141283016451008	0.0706415082255037	0.282566032902015	0.048905681276582	0.598930177301901
ATP-Synthesis_fluxfix132828.val	3.89673412671398	0.559875818847557	0.173561259121367	0.067185042722104	0.184759431559878	0.134370085444208	0.598923600588497
ATP-Synthesis_fluxfix134692.val	3.95825242718447	0.524271844660195	0.0838834951456311	0.0943689320388349	0.0104854368932039	0.335533980582525	0.598922250157023
ATP-Synthesis_fluxfix113643.val	3.9797543016762	0.510879073899884	0.066414259682707	0.0919585122418699	0.178807775486349	0.173698526488958	0.59891990002851
ATP-Synthesis_fluxfix121452.val	4.012686821954	0.489352370133555	0.029361136335786	0.0978703565821654	0.254463279447267	0.107657597768336	0.598918487010391
ATP-Synthesis_fluxfix58716.val	3.8067807443527	0.605211379667823	0.284449291554018	0.0484169672632841	0.0484169672632841	0.223928153587236	0.598914936434301
ATP-Synthesis_fluxfix74386.val	3.654360552638	0.665639437377403	0.499229590513792	0	0.159753468964414	0.00665637789919755	0.59891374556725
ATP-Synthesis_fluxfix82227.val	3.91096351368779	0.552006244632113	0.154561600117856	0.0717607870723186	0.176642270310692	0.149041587131247	0.598910721358795
ATP-Synthesis_fluxfix148334.val	3.6693578046664	0.660550450425385	0.475596320501506	0.00660550973581338	0.112293522829931	0.0660550973581338	0.598909709747805
ATP-Synthesis_fluxfix156853.val	4.03760387631833	0.472234232977101	0	0.103891589434252	0.283340415116354	0.0850022284264954	0.598908110371206
ATP-Synthesis_fluxfix78535.val	4.02442611990193	0.481390684198797	0.00962781368397594	0.105905950523735	0.168486739469579	0.197370180521507	0.598907707374297
ATP-Synthesis_fluxfix50410.val	4.00585400613756	0.49394045503089	0.0345758180218351	0.0987879527029062	0.197576251163992	0.163000433142157	0.598907681170159
ATP-Synthesis_fluxfix108062.val	3.93992569355137	0.535315919373158	0.123122635600073	0.0749442557992221	0.278364273149137	0.0588847548247265	0.59890721566672
ATP-Synthesis_fluxfix164447.val	3.69241922969315	0.652370735647011	0.443612231549188	0.0130474342318784	0.110903057887297	0.0848080119786477	0.598905648288433
ATP-Synthesis_fluxfix59338.val	3.94635828891883	0.531496051567056	0.111614141809405	0.0797244188964726	0.22322828361881	0.116929207242369	0.598902347200353
ATP-Synthesis_fluxfix165614.val	4.01939393939393	0.484848484848487	0.0242424242424245	0.0969696969696975	0.310303030303033	0.0533333333333336	0.598897912099682
ATP-Synthesis_fluxfix160322.val	3.86680896460094	0.575846417737161	0.207304544541742	0.0633431474119966	0.0921352609943101	0.213063464789112	0.598897150655858
ATP-Synthesis_fluxfix63788.val	3.79977455575757	0.608450805005389	0.298140942155192	0.0425915205734642	0.121690101372889	0.146028240903844	0.598896359866613
ATP-Synthesis_fluxfix22739.val	3.83645302816293	0.5911330632157	0.242364773562004	0.0591132530013196	0.00591132530013196	0.283743711352245	0.59889295548673
ATP-Synthesis_fluxfix84716.val	3.79178237461038	0.612071408330971	0.306035704165486	0.042844998583168	0.0734485689997168	0.189742136582602	0.598890829559901
ATP-Synthesis_fluxfix92602.val	3.85900657890659	0.579866362185367	0.21455029225723	0.0637851582371975	0.040590555241853	0.260940356449087	0.598890792977653
ATP-Synthesis_fluxfix77302.val	4.03184123484013	0.476295479603086	0.00952590959206173	0.100022050716648	0.323880926130099	0.0428665931642779	0.598890385241317
ATP-Synthesis_fluxfix78665.val	4.0168506420365	0.486596080198243	0.00973192160396485	0.111917098445596	0.00973192160396485	0.355215138544718	0.598886189404778
ATP-Synthesis_fluxfix33930.val	3.93339990014977	0.53919121318023	0.134797803295057	0.0700948577134299	0.334298552171743	0	0.598882331148997
ATP-Synthesis_fluxfix72323.val	3.88129433907931	0.568271206443858	0.187529809425956	0.0681925897804172	0.0795580214104866	0.232990785826998	0.598877704439322
ATP-Synthesis_fluxfix90916.val	3.65328399702163	0.666050032594682	0.492876933430709	0.00666049243991588	0.0266420190473568	0.1398705876767	0.598876308241157
ATP-Synthesis_fluxfix86625.val	3.846254072196	0.586319719839666	0.246253908026719	0.0469054593852974	0.293160352427649	0	0.598874542329601
ATP-Synthesis_fluxfix24081.val	3.9849588719154	0.507638072855464	0.0507638072855464	0.101527614571093	0.0253819036427732	0.329964747356051	0.598871230665659
ATP-Synthesis_fluxfix38303.val	3.94446363600877	0.532675704084328	0.101208370214101	0.090554873540254	0.00532675845776047	0.335585701872212	0.598870906824817
ATP-Synthesis_fluxfix24878.val	3.9928338762215	0.502559329920893	0.0502559329920893	0.0954862726849697	0.185946952070731	0.170870172173104	0.598870160721278
ATP-Synthesis_fluxfix38417.val	3.95269973020733	0.527730183370728	0.100268789988273	0.0844368493930744	0.168873698786149	0.174150845203232	0.598869637930322
ATP-Synthesis_fluxfix6368.val	3.92405450129797	0.544629081127147	0.130711094496279	0.0816944340601741	0.0599092080737628	0.272314344496933	0.598869060598772
ATP-Synthesis_fluxfix32290.val	3.91654383735704	0.548919949174078	0.13722998729352	0.0823379923761119	0.0054891994917408	0.323862770012706	0.598867628589576
ATP-Synthesis_fluxfix61561.val	3.93800301406802	0.53651259853724	0.112667640059438	0.0858420382994865	0.0590164365395344	0.27898648363878	0.598866588262399
ATP-Synthesis_fluxfix75443.val	3.7385836490747	0.63473400223858	0.38084039372634	0.0253893722764357	0.120599584960139	0.107904651275665	0.598863906176013
ATP-Synthesis_fluxfix64439.val	3.99889196675901	0.498614958448752	0.0398891966759004	0.0997229916897507	0.139612188365651	0.219390581717451	0.59886285681238
ATP-Synthesis_fluxfix162511.val	3.87450366528268	0.571882277387776	0.200158787077782	0.0629071045555279	0.142970619386641	0.165845766367825	0.598862183064808
ATP-Synthesis_fluxfix132964.val	3.888000011904	0.564706063132545	0.175058730421051	0.0734117538957196	0.0169411685895129	0.299294410226263	0.59886112430866
ATP-Synthesis_fluxfix18990.val	3.80767272748925	0.604872864642189	0.290339021482495	0.0423410105198564	0.169364332418447	0.10282850022139	0.598860016841596
ATP-Synthesis_fluxfix10924.val	3.63030872658482	0.673526735981214	0.525350723778367	0	0.0336763473060753	0.114499664896772	0.598851648120731
ATP-Synthesis_fluxfix103424.val	3.98667918674431	0.50656650604562	0.0607880050406765	0.0911820075610148	0.233020483362576	0.121576010081353	0.598851380839531
ATP-Synthesis_fluxfix167130.val	4.01170864533697	0.490129339686862	0.0245064669843431	0.102927161334241	0.151940095302927	0.21075561606535	0.598848355039869
ATP-Synthesis_fluxfix170221.val	4.02597864768684	0.480427046263346	0.0192170818505338	0.0960854092526691	0.365124555160142	0	0.598848257898557
ATP-Synthesis_fluxfix151909.val	4.02348214285713	0.482142857142858	0.00482142857142858	0.110892857142857	0.0675	0.298928571428571	0.598847781542607
ATP-Synthesis_fluxfix113568.val	3.9716129928324	0.51612879761991	0.0670967322841438	0.0980645581025675	0.0154838458124796	0.33548366142072	0.598845882262136
ATP-Synthesis_fluxfix84214.val	3.80067567567567	0.608108108108109	0.304054054054055	0.0364864864864865	0.243243243243244	0.0243243243243244	0.598845506949464
ATP-Synthesis_fluxfix136540.val	3.96623376623377	0.519480519480521	0.0831168831168832	0.0883116883116884	0.171428571428572	0.176623376623377	0.598844659451824
ATP-Synthesis_fluxfix9671.val	3.79269325139746	0.611724733063121	0.311979663778938	0.0367034715046009	0.195751952017759	0.0672896457618242	0.598844354656361
ATP-Synthesis_fluxfix57208.val	3.81459607537707	0.601671345426561	0.276768824431594	0.0481336965633718	0.0962673931267436	0.18050143130485	0.598842362864542
ATP-Synthesis_fluxfix10175.val	3.78369447616663	0.61573537185509	0.314025025828994	0.0431015049201587	0.0246294224108042	0.233979418695132	0.598842039186763
ATP-Synthesis_fluxfix17135.val	3.97339035108362	0.515021902043594	0.0772533625599017	0.0875535533900135	0.226609605997836	0.123605380095843	0.598841517250893
ATP-Synthesis_fluxfix139179.val	3.90324577143588	0.556414249152781	0.16136007900548	0.0723338507762608	0.122411144495217	0.200309174875823	0.598838412675191
ATP-Synthesis_fluxfix151727.val	4.0309187279152	0.47703180212014	0.0047703180212014	0.104946996466431	0.224204946996466	0.143109540636042	0.598836642043242
ATP-Synthesis_fluxfix171796.val	4.01843525179856	0.485611510791367	0.0194244604316547	0.101978417266187	0.208812949640288	0.155395683453237	0.598833567209293
ATP-Synthesis_fluxfix106775.val	3.93144858342346	0.540405344994431	0.124293203247146	0.0810607955345045	0.113485039172384	0.221566307040395	0.598831929985737
ATP-Synthesis_fluxfix122905.val	4.00485569534207	0.494732069243676	0.029683918217837	0.103893713762429	0.0939991733028777	0.267155263960531	0.598831178853782
ATP-Synthesis_fluxfix141722.val	3.89751295336788	0.559585492227978	0.179067357512953	0.0615544041450776	0.296580310880828	0.0223834196891191	0.598828673387976
ATP-Synthesis_fluxfix24929.val	4.00055286800277	0.497581202487906	0.0497581202487906	0.0895646164478231	0.343331029716656	0.0149274360746372	0.598827870979734
ATP-Synthesis_fluxfix86260.val	3.83730865238737	0.590809483305715	0.248139918472021	0.0531729105696956	0.124069959236011	0.165426695027987	0.59882316088059
ATP-Synthesis_fluxfix36075.val	3.96078433800294	0.522875786427198	0.099346378558428	0.0784313828660365	0.329411728560251	0.015686296442483	0.598822745672734
ATP-Synthesis_fluxfix176042.val	3.76060261482641	0.625724109535725	0.344148263686133	0.0375434782337839	0.0062572349006885	0.237775132715121	0.598819873514332
ATP-Synthesis_fluxfix103369.val	3.97867788722529	0.511727499766382	0.0614073245348956	0.0972280591558363	0.0716420833151267	0.281450032760524	0.598816649562579
ATP-Synthesis_fluxfix91520.val	3.8676258172328	0.575539665145815	0.212949731470881	0.057553923924635	0.207194339078418	0.0978416706718798	0.598813557615673
ATP-Synthesis_fluxfix139021.val	3.91172411269475	0.551723908250158	0.160000112592672	0.0662069265900594	0.28689620188992	0.0386206671775066	0.598811180873305
ATP-Synthesis_fluxfix13014.val	3.85983367543694	0.579554544415587	0.220230722473309	0.0579554764646309	0.15647965431607	0.144888691161577	0.598810969913028
ATP-Synthesis_fluxfix130422.val	3.95895190973987	0.524017811305217	0.0890829210223816	0.0890829210223816	0.115283989753485	0.230567979506969	0.598810398232021
ATP-Synthesis_fluxfix89884.val	3.98042578457779	0.51063758467006	0.0714892332581152	0.0868086610529967	0.280850457100833	0.0714892332581152	0.598804811770858
ATP-Synthesis_fluxfix51316.val	4.01331535023071	0.489129884785786	0.0342391165871688	0.0929348917613866	0.352173281480643	0.00978259495658636	0.598800975434516
ATP-Synthesis_fluxfix111731.val	3.78461561299129	0.615384238860643	0.319999791407543	0.0369231759315594	0.147692063726655	0.110769207794887	0.598800303508765
ATP-Synthesis_fluxfix100909.val	3.9470733379493	0.531234434165468	0.116871612681576	0.0743728869324982	0.329365241426962	0.0106246931244306	0.598793242702069
ATP-Synthesis_fluxfix127083.val	3.82144616914158	0.598504104314029	0.263341825912151	0.0538652537812009	0.0239401683860304	0.257356856234646	0.598793047253672
ATP-Synthesis_fluxfix74137.val	3.76155181907505	0.62536198987004	0.350202633080211	0.0312680872364098	0.131325987405079	0.112565282148339	0.598791277208905
ATP-Synthesis_fluxfix65306.val	4.00649142857142	0.493714285714285	0.0394971428571429	0.0938057142857142	0.296228571428571	0.0641828571428571	0.598790307754896
ATP-Synthesis_fluxfix144437.val	4.02503903209755	0.481175963151507	0.0144352933298386	0.10104705330887	0.264646563203929	0.10104705330887	0.598789554620854
ATP-Synthesis_fluxfix21027.val	3.88209297238959	0.567972847548816	0.193110799064325	0.062476943710482	0.193110799064325	0.119274305709683	0.598787974989428
ATP-Synthesis_fluxfix58491.val	3.81547873942597	0.601336391649385	0.28262818038482	0.0420935106737936	0.216481033163015	0.0601336674277568	0.598783566329019
ATP-Synthesis_fluxfix156999.val	4.02999344390197	0.477770045535554	0	0.109887264315347	0.124219860199998	0.243662921020208	0.59878210272094
ATP-Synthesis_fluxfix43361.val	3.99179671037755	0.503379398076054	0.0453041503572599	0.10067578900691	0.0805408124221295	0.276858646289755	0.598780605044729
ATP-Synthesis_fluxfix51836.val	3.99787285431565	0.499421874382695	0.0349595416946511	0.104878625083953	0.0349595416946511	0.324624165909438	0.598779403696621
ATP-Synthesis_fluxfix172961.val	4.01072727272727	0.49090909090909	0.0196363636363636	0.108	0.049090909090909	0.314181818181817	0.598776906790698
ATP-Synthesis_fluxfix43101.val	3.68412749465082	0.655538704944862	0.452321663441396	0.0131107695756806	0.0655540740392348	0.12455219788855	0.598776391493262
ATP-Synthesis_fluxfix159172.val	3.87531099551907	0.571579666596083	0.205768663513097	0.0571580078133409	0.25721082939137	0.0514421658782743	0.598775446343592
ATP-Synthesis_fluxfix141516.val	3.88879017507187	0.564410765612752	0.18061144499608	0.0677292918735303	0.129814476090933	0.186255552652208	0.59876933821021
ATP-Synthesis_fluxfix145618.val	4.01747343966534	0.486377315898935	0.0145913078039218	0.107002875257734	0.107002875257734	0.257780257579545	0.598767948826417
ATP-Synthesis_fluxfix30615.val	3.91729751303783	0.548640919671376	0.142646633408692	0.0768097915185112	0.115214544631133	0.213969950113038	0.598766254088815
ATP-Synthesis_fluxfix33491.val	3.92479838709677	0.544354838709677	0.136088709677419	0.0762096774193548	0.16875	0.163306451612903	0.598765263834518
ATP-Synthesis_fluxfix1497.val	3.85193180752676	0.583626176288886	0.227614258827802	0.0583625721060371	0.105052629790867	0.192596715564181	0.598765218830015
ATP-Synthesis_fluxfix5347.val	3.94518116835099	0.532413113137787	0.106482622627557	0.0851860981020459	0.111806753758935	0.228937638649248	0.598762146301338
ATP-Synthesis_fluxfix99627.val	3.93872882253235	0.536246587228769	0.117974159529968	0.0804369055024038	0.166236208452083	0.171599313744315	0.598759125691646
ATP-Synthesis_fluxfix3103.val	3.95340659340659	0.527472527472527	0.105494505494505	0.0791208791208788	0.274285714285714	0.0685714285714283	0.59875906428267
ATP-Synthesis_fluxfix118115.val	3.98562354478249	0.507400008129204	0.0558139953128129	0.0964058396839626	0.12685014156729	0.22833003156514	0.598755364686433
ATP-Synthesis_fluxfix118212.val	3.99348819797278	0.502326146804257	0.0552558706228814	0.090418496452458	0.286325975511058	0.0703258042178598	0.598753398041264
ATP-Synthesis_fluxfix70529.val	3.83816312887319	0.590486303176356	0.253909044349481	0.047239015974088	0.242099226878699	0.047239015974088	0.598753055487884
ATP-Synthesis_fluxfix44159.val	3.99953848715097	0.498384985370013	0.0448546531687663	0.0946931068511142	0.239224667384577	0.119612557965554	0.598745788164469
ATP-Synthesis_fluxfix165299.val	3.74539068234067	0.632133455148386	0.366637410585538	0.0316066745906063	0.0379279068502528	0.19596146312199	0.598744851165194
ATP-Synthesis_fluxfix98297.val	3.90401648189567	0.556127672127112	0.166838318321965	0.0667353273287863	0.233573645650751	0.0889803808256089	0.598741215016187
ATP-Synthesis_fluxfix93459.val	3.63803601446987	0.671224301605356	0.516842831109974	0	0.0738346163238778	0.080546854171503	0.598740947163874
ATP-Synthesis_fluxfix156894.val	4.03729479839192	0.472751223347143	0	0.104005235854696	0.278923321619841	0.089822665872606	0.59874077717935
ATP-Synthesis_fluxfix41760.val	3.95154180879116	0.528634452754786	0.0951542110112824	0.0898678236643395	0.0581497850453158	0.285462633033847	0.598736649334278
ATP-Synthesis_fluxfix115610.val	3.9873416713346	0.506329328889851	0.0658228614645982	0.0860758977086405	0.334177401826848	0.0202531678897651	0.598735403488205
ATP-Synthesis_fluxfix130506.val	3.96692303389183	0.519230962319713	0.0882692327001202	0.0830768833557682	0.275192573327528	0.0726922729362973	0.598731571266072
ATP-Synthesis_fluxfix87923.val	3.97229488557216	0.515883456299123	0.0722236549924149	0.0928586754602979	0.118653353840839	0.23214777200557	0.598731448282133
ATP-Synthesis_fluxfix96382.val	3.82232078436812	0.598172038407883	0.269177444201292	0.0478538276752172	0.143561213848208	0.137579552683166	0.598731075764144
ATP-Synthesis_fluxfix121406.val	4.01233835456154	0.489907147997186	0.0293944406376073	0.0979813708105556	0.249852745419663	0.112678591129359	0.598730473901364
ATP-Synthesis_fluxfix1959.val	3.86065964212813	0.579244050782577	0.225905053298376	0.0521318832446128	0.272244956881471	0.0289621573581182	0.598730235239331
ATP-Synthesis_fluxfix78475.val	4.02409638554216	0.481927710843373	0.00963855421686748	0.106024096385542	0.163855421686747	0.202409638554217	0.598729579182583
ATP-Synthesis_fluxfix136691.val	3.97407054337465	0.514775977121068	0.0823641563393708	0.0823641563393708	0.329456625357483	0.0205910390848427	0.598727614432263
ATP-Synthesis_fluxfix15234.val	3.96511680791393	0.520356694217493	0.0780534651058914	0.0936641581270695	0.062442772084713	0.286196298899819	0.598726963896065
ATP-Synthesis_fluxfix48901.val	3.90967748223573	0.552995377790999	0.149308659432201	0.0774193767801257	0.0608293930132948	0.265437948565378	0.598726506700248
ATP-Synthesis_fluxfix7620.val	3.9321830001356	0.540134940950775	0.129632499904786	0.0756189150669586	0.221455088562344	0.113428437416688	0.598726458454088
ATP-Synthesis_fluxfix175700.val	3.74635858432689	0.631763749510534	0.372740536172146	0.0252705410346485	0.164258553999268	0.0694941183044708	0.598725468299663
ATP-Synthesis_fluxfix98407.val	3.895403716396	0.560893413554187	0.16826804089306	0.0729160949643125	0.0673072163572242	0.25240206133959	0.598720648405758
ATP-Synthesis_fluxfix77257.val	4.03152317880795	0.476821192052979	0.0095364238410596	0.100132450331126	0.319470198675496	0.0476821192052981	0.598718381607908
ATP-Synthesis_fluxfix165588.val	4.01905617977528	0.48539325842697	0.0242696629213484	0.0970786516853937	0.305797752808991	0.0582471910112363	0.598715501735605
ATP-Synthesis_fluxfix50363.val	4.00549445224004	0.494505663144656	0.0346154068047479	0.0989010633981177	0.192857315934177	0.168131877007613	0.598713710821065
ATP-Synthesis_fluxfix11406.val	3.77644055805833	0.619088148105524	0.328116623342106	0.0371454266953133	0.0990541430708786	0.154771954997225	0.598711579361463
ATP-Synthesis_fluxfix113589.val	3.97935141778102	0.511484004255422	0.0664929006053348	0.0920674000361586	0.17390420238518	0.179019501228749	0.598702390522232
ATP-Synthesis_fluxfix78695.val	4.01650879566982	0.487144790257104	0.00974289580514208	0.112043301759134	0.00487144790257104	0.360487144790257	0.59870157586059
ATP-Synthesis_fluxfix41866.val	3.95965088118251	0.523762981677229	0.09427744794929	0.0838021864301966	0.219980397623517	0.125702949674227	0.59869913666713
ATP-Synthesis_fluxfix161360.val	3.88289087882339	0.567674492470539	0.198685895534242	0.0567673419566703	0.306544520783961	0.00567673419566703	0.598698202988816
ATP-Synthesis_fluxfix110635.val	3.85276802592493	0.583310829057523	0.233324331623009	0.0524979746151769	0.221658115041858	0.0758304077774777	0.59868830450895
ATP-Synthesis_fluxfix134719.val	3.95781287970838	0.524908869987848	0.083985419198056	0.0944835965978129	0.00524908869987848	0.341190765492102	0.598684664558933
ATP-Synthesis_fluxfix72517.val	3.88957944198085	0.564116047501237	0.18615835896925	0.0620527242702971	0.242569926487703	0.0733350377739874	0.598677187787713
ATP-Synthesis_fluxfix110208.val	3.84391836734693	0.587755102040816	0.235102040816327	0.0587755102040816	0.0528979591836736	0.240979591836734	0.598674468335589
ATP-Synthesis_fluxfix55702.val	3.77737040316476	0.618733922569418	0.334116255373631	0.0309366927873084	0.222744281621171	0.0309366927873084	0.598673673862397
ATP-Synthesis_fluxfix101777.val	3.93022562041403	0.541353182574486	0.119097740659619	0.0866165711427431	0	0.335638870772125	0.598673502854387
ATP-Synthesis_fluxfix170243.val	4.02565130260521	0.480961923847695	0.0192384769539078	0.0961923847695391	0.360721442885772	0.00480961923847695	0.598671259559888
ATP-Synthesis_fluxfix151921.val	4.02315083798882	0.48268156424581	0.0048268156424581	0.111016759776536	0.0627486033519552	0.304089385474861	0.598668685282796
ATP-Synthesis_fluxfix56965.val	3.82319407178716	0.597841093800666	0.275006858047181	0.0418488936164718	0.263050109873006	0.0179352322640063	0.598668277574146
ATP-Synthesis_fluxfix68892.val	3.66084810175631	0.663798381178123	0.484572964601065	0.00663797121288415	0.0663797121288415	0.106207733235332	0.598666033537016
ATP-Synthesis_fluxfix24902.val	3.99245283018868	0.503144654088051	0.0503144654088051	0.0955974842767296	0.181132075471698	0.176100628930818	0.598664420061353
ATP-Synthesis_fluxfix49315.val	3.9180501798691	0.548362821556591	0.148057910000011	0.0712870705647153	0.224828897493217	0.104188943498648	0.59866441271232
ATP-Synthesis_fluxfix151726.val	4.03059915984967	0.47755914216228	0.00477559142162282	0.105063011275702	0.219677205394649	0.148043334070307	0.598663721426786
ATP-Synthesis_fluxfix64425.val	3.99852091518373	0.499191125491102	0.0399352900392883	0.0998382250982205	0.134781603882598	0.224636006470997	0.598662509694953
ATP-Synthesis_fluxfix31007.val	3.92554156696863	0.544080670454086	0.141460931879783	0.0707304659398915	0.277481276319469	0.0544079963149428	0.598661487823223
ATP-Synthesis_fluxfix167118.val	4.01135847342116	0.490686051794639	0.024534302589732	0.103044070876874	0.147205815538392	0.215901862789641	0.598659206955542
ATP-Synthesis_fluxfix24082.val	3.98456470588235	0.508235294117647	0.0508235294117648	0.10164705882353	0.0203294117647059	0.335435294117647	0.598658362281598
ATP-Synthesis_fluxfix59314.val	3.94589801657612	0.532150777539933	0.111751634227961	0.0798226278061535	0.218181655633986	0.122394859871832	0.598653331815356
ATP-Synthesis_fluxfix108022.val	3.93945414338884	0.535979966876243	0.123275423200391	0.0750372570003855	0.273349690650317	0.0643175960251491	0.598652087899525
ATP-Synthesis_fluxfix171805.val	4.01809588116138	0.486158001350438	0.0194463200540176	0.102093180283592	0.204186360567184	0.160432140445645	0.598650153086676
ATP-Synthesis_fluxfix70177.val	3.82909077068964	0.595041528841033	0.255867900899188	0.0535536633940017	0.0714050551039363	0.214214909443908	0.598648080703174
ATP-Synthesis_fluxfix81839.val	3.90193553139908	0.557418980353401	0.156077501167644	0.078038750583822	0.00557419869995158	0.317728529901984	0.598643954928053
ATP-Synthesis_fluxfix103443.val	3.98628788886495	0.507161183580562	0.0608593663734137	0.0912890495601206	0.228222623900303	0.126790143746724	0.598640028078936
ATP-Synthesis_fluxfix122906.val	4.00449436699653	0.49529930373727	0.0297179522806458	0.10401283298226	0.0891538568419373	0.272414661632426	0.598636002579376
ATP-Synthesis_fluxfix163342.val	3.67680588157778	0.658335927487478	0.467418410358242	0.00658335460069068	0.15141738952509	0.0329167730034533	0.59862936702983
ATP-Synthesis_fluxfix24978.val	4.00018450184501	0.498154981549816	0.0498154981549816	0.0896678966789668	0.338745387453875	0.0199261992619926	0.598628893990099
ATP-Synthesis_fluxfix20864.val	3.87310338043136	0.572944568873617	0.194801052120483	0.0687532781364552	0.0229177593788184	0.286472479237861	0.598628203065457
ATP-Synthesis_fluxfix82224.val	3.91044017010819	0.552712084203152	0.154759495003719	0.0718526668972965	0.171340427298417	0.154759495003719	0.598627494919751
ATP-Synthesis_fluxfix38414.val	3.95225050151558	0.528375626784099	0.100391424304262	0.0845401203637405	0.163796640066348	0.179647442049748	0.598626615103512
ATP-Synthesis_fluxfix132808.val	3.89618484941419	0.560602212872398	0.17378654869907	0.067272251641764	0.179392902760102	0.140150509771462	0.59862618742431
ATP-Synthesis_fluxfix33902.val	3.93291677080729	0.539865033741565	0.134966258435391	0.0701824543864034	0.329317670582355	0.00539865033741565	0.598620721026366
ATP-Synthesis_fluxfix113543.val	3.97119628792825	0.516746055991558	0.0671770020578431	0.0981818755876199	0.0103349130585909	0.341052265287505	0.598620699250985
ATP-Synthesis_fluxfix38304.val	3.94400002762272	0.533333234502059	0.101333331782058	0.0906666812786828	0	0.341333221441319	0.59862003332491
ATP-Synthesis_fluxfix17112.val	3.97297657952703	0.515637032531846	0.0773455162070188	0.0876579938829007	0.221724070945174	0.128909451496752	0.598617680629432
ATP-Synthesis_fluxfix136567.val	3.96580784974718	0.520105947507825	0.0832169516012522	0.0884180110763304	0.166433903202504	0.182037081627739	0.598614375487619
ATP-Synthesis_fluxfix51321.val	4.01296754399139	0.489685306668781	0.0342778593782146	0.0930400509316939	0.347676899887292	0.0146904964715808	0.598612569328064
ATP-Synthesis_fluxfix144384.val	4.02471008835876	0.481712726559136	0.0144513832419124	0.101159682693387	0.260124898354422	0.105976762269413	0.598611490416502
ATP-Synthesis_fluxfix61526.val	3.93752800217175	0.537179750049378	0.112807741869983	0.0859487825694491	0.0537179186010669	0.28470530700888	0.598609396762517
ATP-Synthesis_fluxfix157000.val	4.02967222824016	0.478299606041133	0	0.110008810381531	0.119575176532309	0.248715619127292	0.59860797620241
ATP-Synthesis_fluxfix95054.val	3.67575476975412	0.658737485828895	0.461116217024415	0.0131747358830914	0.0197621038246371	0.164684429096751	0.598605776802426
ATP-Synthesis_fluxfix23162.val	3.84476467569953	0.587435510697206	0.24084859792163	0.0528691574269729	0.170356307736134	0.123361447612469	0.598601220599179
ATP-Synthesis_fluxfix6371.val	3.92355465807987	0.545316858577186	0.130876035588442	0.0817975222427761	0.0545317251205293	0.278111575625438	0.598598106245589
ATP-Synthesis_fluxfix103379.val	3.97827306053088	0.512334436570083	0.0614801569804726	0.0973433769518917	0.0666032984616555	0.286907604176063	0.598597842600779
ATP-Synthesis_fluxfix28263.val	3.64571071811532	0.668937726387317	0.508392739162202	0	0.113719321466758	0.0468256657583563	0.598596455897288
ATP-Synthesis_fluxfix65345.val	4.00613272311212	0.494279176201373	0.0395423340961098	0.0939130434782608	0.29162471395881	0.0691990846681922	0.598596448837184
ATP-Synthesis_fluxfix147860.val	3.71491646778043	0.644391408114559	0.412410501193318	0.0193317422434367	0.109546539379475	0.103102625298329	0.59859107523756
ATP-Synthesis_fluxfix32291.val	3.91603053435114	0.549618320610688	0.137404580152672	0.082442748091603	0	0.329770992366413	0.598589479544928
ATP-Synthesis_fluxfix89837.val	3.98002391427707	0.511241900517336	0.0715738374428921	0.0869113950685294	0.276070311354476	0.0766863566514379	0.598587591322973
ATP-Synthesis_fluxfix36057.val	3.96034903216865	0.52350946093263	0.0994667577904966	0.0785264191398945	0.324575945351638	0.0209403386506021	0.598587234411496
ATP-Synthesis_fluxfix172969.val	4.01037542662116	0.491467576791808	0.0196587030716723	0.108122866894198	0.0442320819112628	0.319453924914675	0.598586698907667
ATP-Synthesis_fluxfix145596.val	4.01713252366041	0.486925256194734	0.014607759146618	0.107123518382668	0.102254314026326	0.262939664639123	0.598583653749878
ATP-Synthesis_fluxfix127393.val	3.82995587278423	0.594713761864224	0.261674086621149	0.047577059081284	0.190308497999223	0.0951541181625683	0.598582110529538
ATP-Synthesis_fluxfix117127.val	3.70784893461674	0.647094034782643	0.427082208164496	0.0129418721540087	0.19412808231013	0.0129418721540087	0.598578031804761
ATP-Synthesis_fluxfix51867.val	3.99750000695139	0.499999972129629	0.0350000011990741	0.105000003597222	0.0300000060277779	0.329999961305555	0.598577870728508
ATP-Synthesis_fluxfix55027.val	3.76816600724009	0.622837528904134	0.336332238701653	0.0373702113743796	0.0498269484991726	0.199308130328929	0.59857677839649
ATP-Synthesis_fluxfix94490.val	3.75310222503571	0.629187186380184	0.358636832160064	0.0314593718712984	0.081794302310746	0.157296680038076	0.598574325597948
ATP-Synthesis_fluxfix35669.val	3.7219251043408	0.641711266730343	0.397860991738589	0.0256684395291061	0.0256684395291061	0.192513395933543	0.598573718188212
ATP-Synthesis_fluxfix43312.val	3.99141383568284	0.503966629342336	0.0453570011765103	0.100793235154465	0.0755951531508544	0.282221239860506	0.598573667070424
ATP-Synthesis_fluxfix28803.val	3.70683448524145	0.64748214619844	0.420863323482221	0.0194244416593338	0.064748138864446	0.14244624219244	0.598573524282894
ATP-Synthesis_fluxfix130405.val	3.95851348025654	0.52465376477642	0.0891911846075838	0.0891911846075838	0.110176978433902	0.236094417127351	0.598573411566005
ATP-Synthesis_fluxfix156891.val	4.03698514141901	0.473268872055669	0	0.104119233065249	0.2744957812839	0.0946538577065203	0.598572939864589
ATP-Synthesis_fluxfix160308.val	3.86620405544731	0.576615350751864	0.207581136018135	0.0634276615971573	0.0864922092012683	0.219114343935304	0.598569822386825
ATP-Synthesis_fluxfix83502.val	3.72292153242687	0.641330138439178	0.404038136710792	0.0192398920320313	0.15391913625625	0.0641329734401041	0.598568845348839
ATP-Synthesis_fluxfix106736.val	3.93096190046678	0.541082344143538	0.124448855772281	0.0811623080644313	0.108216369269623	0.227254811037204	0.598568183859223
ATP-Synthesis_fluxfix72282.val	3.88071641511611	0.569020445501434	0.187776624960667	0.0682823407941969	0.0739725358603801	0.23898894388619	0.598564309386368
ATP-Synthesis_fluxfix92585.val	3.85838702002126	0.580644934900923	0.214838920242662	0.0638709664713827	0.0348387089843907	0.267096339202487	0.598556609499178
ATP-Synthesis_fluxfix132983.val	3.88743454673712	0.565445392446956	0.175287819068809	0.0735078233656004	0.0113088864638252	0.305340863548722	0.598554665998002
ATP-Synthesis_fluxfix78498.val	4.02376591467501	0.482465937011391	0.00964931874022783	0.106142506142506	0.159213759213759	0.207460352914898	0.598550656803574
ATP-Synthesis_fluxfix165401.val	3.75406115258768	0.628821042879263	0.364716105667191	0.0251528285853907	0.20751106377704	0.031441044849641	0.598550290491652
ATP-Synthesis_fluxfix118203.val	3.99310808690619	0.502910933406929	0.0553201971427425	0.0905237577964981	0.281630144835959	0.0754368336317295	0.598547896692443
ATP-Synthesis_fluxfix139211.val	3.90270833252299	0.557131565318	0.16156824118907	0.0724271648872718	0.116997703038171	0.206138456203487	0.598547245102514
ATP-Synthesis_fluxfix44175.val	3.99916835731172	0.498960615038873	0.0449064598441446	0.0948024764415723	0.234511412727289	0.124740266025868	0.598545670932688
ATP-Synthesis_fluxfix77285.val	4.03120441988951	0.477348066298341	0.00954696132596685	0.100243093922652	0.315049723756906	0.0525082872928177	0.598545619746724
ATP-Synthesis_fluxfix100895.val	3.94661416689471	0.53188877049623	0.117015440577436	0.0744644138276192	0.324452222552273	0.0159566935389014	0.598544422516923
ATP-Synthesis_fluxfix176700.val	3.7691066419366	0.622478420403456	0.342363078155624	0.0311239193083574	0.174293961821324	0.0746974611181501	0.598544057073963
ATP-Synthesis_fluxfix118104.val	3.98523034152078	0.507996674955134	0.0558796286571019	0.0965192061905522	0.121919291396638	0.233678548710841	0.598542754740533
ATP-Synthesis_fluxfix162488.val	3.87391312299435	0.572640354710597	0.200424114127503	0.0629904931326765	0.137433620994827	0.17179212645559	0.598542533200638
ATP-Synthesis_fluxfix121439.val	4.01198904936554	0.490463366540803	0.0294278137635738	0.0980926144525334	0.245231683270402	0.117711255054295	0.598541520848976
ATP-Synthesis_fluxfix22740.val	3.8357904549744	0.591943029873694	0.242696880091157	0.0591942544479935	0	0.290051895334543	0.598536442580911
ATP-Synthesis_fluxfix165566.val	4.01871766029247	0.485939257592802	0.0242969628796401	0.0971878515185604	0.301282339707536	0.0631721034870643	0.598532272209291
ATP-Synthesis_fluxfix141723.val	3.89696498054474	0.560311284046692	0.179299610894942	0.0616342412451362	0.291361867704279	0.0280155642023347	0.598531641556228
ATP-Synthesis_fluxfix58711.val	3.80606072642583	0.606060457402375	0.284848358009444	0.0484848935618613	0.0424241750484945	0.230303030782574	0.598530729112962
ATP-Synthesis_fluxfix139017.val	3.9112020246069	0.552429653178612	0.160204639472958	0.0662915583814335	0.281739083069932	0.044194372254289	0.598527971236693
ATP-Synthesis_fluxfix86615.val	3.84561021152217	0.587116515534391	0.24658861349336	0.0469692127437611	0.287687537704298	0.00587115159297015	0.598527407298929
ATP-Synthesis_fluxfix62786.val	3.69969896793061	0.650210842249886	0.435641151476365	0.0130041933203755	0.149548637043412	0.0520168604097323	0.59852519948787
ATP-Synthesis_fluxfix115572.val	3.98695130683762	0.50692356839269	0.06590008695608	0.0861768847115963	0.329500434780401	0.0253461619446127	0.598524244981436
ATP-Synthesis_fluxfix50368.val	4.0051340212901	0.495072378572061	0.0346550768965673	0.0990144064042583	0.188127510788398	0.173275384482836	0.598518748805277
ATP-Synthesis_fluxfix754.val	3.72986403269186	0.638675396896081	0.389591864320478	0.0255470189925782	0.0702543217091831	0.153282191873842	0.598517154823774
ATP-Synthesis_fluxfix3062.val	3.95295843520782	0.528117359413202	0.10562347188264	0.0792176039119803	0.269339853300733	0.0739364303178481	0.598516377426778
ATP-Synthesis_fluxfix78696.val	4.0161661774667	0.487694739218787	0.00975389478437571	0.112169790020321	0	0.365771054414089	0.598516130362504
ATP-Synthesis_fluxfix116902.val	3.69867462817737	0.650602373424289	0.429397712455252	0.0195180583207973	0.0195180583207973	0.182168544327442	0.598515896624596
ATP-Synthesis_fluxfix5326.val	3.9447186574531	0.533070088845015	0.106614017769003	0.0852912142152022	0.106614017769003	0.234550839091807	0.598511582529584
ATP-Synthesis_fluxfix35309.val	3.73085106610437	0.638297862844425	0.395744681295459	0.0191489374683115	0.197872340647729	0.0255319034329259	0.598507431288462
ATP-Synthesis_fluxfix87921.val	3.97187925145843	0.516499830757662	0.0723100486161213	0.0929697526062333	0.113630179696831	0.237589849838475	0.598506722379468
ATP-Synthesis_fluxfix63811.val	3.79904081605911	0.609308980081474	0.298561448009753	0.0426515927783294	0.115768694273022	0.152327245020368	0.598505770970452
ATP-Synthesis_fluxfix136667.val	3.97365783822477	0.515390121689336	0.0824624194702937	0.0824624194702937	0.324695776664281	0.0257695060844667	0.598504297249083
ATP-Synthesis_fluxfix99616.val	3.93825500581056	0.536912996375465	0.118120769430817	0.0805368667717812	0.16107420602664	0.177181154146226	0.598502346641417
ATP-Synthesis_fluxfix130547.val	3.96649816963494	0.5198555445143	0.0883755017790172	0.0831769012623684	0.270324752351693	0.0779783891212213	0.598501743970653
ATP-Synthesis_fluxfix15240.val	3.96468888907414	0.520983915133757	0.0781476302512602	0.0937771563015122	0.0573082361350474	0.291750892445938	0.598495456567093
ATP-Synthesis_fluxfix33472.val	3.92429977289932	0.545041635124905	0.136260408781226	0.0763058289174867	0.163512490537472	0.168962906888721	0.598494908230762
ATP-Synthesis_fluxfix170251.val	4.02532322781988	0.481497993758359	0.0192599197503344	0.096299598751672	0.356308515381185	0.0096299598751672	0.59849347393295
ATP-Synthesis_fluxfix84724.val	3.79103291713961	0.612939841089671	0.306469920544836	0.0429057888762769	0.0674233825198638	0.196140749148695	0.598493097343676
ATP-Synthesis_fluxfix41724.val	3.95109032969714	0.529282401963481	0.0952707561368216	0.0899778940088845	0.0529282401963481	0.291105511621427	0.598491955352873
ATP-Synthesis_fluxfix151749.val	4.03027888446215	0.478087649402391	0.00478087649402391	0.105179282868526	0.215139442231076	0.152988047808765	0.598490037466196
ATP-Synthesis_fluxfix151917.val	4.02281879194631	0.483221476510068	0.00483221476510066	0.111140939597315	0.057986577181208	0.309261744966444	0.59848878946319
ATP-Synthesis_fluxfix30577.val	3.91678544867941	0.549338489954528	0.142828038810346	0.0769074714338964	0.109867755122121	0.219735224588165	0.598488598996322
ATP-Synthesis_fluxfix91522.val	3.86702233014135	0.576307460417437	0.213233815795244	0.0576307033949806	0.201707675116248	0.103735266110965	0.598487017074038
ATP-Synthesis_fluxfix113610.val	3.97894763120416	0.512090289987943	0.0665717177269174	0.0921765317990443	0.168989642581071	0.184352397880911	0.598483889088826
ATP-Synthesis_fluxfix13005.val	3.85921551507019	0.580333193322812	0.220526525252059	0.0580333193322812	0.150886674369236	0.150886674369236	0.598476724056561
ATP-Synthesis_fluxfix18977.val	3.80695438847735	0.605720962721746	0.290746108625815	0.0424003772592286	0.163544686102021	0.109029790734681	0.598476494538799
ATP-Synthesis_fluxfix21057.val	3.88151647060482	0.568720580148796	0.193365028188995	0.0625591942049576	0.187677775979901	0.125118581774943	0.598475593120718
ATP-Synthesis_fluxfix167132.val	4.01100750511713	0.491244030020469	0.0245622015010233	0.103161246304298	0.142460768705936	0.22105981350921	0.59846920072151
ATP-Synthesis_fluxfix86227.val	3.83664760443156	0.591618472706036	0.248479798293303	0.0532457420570787	0.118323595149288	0.171569337206366	0.598467343653989
ATP-Synthesis_fluxfix171776.val	4.01775574583146	0.486705723298784	0.0194682289319513	0.102208201892744	0.199549346552501	0.165479945921586	0.598465914255823
ATP-Synthesis_fluxfix57195.val	3.8138911926315	0.602510491561426	0.277154831661353	0.0482008282387207	0.0903765875919554	0.186778244069397	0.59846515070302
ATP-Synthesis_fluxfix141511.val	3.88822605965462	0.565149136577708	0.180847723704867	0.0678178963893249	0.124332810047096	0.192150706436421	0.598463515387285
ATP-Synthesis_fluxfix7610.val	3.93169749230877	0.540811537899672	0.129794665260189	0.0757135114702219	0.216324874749199	0.118978486420062	0.598462923243301
ATP-Synthesis_fluxfix41841.val	3.95921339215599	0.524399261688249	0.0943918085809635	0.0839038403377241	0.215003773749547	0.131099839020015	0.598461917286792
ATP-Synthesis_fluxfix64418.val	3.99814900509024	0.49976862563628	0.0399814900509024	0.099953725127256	0.129939842665433	0.229893567792689	0.598461239704629
ATP-Synthesis_fluxfix24903.val	3.99207089552238	0.503731343283583	0.0503731343283583	0.0957089552238806	0.176305970149254	0.18134328358209	0.598457725668974
ATP-Synthesis_fluxfix159188.val	3.87472182078601	0.572336760341783	0.206041365589516	0.0572337584507246	0.251827877850818	0.0572337584507246	0.598456476060203
ATP-Synthesis_fluxfix84208.val	3.79994361432197	0.608965322808007	0.304482661404003	0.0365379193684804	0.237496475895123	0.0304482661404003	0.598455596255385
ATP-Synthesis_fluxfix150445.val	4.03758212877793	0.473061760841	0.00473061760840998	0.0993429697766097	0.36898817345598	0	0.598454869100287
ATP-Synthesis_fluxfix98263.val	3.90348028789682	0.556844819870528	0.16705326220257	0.066821304881028	0.228306681854386	0.0946635709325436	0.598450135311231
ATP-Synthesis_fluxfix9668.val	3.79194550456612	0.612592188736717	0.312422066243256	0.0367555188273204	0.189903566011499	0.0735110376546405	0.598447308718999
ATP-Synthesis_fluxfix134720.val	3.95737226277373	0.525547445255474	0.0840875912408759	0.0945985401459854	0	0.346861313868612	0.59844594900689
ATP-Synthesis_fluxfix24073.val	3.98416961130742	0.508833922261485	0.0508833922261485	0.101766784452297	0.0152650176678445	0.340918727915195	0.598444499804141
ATP-Synthesis_fluxfix48904.val	3.90915164365454	0.553703572865436	0.149500154538864	0.077518670631337	0.0553703722365589	0.271314375458675	0.598441555418057
ATP-Synthesis_fluxfix122944.val	4.00413225418345	0.495867659039664	0.0297520714432084	0.104132250051229	0.0842974365821856	0.27768590096304	0.598440023774063
ATP-Synthesis_fluxfix10161.val	3.78292898019283	0.616614259069956	0.31447324225072	0.0431630248651226	0.0184984167655353	0.240479575188579	0.598437090104558
ATP-Synthesis_fluxfix156988.val	4.02935041570024	0.478829775132894	0	0.110130749162892	0.114919234136494	0.253779791833508	0.598433355662444
ATP-Synthesis_fluxfix144366.val	4.02438038629572	0.482250777643593	0.0144675074150497	0.101272551905348	0.255593113249458	0.110917605073739	0.598432591247709
ATP-Synthesis_fluxfix164451.val	3.69147006780452	0.653357390224132	0.444283156860224	0.0130671673529416	0.10453716111027	0.0914699049006967	0.598431997549359
ATP-Synthesis_fluxfix24937.val	3.99981528515354	0.498730085430617	0.0498730085430617	0.089771415377511	0.334149157238513	0.0249365042715308	0.598429002158405
ATP-Synthesis_fluxfix103454.val	3.98589558768287	0.507757624799742	0.060930866231276	0.0913962993469142	0.223413379284234	0.132017079937319	0.598427497359954
ATP-Synthesis_fluxfix51296.val	4.01261924262984	0.490240289839261	0.0343168089642013	0.0931457714034417	0.343168089642013	0.0196096198296045	0.598424191751502
ATP-Synthesis_fluxfix1488.val	3.85129859874605	0.584415713423482	0.227922178378037	0.0584415257579127	0.0993505937884516	0.198701415499082	0.598423230568746
ATP-Synthesis_fluxfix148337.val	3.6683614074305	0.661562021220679	0.476324651468292	0.00661562545177795	0.105849816698586	0.0727719276020226	0.598422398074399
ATP-Synthesis_fluxfix75445.val	3.73772810473482	0.635668002601818	0.381400793933075	0.0254267323088982	0.114420238179922	0.114420238179922	0.598422232293115
ATP-Synthesis_fluxfix127066.val	3.82075450103977	0.599334397193249	0.263707189616125	0.0539399871000302	0.0179800308609687	0.263707189616125	0.598422098604234
ATP-Synthesis_fluxfix98418.val	3.89485175753561	0.561622315074085	0.168486863009088	0.0730109178083172	0.0617785725989534	0.258345961657726	0.598421403338454
ATP-Synthesis_fluxfix74394.val	3.65333338191357	0.666666728086409	0.499999908564832	0	0.153333471959851	0.0133333475617258	0.598418365603854
ATP-Synthesis_fluxfix58493.val	3.81477549464428	0.602174733710631	0.283022068239582	0.0421521747553307	0.210761156798721	0.0662393339169968	0.59840691393659
ATP-Synthesis_fluxfix156863.val	4.03667470719408	0.473788130747359	0	0.104233378341081	0.27005930227769	0.0994954501285871	0.598404142243741
ATP-Synthesis_fluxfix59347.val	3.94543660885739	0.532807118556999	0.111889465805709	0.0799210789724964	0.213122578888082	0.127873994890712	0.598403126637025
ATP-Synthesis_fluxfix65342.val	4.00577319587628	0.494845360824744	0.0395876288659793	0.0940206185567009	0.287010309278352	0.0742268041237114	0.598401704754345
ATP-Synthesis_fluxfix145573.val	4.01679083803885	0.487474433463758	0.0146242476281604	0.107244433859017	0.0974950329352278	0.268110719041352	0.598398528939917
ATP-Synthesis_fluxfix70519.val	3.83750364404984	0.591294495281764	0.254256566864451	0.0473036714954304	0.236517848964019	0.0532164079578633	0.598397786741128
ATP-Synthesis_fluxfix1958.val	3.86004292847267	0.580021860100885	0.226208310541451	0.0522018656153397	0.266810440200535	0.03480124374356	0.598396568620407
ATP-Synthesis_fluxfix111736.val	3.78385190734703	0.616262234397643	0.320456182431312	0.0369758366098371	0.141740333138829	0.117089882217665	0.59839595551531
ATP-Synthesis_fluxfix108051.val	3.93898142144284	0.536645664511046	0.12342859047184	0.0751304893058469	0.268322647112637	0.0697639376207218	0.59839573903226
ATP-Synthesis_fluxfix172978.val	4.01002277904328	0.492027334851938	0.0196810933940774	0.108246013667426	0.0393621867881549	0.324738041002278	0.598395627066098
ATP-Synthesis_fluxfix176043.val	3.75979119215481	0.626631779197276	0.344647444093757	0.0375979343236321	0	0.244386400779886	0.598395422114291
ATP-Synthesis_fluxfix113570.val	3.9707785003269	0.517365194914073	0.0672574280568574	0.0982994214022194	0.00517364986416044	0.346634695590836	0.598394232853384
ATP-Synthesis_fluxfix17120.val	3.9725619533563	0.516252805379705	0.0774379982449537	0.0877628065509536	0.216826395085871	0.134225605497926	0.598393257994186
ATP-Synthesis_fluxfix31057.val	3.92504413620954	0.544766908925135	0.141639280176325	0.0708196400881626	0.272383666921488	0.0599243217391593	0.598391461001114
ATP-Synthesis_fluxfix49305.val	3.91753930930374	0.549059578214572	0.148246154311165	0.0713777066238943	0.219623712688905	0.109812004590607	0.598387275073486
ATP-Synthesis_fluxfix161333.val	3.88231574759528	0.568421559947102	0.198947264471107	0.0568420187210979	0.301263853115952	0.011368423638946	0.598386255662807
ATP-Synthesis_fluxfix136564.val	3.96538090646095	0.520732883317261	0.0833172613307616	0.0885245901639343	0.161427193828351	0.187463837994214	0.598383001171224
ATP-Synthesis_fluxfix38403.val	3.95180006183489	0.529023237598446	0.100514279449427	0.0846435772957602	0.158707021536673	0.185158359316585	0.598382095346804
ATP-Synthesis_fluxfix90919.val	3.65225443508154	0.667078388296168	0.493638135685081	0.00667077894658033	0.020012336839741	0.146757136824767	0.598380491412722
ATP-Synthesis_fluxfix103375.val	3.97786732115147	0.512942741717667	0.0615531536273815	0.097458954732842	0.0615531536273815	0.292377479730062	0.598378034914999
ATP-Synthesis_fluxfix51884.val	3.99712629557704	0.500579409519353	0.0350405544614881	0.105121663384465	0.0250289774840786	0.335388214189321	0.598375408533634
ATP-Synthesis_fluxfix77243.val	4.03088495575222	0.47787610619469	0.00955752212389381	0.100353982300885	0.310619469026548	0.0573451327433629	0.598372096044134
ATP-Synthesis_fluxfix72525.val	3.88901667566515	0.564853884053126	0.186401660576452	0.0621338247249307	0.237238985465467	0.0790794132862753	0.598371700226714
ATP-Synthesis_fluxfix78528.val	4.02343470483006	0.483005366726297	0.00966010733452594	0.106261180679785	0.154561717352415	0.212522361359571	0.598370936452468
ATP-Synthesis_fluxfix89820.val	3.97962109165969	0.511847648418816	0.0716586421151774	0.0870143725340387	0.271278838041849	0.0818957957277515	0.598369352662787
ATP-Synthesis_fluxfix74111.val	3.76074224578111	0.626268567030348	0.350710316172202	0.0313134160766563	0.125253734448689	0.118991100332802	0.598367564363189
ATP-Synthesis_fluxfix43343.val	3.99103006663852	0.504555232310813	0.0454099754489705	0.100910955642212	0.0706379414094007	0.287596359810229	0.598365768974562
ATP-Synthesis_fluxfix96388.val	3.82163072044094	0.599001442033719	0.269550675870241	0.0479201800548599	0.137770315494715	0.143760270613903	0.598360753112839
ATP-Synthesis_fluxfix33955.val	3.93243243243243	0.54054054054054	0.135135135135135	0.0702702702702702	0.324324324324324	0.0108108108108108	0.598357857731861
ATP-Synthesis_fluxfix121429.val	4.01163892478153	0.491020996803794	0.029461253915977	0.0982040815157434	0.240600338517991	0.122755322854083	0.598351634665379
ATP-Synthesis_fluxfix61532.val	3.93705180632846	0.537848613902556	0.11294817955301	0.086055782742336	0.0484063142592131	0.290438337347996	0.598350940547975
ATP-Synthesis_fluxfix36042.val	3.95991265851194	0.52414473146902	0.0995874213009252	0.0786216798441266	0.319728403709259	0.0262072266147088	0.598350571702305
ATP-Synthesis_fluxfix81840.val	3.90139533308816	0.558139660068483	0.156279042307558	0.0781395211537793	0	0.323721096607146	0.598350423419405
ATP-Synthesis_fluxfix165551.val	4.01837837837838	0.486486486486486	0.0243243243243244	0.0972972972972974	0.296756756756756	0.0681081081081083	0.598348219620076
ATP-Synthesis_fluxfix110675.val	3.85213628988642	0.584099513250405	0.233639805300163	0.0525689561925365	0.21611681990265	0.0817739318550568	0.598346911654069
ATP-Synthesis_fluxfix10926.val	3.62923172050628	0.674578339570963	0.526171179581659	0	0.0269831630484246	0.12142399694088	0.598344929107102
ATP-Synthesis_fluxfix44174.val	3.9987973714913	0.499537575938306	0.0449583863302861	0.0949120989657302	0.229787257956589	0.1298798326857	0.59834463270407
ATP-Synthesis_fluxfix82205.val	3.90991555994686	0.553420059826021	0.154957728320851	0.0719447038511744	0.166026358854809	0.160491268799188	0.598342659540275
ATP-Synthesis_fluxfix118243.val	3.99272708979001	0.503497083163601	0.0553846736095286	0.0906292645076884	0.276923368047643	0.08055977699874	0.598341443508826
ATP-Synthesis_fluxfix130383.val	3.95807395580412	0.525291681119287	0.0892996304400942	0.0892996304400942	0.105058336223858	0.241634084015242	0.598335041241833
ATP-Synthesis_fluxfix118147.val	3.98483621241137	0.508594746709848	0.0559454165435416	0.096632839633163	0.116976830905056	0.239039659628086	0.598329152675864
ATP-Synthesis_fluxfix132805.val	3.89563414429245	0.561330495126251	0.174012423907026	0.0673596872571379	0.174012423907026	0.145945960055061	0.598327358219632
ATP-Synthesis_fluxfix6382.val	3.92305355122528	0.546006315832004	0.131041410966552	0.0819008818540952	0.0491405291124571	0.283923493898899	0.598325893442446
ATP-Synthesis_fluxfix110218.val	3.84326975476838	0.588555858310628	0.235422343324251	0.0588555858310628	0.0470844686648501	0.247193460490463	0.59832448865243
ATP-Synthesis_fluxfix50402.val	4.00477276326717	0.495640394428908	0.0346948380184749	0.0991280094961056	0.183386852262633	0.178430694651694	0.598322895602151
ATP-Synthesis_fluxfix94787.val	3.68420414636499	0.656136151161099	0.459295218546679	0.00656135370359228	0.190279578910829	0	0.598316444289227
ATP-Synthesis_fluxfix151760.val	4.02995789940172	0.478617327719921	0.00478617327719921	0.105295812098382	0.210591624196765	0.157943718147574	0.598315586523321
ATP-Synthesis_fluxfix170239.val	4.02499442088819	0.48203525998661	0.0192814103994644	0.096407051997322	0.351885739790226	0.0144610577995983	0.598314897265507
ATP-Synthesis_fluxfix115620.val	3.98656002528844	0.507519203895034	0.0659774938672546	0.0862781089552701	0.324812480508004	0.0304511205645049	0.598312102767906
ATP-Synthesis_fluxfix165322.val	3.74454865224756	0.633059760312035	0.367174688886258	0.0316529916873487	0.0316529916873487	0.202579088051081	0.598308173137585
ATP-Synthesis_fluxfix151923.val	4.02248600223965	0.483762597984323	0.00483762597984323	0.111265397536394	0.0532138857782755	0.31444568868981	0.598308090273951
ATP-Synthesis_fluxfix20845.val	3.87250990941272	0.573705267849861	0.195059802382422	0.0688446017126543	0.0172111601811537	0.292589703573633	0.598306634560088
ATP-Synthesis_fluxfix106766.val	3.93047399703441	0.541761041032395	0.124604898633915	0.0812640751616751	0.102934486897795	0.232957580339009	0.598303174368906
ATP-Synthesis_fluxfix11394.val	3.77566047611845	0.619976624040753	0.32858751545122	0.0371987354492017	0.0929965100354888	0.161193863104843	0.598300093098527
ATP-Synthesis_fluxfix56989.val	3.82250559756303	0.59866959695602	0.275387956768299	0.0419068869332589	0.257427980391739	0.0239467728627225	0.598298592518215
ATP-Synthesis_fluxfix43088.val	3.68316110668612	0.656534981257378	0.453009094031727	0.0131306950950566	0.0590882411800284	0.131306950950566	0.598297407352736
ATP-Synthesis_fluxfix100924.val	3.94615389797452	0.532544121963497	0.117159772441442	0.0745562614299258	0.31952633258637	0.0213017555057581	0.598294793361442
ATP-Synthesis_fluxfix175701.val	3.74551846101526	0.632688995559558	0.373286431229708	0.0253075508635079	0.158172286218533	0.0759227272478102	0.598289482403877
ATP-Synthesis_fluxfix150485.val	4.0372725279544	0.473580355185266	0.00473580355185266	0.0994518745889059	0.364656873492655	0.00473580355185266	0.598286319945321
ATP-Synthesis_fluxfix82086.val	3.91829260843992	0.548780839782854	0.153658530651398	0.0658535901398003	0.329268718991655	0	0.598285828538737
ATP-Synthesis_fluxfix70186.val	3.82841364873627	0.595862282777381	0.256220825151814	0.0536275311459248	0.0655448741653859	0.220469052314255	0.598283891215121
ATP-Synthesis_fluxfix171816.val	4.0174148432213	0.487254680803068	0.0194901872321227	0.102323482968644	0.194901872321227	0.170539138281074	0.59828084679075
ATP-Synthesis_fluxfix87903.val	3.9714625308004	0.517118110909726	0.0723966079239696	0.0930810427739269	0.108594911885954	0.243045548325875	0.598280701301
ATP-Synthesis_fluxfix136648.val	3.97324414715718	0.516005733397037	0.0825609173435261	0.0825609173435261	0.319923554706163	0.0309603440038224	0.598279928361082
ATP-Synthesis_fluxfix167108.val	4.01065573770493	0.491803278688524	0.0245901639344263	0.10327868852459	0.137704918032787	0.226229508196721	0.598278332261643
ATP-Synthesis_fluxfix3092.val	3.95250917992656	0.528763769889843	0.105752753977968	0.0793145654834762	0.264381884944921	0.0793145654834762	0.598272534284577
ATP-Synthesis_fluxfix130505.val	3.96607225691935	0.520481995937893	0.0884819534665543	0.0832770910358376	0.265445860399663	0.0832770910358376	0.598270606841211
ATP-Synthesis_fluxfix113637.val	3.9785428862373	0.512698014743447	0.0666507219214316	0.0922859225868528	0.164063418038481	0.189697952196683	0.598264362804392
ATP-Synthesis_fluxfix55704.val	3.7765920791128	0.619621298130529	0.334595546495479	0.0309810715984372	0.216867434269953	0.0371772457666592	0.598262957935851
ATP-Synthesis_fluxfix15202.val	3.96425983963569	0.521613149148164	0.0782419684601264	0.0938903621521517	0.052161338387407	0.29731948014848	0.598262572465351
ATP-Synthesis_fluxfix5339.val	3.94425500370645	0.533728687916977	0.106745737583395	0.0853965900667161	0.101408450704225	0.240177909562639	0.598259821564067
ATP-Synthesis_fluxfix64419.val	3.99777623349548	0.500347463516332	0.0400277970813065	0.100069492703266	0.125086865879083	0.235163307852675	0.598259042490421
ATP-Synthesis_fluxfix157036.val	4.02902788894526	0.479361120856078	0	0.110252958569235	0.110252958569235	0.258855203717608	0.598257962900805
ATP-Synthesis_fluxfix139173.val	3.90216950517542	0.557850734617856	0.161776941144665	0.0725207200685659	0.111570276345124	0.2119827970595	0.598254687920685
ATP-Synthesis_fluxfix144413.val	4.02405011464243	0.482789204768942	0.0144836906267589	0.101385834387312	0.2510501547408	0.115869525014071	0.598253303938239
ATP-Synthesis_fluxfix23184.val	3.84411757504082	0.588235387908526	0.241176547630743	0.0529411463235198	0.164705976143821	0.129411717810443	0.598251855814412
ATP-Synthesis_fluxfix72277.val	3.88013706906882	0.569770622282145	0.188024369281393	0.0683724295480088	0.0683724295480088	0.245001393904735	0.598250134567777
ATP-Synthesis_fluxfix24848.val	3.99168806911045	0.504319402288115	0.0504319402288115	0.0958206864347419	0.171468596777959	0.186598178846603	0.598250073070384
ATP-Synthesis_fluxfix132973.val	3.88686770412034	0.566185693704101	0.17551774741121	0.073604244965628	0.00566186904776557	0.311401832279496	0.598247397354517
ATP-Synthesis_fluxfix41731.val	3.95063784982841	0.529931340398197	0.0953876679802226	0.0900883106979132	0.0476938339901113	0.29676152772995	0.598246444466585
ATP-Synthesis_fluxfix99629.val	3.93778002262882	0.537580528795651	0.1182678866408	0.0806371739336571	0.15589836281217	0.182777105409025	0.598244689561706
ATP-Synthesis_fluxfix139066.val	3.91067860004849	0.553137204712774	0.160409689912697	0.0663764068180445	0.276568762766077	0.0497823452159558	0.598243407318615
ATP-Synthesis_fluxfix122946.val	4.00376924071284	0.496437649636277	0.029786253020926	0.104251885573241	0.0794301073433126	0.282969403698797	0.598242978704024
ATP-Synthesis_fluxfix160346.val	3.86559760497334	0.577385118722818	0.207858850599065	0.0635125189536477	0.0808340205506196	0.225179728619486	0.598241816855423
ATP-Synthesis_fluxfix93460.val	3.63697475801615	0.672268845213369	0.517647129873134	0	0.0672268327566242	0.0873948825836114	0.598237442380533
ATP-Synthesis_fluxfix156851.val	4.03636368906459	0.474308055221281	0	0.104347876496559	0.265612302228164	0.104347876496559	0.598234834317411
ATP-Synthesis_fluxfix51271.val	4.01227003527745	0.4907972018766	0.034355800008666	0.0932516044055219	0.338649930497422	0.02453986696499	0.598234613913988
ATP-Synthesis_fluxfix141719.val	3.89641558441558	0.561038961038959	0.179532467532467	0.0617142857142856	0.286129870129869	0.0336623376623377	0.598233195666433
ATP-Synthesis_fluxfix24047.val	3.98377358490566	0.509433962264152	0.0509433962264152	0.10188679245283	0.010188679245283	0.346415094339623	0.59822963860813
ATP-Synthesis_fluxfix24961.val	3.99944521497919	0.499306518723993	0.0499306518723995	0.0898751733703191	0.329542302357835	0.0299583911234398	0.598228191166492
ATP-Synthesis_fluxfix41875.val	3.95877498014201	0.525036092992507	0.0945066082564491	0.0840058845064667	0.210014474999646	0.136509125229945	0.598224157214846
ATP-Synthesis_fluxfix33495.val	3.92379989893886	0.545730166750884	0.136432541687721	0.0764022233451239	0.158261748357756	0.174633653360283	0.598223257513333
ATP-Synthesis_fluxfix162497.val	3.8733210337534	0.57340041785173	0.200690136213599	0.0630741001500271	0.131882118181813	0.177754063306291	0.598221394270767
ATP-Synthesis_fluxfix92614.val	3.85776571405681	0.581426772065292	0.215127961597428	0.0639568975990306	0.0290713170904685	0.273270595778365	0.598220063495624
ATP-Synthesis_fluxfix127390.val	3.82928030071893	0.595533630896526	0.26203482903865	0.0476426485461496	0.184615328625036	0.101240824686689	0.598218551362348
ATP-Synthesis_fluxfix103430.val	3.98550248322951	0.508354808979108	0.0610026014785335	0.0915039022178004	0.218592451956074	0.137255853326701	0.598214336014725
ATP-Synthesis_fluxfix145587.val	4.01644815763607	0.48802567999919	0.0146407586873688	0.107365514904842	0.0927247562174732	0.273294650189506	0.598212175185162
ATP-Synthesis_fluxfix30606.val	3.91627207866372	0.550037773821142	0.143009927020842	0.0770054113234969	0.104507221359094	0.225515214117708	0.598209658191125
ATP-Synthesis_fluxfix65314.val	4.0054128440367	0.495412844036696	0.0396330275229358	0.0941284403669724	0.282385321100916	0.0792660550458715	0.598206071312802
ATP-Synthesis_fluxfix172971.val	4.00966932725199	0.492588369441277	0.0197035347776511	0.108369441277081	0.0344811858608894	0.330034207525656	0.598203687164303
ATP-Synthesis_fluxfix7599.val	3.93121078568629	0.541489172353703	0.129957422158076	0.075808452939737	0.211180811006874	0.124542486249016	0.598198560389017
ATP-Synthesis_fluxfix77295.val	4.03056478405315	0.478405315614618	0.00956810631229236	0.10046511627907	0.306179401993356	0.0621926910299002	0.598197806869538
ATP-Synthesis_fluxfix78525.val	4.02310275352587	0.483546004029552	0.00967092008059099	0.106380120886501	0.149899261249161	0.217595701813298	0.598190414327052
ATP-Synthesis_fluxfix86590.val	3.84496459821022	0.587915480168114	0.246924230053954	0.0470331396437571	0.282199825559462	0.0117582849109393	0.598178689093362
ATP-Synthesis_fluxfix68879.val	3.65983381428319	0.664820108372781	0.485318471395825	0.00664818361226287	0.0598339437014485	0.113019509663246	0.598173542328311
ATP-Synthesis_fluxfix51885.val	3.99675171718585	0.501160191213858	0.0350812018081736	0.105243605424521	0.0200464160680428	0.340788967913122	0.598172012735411
ATP-Synthesis_fluxfix17094.val	3.97214623659743	0.516870512464703	0.0775306544003599	0.08786781655156	0.211916863592136	0.139555177920648	0.598167525932525
ATP-Synthesis_fluxfix113571.val	3.97035979579725	0.517985412887667	0.0673380834739718	0.0984173025205487	0	0.352230026893146	0.598166921259834
ATP-Synthesis_fluxfix165585.val	4.01803833145434	0.487034949267193	0.0243517474633596	0.0974069898534386	0.292220969560317	0.0730552423900789	0.598163340049635
ATP-Synthesis_fluxfix21037.val	3.88093844889732	0.569470284114385	0.19361992757808	0.0626416615494086	0.182230428958227	0.130978266028671	0.598161737132837
ATP-Synthesis_fluxfix121410.val	4.01128807512288	0.491579567721962	0.0294947858612321	0.0983158545548205	0.235958286889857	0.127810640416052	0.598161052745366
ATP-Synthesis_fluxfix91495.val	3.86641722155807	0.577077423513477	0.213518623212938	0.0577076782957608	0.19620631972421	0.109644802280569	0.598158872807112
ATP-Synthesis_fluxfix98253.val	3.90294268107225	0.557563001197369	0.167269067628278	0.0669076270513111	0.223024865940812	0.100361440576967	0.598158244853591
ATP-Synthesis_fluxfix55022.val	3.76736927230553	0.623736778360189	0.336817833369076	0.0374241662834713	0.0436616957396333	0.205833082968009	0.598158024094677
ATP-Synthesis_fluxfix103381.val	3.97746062659192	0.513552404912959	0.0616263354255702	0.097574825669368	0.0564908280155511	0.297860415802471	0.598157247011953
ATP-Synthesis_fluxfix43354.val	3.99064542945197	0.505144991069871	0.045463094659383	0.101028998213974	0.0656687124497991	0.292984185746714	0.598157029693572
ATP-Synthesis_fluxfix141543.val	3.88766046633481	0.565889441970134	0.181084621430443	0.0679067330364161	0.118836782813728	0.198061304689547	0.598156243386586
ATP-Synthesis_fluxfix48915.val	3.90862434040419	0.554414430604821	0.149691965121606	0.0776181280628899	0.0498972718098803	0.277207065610445	0.598154704063128
ATP-Synthesis_fluxfix59305.val	3.94497406155641	0.533465080601499	0.112027637799129	0.0800197732929887	0.208051007262274	0.133366662247107	0.598151726496205
ATP-Synthesis_fluxfix136552.val	3.96495293265749	0.52136133236785	0.0834178131788558	0.0886314265025344	0.156408399710355	0.192903692976104	0.598150531564999
ATP-Synthesis_fluxfix89862.val	3.97921727537952	0.512455176444905	0.0717435955638144	0.0871175306571843	0.266476519566721	0.0871175306571843	0.598149892095299
ATP-Synthesis_fluxfix163337.val	3.67582414624442	0.659340636191278	0.468131919574936	0.00659340402125319	0.14505488846757	0.039560424127519	0.598145887055738
ATP-Synthesis_fluxfix58694.val	3.80533871935375	0.606911880826968	0.28524852693897	0.0485530075158629	0.036414826949029	0.236695519423107	0.598144892332417
ATP-Synthesis_fluxfix94488.val	3.75227535451406	0.630104911515112	0.359159935685229	0.0315052581463534	0.0756125046200689	0.163827213063461	0.598143299386922
ATP-Synthesis_fluxfix44193.val	3.99842552671687	0.500115872691658	0.0450104330432924	0.0950219753020253	0.225052165216463	0.135031299129877	0.598142669135164
ATP-Synthesis_fluxfix13006.val	3.85859568459918	0.581113726775685	0.220823211758297	0.0581113947598896	0.145278486899724	0.156900633357775	0.598141085159146
ATP-Synthesis_fluxfix151733.val	4.029636202307	0.479148181011534	0.00479148181011534	0.105412599822538	0.20603371783496	0.162910381543922	0.598140364942991
ATP-Synthesis_fluxfix108042.val	3.93850751101271	0.537313089757082	0.123582126811328	0.0752239462615481	0.263283070422658	0.0752239462615479	0.598138121318559
ATP-Synthesis_fluxfix38416.val	3.95134862890005	0.529671848551348	0.100637515364111	0.0847473548756942	0.153605052450549	0.190681925860995	0.598136749837782
ATP-Synthesis_fluxfix159214.val	3.87413108233197	0.573095863480126	0.206314791440962	0.0573097101368875	0.246430639488743	0.0630407224135347	0.598136007743673
ATP-Synthesis_fluxfix170274.val	4.02466487935656	0.482573726541555	0.0193029490616622	0.096514745308311	0.34745308310992	0.0193029490616622	0.598135525787994
ATP-Synthesis_fluxfix118194.val	3.99234528232909	0.504084266338817	0.0554493247465946	0.0907350570423377	0.27220572562026	0.0856941589296247	0.59813420694191
ATP-Synthesis_fluxfix147866.val	3.71401254855094	0.645354048401552	0.413026590976994	0.0193606214520466	0.103256647744248	0.109710188228264	0.598131668387183
ATP-Synthesis_fluxfix151879.val	4.02215246636772	0.484304932735425	0.00484304932735425	0.111390134529148	0.0484304932735425	0.319641255605381	0.598126583887775
ATP-Synthesis_fluxfix50427.val	4.00441070069595	0.496209675299013	0.0347346876913374	0.0992418655904274	0.178635635940271	0.183597486076978	0.598126160795856
ATP-Synthesis_fluxfix176688.val	3.76831169414472	0.623376666567712	0.342857113469389	0.0311688316141002	0.168311642716145	0.0810390787680788	0.598125992503087
ATP-Synthesis_fluxfix95049.val	3.67477090470231	0.65974356474367	0.461820375247271	0.0131948546693399	0.0131948546693399	0.171533480157719	0.598121526110528
ATP-Synthesis_fluxfix31043.val	3.92454546217356	0.545454799008108	0.141818094578566	0.070909047289283	0.267273217404657	0.0654544397356022	0.598120190969567
ATP-Synthesis_fluxfix98421.val	3.89429824597715	0.562353983147734	0.168706059979472	0.0731059030890845	0.0562352970911373	0.26430672298804	0.598120171280319
ATP-Synthesis_fluxfix165386.val	3.7532361240768	0.629737558748473	0.365247875386083	0.0251895023499388	0.201516018799511	0.0377841622129395	0.598120090337345
ATP-Synthesis_fluxfix35657.val	3.72103537845319	0.642665908248523	0.39845286948933	0.0257066251732606	0.0192799788412672	0.199226434744665	0.59811919300415
ATP-Synthesis_fluxfix150453.val	4.0369622475856	0.474100087796313	0.00474100087796313	0.0995610184372257	0.360316066725197	0.00948200175592624	0.598117034931842
ATP-Synthesis_fluxfix83506.val	3.72203381600565	0.64228364677389	0.404638847183924	0.0192684972640513	0.14772514569106	0.0706511566348549	0.598115019691282
ATP-Synthesis_fluxfix118145.val	3.98444115418045	0.509194228361319	0.0560113595186093	0.0967467409557084	0.112022719037219	0.244413408849784	0.598114553873875
ATP-Synthesis_fluxfix117141.val	3.70693066483678	0.648064844915386	0.427722801921383	0.0129612840666237	0.187938832827444	0.0194419260999355	0.598113717810104
ATP-Synthesis_fluxfix63813.val	3.79830500366559	0.61016957936228	0.29898314172482	0.0427118346773824	0.109830560163187	0.15864404279689	0.598113529886355
ATP-Synthesis_fluxfix36072.val	3.95947526913086	0.524781022505825	0.0997084870049998	0.0787172580697853	0.314868434028218	0.0314868434028218	0.59811310461267
ATP-Synthesis_fluxfix86252.val	3.83598476149541	0.592429912794866	0.248820498680515	0.0533187493802526	0.11256166601359	0.17772899872051	0.598109746456633
ATP-Synthesis_fluxfix49294.val	3.91702713801887	0.549758108873684	0.14843487790819	0.0714685734501131	0.214405275045705	0.115449382469676	0.598108810591094
ATP-Synthesis_fluxfix28814.val	3.70591412953454	0.648454010848407	0.421495035397309	0.0194535975647203	0.0583610455911823	0.149144332295196	0.598108608319475
ATP-Synthesis_fluxfix115595.val	3.98616785400854	0.508115961262267	0.0660551238448862	0.0863796249007194	0.320113038420896	0.0355681740957651	0.598099132261109
ATP-Synthesis_fluxfix28264.val	3.64466495555049	0.669975097029085	0.509181257047358	0	0.107195893321152	0.053597946660576	0.598096408797241
ATP-Synthesis_fluxfix130397.val	3.95763325858775	0.525931674608342	0.0894082773934854	0.0894082773934854	0.099927161228829	0.247187958592543	0.598095240237246
ATP-Synthesis_fluxfix171767.val	4.01707317073172	0.48780487804878	0.0195121951219512	0.102439024390244	0.190243902439024	0.175609756097561	0.598094946747797
ATP-Synthesis_fluxfix33957.val	3.93194688048108	0.541217739914809	0.135304434978702	0.070358306188925	0.319318466549737	0.0162365321974443	0.598093736010876
ATP-Synthesis_fluxfix84726.val	3.79028132992328	0.613810741687978	0.306905370843989	0.0429667519181587	0.061381074168798	0.202557544757033	0.5980937103245
ATP-Synthesis_fluxfix18968.val	3.80623403225696	0.606571442393556	0.291154338933602	0.042459910709704	0.157708697307147	0.115248495443104	0.598091325216059
ATP-Synthesis_fluxfix61540.val	3.9365744233468	0.538519145208245	0.113088967341917	0.0861630496626429	0.0430814682868379	0.296185659916847	0.59809124781374
ATP-Synthesis_fluxfix167093.val	4.01030316845225	0.492363802142695	0.0246181901071347	0.103396398449966	0.132938226578527	0.231410987007066	0.59808659748189
ATP-Synthesis_fluxfix57229.val	3.81318434095141	0.603351981665992	0.277541917117196	0.0482681474316027	0.0844693273907839	0.193072589726411	0.598086298260341
ATP-Synthesis_fluxfix157034.val	4.02870481124399	0.479893073110939	0	0.110375510568496	0.105576604119999	0.263940958422444	0.598082056033701
ATP-Synthesis_fluxfix1494.val	3.85066367441827	0.585207389644215	0.228230932172049	0.0585206933182351	0.0936331093091762	0.204822654844755	0.598079672677439
ATP-Synthesis_fluxfix161334.val	3.88173900992734	0.569169747275279	0.199209729285866	0.0569170085931819	0.295967886897304	0.0170751224989275	0.598073471697271
ATP-Synthesis_fluxfix144365.val	4.02371896084855	0.483329573991054	0.0144998886697205	0.101499220688044	0.246498107385248	0.120832357248042	0.598072849994325
ATP-Synthesis_fluxfix755.val	3.72899022000631	0.639620860515487	0.390168834942059	0.0255848531487237	0.0639619377873913	0.159905234637314	0.598068382147679
ATP-Synthesis_fluxfix72492.val	3.88845236259948	0.565592860522665	0.186645953804763	0.0622152557196032	0.231892665926113	0.0848389850721862	0.598065350423445
ATP-Synthesis_fluxfix156895.val	4.03605196335201	0.474829335504478	0	0.104462558273543	0.261156395683858	0.109210381547076	0.598064676181315
ATP-Synthesis_fluxfix84217.val	3.79920948616601	0.609824957651047	0.304912478825523	0.0365894974590628	0.231733483907398	0.0365894974590628	0.598064033619901
ATP-Synthesis_fluxfix1927.val	3.85942455682616	0.580801760504577	0.226512383070193	0.0522720361287253	0.261361313205541	0.0406560281001195	0.59806135637852
ATP-Synthesis_fluxfix35298.val	3.72997929038602	0.639242387694747	0.39633026213955	0.0191772720271727	0.191772720271727	0.0319621332562965	0.598059211232666
ATP-Synthesis_fluxfix82228.val	3.90938945662848	0.554130050504743	0.155156525854026	0.0720370027626625	0.160697165392274	0.16623935649578	0.59805638270025
ATP-Synthesis_fluxfix64408.val	3.9974025974026	0.500927643784786	0.0400742115027828	0.100185528756957	0.120222634508349	0.240445269016698	0.598055913683346
ATP-Synthesis_fluxfix62781.val	3.69876385664801	0.651190789568059	0.436298008329081	0.0130238009572289	0.143261941418921	0.0586070388628289	0.598055631395962
ATP-Synthesis_fluxfix136633.val	3.97282946663477	0.516622817507772	0.0826596508012438	0.0826596508012438	0.315139918679741	0.0361635972255441	0.598054502946265
ATP-Synthesis_fluxfix87881.val	3.97104481126922	0.517737873070001	0.0724833747131748	0.0931925997024759	0.103547574614	0.248514324040349	0.598053614579454
ATP-Synthesis_fluxfix6393.val	3.92255129077165	0.546696770166097	0.131207340302322	0.0820045876889515	0.0437357363649939	0.289749105809828	0.598052839804583
ATP-Synthesis_fluxfix127082.val	3.82006090584098	0.600167415202698	0.264073403897252	0.0540148944001634	0.0120033245374476	0.270075792367835	0.598049210921651
ATP-Synthesis_fluxfix9654.val	3.79119563403992	0.613462108093312	0.312865725186104	0.0368077139709697	0.184038569854849	0.0797500990813885	0.598048607951605
ATP-Synthesis_fluxfix116897.val	3.69773750580537	0.651583778189645	0.430045297905618	0.0195474939936509	0.0130316626624339	0.188959323627941	0.598045419355093
ATP-Synthesis_fluxfix122896.val	4.00340541528812	0.497008804191673	0.0298205222873959	0.104371828005885	0.0745513057184898	0.288265148179902	0.598045110840674
ATP-Synthesis_fluxfix51322.val	4.01192000382432	0.491355552707682	0.0343948677086685	0.0933576454729615	0.33412171943364	0.0294813200924112	0.598044087971359
ATP-Synthesis_fluxfix113634.val	3.97813709208736	0.513307581366893	0.06672987880989	0.0923955247977497	0.15912540360764	0.195056774151613	0.598043592783097
ATP-Synthesis_fluxfix100958.val	3.94569245784935	0.533201696174701	0.117304309814107	0.0746482398105443	0.314589044145668	0.0266601024043816	0.598043588627235
ATP-Synthesis_fluxfix24869.val	3.99130434782608	0.504908835904628	0.0504908835904628	0.0959326788218795	0.166619915848527	0.191865357643759	0.598041457774003
ATP-Synthesis_fluxfix70512.val	3.83684232301748	0.592104937643096	0.254605056989217	0.0473685070376727	0.230920930772909	0.0592104428432982	0.598040900311767
ATP-Synthesis_fluxfix130536.val	3.96564530618093	0.521110010606687	0.0885886557370359	0.0833775166519605	0.260555182480656	0.0885886557370359	0.598038347258285
ATP-Synthesis_fluxfix106768.val	3.92998498461223	0.542440727074186	0.124761455807696	0.0813661776799283	0.0976394381682052	0.238673655418355	0.598037331201465
ATP-Synthesis_fluxfix10174.val	3.7821613005238	0.617495670475842	0.314922729902901	0.0432247192928228	0.0123499152990532	0.246998305981064	0.59803047606949
ATP-Synthesis_fluxfix58468.val	3.81407025479404	0.603015157506157	0.283417200550537	0.042211024181195	0.205025136547061	0.0723617962273627	0.598028824491933
ATP-Synthesis_fluxfix15209.val	3.96382975598277	0.522243867527253	0.0783365409608173	0.0940038491529808	0.0470019245764904	0.302901552836963	0.598028607872858
ATP-Synthesis_fluxfix3083.val	3.95205882352942	0.529411764705882	0.105882352941177	0.0794117647058823	0.259411764705882	0.0847058823529412	0.59802752975161
ATP-Synthesis_fluxfix132786.val	3.89508201719966	0.562060821966173	0.174238825188913	0.0674473265141528	0.168618229165969	0.151756441097137	0.598026999265484
ATP-Synthesis_fluxfix24923.val	3.99907428835918	0.499884286044897	0.0499884286044897	0.0899791714880816	0.324924785929183	0.0349919000231429	0.59802645667819
ATP-Synthesis_fluxfix145588.val	4.01610492503519	0.488577344196707	0.0146573217916334	0.107486977614239	0.0879439307498004	0.278489114041035	0.598025378198498
ATP-Synthesis_fluxfix77268.val	4.03024390243904	0.478935698447894	0.00957871396895787	0.100576496674058	0.301729490022173	0.0670509977827051	0.598022748575285
ATP-Synthesis_fluxfix24075.val	3.98337662337661	0.510035419126327	0.0510035419126329	0.102007083825266	0.00510035419126329	0.351924439197166	0.598013774050885
ATP-Synthesis_fluxfix173004.val	4.00931506849314	0.493150684931507	0.0197260273972603	0.108493150684932	0.0295890410958904	0.335342465753424	0.598010875082665
ATP-Synthesis_fluxfix65305.val	4.00505166475316	0.495981630309988	0.0396785304247992	0.0942365097588978	0.277749712973593	0.0843168771526979	0.598009544300997
ATP-Synthesis_fluxfix78513.val	4.02277005826983	0.484087852980728	0.00968175705961452	0.10649932765576	0.145226355894218	0.222680412371135	0.598009086607677
ATP-Synthesis_fluxfix82088.val	3.91778165168347	0.549478470706444	0.153854112728172	0.0659374109460253	0.32419215509404	0.00549479193820775	0.598007932549271
ATP-Synthesis_fluxfix5340.val	3.94379020286987	0.53438891637803	0.106877783275606	0.0855022266204849	0.0961900049480455	0.245818901533893	0.598006858221208
ATP-Synthesis_fluxfix110663.val	3.8515028432169	0.584890333062549	0.23395613322502	0.0526401299756295	0.210560519902518	0.0877335499593824	0.598003950816921
ATP-Synthesis_fluxfix103438.val	3.98510841608711	0.508953695119819	0.0610744678441654	0.0916117017662482	0.213760637454579	0.142506888054827	0.598000013047068
ATP-Synthesis_fluxfix41739.val	3.95018415402654	0.530582429715744	0.095504795326724	0.0901989309175525	0.0424465332541906	0.302432170217278	0.597999440843567
ATP-Synthesis_fluxfix111733.val	3.78308596579065	0.617142453708033	0.320914063091614	0.0370286691698261	0.135771359070611	0.123428362375982	0.59799018309918
ATP-Synthesis_fluxfix96385.val	3.8209387382726	0.599833291390839	0.269924886652167	0.0479867064992488	0.131963307910491	0.149958390328931	0.597988694999807
ATP-Synthesis_fluxfix99608.val	3.9373037257091	0.538250943584833	0.118415117593174	0.0807375586471428	0.15071047261436	0.188387794730156	0.597985040348142
ATP-Synthesis_fluxfix41832.val	3.95833536134424	0.525675469561293	0.0946215258556866	0.0841080334963355	0.205013621425741	0.14193228878353	0.597984680741796
ATP-Synthesis_fluxfix20863.val	3.87191485860502	0.5744679822521	0.195319244829608	0.0689361695894066	0.0114893615982344	0.298723206234851	0.597983565596973
ATP-Synthesis_fluxfix75436.val	3.7368700388464	0.636604755747243	0.381962845809089	0.0254642024527008	0.108222678991627	0.120955028493827	0.597978958077684
ATP-Synthesis_fluxfix165625.val	4.01769751693002	0.487584650112866	0.0243792325056433	0.0975169300225734	0.287674943566591	0.0780135440180587	0.59797762956198
ATP-Synthesis_fluxfix110210.val	3.84261937244202	0.589358799454295	0.235743519781718	0.0589358799454297	0.0412551159618007	0.253424283765348	0.59797291879755
ATP-Synthesis_fluxfix121426.val	4.01093637961301	0.49213959249841	0.0295283873612597	0.0984278594429077	0.231305602568575	0.132877743125668	0.597969518124851
ATP-Synthesis_fluxfix51874.val	3.99637632225987	0.501742092196816	0.0351219545318266	0.10536586359548	0.0150522511756595	0.346202022893849	0.597967796978694
ATP-Synthesis_fluxfix151742.val	4.02931379080612	0.479680213191205	0.00479680213191205	0.105529646902065	0.201465689540306	0.167888074616922	0.597964369052929
ATP-Synthesis_fluxfix139202.val	3.90162916943837	0.558572671985197	0.161985974444403	0.0726144246800391	0.106128674848688	0.217843598012067	0.597960149116986
ATP-Synthesis_fluxfix139053.val	3.9101538338812	0.553846569798511	0.160615265924822	0.0664614727328297	0.271385190222535	0.0553846409183244	0.597957483864863
ATP-Synthesis_fluxfix164443.val	3.69051803051579	0.65434703378205	0.444956114678804	0.01308696025371	0.0981519794247679	0.0981519794247679	0.597956887727479
ATP-Synthesis_fluxfix170279.val	4.02433460076045	0.483113397450236	0.0193245358980094	0.0966226794900471	0.343010512189668	0.0241556698725117	0.597955355713474
ATP-Synthesis_fluxfix33522.val	3.92329876043511	0.546420440172021	0.136605110043005	0.0764988616240829	0.152997723248166	0.180318745256767	0.597950306402167
ATP-Synthesis_fluxfix12127.val	3.78400913074668	0.616790447040376	0.326898911433283	0.0308395125450515	0.25905202306204	0	0.597948936155187
ATP-Synthesis_fluxfix43350.val	3.99025979819506	0.505736625909488	0.045516300883484	0.101147234149296	0.0606882494569757	0.298384841419732	0.597947055477121
ATP-Synthesis_fluxfix150475.val	4.03665128543178	0.47462096242584	0.0047462096242584	0.0996704021094264	0.35596572181938	0.0142386288727752	0.597947010556327
ATP-Synthesis_fluxfix151888.val	4.02181818181818	0.484848484848485	0.00484848484848485	0.111515151515152	0.0436363636363636	0.324848484848485	0.597944266459854
ATP-Synthesis_fluxfix74131.val	3.75993032182885	0.627177776507174	0.351219473361099	0.0313588765326771	0.119163850238794	0.125435576374603	0.597942212503672
ATP-Synthesis_fluxfix17129.val	3.97172948867156	0.517490066621423	0.0776234711814777	0.0879730085941042	0.206996181895511	0.144897404950329	0.597940512183789
ATP-Synthesis_fluxfix44204.val	3.99805282000188	0.500695509943719	0.0450626004011949	0.0951321063329665	0.220306096475397	0.140194706734161	0.597939775864495
ATP-Synthesis_fluxfix132974.val	3.88629926864406	0.566928905524199	0.17574803979912	0.07370081922996	0	0.31748004649512	0.597938031573038
ATP-Synthesis_fluxfix103342.val	3.97705288669083	0.514163857446623	0.0616996653615816	0.097690931156953	0.0514163672347628	0.303356893693326	0.597935241603822
ATP-Synthesis_fluxfix72288.val	3.87955619227391	0.570522781179279	0.188272768191943	0.0684627563342456	0.0627575266397251	0.251029730013365	0.597934479294951
ATP-Synthesis_fluxfix148330.val	3.66736195373689	0.662576695018705	0.477055216597026	0.00662577219779445	0.0993863444393084	0.0795093617845767	0.597933725139037
ATP-Synthesis_fluxfix141766.val	3.89586475942783	0.561768530559168	0.179765929778934	0.0617945383615084	0.280884265279584	0.0393237971391419	0.597933330570066
ATP-Synthesis_fluxfix7613.val	3.9307228447307	0.542168582987305	0.130120574423059	0.0759036250399262	0.206023809101262	0.130120574423059	0.597932886681834
ATP-Synthesis_fluxfix89819.val	3.97881263263188	0.513063375486776	0.0718288438366113	0.0872210467823587	0.261662422058637	0.0923510628091695	0.597929832757443
ATP-Synthesis_fluxfix30608.val	3.91575740113053	0.550738903872809	0.143192258199189	0.0771035897344516	0.0991331458893639	0.231309910049805	0.59792933930296
ATP-Synthesis_fluxfix50428.val	4.00404778002211	0.496780305387274	0.0347746318094989	0.0993559915281913	0.173873159047494	0.188776523002091	0.597928512604986
ATP-Synthesis_fluxfix56995.val	3.82181518205159	0.599500350419618	0.275770166708428	0.0419650493486883	0.251790020321964	0.0299751140405393	0.597927324577732
ATP-Synthesis_fluxfix118177.val	3.99196250371892	0.504673156607959	0.055514102740978	0.0908410571612269	0.267476939544526	0.0908410571612269	0.597925837026433
ATP-Synthesis_fluxfix74389.val	3.65230288988148	0.667697009963943	0.500772882666178	0	0.146893211991118	0.0200309153066471	0.597921864240153
ATP-Synthesis_fluxfix70189.val	3.82773465626428	0.596685304009156	0.25657472434164	0.0537016029541539	0.059668504743443	0.226740471969918	0.597918081209145
ATP-Synthesis_fluxfix136566.val	3.96452392460125	0.521991300144997	0.0835186080231997	0.0887385210246497	0.151377477042049	0.198356694055099	0.597916961715511
ATP-Synthesis_fluxfix94565.val	3.76088218101685	0.626813798066545	0.357283776291554	0.0250725319147703	0.24445748986022	0	0.597914596599138
ATP-Synthesis_fluxfix160306.val	3.86498944244501	0.578158083419291	0.208136968309296	0.0635974994887154	0.0751605487631384	0.231263066858142	0.597911499743209
ATP-Synthesis_fluxfix171772.val	4.01673072575174	0.488356319240335	0.0195342527696134	0.10255482704047	0.185575401311327	0.180691838118924	0.597908210165576
ATP-Synthesis_fluxfix157011.val	4.02838083750369	0.48042684001305	0	0.11049825165676	0.100889655187443	0.269038933168847	0.59790508064357
ATP-Synthesis_fluxfix23168.val	3.84346870371356	0.589037575928553	0.24150534575437	0.0530133214572334	0.159040205877046	0.135478702839904	0.597900809942401
ATP-Synthesis_fluxfix59310.val	3.94451037044616	0.534124669686265	0.112166151470916	0.080118711669555	0.202966894409652	0.138872912136142	0.597899126211423
ATP-Synthesis_fluxfix118126.val	3.98404516353862	0.509795124900985	0.0560774581313625	0.0968609111065585	0.107056914544003	0.249799841119061	0.597898953698491
ATP-Synthesis_fluxfix162492.val	3.87272734986223	0.574162528040461	0.200956874766318	0.0631579323428071	0.126315663728739	0.183732057202598	0.597898739020864
ATP-Synthesis_fluxfix167086.val	4.00994979461434	0.49292560474669	0.0246462802373345	0.103514376996805	0.12816065723414	0.236604290278411	0.597893992270258
ATP-Synthesis_fluxfix156841.val	4.03573936734639	0.475352417386634	0	0.104577406332172	0.256690472712633	0.114084538341829	0.597893478508361
ATP-Synthesis_fluxfix144400.val	4.02338704134694	0.483871243105994	0.0145161213254463	0.101612849278124	0.241935839294818	0.125806433207606	0.597891549436209
ATP-Synthesis_fluxfix38395.val	3.95089611188818	0.530321588563091	0.100761157245624	0.084851474322326	0.148489702209731	0.19621925478541	0.597890528470161
ATP-Synthesis_fluxfix11424.val	3.77487815191264	0.620867653809389	0.329059761091646	0.037252197433663	0.0869214649521191	0.167634230331961	0.5978869546514
ATP-Synthesis_fluxfix115575.val	3.98577472842533	0.508714403605358	0.0661328956152099	0.0864813262670539	0.315402989754927	0.0406971919681659	0.597885009109902
ATP-Synthesis_fluxfix90915.val	3.65122176446851	0.6681101755377	0.494401475513736	0.00668109433935489	0.0133621886787098	0.1536654170059	0.597883191326148
ATP-Synthesis_fluxfix92616.val	3.85714273404697	0.58221071580995	0.215417781744568	0.0640430602593147	0.0232883855488417	0.279461488257227	0.597881963355818
ATP-Synthesis_fluxfix108026.val	3.93803241882916	0.537982665539646	0.123735901711807	0.0753175484283702	0.258231877436472	0.0806973379629962	0.597878948116785
ATP-Synthesis_fluxfix36107.val	3.95903677114245	0.525419385076268	0.0998297380708467	0.0788129826337436	0.309997292441878	0.0367793719297993	0.597874190321711
ATP-Synthesis_fluxfix165324.val	3.74370414974672	0.633988929468192	0.367713479073485	0.03169943911914	0.0253595439410423	0.209216467334524	0.597869772682515
ATP-Synthesis_fluxfix48926.val	3.90809568234216	0.555127114766412	0.149884268527437	0.0777178410325783	0.0444101092276056	0.283114895978791	0.59786648315996
ATP-Synthesis_fluxfix98242.val	3.90240372587455	0.558283762964136	0.167485145637755	0.0669940582551021	0.217730689329082	0.106073869742196	0.597864444348725
ATP-Synthesis_fluxfix130398.val	3.95719161744768	0.5265722880444	0.0895173337262149	0.0895173337262149	0.0947827432959908	0.25275487729598	0.59785485659684
ATP-Synthesis_fluxfix127374.val	3.82860289324997	0.596355727360509	0.26239655152621	0.0477084162053924	0.178906691968497	0.107344067660409	0.597853388830267
ATP-Synthesis_fluxfix51279.val	4.01156920495253	0.491915003024456	0.0344340364380974	0.0934639607635634	0.329582969384697	0.0344340364380974	0.597852788546072
ATP-Synthesis_fluxfix175687.val	3.74467587329864	0.633616955711311	0.373833927607552	0.0253446692564381	0.1520681650722	0.0823701937751203	0.597851880684582
ATP-Synthesis_fluxfix64451.val	3.9970280938008	0.501509171116786	0.040120733689343	0.100301834223357	0.115347109356861	0.245739493847225	0.597851848896433
ATP-Synthesis_fluxfix55681.val	3.77581157621474	0.620511449405818	0.335076047308418	0.0310255624180094	0.2109739316668	0.0434359080125903	0.597850401238639
ATP-Synthesis_fluxfix31017.val	3.92404551021494	0.546143879018086	0.141997550542253	0.0709987752711266	0.26214877793358	0.0709987752711266	0.597848001128503
ATP-Synthesis_fluxfix141506.val	3.88709338929697	0.566631689401889	0.181322140608604	0.0679958027282266	0.113326337880378	0.20398740818468	0.597847517171776
ATP-Synthesis_fluxfix77246.val	4.02992230854607	0.479467258601555	0.00958934517203108	0.100688124306326	0.297269700332964	0.0719200887902331	0.597846917496686
ATP-Synthesis_fluxfix122928.val	4.0030407966763	0.497581092861841	0.0298548775136616	0.104492071297815	0.0696612813489518	0.293572862701412	0.597846428277318
ATP-Synthesis_fluxfix21034.val	3.88035892097878	0.570221941661248	0.193875491184903	0.0627243437875604	0.176768887220203	0.136853219468582	0.597846412846753
ATP-Synthesis_fluxfix145628.val	4.01576091495602	0.489130258004377	0.0146739224140537	0.107608715456652	0.0831522759260458	0.283695344207626	0.597837739573951
ATP-Synthesis_fluxfix10929.val	3.62815140528199	0.675633463270701	0.526994011762164	0	0.0202689801833905	0.128370471325146	0.597836869027637
ATP-Synthesis_fluxfix94791.val	3.68323697613897	0.657134181937103	0.459993936555851	0.00657133537945592	0.183997574622341	0.00657133537945592	0.597836742383336
ATP-Synthesis_fluxfix24897.val	3.99091972852796	0.505499648958576	0.0505499648958576	0.0960449333021297	0.161759887666745	0.197144863093845	0.597831875270347
ATP-Synthesis_fluxfix61534.val	3.93609584878195	0.539191350209576	0.113230106547538	0.0862705843291022	0.0377433311058105	0.301947328227125	0.597830313318052
ATP-Synthesis_fluxfix91524.val	3.86581050347124	0.577849329606448	0.213804228435921	0.0577848688193763	0.19069028090817	0.115569951442981	0.597829280673697
ATP-Synthesis_fluxfix49308.val	3.91651367732724	0.550459073293505	0.148623857642454	0.0715595636015466	0.209174703484567	0.121100948564937	0.597828561636302
ATP-Synthesis_fluxfix86611.val	3.84431722446064	0.58871663587839	0.247260756621898	0.0470972398783128	0.276697149697735	0.017661489680443	0.597828374296058
ATP-Synthesis_fluxfix33950.val	3.93146011038635	0.541896638233818	0.135474159558454	0.0704465629703963	0.314300050175614	0.0216758655293527	0.597828350599742
ATP-Synthesis_fluxfix136664.val	3.97241379310344	0.517241379310345	0.0827586206896551	0.0827586206896551	0.310344827586206	0.0413793103448277	0.597828016165956
ATP-Synthesis_fluxfix78527.val	4.02243661655822	0.484630917657617	0.00969261835315234	0.106618801884676	0.140542966120709	0.22777653129908	0.597826949457163
ATP-Synthesis_fluxfix87895.val	3.9706260892692	0.518359122573402	0.0725703497306263	0.0933044243521634	0.0984881244334221	0.253996224057192	0.597825457347614
ATP-Synthesis_fluxfix24971.val	3.99870250231695	0.500463392029657	0.0500463392029657	0.0900834105653383	0.320296570898981	0.0400370713623726	0.597823794339328
ATP-Synthesis_fluxfix113622.val	3.97773045452041	0.513917881343335	0.0668093045318423	0.0925054992408793	0.154175163975087	0.200427913595527	0.597822187855934
ATP-Synthesis_fluxfix98432.val	3.89374340709493	0.563086688878041	0.168926023556014	0.0732012205655984	0.0506778070668043	0.270281637689623	0.597818074099362
ATP-Synthesis_fluxfix173021.val	4.00896	0.493714285714287	0.0197485714285714	0.108617142857143	0.0246857142857142	0.340662857142858	0.597817186683596
ATP-Synthesis_fluxfix43097.val	3.6821917768512	0.657534290425971	0.453698617292551	0.0131506812715332	0.052602725086133	0.138082266775753	0.597816997991845
ATP-Synthesis_fluxfix159221.val	3.87353889703124	0.573857729146409	0.206588542849998	0.0573857522557866	0.241020655286807	0.0688627787538183	0.597813458523497
ATP-Synthesis_fluxfix65346.val	4.00468965517242	0.49655172413793	0.0397241379310344	0.0943448275862068	0.273103448275861	0.0893793103448276	0.597812119489325
ATP-Synthesis_fluxfix130527.val	3.96521740158791	0.521738917050876	0.0886957205595991	0.0834782834934012	0.25565211015496	0.0939128028429148	0.597805357857466
ATP-Synthesis_fluxfix12984.val	3.85797417605528	0.581896483100485	0.221120659155771	0.0581896704221145	0.139655164788943	0.162930988733657	0.597803811057181
ATP-Synthesis_fluxfix24076.val	3.98297872340425	0.510638297872341	0.0510638297872341	0.102127659574468	0	0.357446808510638	0.597796901472204
ATP-Synthesis_fluxfix15218.val	3.96339872497283	0.522875650922447	0.0784313907756318	0.0941176689307582	0.04183004893654	0.308496542279517	0.597793794342374
ATP-Synthesis_fluxfix100955.val	3.94522991159952	0.533860290892148	0.11744935560677	0.0747405417313466	0.309638783147463	0.0320316104065676	0.597791569695395
ATP-Synthesis_fluxfix165622.val	4.0173559322034	0.48813559322034	0.024406779661017	0.0976271186440679	0.283118644067797	0.0829830508474576	0.597791084203374
ATP-Synthesis_fluxfix151712.val	4.02899066251667	0.480213428190306	0.00480213428190306	0.105646954201867	0.196887505558026	0.17287683414851	0.59778759516371
ATP-Synthesis_fluxfix103411.val	3.98471333612815	0.509554360248926	0.0611464743126916	0.0917197114690376	0.208917324389944	0.147770850077252	0.597784497105536
ATP-Synthesis_fluxfix3066.val	3.9516073619632	0.530061349693252	0.10601226993865	0.0795092024539876	0.254429447852761	0.0901104294478527	0.597781358709671
ATP-Synthesis_fluxfix6384.val	3.92204764341603	0.547389781160515	0.131373536968641	0.0821084606054006	0.0383173254070325	0.295590458179441	0.597777976364267
ATP-Synthesis_fluxfix121425.val	4.01058385677677	0.492701042000909	0.0295620566076431	0.0985400901519551	0.22664253253212	0.13795636270919	0.597777037715804
ATP-Synthesis_fluxfix150483.val	4.03633963924329	0.475142982842059	0.00475142982842059	0.0997800263968324	0.351605807303124	0.0190057193136823	0.597776243298616
ATP-Synthesis_fluxfix170254.val	4.02400358262427	0.483654276757727	0.019346171070309	0.0967308553515451	0.338557993730408	0.0290192566054635	0.597774383237563
ATP-Synthesis_fluxfix106758.val	3.92949462636174	0.543122782613428	0.124918299961872	0.0814684673593342	0.0923308630508188	0.244405152241403	0.597769817392568
ATP-Synthesis_fluxfix82254.val	3.90886214953822	0.554841665706243	0.155355778253908	0.0721295128623941	0.155355778253908	0.172000596336032	0.59776881943658
ATP-Synthesis_fluxfix51848.val	3.99600000070325	0.502325576488914	0.0351627910574797	0.105488373172439	0.0100465016841968	0.351627910574797	0.597762521012204
ATP-Synthesis_fluxfix151897.val	4.02148314606742	0.485393258426967	0.00485393258426965	0.111640449438202	0.0388314606741572	0.330067415730337	0.597761134127799
ATP-Synthesis_fluxfix161330.val	3.88116083892138	0.569920781169666	0.199472472881856	0.0569920781169666	0.290659319135067	0.0227969110357757	0.597758560913239
ATP-Synthesis_fluxfix58720.val	3.80461464672733	0.607765740046797	0.285649840692027	0.0486213163337118	0.0303882870023397	0.243106296018718	0.597757387641434
ATP-Synthesis_fluxfix72482.val	3.88788664341645	0.566334567381902	0.186890532452684	0.0622967818540506	0.226533752196547	0.090613500878619	0.597756963674049
ATP-Synthesis_fluxfix5373.val	3.94332425068119	0.535050780282387	0.107010156056478	0.085608124845182	0.0909586326480059	0.251473866732721	0.597752687305379
ATP-Synthesis_fluxfix41733.val	3.94972944430347	0.531234607414832	0.0956222733209157	0.0903098823042987	0.0371864502494976	0.30811600154012	0.597751555794778
ATP-Synthesis_fluxfix86254.val	3.83532007964747	0.593243349695256	0.249162246737967	0.0533919812044921	0.106783713246737	0.18390540850606	0.597750718275288
ATP-Synthesis_fluxfix13458.val	3.86663102390596	0.577540451993285	0.219465117177912	0.0519785572826512	0.306096777532722	0	0.597746995286286
ATP-Synthesis_fluxfix41837.val	3.95789470166206	0.526315963434853	0.0947368146814484	0.0842105124653779	0.199999836842153	0.147368799445874	0.597744339919481
ATP-Synthesis_fluxfix55007.val	3.76657019018965	0.624638677005393	0.337304858598524	0.0374782801437405	0.0374782801437405	0.212377258119389	0.597737600827953
ATP-Synthesis_fluxfix43356.val	3.98987332713769	0.506329373070714	0.0455696481333291	0.101265783474847	0.0556961353415174	0.30379780612102	0.597736249865786
ATP-Synthesis_fluxfix44180.val	3.99767924834586	0.501276492360839	0.0451148888239644	0.0952424929451592	0.21554901352536	0.145370097066354	0.597735948512574
ATP-Synthesis_fluxfix1480.val	3.85002702756206	0.586001213655987	0.22854052360475	0.058600075657494	0.0879001134862407	0.210960500907501	0.59773454100436
ATP-Synthesis_fluxfix93447.val	3.63591019340924	0.673316644877201	0.518453935799849	0	0.0605984513780937	0.094264257699257	0.597732732836517
ATP-Synthesis_fluxfix50371.val	4.0036840236859	0.497352249410345	0.0348146679031245	0.0994703802527335	0.169099716058983	0.193967485195506	0.597729960514809
ATP-Synthesis_fluxfix82081.val	3.91726940823669	0.550178557088019	0.154049951618259	0.0660213418149891	0.31910369128061	0.01100357237416	0.59772823873781
ATP-Synthesis_fluxfix156987.val	4.02805613106774	0.480961851799785	0	0.110621253569264	0.096192370359957	0.274148227870564	0.597727294096292
ATP-Synthesis_fluxfix132809.val	3.89452845152994	0.562793051685627	0.174465816363356	0.0675351941168058	0.163209979754857	0.157582061450608	0.597725213752345
ATP-Synthesis_fluxfix99595.val	3.93682636966905	0.538921812068999	0.118562969385856	0.0808383666607253	0.145508775438179	0.194011700584239	0.597724911088063
ATP-Synthesis_fluxfix1942.val	3.85880452049349	0.581583760437612	0.226817274176785	0.0523423955445024	0.255897516898989	0.0465265738173354	0.597724594094443
ATP-Synthesis_fluxfix156823.val	4.03542638285249	0.475875456394761	0	0.104692705099553	0.252214148928281	0.118968602366927	0.597722085956314
ATP-Synthesis_fluxfix171808.val	4.01638750565867	0.488909008601178	0.0195563603440471	0.102670891806247	0.180896333182436	0.185785423268447	0.597720633064892
ATP-Synthesis_fluxfix63804.val	3.79756710978204	0.611032613134312	0.299406028340777	0.0427722469906783	0.103875628066521	0.164978709736335	0.597719634820359
ATP-Synthesis_fluxfix118220.val	3.99157882970988	0.505263424414072	0.0555790322645803	0.0909473052364686	0.262737091853382	0.0959999950596416	0.597716501822752
ATP-Synthesis_fluxfix17085.val	3.97131187416758	0.518110278659775	0.0777166195155859	0.088078576395599	0.202063210740523	0.150251872008067	0.597712900436819
ATP-Synthesis_fluxfix103350.val	3.9766442523387	0.514776428789717	0.0617731961640448	0.0978073546824168	0.0463298971230334	0.308865980820223	0.597712376055769
ATP-Synthesis_fluxfix94495.val	3.75144606834144	0.631025317727114	0.359684567424906	0.0315512784753155	0.0694126471907932	0.170376824636099	0.597710645705451
ATP-Synthesis_fluxfix144389.val	4.02305454378112	0.484413300226343	0.0145324135392038	0.101726894774427	0.237362270059878	0.130791721852834	0.597709851501044
ATP-Synthesis_fluxfix89851.val	3.97840693280045	0.513673450023087	0.0719142542375309	0.0873247597780913	0.256836725011544	0.0975977109959224	0.597708511272029
ATP-Synthesis_fluxfix176679.val	3.76751443683524	0.624277334191563	0.343352669429664	0.0312138821604483	0.162312077361477	0.0873987052399738	0.59770641541652
ATP-Synthesis_fluxfix57193.val	3.81247551207556	0.604195825575042	0.277930085323121	0.0483356549287998	0.0785455434830818	0.199384541840039	0.597705802951562
ATP-Synthesis_fluxfix18969.val	3.80551161559558	0.607424354699599	0.291563736906005	0.0425196144442133	0.151856015783965	0.121484987565414	0.597704488040246
ATP-Synthesis_fluxfix167087.val	4.00959561343386	0.493488690884166	0.0246744345442084	0.103632625085675	0.123372172721042	0.241809458533241	0.597700512496801
ATP-Synthesis_fluxfix84737.val	3.78952760387023	0.614684120660218	0.307342060330109	0.0430278884462151	0.0553215708594194	0.208992601024473	0.597692667172186
ATP-Synthesis_fluxfix165383.val	3.75240876673339	0.630657047778767	0.365780967003966	0.025226267279912	0.195503708587181	0.0441461049077087	0.597688013887252
ATP-Synthesis_fluxfix118103.val	3.9836483131315	0.510397105436822	0.0561437377417882	0.0969753938892585	0.102079421087364	0.25519855271841	0.597682525742442
ATP-Synthesis_fluxfix70522.val	3.83617918665218	0.59291760467694	0.254954503722914	0.0474335205541368	0.225308648984517	0.0652209314153733	0.597682407793812
ATP-Synthesis_fluxfix136544.val	3.96409387853859	0.522622792160658	0.0836196467457053	0.088845874667312	0.146334381804984	0.203822888942657	0.597682286653614
ATP-Synthesis_fluxfix68888.val	3.65881620966024	0.665844596455205	0.486066702204443	0.00665843332681778	0.0532675638278829	0.119851897096061	0.597680059727879
ATP-Synthesis_fluxfix33501.val	3.92279635258358	0.547112462006079	0.13677811550152	0.076595744680851	0.147720364741641	0.186018237082067	0.597676049610802
ATP-Synthesis_fluxfix127074.val	3.81936540027557	0.601001366761791	0.26444117997249	0.0540901211574729	0.00601003402958876	0.276460031602239	0.597675704872091
ATP-Synthesis_fluxfix84252.val	3.79847328244276	0.610687022900763	0.305343511450381	0.0366412213740458	0.225954198473282	0.0427480916030533	0.597670817201504
ATP-Synthesis_fluxfix139027.val	3.90962770442458	0.554556964935638	0.160821653313307	0.0665468743894734	0.266187175914588	0.0610012613182705	0.597670746433452
ATP-Synthesis_fluxfix147856.val	3.71310592459605	0.646319569120288	0.413644524236984	0.0193895870736086	0.0969479353680432	0.116337522441652	0.597670724449093
ATP-Synthesis_fluxfix77230.val	4.02960000000001	0.480000000000002	0.00959999999999999	0.1008	0.292800000000001	0.0767999999999999	0.597670309951877
ATP-Synthesis_fluxfix115560.val	3.98538067603707	0.509314256793806	0.0662108507347607	0.0865832673973393	0.310681837011225	0.0458383016504809	0.59766988843802
ATP-Synthesis_fluxfix7660.val	3.93023363671313	0.542850508027686	0.13028392389508	0.0759989121774888	0.200854816951328	0.135712855003788	0.597665416115789
ATP-Synthesis_fluxfix139204.val	3.90108755390023	0.559295639216145	0.162195728884853	0.0727084525615865	0.10067326696154	0.223718190808166	0.597664745930721
ATP-Synthesis_fluxfix35668.val	3.72014300142086	0.643623394342605	0.39904651087716	0.025744924600402	0.0128724822525265	0.205959476612518	0.59766310983735
ATP-Synthesis_fluxfix163338.val	3.67483952965621	0.660348570450132	0.468847386561643	0.00660348101602746	0.13867333576027	0.0462243671121921	0.597660870312748
ATP-Synthesis_fluxfix51305.val	4.01121758995878	0.492475792327912	0.0344732916736372	0.0935705108568365	0.325033843675306	0.0393981461221329	0.597660591301898
ATP-Synthesis_fluxfix83504.val	3.7211434559995	0.643239994619295	0.405241346549454	0.0192971876813385	0.141512709663149	0.0771887507253539	0.597659633230647
ATP-Synthesis_fluxfix110665.val	3.85086767895879	0.585683297180042	0.234273318872017	0.0527114967462038	0.204989154013015	0.093709327548807	0.597659417820272
ATP-Synthesis_fluxfix20854.val	3.87131822388981	0.575232736377035	0.19557937445125	0.0690279799981989	0.00575234144548528	0.304873040482099	0.597658979029656
ATP-Synthesis_fluxfix63270.val	3.80640809318098	0.607082574508099	0.297470509104251	0.0364249663693062	0.273187099034542	0	0.597651550954337
ATP-Synthesis_fluxfix58495.val	3.81336307556481	0.60385818942992	0.283813292269405	0.042270016497436	0.199273259274532	0.078501621388548	0.597648890223327
ATP-Synthesis_fluxfix145630.val	4.01541590248056	0.489685254918173	0.0146905458951085	0.107730620928976	0.0783495291387591	0.28891455895533	0.597648857515664
ATP-Synthesis_fluxfix9672.val	3.79044363075864	0.614334501643591	0.313310645967935	0.0368600575661896	0.178156892684809	0.0860069054246576	0.597648250973207
ATP-Synthesis_fluxfix117156.val	3.70600954326528	0.649038447482721	0.428365492710741	0.0129807595256135	0.18173063335859	0.0259615618877764	0.59764800803718
ATP-Synthesis_fluxfix30599.val	3.91524129101941	0.551442572671667	0.143374914049726	0.0772019429690436	0.0937451140517572	0.23712060160114	0.597647213990092
ATP-Synthesis_fluxfix64449.val	3.99665271966528	0.502092050209204	0.0401673640167364	0.100418410041841	0.110460251046025	0.251046025104602	0.597646843724688
ATP-Synthesis_fluxfix122939.val	4.00267526910121	0.498155030630025	0.0298892958599423	0.104612535509798	0.0647602406608611	0.298892958599423	0.597646665692968
ATP-Synthesis_fluxfix59340.val	3.94404564819946	0.53478524149087	0.11230510735448	0.0802179659118024	0.197870368647859	0.144391799576729	0.597645703580035
ATP-Synthesis_fluxfix78503.val	4.02210242587601	0.485175202156334	0.00970350404312668	0.106738544474393	0.135849056603774	0.232884097035039	0.597643999020802
ATP-Synthesis_fluxfix38382.val	3.95044245778838	0.530973390320281	0.100884999647603	0.0849557626282449	0.143362628749226	0.201769999295206	0.597642840880834
ATP-Synthesis_fluxfix28820.val	3.70499094668811	0.649428860862557	0.422128687798785	0.0194828430309276	0.0519543325082111	0.155862997524634	0.597642151481774
ATP-Synthesis_fluxfix95035.val	3.67378397995836	0.660752499074358	0.462526855733228	0.0132150398058963	0.00660751990294816	0.178403083632286	0.597636062289476
ATP-Synthesis_fluxfix36104.val	3.95859720537968	0.526059302105797	0.0999512843918199	0.0789089402939476	0.305114289273001	0.0420847881470289	0.59763414243171
ATP-Synthesis_fluxfix141755.val	3.89531250000001	0.562500000000001	0.18	0.0618749999999999	0.275625000000001	0.0449999999999999	0.597632041123112
ATP-Synthesis_fluxfix173022.val	4.00860411899314	0.494279176201373	0.0197711670480549	0.108741418764302	0.0197711670480549	0.345995423340961	0.597622617811515
ATP-Synthesis_fluxfix10167.val	3.7813914184846	0.618379593478751	0.315373514461531	0.0432865917274175	0.00618378079685882	0.253535706492943	0.597622216798153
ATP-Synthesis_fluxfix24894.val	3.99053420805998	0.506091846298031	0.0506091846298031	0.096157450796626	0.15688847235239	0.202436738519213	0.597621321032083
ATP-Synthesis_fluxfix24946.val	3.99832985386221	0.501043841336116	0.0501043841336116	0.090187891440501	0.315657620041753	0.0450939457202505	0.597620199777652
ATP-Synthesis_fluxfix110193.val	3.84196721311475	0.590163934426232	0.236065573770492	0.059016393442623	0.0354098360655737	0.259672131147542	0.597619754903544
ATP-Synthesis_fluxfix108040.val	3.93755615582149	0.538653350517977	0.12389021610744	0.075411478983734	0.253167178811232	0.0861844766155726	0.597618903999021
ATP-Synthesis_fluxfix766.val	3.72811392030319	0.640569458241902	0.390747241362465	0.0256227814556539	0.0576512387378595	0.166548196685924	0.597617752929805
ATP-Synthesis_fluxfix72291.val	3.87897367893614	0.571277967651169	0.188521544573772	0.0685532203826281	0.0571276836521902	0.257075519042579	0.597616638582209
ATP-Synthesis_fluxfix96413.val	3.82024483391254	0.600667311115725	0.270300195397009	0.0480534281372894	0.126140181285335	0.156173506296092	0.597615107674322
ATP-Synthesis_fluxfix65295.val	4.00432681242808	0.497123130034523	0.0397698504027618	0.0944533947065592	0.268446490218643	0.0944533947065592	0.597613792630137
ATP-Synthesis_fluxfix130432.val	3.9567488706948	0.527214881164914	0.0896265746113226	0.0896265746113226	0.0896265746113226	0.258335157330946	0.597613072972495
ATP-Synthesis_fluxfix151754.val	4.02866681504563	0.480747829957712	0.00480747829957712	0.105764522590697	0.192299131983085	0.177876697084353	0.597610039568702
ATP-Synthesis_fluxfix35313.val	3.72910492834049	0.640189692208931	0.396917590911329	0.0192056911631855	0.185655027808046	0.038411382326371	0.597609424830469
ATP-Synthesis_fluxfix150471.val	4.03602730676063	0.475666152829775	0.00475666152829772	0.0998898920942523	0.347236291565735	0.0237833076414887	0.597604729621789
ATP-Synthesis_fluxfix165594.val	4.01701357466063	0.48868778280543	0.0244343891402714	0.0977375565610859	0.278552036199096	0.0879638009049774	0.597603700002326
ATP-Synthesis_fluxfix136700.val	3.97199712299208	0.517861424118916	0.0828578278590264	0.0828578278590264	0.305538240230161	0.0466075281707023	0.597600463164836
ATP-Synthesis_fluxfix113636.val	3.97732281369535	0.514529954231288	0.0668888739834052	0.0926156726949026	0.149213693415961	0.205811714137019	0.597599558413446
ATP-Synthesis_fluxfix87896.val	3.97020636118727	0.518981864780493	0.0726575337268029	0.0934165176878878	0.0934165176878878	0.259491295677915	0.597596224721837
ATP-Synthesis_fluxfix28259.val	3.6436159642347	0.671015762790981	0.509972163311124	0	0.10065218592839	0.0603914135514666	0.597595061027947
ATP-Synthesis_fluxfix170228.val	4.02367182246133	0.484196368527236	0.0193678547410894	0.0968392737054472	0.334095494283792	0.0338937457969065	0.597592604538402
ATP-Synthesis_fluxfix62782.val	3.69782606249646	0.652174055845929	0.436956504245037	0.0130434575212674	0.136956587995035	0.065217506084589	0.597584273299941
ATP-Synthesis_fluxfix121446.val	4.01023060034173	0.493263445000139	0.0295958185383357	0.0986526298083905	0.221968639037519	0.143046357615894	0.597583850208576
ATP-Synthesis_fluxfix111758.val	3.78231783973429	0.618025357057499	0.321373172814973	0.0370816435452555	0.129785270348635	0.129785270348635	0.59758262904498
ATP-Synthesis_fluxfix160301.val	3.86437965027823	0.578933119359747	0.208415831266543	0.0636827077384798	0.0694718742835706	0.237362706071153	0.597579647652706
ATP-Synthesis_fluxfix151890.val	4.02114735658043	0.485939257592802	0.00485939257592802	0.111766029246344	0.0340157480314961	0.335298087739033	0.597577183011636
ATP-Synthesis_fluxfix48917.val	3.90756566424033	0.555841632398257	0.150077066658132	0.0778178105265082	0.0389088302247207	0.289037924988896	0.597576887461235
ATP-Synthesis_fluxfix162524.val	3.87213210659416	0.574926639996558	0.201224313937579	0.0632419847301861	0.120734588362548	0.189725752966244	0.59757458527881
ATP-Synthesis_fluxfix31039.val	3.92354429677859	0.54683533505525	0.142177255359447	0.0710886276797237	0.25701240274072	0.0765570492753587	0.597574079963256
ATP-Synthesis_fluxfix116881.val	3.69679751359784	0.65256793809621	0.430694985579794	0.0195770252220367	0.00652567507401224	0.195770252220367	0.597573626340107
ATP-Synthesis_fluxfix130509.val	3.96478832056338	0.522370283976963	0.0888029020985746	0.0835791601855281	0.250737658162389	0.099250563530472	0.597570721768804
ATP-Synthesis_fluxfix98256.val	3.90186336454034	0.559006483218073	0.167701760493485	0.0670807041973942	0.212422788964283	0.11180122956291	0.597569184466917
ATP-Synthesis_fluxfix103448.val	3.98431744218219	0.510155782932709	0.0612187184394123	0.0918280776591186	0.204062190735647	0.153046796098531	0.597568338654598
ATP-Synthesis_fluxfix61562.val	3.93561607816696	0.539865235180878	0.113371598487262	0.0863783877454372	0.0323918528901894	0.307723396057989	0.597568131809017
ATP-Synthesis_fluxfix33906.val	3.9309721175584	0.542577241899019	0.135644310474755	0.0705350414468727	0.309269027882441	0.0271288620949509	0.597561696225928
ATP-Synthesis_fluxfix15211.val	3.96296655261118	0.523509464472605	0.07852641574457	0.094231698893484	0.0366456868562712	0.314105662978279	0.59755758748222
ATP-Synthesis_fluxfix51877.val	3.99562259926157	0.502911269992216	0.0352036836404411	0.105611050921323	0.00502909263382249	0.35706744279663	0.59755586196323
ATP-Synthesis_fluxfix56966.val	3.82112287829976	0.600333447549182	0.276153391395691	0.042023366182248	0.246136622364546	0.036020067606697	0.59755438744178
ATP-Synthesis_fluxfix70200.val	3.82705378551215	0.597510601944307	0.256929602514085	0.053775879665403	0.053775879665403	0.233029240099417	0.597550647422344
ATP-Synthesis_fluxfix156871.val	4.03511240810008	0.47640084463651	0	0.10480806005036	0.247728523057433	0.123864261528717	0.597549387850311
ATP-Synthesis_fluxfix157002.val	4.02773070092766	0.481498056018212	0	0.110744529627838	0.0914846162466716	0.279268910143703	0.597548720308483
ATP-Synthesis_fluxfix23159.val	3.84281804585512	0.589841728076933	0.241835147205166	0.0530857168333004	0.153358791259567	0.141562072778899	0.597548341882705
ATP-Synthesis_fluxfix49354.val	3.91599889045724	0.551161172110045	0.148813544744286	0.0716508943370235	0.203929617311227	0.126767115717509	0.597547427048729
ATP-Synthesis_fluxfix92598.val	3.85651815074947	0.582995616093248	0.215708745306495	0.064129562853385	0.0174899023490704	0.285667405584298	0.59754311507702
ATP-Synthesis_fluxfix12101.val	3.78324276882998	0.617672318852819	0.327366320807837	0.0308836077584829	0.253245675282129	0.00617671500437018	0.597542092577983
ATP-Synthesis_fluxfix100932.val	3.94476618680262	0.534521120182288	0.117594608809829	0.0748329756406579	0.304677047911473	0.0374164878203289	0.597537963666692
ATP-Synthesis_fluxfix141534.val	3.88652482269504	0.567375886524823	0.181560283687943	0.0680851063829788	0.107801418439716	0.209929078014184	0.597537331715321
ATP-Synthesis_fluxfix75442.val	3.73600949195647	0.6375442174096	0.38252652279523	0.0255017809372328	0.102007200254236	0.127508713422902	0.597534112487217
ATP-Synthesis_fluxfix3081.val	3.95115479115479	0.530712530712531	0.106142506142506	0.0796068796068797	0.249434889434891	0.0955282555282557	0.597534016026924
ATP-Synthesis_fluxfix171833.val	4.01604350781782	0.489462950373895	0.0195785180149558	0.102787219578518	0.176206662134602	0.190890550645819	0.597532211448746
ATP-Synthesis_fluxfix44188.val	3.99730480873436	0.501858824631042	0.0451672987335237	0.095353136029329	0.210780877980773	0.150557511887416	0.597531182681894
ATP-Synthesis_fluxfix50393.val	4.0033194018009	0.49792568369474	0.0348547839167182	0.0995849973198122	0.164315559270746	0.199170343187464	0.597530408029948
ATP-Synthesis_fluxfix21015.val	3.87977784138986	0.570975611750902	0.194131739056385	0.0628072474051731	0.171292722351618	0.142743902937726	0.597529593906754
ATP-Synthesis_fluxfix144369.val	4.02272115758029	0.484957311729399	0.014548720806754	0.101841045647278	0.232779532908064	0.135788012367302	0.597526973508506
ATP-Synthesis_fluxfix43316.val	3.98948594909271	0.506923511317576	0.0456231205808939	0.101384611017274	0.050692305508637	0.309223474210771	0.597524466031028
ATP-Synthesis_fluxfix417.val	3.73699113028654	0.637168182523927	0.388672582400125	0.0191150342042129	0.229380565919589	0	0.597520930105591
ATP-Synthesis_fluxfix74133.val	3.75911603696539	0.628089629781879	0.351730111076467	0.0314044691785402	0.113056257873198	0.131898791653675	0.597515222245649
ATP-Synthesis_fluxfix98443.val	3.89318711949561	0.563821307746303	0.169146561470453	0.0732967869216756	0.0451058061076412	0.276272153246534	0.597514543653753
ATP-Synthesis_fluxfix118176.val	3.99119425715649	0.505855074596346	0.0556441138497118	0.0910538021391143	0.25798614368825	0.101171014919269	0.59750619681046
ATP-Synthesis_fluxfix167076.val	4.00924062214089	0.494053064958828	0.0247026532479414	0.103751143641354	0.118572735590119	0.247026532479414	0.597506154013543
ATP-Synthesis_fluxfix41868.val	3.95745304645506	0.526957904292525	0.0948523639641888	0.0843132229517637	0.194974725270228	0.152817592106344	0.59750290179944
ATP-Synthesis_fluxfix41761.val	3.94927351308035	0.531888904287068	0.0957399778792781	0.0904210476682169	0.0319132940464334	0.31381458469314	0.597502194267486
ATP-Synthesis_fluxfix6367.val	3.92154271776246	0.548084491906901	0.131540172825518	0.0822126080159486	0.0328850432063795	0.301446667859054	0.597501838778015
ATP-Synthesis_fluxfix106765.val	3.92900303342887	0.543806611005743	0.125075523032831	0.0815710041584137	0.0870090377488351	0.250151046065663	0.597500987046464
ATP-Synthesis_fluxfix91505.val	3.86520216010278	0.578623303488112	0.214090598740636	0.0578622661216317	0.18515946567982	0.121510972946025	0.597498155906311
ATP-Synthesis_fluxfix5375.val	3.94285714285715	0.535714285714286	0.107142857142857	0.0857142857142858	0.0857142857142858	0.257142857142857	0.597497303609044
ATP-Synthesis_fluxfix77265.val	4.02927697441601	0.480533926585094	0.0096106785317019	0.10091212458287	0.288320355951056	0.0816907675194661	0.597492922241821
ATP-Synthesis_fluxfix159189.val	3.87294501371949	0.574620874651308	0.206863423854565	0.0574621081514733	0.235594684793725	0.0747006578515459	0.597489979282483
ATP-Synthesis_fluxfix103359.val	3.97623464284146	0.515390461943219	0.0618469024368321	0.0979240560353093	0.0412312889068556	0.314388214564222	0.597488464692887
ATP-Synthesis_fluxfix94573.val	3.76006973804728	0.627724588980033	0.357802947378257	0.025108964953448	0.238535417519819	0.00627725912850938	0.597488319544047
ATP-Synthesis_fluxfix127394.val	3.82792361295948	0.597180096666218	0.262759274064249	0.0477743656918135	0.17318227270228	0.113464184207876	0.597486603674892
ATP-Synthesis_fluxfix89842.val	3.97800026699951	0.51428497714421	0.0719998680002421	0.0874287197140139	0.251999538000847	0.102856851429106	0.597486152628828
ATP-Synthesis_fluxfix17090.val	3.97089315873359	0.518732441429645	0.0778099440243909	0.0881843438611628	0.19711826549531	0.155619888048782	0.597483963165571
ATP-Synthesis_fluxfix164457.val	3.68956310474102	0.655339679923635	0.445631114254882	0.0131068132062418	0.0917474250650237	0.104854327397488	0.597480324362304
ATP-Synthesis_fluxfix82234.val	3.90833335613854	0.555555716232171	0.155555451211775	0.0722222182213101	0.149999943827198	0.177778102971889	0.597479516954752
ATP-Synthesis_fluxfix86610.val	3.84366808434712	0.589519965045277	0.247598206553111	0.0471615159914104	0.27117945974523	0.0235807827555259	0.597476477882044
ATP-Synthesis_fluxfix133041.val	3.90263846056772	0.558717064708468	0.173202153229924	0.0614588788499532	0.324056032628591	0	0.597473816656312
ATP-Synthesis_fluxfix11392.val	3.77409357575924	0.621761248438377	0.329533366107664	0.0373058133103166	0.0808289326389862	0.174093136381411	0.597472163654627
ATP-Synthesis_fluxfix51265.val	4.01086522644011	0.493037650500502	0.0345126458888288	0.0936773296095894	0.320474421056357	0.0443732539457262	0.597467626397108
ATP-Synthesis_fluxfix12992.val	3.85735099091727	0.582681351004693	0.221418908953405	0.0582681572423604	0.134016673089865	0.168977611719063	0.597464980854806
ATP-Synthesis_fluxfix118117.val	3.98325044765138	0.511000846691395	0.0562101493462028	0.0970901046612157	0.0970901046612157	0.260610488022761	0.597464909204439
ATP-Synthesis_fluxfix99589.val	3.93634769272546	0.539595575581846	0.118710936407694	0.0809392532396214	0.140294958865341	0.199650427069189	0.597462776691787
ATP-Synthesis_fluxfix78487.val	4.02176748369686	0.48572071059141	0.0097144142118282	0.10685855633011	0.131144591859681	0.238003148189791	0.597460231426272
ATP-Synthesis_fluxfix145578.val	4.01507032959469	0.490240681099073	0.0147072219036944	0.107852911603019	0.0735361095184719	0.294144438073888	0.597459522741125
ATP-Synthesis_fluxfix115592.val	3.98498573252822	0.509915207209992	0.0662890346087593	0.0866855076675284	0.305949084552575	0.0509915803811304	0.597453947358969
ATP-Synthesis_fluxfix82038.val	3.91675584127503	0.550879759723894	0.154246530158249	0.066105589676451	0.314001203908449	0.0165264359807453	0.597447672428054
ATP-Synthesis_fluxfix72472.val	3.88731942853669	0.567078324254333	0.187135725365709	0.0623785127433278	0.221160742951702	0.0964033431935956	0.597447050581119
ATP-Synthesis_fluxfix136530.val	3.96366279069767	0.523255813953489	0.0837209302325581	0.0889534883720931	0.141279069767442	0.209302325581395	0.597446501394507
ATP-Synthesis_fluxfix122935.val	4.00230878599633	0.498730691368196	0.0299237816345285	0.104733235720849	0.0598475632690567	0.304226110743761	0.597445793692443
ATP-Synthesis_fluxfix148342.val	3.66635942950039	0.663594486119136	0.477788026183474	0.00663595011685964	0.0929030149632193	0.0862674948555833	0.597443698068192
ATP-Synthesis_fluxfix161376.val	3.88058114834012	0.570673721783656	0.199735932452636	0.0570673522047724	0.285336761023862	0.0285336761023862	0.597442219855306
ATP-Synthesis_fluxfix64430.val	3.99627647195718	0.502676285780778	0.0402141028624623	0.100535257156156	0.105562020013963	0.256364905748197	0.597440893745079
ATP-Synthesis_fluxfix55705.val	3.7750287666531	0.621403866360467	0.335558133470558	0.031070200029186	0.205063266503327	0.0497122663573963	0.597436432015698
ATP-Synthesis_fluxfix150507.val	4.03571428571428	0.476190476190476	0.00476190476190476	0.1	0.342857142857143	0.0285714285714285	0.597432465972166
ATP-Synthesis_fluxfix151703.val	4.02834224598931	0.481283422459892	0.00481283422459892	0.105882352941176	0.187700534759358	0.182887700534759	0.597431698544006
ATP-Synthesis_fluxfix165310.val	3.74285714519527	0.634920645312281	0.368253959550965	0.031746032265614	0.0190476046292101	0.215873048866492	0.597429903923184
ATP-Synthesis_fluxfix173011.val	4.00824742268041	0.494845360824742	0.0197938144329897	0.108865979381443	0.0148453608247423	0.351340206185566	0.597427164292792
ATP-Synthesis_fluxfix74390.val	3.65126934773342	0.668730642235618	0.501547994215414	0	0.140433438380316	0.0267492096398891	0.597423931684812
ATP-Synthesis_fluxfix132833.val	3.89397344165358	0.563527191731295	0.174693399738824	0.0676232909586994	0.157787620672499	0.163422880361274	0.597421996550804
ATP-Synthesis_fluxfix13459.val	3.86602404677941	0.578313219062647	0.219759119058781	0.0520481892761199	0.300722773702418	0.00578313702532708	0.597416730896494
ATP-Synthesis_fluxfix24926.val	3.99795633999071	0.501625638643752	0.0501625638643752	0.0902926149558756	0.311007895959126	0.0501625638643752	0.597415668602875
ATP-Synthesis_fluxfix165583.val	4.0166704416761	0.489241223103059	0.0244620611551529	0.0978482446206115	0.273975084937713	0.092955832389581	0.597415472969498
ATP-Synthesis_fluxfix65278.val	4.00396313364055	0.497695852534563	0.039815668202765	0.0945622119815669	0.263778801843318	0.0995391705069125	0.59741455945769
ATP-Synthesis_fluxfix175691.val	3.74383081031754	0.634547641925591	0.37438303236196	0.025381896691831	0.145946111888696	0.0888366009831049	0.597412664819366
ATP-Synthesis_fluxfix170280.val	4.02333931777379	0.484739676840217	0.0193895870736086	0.0969479353680432	0.329622980251347	0.0387791741472172	0.59741001577657
ATP-Synthesis_fluxfix24882.val	3.99014778325123	0.506685432793807	0.0506685432793807	0.0962702322308233	0.152005629838142	0.207741027445461	0.597409790513996
ATP-Synthesis_fluxfix33492.val	3.92229267055542	0.547806238904388	0.136951559726097	0.0766928734466143	0.142429622115141	0.191732183616536	0.597400481846649
ATP-Synthesis_fluxfix7643.val	3.92974332328529	0.54353281858878	0.13044799125554	0.0760946180830677	0.19567198688331	0.141318222366864	0.597397512725688
ATP-Synthesis_fluxfix38376.val	3.94998768717206	0.531626796267638	0.101009146845882	0.0850603076046513	0.138222936726842	0.207334405090262	0.597393974319092
ATP-Synthesis_fluxfix36080.val	3.95815657946763	0.526700720689654	0.100073134929571	0.0790051381253885	0.300219404788714	0.0474030428459792	0.597392989209021
ATP-Synthesis_fluxfix151924.val	4.02081081081082	0.486486486486488	0.00486486486486486	0.111891891891892	0.0291891891891892	0.340540540540541	0.597392409213701
ATP-Synthesis_fluxfix105491.val	3.99185406807833	0.505617643479847	0.0606740686783266	0.0859551328745251	0.358988441926995	0	0.59739151014741
ATP-Synthesis_fluxfix59362.val	3.94357963776253	0.535448613806374	0.112444179663852	0.0803173033153739	0.192761932755944	0.149925198071203	0.597390358103026
ATP-Synthesis_fluxfix86245.val	3.83465358848635	0.594059255524045	0.249504822448844	0.0534653903832733	0.10099007094404	0.190098971747888	0.597389902604371
ATP-Synthesis_fluxfix121457.val	4.00987648989819	0.493827315212899	0.0296296507646343	0.0987654037832784	0.217284006841816	0.148148253823171	0.597389697079766
ATP-Synthesis_fluxfix1518.val	3.84938865115819	0.586797194210998	0.2288509560895	0.0586796736509085	0.0821515431112721	0.217115021359318	0.597387831428327
ATP-Synthesis_fluxfix1967.val	3.85818265291808	0.582366944343038	0.227123512573638	0.0524130658731055	0.250417300023189	0.0524130658731055	0.597387004327092
ATP-Synthesis_fluxfix90902.val	3.65018583218859	0.669144924348741	0.495167372761586	0.00669144429181369	0.00669144429181369	0.160594663003529	0.59738479947538
ATP-Synthesis_fluxfix139049.val	3.90910023856565	0.555269978349075	0.1610282872801	0.0666323780784947	0.260976934911985	0.0666323780784947	0.597382088835008
ATP-Synthesis_fluxfix156821.val	4.03479803976954	0.476926196988248	0	0.104923868261283	0.24323241292594	0.128769915801025	0.597376489889607
ATP-Synthesis_fluxfix113614.val	3.97691411367231	0.51514388497796	0.0669685978973783	0.0927260600206678	0.144240314581268	0.211208912478646	0.597375669630209
ATP-Synthesis_fluxfix17226.val	3.97867703066729	0.514040370283084	0.077106016989454	0.0822466751421411	0.354687678151489	0	0.597372702232267
ATP-Synthesis_fluxfix136697.val	3.97157945271243	0.518482957273163	0.0829572731637064	0.0829572731637064	0.300720115218434	0.0518482957273163	0.597371839071001
ATP-Synthesis_fluxfix130434.val	3.95630495055685	0.527859403149233	0.0897360518726228	0.0897360518726228	0.0844574183572675	0.26392988104672	0.597369945074111
ATP-Synthesis_fluxfix157003.val	4.02740454466126	0.48203545665931	0	0.110868080750027	0.0867663578076983	0.284401018101585	0.597369355530682
ATP-Synthesis_fluxfix58722.val	3.80388854645307	0.608621899687525	0.286052316309427	0.0486898229159764	0.0243448828527565	0.249534877609365	0.597368305266147
ATP-Synthesis_fluxfix139195.val	3.90054452945432	0.560020411433483	0.162406054112735	0.0728027363134405	0.095203565763264	0.229608055244043	0.597367987660561
ATP-Synthesis_fluxfix87931.val	3.9697855918944	0.519606447539797	0.0727448735576225	0.0935288113817706	0.0883333725122852	0.26499939008812	0.597365706907536
ATP-Synthesis_fluxfix30605.val	3.91472398069173	0.55214729005228	0.143558177695887	0.0773006234784826	0.0883435491813834	0.242944939696526	0.597364209291294
ATP-Synthesis_fluxfix108039.val	3.93707870340949	0.539325710443997	0.124044915883018	0.0755056441183294	0.248089831766036	0.0916853186766149	0.59735761784233
ATP-Synthesis_fluxfix94768.val	3.68226685875023	0.658135253914148	0.460694783699703	0.00658134747149887	0.177696427799948	0.0131626949429977	0.597355616888649
ATP-Synthesis_fluxfix103402.val	3.98392057627476	0.510758922515031	0.0612910952182418	0.0919366428273628	0.199196059459286	0.158335125010141	0.597351003819093
ATP-Synthesis_fluxfix51878.val	3.9952448279525	0.503496199520639	0.0352447692112139	0.105734307633642	0	0.362517122675782	0.597349342678956
ATP-Synthesis_fluxfix144386.val	4.02238699818898	0.485502635504328	0.0145650630435605	0.101955441304923	0.228186473184548	0.140795657971295	0.597343237093288
ATP-Synthesis_fluxfix171834.val	4.01569872958259	0.490018148820328	0.0196007259528131	0.102903811252269	0.171506352087114	0.196007259528131	0.597342941302273
ATP-Synthesis_fluxfix130524.val	3.96435830804387	0.523002655531528	0.0889104052069491	0.0836803395310555	0.245811486379704	0.104600424413819	0.597335269460583
ATP-Synthesis_fluxfix43089.val	3.68121949169215	0.658536646320642	0.45439024279417	0.0131707283825104	0.0460974357412258	0.144878239402736	0.597335169547179
ATP-Synthesis_fluxfix20855.val	3.87071990584018	0.576000592742097	0.195839899938867	0.0691199301243238	0	0.311040762678906	0.597332149747526
ATP-Synthesis_fluxfix50421.val	4.00295401806398	0.498500057189052	0.034895014471738	0.0996999416477814	0.159520116006537	0.204384985062995	0.597330141582172
ATP-Synthesis_fluxfix141729.val	3.8947588005215	0.563233376792699	0.180234680573664	0.0619556714471969	0.270352020860496	0.050691003911343	0.597329322186452
ATP-Synthesis_fluxfix10925.val	3.62706764536153	0.676691661857643	0.527819612369277	0	0.0135338226807606	0.135338226807606	0.597327831363852
ATP-Synthesis_fluxfix44161.val	3.99692949813902	0.502442511464169	0.0452198305537584	0.0954640364803446	0.206001651277479	0.155756993152587	0.597325473956842
ATP-Synthesis_fluxfix63810.val	3.79682712908863	0.611898247178304	0.299830042173455	0.0428328203347733	0.0979038035009405	0.171331581169135	0.597323966920794
ATP-Synthesis_fluxfix57190.val	3.81176469769649	0.605042033178449	0.278319340828474	0.0484033515215022	0.0726051664419237	0.205714174386549	0.597323662248286
ATP-Synthesis_fluxfix70561.val	3.83551422746896	0.593732505556014	0.25530491100981	0.0474987127786419	0.219680940252055	0.0712479415155074	0.597322305578491
ATP-Synthesis_fluxfix15241.val	3.96253333459031	0.524144779052885	0.078621677547094	0.0943460130565127	0.0314486710188376	0.319728417430441	0.59732028526501
ATP-Synthesis_fluxfix18950.val	3.80478719928576	0.608279627865819	0.291974268091476	0.0425794834385841	0.145987134045738	0.127738742290021	0.597316017982118
ATP-Synthesis_fluxfix55030.val	3.76576881495625	0.625543089703366	0.33779331437971	0.0375325529540437	0.0312771612410346	0.218940061128579	0.597315598028143
ATP-Synthesis_fluxfix77306.val	4.02895322939866	0.481069042316258	0.00962138084632517	0.101024498886414	0.283830734966592	0.0865924276169265	0.597314750650199
ATP-Synthesis_fluxfix110638.val	3.85023079011675	0.586478414336141	0.234591365734456	0.0527830572902525	0.199402660874287	0.0997013304371437	0.597313308516973
ATP-Synthesis_fluxfix43324.val	3.98909766086352	0.507519045552821	0.0456767186674257	0.101503717757127	0.0456767186674257	0.314661890460843	0.597311699402891
ATP-Synthesis_fluxfix167121.val	4.00888481795283	0.494618731394548	0.0247309365697274	0.103869933592856	0.113762308220746	0.25225555301122	0.597310912654458
ATP-Synthesis_fluxfix61575.val	3.93513521723077	0.540540154208152	0.113513545897258	0.0864865381868502	0.0270270077104077	0.313513062413635	0.597305090545222
ATP-Synthesis_fluxfix127075.val	3.81866793742503	0.601839027982634	0.264809437121796	0.0541654463160778	0	0.28286414454476	0.597299544851232
ATP-Synthesis_fluxfix31038.val	3.92304182558221	0.547528462440683	0.142357431553212	0.0711787157766062	0.25186303862689	0.082129276483974	0.597298899995563
ATP-Synthesis_fluxfix44253.val	4.00460617618917	0.49746658070996	0.0447719967410962	0.0895439934821923	0.363150590486671	0	0.597298609707164
ATP-Synthesis_fluxfix72302.val	3.87838972312482	0.572034114672144	0.18877125972952	0.0686440258030035	0.0514830193522528	0.263135809787367	0.597298006639974
ATP-Synthesis_fluxfix118208.val	3.99080878289853	0.506448112016644	0.0557093480311787	0.0911605487442997	0.253224056008322	0.106354159232843	0.597294917451252
ATP-Synthesis_fluxfix33953.val	3.93048289738431	0.543259557344063	0.135814889336016	0.0706237424547283	0.304225352112676	0.0325955734406438	0.597293767608282
ATP-Synthesis_fluxfix84744.val	3.78877172983757	0.615559988600739	0.30777999430037	0.0430891992020519	0.0492447990880592	0.215445996010259	0.597289966629419
ATP-Synthesis_fluxfix48900.val	3.90703439351749	0.556557146112012	0.150270539147736	0.0779181296883452	0.0333934197504883	0.294975057525442	0.597286452120476
ATP-Synthesis_fluxfix3080.val	3.95070110701106	0.531365313653136	0.106273062730627	0.0797047970479704	0.244428044280443	0.100959409594096	0.597285496558018
ATP-Synthesis_fluxfix176680.val	3.76671488371507	0.625180783844696	0.343849566935161	0.0312590546654652	0.156295101402543	0.0937770608415255	0.597285056566767
ATP-Synthesis_fluxfix100923.val	3.94430134628267	0.535182982277327	0.117740373841386	0.0749257352591996	0.299702234594555	0.0428146385821862	0.597283534191601
ATP-Synthesis_fluxfix94496.val	3.75061442072927	0.631948545142898	0.360210601931227	0.0315974218539859	0.0631949877922126	0.176945533565473	0.597276249526896
ATP-Synthesis_fluxfix84241.val	3.79773499433748	0.611551528878823	0.305775764439412	0.0366930917327294	0.220158550396376	0.0489241223103056	0.59727594522531
ATP-Synthesis_fluxfix78480.val	4.02143178748312	0.486267447095903	0.00972534894191806	0.106978838361099	0.126429536244935	0.24313372354795	0.597275642783576
ATP-Synthesis_fluxfix51315.val	4.0105119741553	0.493601176062832	0.0345520685035708	0.0937843340185573	0.315904725038558	0.0493600485021463	0.597273592997024
ATP-Synthesis_fluxfix98300.val	3.90132157110843	0.559730259498982	0.16791924576894	0.0671676983075761	0.207099843384207	0.117543472038258	0.597273100320708
ATP-Synthesis_fluxfix145611.val	4.01472397126144	0.490797369699746	0.0147239358149282	0.107975480229687	0.0687117495494508	0.29938620410568	0.597269334263784
ATP-Synthesis_fluxfix58478.val	3.81265388394233	0.604703322909207	0.2842106385042	0.0423291956562615	0.193505097436223	0.084658391312523	0.597267513996734
ATP-Synthesis_fluxfix110222.val	3.84131326949385	0.590971272229822	0.236388508891929	0.0590971272229822	0.0295485636114911	0.265937072503421	0.597264993139002
ATP-Synthesis_fluxfix49337.val	3.91548278787361	0.551865065379831	0.149003716656271	0.0717424584993779	0.198671125529306	0.132447764694876	0.597264949764598
ATP-Synthesis_fluxfix63282.val	3.80568534110607	0.607936922709006	0.297889110596538	0.0364762237034354	0.267492207862155	0.00607938054687626	0.59726372799696
ATP-Synthesis_fluxfix103352.val	3.97582397781384	0.516006300505981	0.0619207585375482	0.0980409946152562	0.0361204218399835	0.319924125513194	0.597263320330779
ATP-Synthesis_fluxfix89823.val	3.97759263177497	0.514897962044217	0.0720856858519161	0.0875329274731231	0.247150819941304	0.108128528777874	0.597262752048363
ATP-Synthesis_fluxfix41891.val	3.95701023277254	0.527601528981248	0.0949682163363307	0.0844162028509845	0.189936432672661	0.158280677121272	0.597260274377566
ATP-Synthesis_fluxfix150512.val	4.03540057382476	0.476715956742441	0.00476715956742441	0.100110350915913	0.338468329287133	0.0333701169719709	0.597259448779189
ATP-Synthesis_fluxfix165371.val	3.75157890784488	0.631578909879957	0.36631585930934	0.0252631563951982	0.189473581385022	0.0505263127903965	0.597254571299356
ATP-Synthesis_fluxfix17122.val	3.97047340219972	0.519356467165961	0.0779034311231787	0.0882902955948321	0.192162056448611	0.16100068399934	0.597253728540826
ATP-Synthesis_fluxfix151708.val	4.02801695293331	0.481820209681018	0.00481820209681018	0.106000446129824	0.183091679678786	0.187909881775597	0.5972525683484
ATP-Synthesis_fluxfix41775.val	3.94881655932652	0.532544300990824	0.095858035527491	0.0905325465057257	0.0266272533927553	0.319526465564852	0.597251942158533
ATP-Synthesis_fluxfix162487.val	3.87153526740261	0.575692898665023	0.201492433935785	0.0633262510919421	0.115138620031492	0.195735593605806	0.597248841707656
ATP-Synthesis_fluxfix118118.val	3.98285163979805	0.511606017950867	0.0562767182513136	0.0972050871339464	0.0920889706777194	0.266035241887888	0.597246277279825
ATP-Synthesis_fluxfix160312.val	3.86376823541259	0.579710320352654	0.20869539810995	0.0637681310648839	0.0637681310648839	0.243478660112936	0.597246189495847
ATP-Synthesis_fluxfix9691.val	3.78968952957755	0.615209497114195	0.313756733713383	0.0369125384511783	0.172258721943321	0.0922815030063125	0.59724613428124
ATP-Synthesis_fluxfix122941.val	4.00194190463635	0.499305863461516	0.02995841771621	0.104854462006735	0.0549236659516591	0.309569317786912	0.597244917779649
ATP-Synthesis_fluxfix5331.val	3.94238887509311	0.53637943878818	0.107275887757636	0.0858207102061088	0.0804569158182269	0.262825925006209	0.597240701912973
ATP-Synthesis_fluxfix96381.val	3.81954896753159	0.601503548495351	0.27067662389057	0.0481203488420179	0.120300601428421	0.162405974334342	0.597239971643233
ATP-Synthesis_fluxfix115629.val	3.98458981644872	0.510517897128862	0.066367358483084	0.0867879310147442	0.301205601781138	0.0561570058498956	0.597236818004931
ATP-Synthesis_fluxfix64407.val	3.99589934762349	0.503261882572227	0.0402609506057783	0.100652376514445	0.100652376514445	0.261696178937559	0.597233994516513
ATP-Synthesis_fluxfix106750.val	3.92851020149178	0.544492162909951	0.125233142366706	0.0816737993898641	0.0816737993898641	0.255911421763516	0.597230872233173
ATP-Synthesis_fluxfix172984.val	4.00788990825687	0.495412844036698	0.0198165137614679	0.108990825688073	0.00990825688073394	0.356697247706422	0.597230821935709
ATP-Synthesis_fluxfix93456.val	3.63484230515674	0.674367715845299	0.51926326063143	0	0.0539493757265631	0.101155079487306	0.597226827635563
ATP-Synthesis_fluxfix170236.val	4.02300606605257	0.485284205796451	0.019411368231858	0.0970568411592901	0.325140417883621	0.0436755785216806	0.597226613095082
ATP-Synthesis_fluxfix165626.val	4.01632653061224	0.489795918367348	0.0244897959183673	0.0979591836734694	0.269387755102041	0.0979591836734694	0.597226399097688
ATP-Synthesis_fluxfix141536.val	3.8859547606523	0.568122041031037	0.181799053129932	0.0681746449237245	0.102261967385586	0.215886375591794	0.597225681998935
ATP-Synthesis_fluxfix6399.val	3.92103662284355	0.548780219036183	0.131707368471168	0.0823171052944801	0.0274389911957038	0.307316754074831	0.597224846980006
ATP-Synthesis_fluxfix39480.val	3.96505322273709	0.522749246541562	0.0940949076611385	0.0784123916859796	0.350241947194443	0	0.597224322062804
ATP-Synthesis_fluxfix65322.val	4.00359861591695	0.498269896193773	0.0398615916955017	0.0946712802768165	0.259100346020762	0.104636678200692	0.597214415688125
ATP-Synthesis_fluxfix10168.val	3.78061932622309	0.619265900392712	0.315825659732388	0.0433486509265688	0	0.260091589733754	0.597212414690384
ATP-Synthesis_fluxfix21038.val	3.87919522372651	0.571731276749253	0.194388665196932	0.0628903704624983	0.165802062481737	0.148650178608085	0.597211286108558
ATP-Synthesis_fluxfix24911.val	3.99758195768427	0.502208788653803	0.0502208788653801	0.0903975819576843	0.30634736107882	0.0552429667519182	0.597210196406607
ATP-Synthesis_fluxfix136524.val	3.96323065728838	0.523890371089014	0.0838224593742421	0.0890613630851321	0.136211496483143	0.214795052146495	0.597209600937803
ATP-Synthesis_fluxfix98434.val	3.89262926373024	0.56455871640402	0.169367479427222	0.0733925179626366	0.0395190220771921	0.282279696936968	0.597209008010479
ATP-Synthesis_fluxfix147882.val	3.71219658375786	0.64728798321846	0.414264309259815	0.0194186394965538	0.0906203176505843	0.122984716811507	0.597208247382022
ATP-Synthesis_fluxfix151941.val	4.02047350620068	0.487034949267193	0.00487034949267193	0.112018038331454	0.0243517474633596	0.345794813979708	0.59720680881864
ATP-Synthesis_fluxfix35663.val	3.7192479529091	0.644583724018793	0.399641940063723	0.0257833393693451	0.00644582485128778	0.212712619734437	0.597205484813946
ATP-Synthesis_fluxfix83526.val	3.72025044058208	0.644199194678237	0.405845642810177	0.0193259636649778	0.135281745654845	0.0837458425482373	0.597202689346642
ATP-Synthesis_fluxfix156857.val	4.03448267712434	0.477453906887237	0	0.105039733467512	0.238726953443619	0.133687219976106	0.597202277035007
ATP-Synthesis_fluxfix92615.val	3.85589180134114	0.583783798378387	0.216000133488082	0.0642161916856064	0.0116756928155781	0.291891780389121	0.597201894758648
ATP-Synthesis_fluxfix99590.val	3.93586794600754	0.540269805186261	0.118859528298698	0.0810405658655619	0.135067213577509	0.205302497444493	0.597200154242945
ATP-Synthesis_fluxfix24896.val	3.98976045091592	0.507280413339596	0.0507280413339596	0.0963832785345232	0.147111319868483	0.21305777360263	0.597197279152999
ATP-Synthesis_fluxfix121432.val	4.00952154408123	0.49439262333394	0.029663551467326	0.0988784060125822	0.212588884394342	0.15326178145969	0.597194585343078
ATP-Synthesis_fluxfix23160.val	3.84216562947208	0.590648176022959	0.24216579091594	0.0531582970955396	0.14766204400574	0.14766204400574	0.597194199400635
ATP-Synthesis_fluxfix82225.val	3.90780331635363	0.556270661446654	0.155755853737639	0.0723152623084334	0.144630368861013	0.183569176539569	0.597189443471817
ATP-Synthesis_fluxfix157044.val	4.0270776711182	0.482574001293672	0	0.110991920404816	0.0820374581288118	0.289544622760043	0.597189223889255
ATP-Synthesis_fluxfix68880.val	3.65779557488432	0.666872542160333	0.486816960645213	0.0066687108170945	0.0466810730830536	0.126705797614972	0.597185024182098
ATP-Synthesis_fluxfix70209.val	3.82637105511658	0.598338286533816	0.257285396315338	0.0538503480195928	0.0478671761282795	0.239335366070606	0.597181503187494
ATP-Synthesis_fluxfix117147.val	3.70508574288094	0.650015104327909	0.429009944831862	0.0130002883582399	0.175504107341212	0.0325007637965943	0.597180670458729
ATP-Synthesis_fluxfix105467.val	3.99146957943245	0.506209919611387	0.0607451905963472	0.0860558891621271	0.354346742661391	0.00506209719152259	0.597180597552869
ATP-Synthesis_fluxfix56957.val	3.82042864774711	0.601168863331801	0.276537682663382	0.0420818453216174	0.240467490025184	0.0420818453216174	0.597179814500312
ATP-Synthesis_fluxfix132998.val	3.9020979681738	0.55944046255798	0.173426508534246	0.0615384888617833	0.318881055507003	0.00559440965494855	0.59717794911568
ATP-Synthesis_fluxfix163332.val	3.67385177759258	0.661359437104287	0.469565268431007	0.00661359202321653	0.132271840464331	0.0529087361857322	0.597174610376303
ATP-Synthesis_fluxfix28816.val	3.70406494810307	0.650406440007516	0.422764388931792	0.0195121830538801	0.0455283425728426	0.162601525449001	0.597174351519453
ATP-Synthesis_fluxfix111730.val	3.78154751271872	0.618910790244667	0.321833598053883	0.0371347697114474	0.123782029315495	0.136160393163843	0.597173418309887
ATP-Synthesis_fluxfix772.val	3.72723499256466	0.6415206788984	0.39132748577261	0.025660830286556	0.0513218171041063	0.17321054573513	0.597165699645551
ATP-Synthesis_fluxfix91502.val	3.86459218491319	0.57939935347843	0.214377737205468	0.0579398710345219	0.179613814584755	0.127467930653685	0.597165493935441
ATP-Synthesis_fluxfix82084.val	3.91624098437688	0.551583396030075	0.154443375599361	0.0661899519239937	0.308886751198722	0.0220633173079978	0.597165318461037
ATP-Synthesis_fluxfix159179.val	3.87234954789267	0.575386053702617	0.207139037331873	0.057538667511973	0.230154255769817	0.0805540930889547	0.597164987679805
ATP-Synthesis_fluxfix144385.val	4.02205225214107	0.486048359429881	0.0145814653643618	0.102070257550533	0.223581982871368	0.145814653643618	0.597159093910903
ATP-Synthesis_fluxfix35330.val	3.72822796575708	0.641139769159476	0.397506687884397	0.019234195857331	0.179519187835536	0.044879697582212	0.5971580903821
ATP-Synthesis_fluxfix171775.val	4.01535316829434	0.490574608221668	0.0196229843288667	0.10302066772655	0.166795366795367	0.201135589370883	0.59715281859268
ATP-Synthesis_fluxfix113600.val	3.97650455879216	0.515758564348071	0.0670485932506713	0.0928368231867444	0.139254564294184	0.216618583616472	0.597151133777904
ATP-Synthesis_fluxfix36071.val	3.95771486640157	0.527343763698571	0.100195275024619	0.079101564554786	0.29531254774931	0.0527343763698573	0.597150658997233
ATP-Synthesis_fluxfix17272.val	3.97827041702892	0.514652638639666	0.0771978954099604	0.0823446790969424	0.349963535198835	0.00514652893392721	0.597149661512731
ATP-Synthesis_fluxfix95036.val	3.67279408171225	0.661764746983134	0.4632353321529	0.0132352819690734	0	0.18529413286116	0.597149041370176
ATP-Synthesis_fluxfix38377.val	3.94953179591221	0.532281812334712	0.101133599967075	0.085165110200274	0.133070579500678	0.212912522666685	0.597143923623566
ATP-Synthesis_fluxfix136672.val	3.97116077865898	0.519105984138429	0.0830569574621486	0.0830569574621486	0.295890410958904	0.0571016582552272	0.597142138995983
ATP-Synthesis_fluxfix77303.val	4.02862876254181	0.481605351170569	0.00963210702341136	0.101137123745819	0.27933110367893	0.091505016722408	0.597135791443396
ATP-Synthesis_fluxfix72485.val	3.8867507344339	0.567823931608079	0.187381590124859	0.0624604675810895	0.215773648660577	0.102208225241555	0.597135743768318
ATP-Synthesis_fluxfix87933.val	3.96936384101493	0.520232191287489	0.0728324776472575	0.0936414448358553	0.0832373254039446	0.270520943400432	0.597134308456859
ATP-Synthesis_fluxfix59363.val	3.94311248989574	0.536113120041449	0.112583725936936	0.0804169792645899	0.187639918507312	0.155472496332611	0.597134126432202
ATP-Synthesis_fluxfix12093.val	3.78247421224307	0.618556716127114	0.327835068726753	0.0309278292496542	0.247422699564247	0.012371118586459	0.597133591995222
ATP-Synthesis_fluxfix103407.val	3.98352268790356	0.511363856598575	0.0613636137009382	0.0920454205514073	0.19431831459835	0.163636507747881	0.597132460832447
ATP-Synthesis_fluxfix50418.val	4.00258773740861	0.499075970268095	0.0349353283993651	0.099815124182962	0.154713547289576	0.209611970396191	0.597128852144792
ATP-Synthesis_fluxfix7645.val	3.92925165261796	0.544217596478769	0.130612338093762	0.0761904870172484	0.190475891012276	0.146938880355482	0.597127873340517
ATP-Synthesis_fluxfix130388.val	3.95586004388821	0.528505018344235	0.0898458522200616	0.0898458522200616	0.0792757572439278	0.269537556660183	0.597125937869618
ATP-Synthesis_fluxfix12988.val	3.85672612239176	0.583468339044212	0.221717964402441	0.0583468560762177	0.1283629503369	0.175040568228653	0.597124590204362
ATP-Synthesis_fluxfix161366.val	3.87999991370369	0.571428764021218	0.200000057407424	0.0571428164021047	0.280000080370393	0.0342858098412973	0.597124317792697
ATP-Synthesis_fluxfix33493.val	3.92178770949721	0.548501777552056	0.137125444388014	0.0767902488572879	0.137125444388014	0.19746063991874	0.597123597811262
ATP-Synthesis_fluxfix86581.val	3.8430171675406	0.590325542998283	0.247936559462418	0.0472259641001637	0.265646667904819	0.029516351530882	0.597122948594132
ATP-Synthesis_fluxfix44198.val	3.99655327962088	0.503027610307993	0.0452724894549683	0.095575205213278	0.201210863033239	0.160969052606507	0.597118799261777
ATP-Synthesis_fluxfix127415.val	3.82724245207004	0.598006748252258	0.263123000805754	0.0478404977605005	0.167442005284752	0.119601244401251	0.597118192644166
ATP-Synthesis_fluxfix132815.val	3.89341698191151	0.564263249588764	0.174921577635849	0.0677116179381041	0.15235109663034	0.169278957384472	0.597117342537094
ATP-Synthesis_fluxfix167119.val	4.00852819807427	0.495185694635489	0.0247592847317743	0.103988995873453	0.108940852819807	0.257496561210455	0.597114784235451
ATP-Synthesis_fluxfix62775.val	3.69688529102245	0.653159935513682	0.437617336654891	0.0130631838312842	0.130631838312842	0.0718475767146635	0.597111739673406
ATP-Synthesis_fluxfix122349.val	4.01695381925743	0.489573689923506	0.0293744155205274	0.0930190803963881	0.367180194006591	0	0.597110038257515
ATP-Synthesis_fluxfix116882.val	3.69585471627067	0.653555285600105	0.431346492809533	0.019606639157411	0	0.20260215363316	0.597100191457076
ATP-Synthesis_fluxfix130523.val	3.96392728636596	0.523636144597517	0.0890182496231125	0.0837818401072825	0.240872701290188	0.109963353576935	0.597098957358741
ATP-Synthesis_fluxfix44286.val	4.00424256473878	0.498040116870342	0.044823610966567	0.0896472219331341	0.358588887732536	0.00498039623810624	0.597098677988865
ATP-Synthesis_fluxfix43333.val	3.9887084621	0.508115958638489	0.0457304449662487	0.101623109412897	0.0406492894956036	0.32011311476374	0.597097957839361
ATP-Synthesis_fluxfix108056.val	3.93660004492934	0.539999823015013	0.124199990343451	0.0756000373220972	0.242999765106767	0.0972000302426976	0.597095041538965
ATP-Synthesis_fluxfix28269.val	3.64256385718579	0.672059827638005	0.510765264698777	0	0.0940885801754266	0.0672059827638005	0.597092327696449
ATP-Synthesis_fluxfix139048.val	3.90857141551902	0.555984826370394	0.161235452923152	0.0667181017714297	0.255753287781233	0.0722779838945788	0.597092055926834
ATP-Synthesis_fluxfix78481.val	4.02109533468559	0.486815415821501	0.00973630831643002	0.10709939148073	0.121703853955375	0.248275862068965	0.597090229185041
ATP-Synthesis_fluxfix75431.val	3.7351463495657	0.63848651258812	0.383091899891034	0.0255394727624657	0.0957729749727586	0.134082164961862	0.597087644461839
ATP-Synthesis_fluxfix74124.val	3.75829932025639	0.629004011825247	0.352242362157633	0.0314502058748976	0.106930566122555	0.138380877670161	0.597086708230875
ATP-Synthesis_fluxfix150487.val	4.03508616880247	0.477242598320814	0.00477242598320813	0.100220945647371	0.33406981882457	0.038179407865665	0.597085674455411
ATP-Synthesis_fluxfix13455.val	3.86541557986258	0.57908896198493	0.220053416499834	0.0521178912706535	0.295335890818591	0.0115817633958526	0.597084231093664
ATP-Synthesis_fluxfix118199.val	3.99042236788716	0.507042811268163	0.0557747036620276	0.0912674940843954	0.248451206197684	0.111549407324055	0.597082507890076
ATP-Synthesis_fluxfix15255.val	3.96209915734092	0.524781174876076	0.0787172195258821	0.0944606634310586	0.0262390469362209	0.325364244982914	0.597082120626995
ATP-Synthesis_fluxfix30591.val	3.91420534429306	0.552853748494104	0.143741931485888	0.077399567911754	0.0829280263386327	0.24878422275783	0.597079897974513
ATP-Synthesis_fluxfix51289.val	4.0101579431339	0.494165818678842	0.0345915934708815	0.0938916162420791	0.311324341237935	0.0543582677279473	0.597078770107544
ATP-Synthesis_fluxfix145623.val	4.01437660281786	0.491356155416319	0.0147406728699513	0.1080982185774	0.063876199967546	0.304641064001422	0.597077887690433
ATP-Synthesis_fluxfix419.val	3.73612992178231	0.638109262581339	0.389246783686263	0.0191432735957256	0.223338127075668	0.00638107822368239	0.597075249327723
ATP-Synthesis_fluxfix151745.val	4.02769093345243	0.482358195623046	0.00482358195623046	0.10611880303707	0.178472532380527	0.192943278249219	0.597072645223277
ATP-Synthesis_fluxfix139201.val	3.89999998193148	0.560747974262473	0.162616717396056	0.0728971716074344	0.0897195457886217	0.235514539470361	0.597069229219059
ATP-Synthesis_fluxfix94604.val	3.75925492902989	0.628638012592439	0.35832363958677	0.0251455047374574	0.232596115899482	0.0125727523687287	0.597060417526982
ATP-Synthesis_fluxfix11389.val	3.77330673792077	0.622657419018245	0.330008336377253	0.037359583744596	0.0747188374808556	0.180570661415541	0.597055719826417
ATP-Synthesis_fluxfix96149.val	3.82811319421226	0.59767573267823	0.268953622484046	0.0418373496991282	0.286884760495056	0	0.597054277650208
ATP-Synthesis_fluxfix1974.val	3.85755926532344	0.583153169423089	0.227430052202777	0.0524838057167829	0.244923971818215	0.0583153396853144	0.597047129370868
ATP-Synthesis_fluxfix170263.val	4.02267206477732	0.485829959514169	0.0194331983805668	0.097165991902834	0.320647773279352	0.0485829959514169	0.597042392619275
ATP-Synthesis_fluxfix122900.val	4.00157370222347	0.499884335119391	0.0299930541085526	0.104975689379934	0.0499885234911014	0.314927068139803	0.597042124238876
ATP-Synthesis_fluxfix61576.val	3.93465304073166	0.541217417856966	0.113655747538003	0.0865948823279426	0.0216486921680487	0.319318095822971	0.5970403999426
ATP-Synthesis_fluxfix1478.val	3.84874853814919	0.587595340109061	0.229162233058225	0.0587594881784595	0.0763873346319975	0.223286284240379	0.597039539859471
ATP-Synthesis_fluxfix89839.val	3.97718402365628	0.515512409941987	0.0721717085231948	0.0876373839426303	0.242290529551559	0.113412787924604	0.59703830473403
ATP-Synthesis_fluxfix103382.val	3.97541240760835	0.516623273164493	0.0619948175776662	0.0981582545152462	0.0309974087888332	0.325472792282748	0.597037302522306
ATP-Synthesis_fluxfix165573.val	4.01598183881951	0.490351872871736	0.0245175936435869	0.0980703745743474	0.264790011350737	0.102973893303065	0.597036474361782
ATP-Synthesis_fluxfix3097.val	3.95024630541872	0.532019704433498	0.1064039408867	0.0798029556650247	0.239408866995073	0.1064039408867	0.597035795144199
ATP-Synthesis_fluxfix173014.val	4.00753157290471	0.49598163030999	0.0198392652123995	0.109115958668197	0.00495981630309988	0.362066590126292	0.597033586530445
ATP-Synthesis_fluxfix156846.val	4.03416691576318	0.477981587953791	0	0.105156054505888	0.23421092551933	0.138614607928572	0.597027859288264
ATP-Synthesis_fluxfix86251.val	3.83398524270104	0.594877176697661	0.24984845418877	0.053539025854295	0.0951802683201207	0.196309428334476	0.597027649159477
ATP-Synthesis_fluxfix100959.val	3.94383531980107	0.535847090883929	0.11788634820583	0.0750186280896545	0.294715870514574	0.0482262440738711	0.597027506057611
ATP-Synthesis_fluxfix118155.val	3.98245188621941	0.512212624301858	0.0563434450166492	0.0973203422739077	0.0870759771009806	0.27147285991032	0.59702662526238
ATP-Synthesis_fluxfix64421.val	3.99552134359692	0.503848845346398	0.0403079076277117	0.100769769069279	0.0957312806158153	0.267039888033591	0.597026141579847
ATP-Synthesis_fluxfix141751.val	3.89420365535249	0.56396866840731	0.180469973890339	0.0620365535248042	0.265065274151436	0.056396866840731	0.59702516862627
ATP-Synthesis_fluxfix33963.val	3.9299924452279	0.543943591035005	0.135985897758751	0.0707126668345504	0.299168975069253	0.0380760513724503	0.597024559457222
ATP-Synthesis_fluxfix17145.val	3.97005276694712	0.519981166552193	0.0779972529800819	0.0883966267199161	0.187193407152197	0.166393879699998	0.597022883784204
ATP-Synthesis_fluxfix31005.val	3.92253806681516	0.54822342984358	0.142538048997916	0.0712690244989582	0.246700579064123	0.0877157772825826	0.597022355796308
ATP-Synthesis_fluxfix55690.val	3.77424376363238	0.622299149429107	0.33604140493099	0.0311149473902132	0.199135784272271	0.0560070128356335	0.597020568578838
ATP-Synthesis_fluxfix151942.val	4.02013544018059	0.487584650112866	0.00487584650112866	0.112144469525959	0.0195033860045147	0.351060948081264	0.597020377893323
ATP-Synthesis_fluxfix115626.val	3.98419296367239	0.511122012950244	0.0664458676636599	0.0868905966850913	0.296450896416126	0.0613346521853681	0.597018677157671
ATP-Synthesis_fluxfix41892.val	3.95656644442707	0.52824617230391	0.0950844232143232	0.0845194978665565	0.184885955874858	0.163756295348172	0.597016813407928
ATP-Synthesis_fluxfix65277.val	4.00323325635104	0.498845265588914	0.0399076212471132	0.0947806004618938	0.254411085450347	0.109745958429561	0.59701335701944
ATP-Synthesis_fluxfix157046.val	4.02675024327486	0.483113118156346	0	0.111116121625114	0.0772981522407539	0.294698844290479	0.597008586982189
ATP-Synthesis_fluxfix24943.val	3.99720670391062	0.502793296089387	0.0502793296089385	0.0905027932960896	0.301675977653632	0.0603351955307264	0.597003778762379
ATP-Synthesis_fluxfix164441.val	3.68860527731469	0.656335342334438	0.446308164894635	0.013126726484248	0.0853234097318967	0.111577041223659	0.597002313116055
ATP-Synthesis_fluxfix41776.val	3.94835837611797	0.533201829184274	0.0959763215750638	0.0906442610536396	0.0213280501330538	0.325253196422517	0.597000202067481
ATP-Synthesis_fluxfix121440.val	4.0091658560222	0.494958897977972	0.0296975457576966	0.0989917202005029	0.207882820303877	0.158386811715896	0.596998754986903
ATP-Synthesis_fluxfix48932.val	3.90650163905812	0.557275351735454	0.150464332931426	0.07801861544727	0.0278637374939062	0.300928665862851	0.596994092009057
ATP-Synthesis_fluxfix165323.val	3.74200765401303	0.635855117132329	0.368796017355417	0.0317927613885567	0.0127171193072634	0.222549219081092	0.596988412899718
ATP-Synthesis_fluxfix39503.val	3.9646231721288	0.523382822024827	0.0942088563380154	0.0785073488787274	0.345432787268911	0.00523382953917224	0.596987913013301
ATP-Synthesis_fluxfix24873.val	3.98937220785328	0.507876792852104	0.0507876792852104	0.0964965906418999	0.142205501998589	0.218387020926405	0.596983782368111
ATP-Synthesis_fluxfix5359.val	3.94191944306315	0.53704624564893	0.107409249129786	0.085927399303829	0.0751864743908503	0.268523122824465	0.596982876986309
ATP-Synthesis_fluxfix49339.val	3.91496538322768	0.552571412262692	0.149194148528135	0.071834147827475	0.193400374737021	0.138142741170062	0.596980670441608
ATP-Synthesis_fluxfix72313.val	3.87780421824886	0.572792267530864	0.189021637306822	0.0687350721037038	0.045823381402469	0.269212176717868	0.596977879582511
ATP-Synthesis_fluxfix58707.val	3.80316039910654	0.609480624407898	0.28645586310739	0.0487585118270981	0.0182844204509721	0.255981829022437	0.596977457453182
ATP-Synthesis_fluxfix98285.val	3.90077841596584	0.560456637072555	0.168137007935467	0.067254803174187	0.201764409522561	0.12330041644034	0.596975088704974
ATP-Synthesis_fluxfix144407.val	4.02171668324361	0.486595779953329	0.0145978879964879	0.102185215975415	0.218968319947317	0.150844356034108	0.596973885167797
ATP-Synthesis_fluxfix175689.val	3.74298319077265	0.635480933974361	0.374933895769356	0.0254192433579166	0.139805725988373	0.0953220688587137	0.596971957049953
ATP-Synthesis_fluxfix136525.val	3.96279747450219	0.524526469159787	0.0839242350655657	0.0891694997571637	0.131131617289946	0.220301117047111	0.59697158026761
ATP-Synthesis_fluxfix105444.val	3.99108414537665	0.506803894760315	0.0608164406120039	0.0861568269218076	0.349694533519023	0.0101360937074809	0.596968536052803
ATP-Synthesis_fluxfix110667.val	3.84959216965742	0.587275693311581	0.234910277324632	0.0528548123980425	0.193800978792822	0.105709624796085	0.596965618790656
ATP-Synthesis_fluxfix171797.val	4.01500682128241	0.491132332878581	0.0196452933151433	0.103137789904502	0.162073669849932	0.206275579809004	0.596961839269204
ATP-Synthesis_fluxfix70550.val	3.83484743794175	0.594549649503521	0.25565628281588	0.0475640844490462	0.214037740880001	0.0772915413585938	0.596960590097726
ATP-Synthesis_fluxfix106794.val	3.9280161258604	0.545179444850146	0.12539115946349	0.0817768540319422	0.0763250972007887	0.261686334153925	0.596959467656949
ATP-Synthesis_fluxfix77275.val	4.02830357142858	0.482142857142858	0.00964285714285713	0.10125	0.274821428571429	0.0964285714285713	0.596956040870433
ATP-Synthesis_fluxfix148328.val	3.66535389306383	0.664615335290701	0.478523037581121	0.00664615861666043	0.086400205573497	0.0930459335194236	0.59695235954098
ATP-Synthesis_fluxfix6403.val	3.92052912775041	0.549478523554255	0.131874835103034	0.0824217719393967	0.0219791831421174	0.313202733369706	0.596946026843408
ATP-Synthesis_fluxfix57198.val	3.81105185662472	0.605890653511293	0.278709706189388	0.0484712411325152	0.0666478520410684	0.21206185414832	0.59693985598734
ATP-Synthesis_fluxfix99580.val	3.93538687115016	0.54094694259079	0.119008236923714	0.0811419580828526	0.129827275742449	0.210969471841775	0.596935513621999
ATP-Synthesis_fluxfix60668.val	3.95096014986569	0.531757766731754	0.111669078529201	0.074446089575827	0.345642598626726	0	0.596927671943605
ATP-Synthesis_fluxfix63797.val	3.79608500570158	0.612766068179305	0.300255421448727	0.0428935887419006	0.091914790124727	0.17770226786395	0.596926856399758
ATP-Synthesis_fluxfix50406.val	4.00222060945219	0.499653215581689	0.0349757355834391	0.0999305731648668	0.1498958597473	0.214851047086084	0.596926641605569
ATP-Synthesis_fluxfix18956.val	3.80406074009627	0.609137312932719	0.292385956989458	0.0426395212656435	0.140101701852767	0.134010132824849	0.596925894411833
ATP-Synthesis_fluxfix17234.val	3.97786279742092	0.51526671677416	0.0772899340906866	0.0824428539965128	0.345228629904847	0.0103052987821135	0.596925371813063
ATP-Synthesis_fluxfix113593.val	3.97609399091854	0.516375032200813	0.0671287340474857	0.0929477877368296	0.134257468094971	0.222041042321527	0.596925358110135
ATP-Synthesis_fluxfix74385.val	3.6502326075154	0.669767502996202	0.502325489107643	0	0.133953631203868	0.0334883826846925	0.596924707207356
ATP-Synthesis_fluxfix162515.val	3.87093683339943	0.576461008527612	0.201761342896597	0.0634107654135999	0.109527557320818	0.201761342896597	0.596921718097272
ATP-Synthesis_fluxfix122357.val	4.01661008341381	0.490128654766714	0.0294077716318363	0.0931247081933873	0.362694869866927	0.00490130507456328	0.596920560273561
ATP-Synthesis_fluxfix167098.val	4.00817075969704	0.495753959146201	0.0247876979573102	0.104108331420702	0.104108331420702	0.262749598347487	0.596917764554286
ATP-Synthesis_fluxfix103440.val	3.98312397467387	0.511969563055989	0.0614363721412674	0.0921545582119011	0.189428609314334	0.168950023388486	0.596913263296805
ATP-Synthesis_fluxfix141527.val	3.88538319726099	0.568870160653148	0.182038451409007	0.0682644192783776	0.096707927311035	0.221859362654727	0.596912563014113
ATP-Synthesis_fluxfix160315.val	3.86315524892828	0.580488388765212	0.208976104162978	0.063853902483623	0.0580489642621837	0.249609417856428	0.596912040542136
ATP-Synthesis_fluxfix136663.val	3.97074109720886	0.519730510105871	0.0831568816169394	0.0831568816169394	0.291049085659288	0.0623676612127046	0.596911358034831
ATP-Synthesis_fluxfix44152.val	3.99617621783693	0.503614020607343	0.0453252663871875	0.0956866231226552	0.196409336593591	0.166192794503909	0.59691119134307
ATP-Synthesis_fluxfix150460.val	4.03477106834772	0.477770404777704	0.00477770404777704	0.100331785003318	0.329661579296616	0.0429993364299934	0.596911139396396
ATP-Synthesis_fluxfix110224.val	3.84065753424657	0.591780821917808	0.236712328767122	0.0591780821917808	0.0236712328767122	0.272219178082192	0.596908629709342
ATP-Synthesis_fluxfix36108.val	3.95727208527732	0.527988319673289	0.100317721550469	0.0791982329033348	0.290393721281005	0.0580786439384793	0.596907213422813
ATP-Synthesis_fluxfix78469.val	4.02075812274369	0.487364620938629	0.00974729241877256	0.107220216606498	0.116967509025271	0.253429602888087	0.596903986705198
ATP-Synthesis_fluxfix98417.val	3.8920700621235	0.565297184375353	0.169589172271523	0.0734885847879361	0.0339178344543048	0.288301592861589	0.596902594750771
ATP-Synthesis_fluxfix87886.val	3.96894116331634	0.520859013697781	0.0729203348380241	0.0937544037045961	0.0781290343555043	0.276055240799656	0.596902058022713
ATP-Synthesis_fluxfix44291.val	4.0038781139609	0.498614976929274	0.044875344333607	0.0897506886672142	0.35401665515995	0.00997228876850284	0.596897833164847
ATP-Synthesis_fluxfix82226.val	3.90727179505159	0.556988394550566	0.155956557088028	0.0724084460641719	0.139246903691945	0.189376487706421	0.59689738006779
ATP-Synthesis_fluxfix38366.val	3.94907477986152	0.532938444480323	0.101258360143359	0.0852701713685236	0.127905510198686	0.218504402769754	0.596892683619729
ATP-Synthesis_fluxfix151771.val	4.02736418511066	0.482897384305835	0.00482897384305835	0.106237424547284	0.173843058350101	0.197987927565393	0.5968919253926
ATP-Synthesis_fluxfix55032.val	3.76496512225978	0.626450284836882	0.33828310848198	0.0375869744665413	0.025058016806005	0.225522185082355	0.596891827915514
ATP-Synthesis_fluxfix21061.val	3.8786110618738	0.572488944587361	0.194646272303106	0.0629737138319517	0.160296849983505	0.154572108468798	0.59689148456515
ATP-Synthesis_fluxfix145619.val	4.01402866563388	0.491915382183242	0.0147574629412435	0.10822134571091	0.0590298517649741	0.309906721766115	0.596885978767719
ATP-Synthesis_fluxfix84739.val	3.78801369863014	0.616438356164383	0.308219178082193	0.0431506849315069	0.0431506849315069	0.221917808219178	0.596885607512777
ATP-Synthesis_fluxfix90903.val	3.64914674879296	0.670183118426056	0.495935453082382	0.00670182374522876	0	0.167545841598446	0.596884955843905
ATP-Synthesis_fluxfix58475.val	3.81194270372128	0.605550975092294	0.284609035137817	0.042388531257286	0.187720719741991	0.0908326889551996	0.596884380089837
ATP-Synthesis_fluxfix43326.val	3.98831834668424	0.508714277591208	0.045784297802812	0.101742782263365	0.0356100195764755	0.325577177948555	0.596883224329849
ATP-Synthesis_fluxfix51268.val	4.00980310121514	0.494731754591646	0.0346312089689316	0.0939991441922812	0.306733466207083	0.0593679352233496	0.596883063668597
ATP-Synthesis_fluxfix82094.val	3.91572481170542	0.552288830556085	0.154640724100609	0.0662745297685219	0.303759227943585	0.0276143487433697	0.596881618016795
ATP-Synthesis_fluxfix130417.val	3.95541404969526	0.529152173940385	0.0899559298403384	0.0899559298403384	0.0740813169454842	0.275158997314224	0.596880798763999
ATP-Synthesis_fluxfix133044.val	3.90155607495043	0.560165727218093	0.173651448197566	0.061618306226976	0.313692658596492	0.011203314197059	0.596880681592952
ATP-Synthesis_fluxfix84243.val	3.79699461298553	0.61241848596541	0.306209242982705	0.0367451091579247	0.214346470087894	0.0551176637368869	0.596879415984009
ATP-Synthesis_fluxfix59313.val	3.9426441811019	0.536779277666423	0.112723619001808	0.0805169029223254	0.182505175344877	0.161033580397413	0.596876673772235
ATP-Synthesis_fluxfix63304.val	3.80496055188671	0.608793663243928	0.29830889886754	0.0365276263574315	0.261781272510109	0.0121758655088472	0.596874263465808
ATP-Synthesis_fluxfix94785.val	3.68129389630314	0.659139532654476	0.46139755289477	0.00659138702138883	0.171376431674152	0.0197741610641665	0.596872932364739
ATP-Synthesis_fluxfix118180.val	3.9900350808581	0.507638637819631	0.055840244576135	0.0913747426146043	0.243666724842207	0.116756925786686	0.596869265901145
ATP-Synthesis_fluxfix96405.val	3.81885119020953	0.602342223027018	0.27105402746756	0.0481874428951281	0.114444973585409	0.168655779078921	0.596863108170581
ATP-Synthesis_fluxfix176664.val	3.76591306961874	0.626086976982985	0.344347783966735	0.0313043471274103	0.15026097640286	0.100173869485979	0.596861939257024
ATP-Synthesis_fluxfix130541.val	3.96349507848356	0.524272111173531	0.0891262125538698	0.0838834522266009	0.235922432202847	0.115340014190214	0.596860980680556
ATP-Synthesis_fluxfix92606.val	3.85526375586076	0.58457410421036	0.216292314737522	0.0643030562945209	0.00584573239041098	0.298133000787905	0.596859114265693
ATP-Synthesis_fluxfix170222.val	4.02233731141635	0.48637694213015	0.019455077685206	0.0972753884260301	0.316145012384598	0.0535014636343165	0.596857350456806
ATP-Synthesis_fluxfix7616.val	3.92875873953131	0.544904683964483	0.130776925370549	0.0762864962071785	0.185267746864696	0.152573515522059	0.596856555337135
ATP-Synthesis_fluxfix156826.val	4.03385015599814	0.478511634943274	0	0.1052724333606	0.229685500554825	0.143553701027849	0.596852117233892
ATP-Synthesis_fluxfix43099.val	3.68024424781676	0.659541918728271	0.455084037693516	0.0131908383745654	0.0395725151236961	0.151694527536493	0.596852031437337
ATP-Synthesis_fluxfix165556.val	4.01563636363637	0.49090909090909	0.0245454545454546	0.0981818181818183	0.260181818181817	0.108	0.596845694718691
ATP-Synthesis_fluxfix33469.val	3.9212814645309	0.549199084668193	0.137299771167048	0.076887871853547	0.131807780320366	0.203203661327231	0.596845392200574
ATP-Synthesis_fluxfix9678.val	3.78893322805745	0.616086708858192	0.314204271790362	0.0369651899633206	0.166343511937079	0.0985737351674311	0.596842583851481
ATP-Synthesis_fluxfix15256.val	3.9616638278319	0.52541961814737	0.0788129387814586	0.0945755265377505	0.0210168099460353	0.331014342882126	0.59684254596142
ATP-Synthesis_fluxfix94507.val	3.74978027179034	0.632874348724141	0.360738309871744	0.0316437120251323	0.0569587754371988	0.183533551390066	0.596840344695903
ATP-Synthesis_fluxfix142813.val	4.02891563713491	0.481927860324715	0.0144578199061396	0.0963855142336635	0.371084526184912	0	0.596839463215276
ATP-Synthesis_fluxfix122908.val	4.00120467004265	0.500463998707693	0.0300277798669019	0.105097229534156	0.0450416698003527	0.320297319506282	0.59683848172259
ATP-Synthesis_fluxfix159169.val	3.87175249321695	0.576153274439336	0.207415386213547	0.0576154311516265	0.224699310346722	0.08642314672744	0.596838478971225
ATP-Synthesis_fluxfix23140.val	3.84151142664306	0.591456832184048	0.242497339995034	0.0532310760969901	0.141949697923533	0.153778718168491	0.596838456677611
ATP-Synthesis_fluxfix173015.val	4.0071724137931	0.496551724137932	0.0198620689655173	0.109241379310345	0	0.36744827586207	0.596835453849054
ATP-Synthesis_fluxfix151931.val	4.01979661016949	0.488135593220337	0.0048813559322034	0.112271186440678	0.0146440677966102	0.356338983050847	0.596833112486805
ATP-Synthesis_fluxfix91483.val	3.86398057132784	0.580177487942052	0.214665646925338	0.0580176843945111	0.17405326784918	0.133440888773022	0.596831290213413
ATP-Synthesis_fluxfix108066.val	3.93612020033458	0.540675551737997	0.12435546519212	0.0756946742405824	0.237896979131132	0.102728433174162	0.596831255430829
ATP-Synthesis_fluxfix156992.val	4.02642189388627	0.483654131891004	0	0.111240503730373	0.0725481642798523	0.299865463880779	0.596826827287501
ATP-Synthesis_fluxfix72528.val	3.88618046550066	0.568570711016661	0.187628460346567	0.062542757572702	0.210370906025174	0.108028587072218	0.596823557022264
ATP-Synthesis_fluxfix165387.val	3.75074668430592	0.632503602581829	0.366852181210507	0.0253001441032732	0.183426090605253	0.0569251866627967	0.596819383950865
ATP-Synthesis_fluxfix10914.val	3.62598056172624	0.677753427900229	0.528647583892089	0	0.00677752634928853	0.142328317658851	0.596817456895845
ATP-Synthesis_fluxfix64422.val	3.9951424567959	0.504437178888368	0.0403549743110695	0.100887435777674	0.0907986921999065	0.272396076599719	0.596817330457845
ATP-Synthesis_fluxfix89838.val	3.97677443915631	0.516128326081335	0.0722579367482122	0.0877420900139865	0.237418625352969	0.118709673966168	0.596812805872124
ATP-Synthesis_fluxfix65310.val	4.00286705202311	0.499421965317919	0.0399537572254335	0.0948901734104047	0.24971098265896	0.114867052023121	0.596811379131473
ATP-Synthesis_fluxfix132806.val	3.89285906661501	0.565001232782781	0.175150352387102	0.0678001759579902	0.146900352050587	0.175150352387102	0.596811246593544
ATP-Synthesis_fluxfix70202.val	3.82568640738644	0.599168030083461	0.257642296735079	0.0539250479912453	0.0419418471278002	0.245658838229337	0.596810911662233
ATP-Synthesis_fluxfix103397.val	3.97499985172393	0.517241723424986	0.0620690539834794	0.0982757952436622	0.0258621265161344	0.331034747681709	0.596810224422799
ATP-Synthesis_fluxfix118157.val	3.98205115207456	0.512820940317356	0.0564102977938794	0.0974358150704341	0.0820515986560874	0.276923228796955	0.596805793060188
ATP-Synthesis_fluxfix161340.val	3.87941715047949	0.572185695715117	0.200264913394326	0.0572184894655465	0.274649310176381	0.0400529826788653	0.596804998014272
ATP-Synthesis_fluxfix56950.val	3.81973248233855	0.602006607460776	0.276923044970417	0.0421404874453284	0.23478255752509	0.0481605175199402	0.596803602860358
ATP-Synthesis_fluxfix121412.val	4.00880930568594	0.495526653370764	0.0297316110948903	0.0991052712109305	0.203165910043046	0.163523861021896	0.596801945923121
ATP-Synthesis_fluxfix139015.val	3.90804119841691	0.556700817056916	0.161443417763133	0.0668041561664602	0.250514980211409	0.0779382629159126	0.596801137382279
ATP-Synthesis_fluxfix115600.val	3.98379517087111	0.511727559740445	0.0665245628088888	0.0869935055395558	0.29168492858311	0.0665245628088888	0.596799520124514
ATP-Synthesis_fluxfix24982.val	3.99683057562339	0.503379165695641	0.0503379165695641	0.0906082498252154	0.296993707760428	0.0654392915404334	0.596796411225593
ATP-Synthesis_fluxfix30634.val	3.91368538048026	0.55356208055943	0.143926135188406	0.0774987546058196	0.0774987546058196	0.254638436159385	0.596794187217877
ATP-Synthesis_fluxfix17146.val	3.96963102027523	0.520607833391443	0.0780912530999696	0.0885031598757886	0.182212663595752	0.171800756819933	0.596790697254116
ATP-Synthesis_fluxfix144418.val	4.02138011651275	0.487145336069731	0.0146143308534302	0.102300315974012	0.214344006328005	0.155886682914284	0.596787421522286
ATP-Synthesis_fluxfix3107.val	3.94979038224414	0.532675709001231	0.106535141800246	0.0799013563501848	0.234377311960542	0.111861898890259	0.59678490661348
ATP-Synthesis_fluxfix13018.val	3.85609958748987	0.584257425794476	0.222017817361545	0.0584257647812292	0.122694150444145	0.181119693207557	0.596782647808946
ATP-Synthesis_fluxfix77263.val	4.02797765363128	0.48268156424581	0.0096536312849162	0.10136312849162	0.270301675977653	0.10136312849162	0.596775495162906
ATP-Synthesis_fluxfix61569.val	3.9341696546449	0.541896380488934	0.113798305905694	0.0867034982610776	0.0162568845867697	0.325137691735393	0.59677444651183
ATP-Synthesis_fluxfix41840.val	3.95612143254248	0.52889339008227	0.0952007511903428	0.0846229005248327	0.179823746915927	0.169245991451168	0.596771605511943
ATP-Synthesis_fluxfix100915.val	3.94336814855242	0.536512780063922	0.118032695942021	0.0751117585204483	0.289717153824487	0.0536511717769658	0.596770299035866
ATP-Synthesis_fluxfix171827.val	4.01465968586388	0.491691327111313	0.0196676530844526	0.103255178693376	0.15734122467562	0.211427270657865	0.596769999263099
ATP-Synthesis_fluxfix139187.val	3.89945413224114	0.561476518305659	0.162828136575356	0.0729919457514544	0.0842213881903739	0.241435047788475	0.596769643948786
ATP-Synthesis_fluxfix24859.val	3.98898305084746	0.508474576271187	0.0508474576271187	0.0966101694915253	0.13728813559322	0.223728813559322	0.596769295560483
ATP-Synthesis_fluxfix86594.val	3.842364474673	0.59113320618313	0.248275882045185	0.0472905969084389	0.260098779548178	0.0354679476813292	0.596767905834031
ATP-Synthesis_fluxfix111752.val	3.78077502336043	0.619798882996324	0.322295238672755	0.0371880361142557	0.117761845782444	0.142553762426869	0.596762445446504
ATP-Synthesis_fluxfix105492.val	3.99069781208495	0.50739923933022	0.0608878600093384	0.0862580046394293	0.345031409679117	0.0152219650023346	0.596755506203901
ATP-Synthesis_fluxfix33940.val	3.92950075642966	0.544629349470499	0.136157337367625	0.0708018154311648	0.29409984871407	0.04357034795764	0.596754066474961
ATP-Synthesis_fluxfix13500.val	3.86480534086961	0.579865883317546	0.22034899776064	0.0521878973276255	0.289933007763473	0.0173959804658084	0.59675089185078
ATP-Synthesis_fluxfix39467.val	3.96419211640891	0.524017482992319	0.0943231733491062	0.0786026130165307	0.34061135451269	0.0104803421139925	0.596750661775239
ATP-Synthesis_fluxfix127400.val	3.82655937266495	0.598835728134071	0.263487751997522	0.0479068160926852	0.161685570184751	0.125755589859113	0.596748136214878
ATP-Synthesis_fluxfix41768.val	3.94789916168268	0.533860468778814	0.0960949631780562	0.0907563114037361	0.0160158592279971	0.330993334969024	0.596747562187313
ATP-Synthesis_fluxfix29086.val	3.71229748011597	0.647870420963485	0.421115866271756	0.0129573983124889	0.21379715637924	0	0.596746399719089
ATP-Synthesis_fluxfix35664.val	3.71835023786546	0.645546937558789	0.400239132505102	0.0258218678966124	0	0.219485937157075	0.596746296141538
ATP-Synthesis_fluxfix31021.val	3.92203304051197	0.548920081919202	0.142719141376273	0.0713595706881366	0.241525030142481	0.0933163397123108	0.596744542369412
ATP-Synthesis_fluxfix147855.val	3.71128451380551	0.648259303721489	0.414885954381753	0.0194477791116447	0.0842737094837935	0.129651860744298	0.596744241261373
ATP-Synthesis_fluxfix83501.val	3.71935475785637	0.645161259729437	0.406451744016691	0.0193548255983308	0.129032170655539	0.0903225194588773	0.596744191532583
ATP-Synthesis_fluxfix150513.val	4.03445527015057	0.478299379982286	0.00478299379982286	0.10044286979628	0.325243578387954	0.0478299379982286	0.596735839980707
ATP-Synthesis_fluxfix136514.val	3.96236323851203	0.525164113785559	0.0840262582056893	0.0892778993435449	0.126039387308534	0.225820568927791	0.596732434352617
ATP-Synthesis_fluxfix122345.val	4.01626530390609	0.490686336079981	0.0294411159831661	0.0932302987504123	0.358201225832386	0.00981369551401666	0.596729481107551
ATP-Synthesis_fluxfix90938.val	3.65784914891524	0.667490673734445	0.493943226988728	0	0.173547446745717	0	0.596724036532611
ATP-Synthesis_fluxfix5369.val	3.94144884241971	0.537714712471994	0.107542942494399	0.086034353995519	0.0699029126213593	0.274234503360717	0.596723823586817
ATP-Synthesis_fluxfix50420.val	4.00185265703908	0.500231757211056	0.0350162335096438	0.100046281409744	0.145067353157763	0.220101889133904	0.596723519870119
ATP-Synthesis_fluxfix12087.val	3.7817034523217	0.61944366655207	0.328305152465141	0.0309721767615005	0.241583018136322	0.0185833191891063	0.596723420774739
ATP-Synthesis_fluxfix167075.val	4.0078125	0.496323529411765	0.0248161764705883	0.104227941176471	0.099264705882353	0.268014705882353	0.596719849390588
ATP-Synthesis_fluxfix93448.val	3.63377109321627	0.675422089691466	0.520075088633917	0	0.0472795582401297	0.108067442817419	0.596719720902159
ATP-Synthesis_fluxfix141750.val	3.89364705882354	0.564705882352941	0.180705882352941	0.0621176470588235	0.259764705882354	0.0621176470588235	0.596719575314558
ATP-Synthesis_fluxfix78516.val	4.02042014908515	0.487915066636548	0.00975830133273097	0.107341314660041	0.112220465326406	0.258594985317371	0.596716911400806
ATP-Synthesis_fluxfix768.val	3.7263533703969	0.64247459335259	0.391909612463592	0.025699002545765	0.044973195668647	0.179892782674588	0.596712197635915
ATP-Synthesis_fluxfix117138.val	3.70415906105822	0.650994559480193	0.429656526982817	0.0130198817371603	0.169258462583084	0.0390596881771336	0.596711962496661
ATP-Synthesis_fluxfix151772.val	4.02703670546106	0.483437779767234	0.00483437779767234	0.106356311548791	0.169203222918532	0.203043867502238	0.596710405062836
ATP-Synthesis_fluxfix1943.val	3.85693419273142	0.583941519645204	0.22773742039905	0.0525547367680684	0.239415795317113	0.0642335671609725	0.596705691260272
ATP-Synthesis_fluxfix35319.val	3.72734840145437	0.642092709855175	0.398097511161815	0.0192627840823379	0.173365096550792	0.0513673180602313	0.596705148889368
ATP-Synthesis_fluxfix28801.val	3.70313626017078	0.651387274032697	0.423401738706296	0.0195415991679027	0.0390832406759791	0.169360695482519	0.596704794301981
ATP-Synthesis_fluxfix44157.val	3.99579827589859	0.504201799731697	0.0453781665136694	0.0957983011086727	0.191596602217345	0.17142872989201	0.596702627174321
ATP-Synthesis_fluxfix48935.val	3.90596750870936	0.557995412193702	0.150658627206122	0.0781193607202912	0.0223197743033325	0.306897649963957	0.596700341357574
ATP-Synthesis_fluxfix17257.val	3.97745423717617	0.515881925863648	0.0773822501884221	0.0825413248084843	0.340481900829057	0.0154764500376844	0.596700229722716
ATP-Synthesis_fluxfix113594.val	3.97568235369013	0.516993374122992	0.0672090311015392	0.0930589686438132	0.129248343530748	0.227477030846891	0.596698307341155
ATP-Synthesis_fluxfix44266.val	4.00351282094604	0.499191165475996	0.0449271972552162	0.0898543945104322	0.349433856267675	0.014975717442673	0.596696070922447
ATP-Synthesis_fluxfix49311.val	3.91444663485245	0.553278914898412	0.149385295071748	0.0719261812564402	0.188114926672049	0.143852511898175	0.59669549132118
ATP-Synthesis_fluxfix145625.val	4.01367993492418	0.49247588435522	0.0147742913049479	0.108344753655314	0.0541724506991132	0.315184388695846	0.596693203915592
ATP-Synthesis_fluxfix103464.val	3.9827242800789	0.512577001554903	0.0615092647902943	0.0922638971854413	0.184527794370883	0.174276045208284	0.596692874457885
ATP-Synthesis_fluxfix1475.val	3.84810668143914	0.58839566019794	0.229474357961555	0.0588395201249225	0.070607424149907	0.229474357961555	0.596689662239913
ATP-Synthesis_fluxfix68890.val	3.65677178447721	0.667903666100824	0.487569538758992	0.00667902008364391	0.0400742180157712	0.133580889242417	0.596688684315527
ATP-Synthesis_fluxfix106748.val	3.92752091623393	0.545867691524348	0.125549715943768	0.0818802604459107	0.0709628337965885	0.267474881338081	0.59668724456164
ATP-Synthesis_fluxfix163357.val	3.67286114363916	0.662373669681193	0.4702850397626	0.00662372964253634	0.12585109835071	0.0596138019253469	0.596686738596297
ATP-Synthesis_fluxfix51253.val	4.00944747053381	0.495298948498637	0.0346709125265396	0.0941069111616614	0.302132386320899	0.064388738489538	0.596686483285401
ATP-Synthesis_fluxfix96170.val	3.8274315099608	0.598502945414138	0.269326812917892	0.0418954017102558	0.281295696483966	0.005985034302024	0.596685556184099
ATP-Synthesis_fluxfix136701.val	3.97032040472175	0.520356540592627	0.0832570464948206	0.0832570464948206	0.286196097325945	0.0676463502770418	0.596679491266132
ATP-Synthesis_fluxfix60712.val	3.95050533452361	0.532413072956819	0.111806716251185	0.0745378481030291	0.340744384581438	0.00532412402116519	0.59667717389321
ATP-Synthesis_fluxfix156843.val	4.03353299233073	0.47904166023231	0	0.105389270640379	0.22514942222528	0.148502967366651	0.596676165187573
ATP-Synthesis_fluxfix98287.val	3.9002338385154	0.561184995061459	0.168355313327594	0.0673421253310375	0.196415093399903	0.129072463002926	0.59667560180197
ATP-Synthesis_fluxfix170273.val	4.02200180342652	0.48692515779982	0.0194770063119928	0.097385031559964	0.311632100991884	0.0584310189359783	0.596671482697578
ATP-Synthesis_fluxfix99619.val	3.93490471575589	0.541624558623242	0.119157574484021	0.081243779119546	0.124573286244319	0.216649918775356	0.596670376895734
ATP-Synthesis_fluxfix87916.val	3.96851737457061	0.521487780630962	0.0730083622966972	0.0938675814884863	0.0730083622966972	0.281603474549081	0.596668474810917
ATP-Synthesis_fluxfix43357.val	3.98792731137404	0.509314007383538	0.045838277624681	0.101862737303119	0.0305588670292131	0.331054125426524	0.596667494250824
ATP-Synthesis_fluxfix6380.val	3.92002033947335	0.55017854807875	0.132042745904703	0.0825267161904397	0.0165053432380879	0.31910374274552	0.596665916812401
ATP-Synthesis_fluxfix86237.val	3.83331507311112	0.595697585237543	0.25019292074961	0.0536128402157506	0.0893546502952774	0.202537173976906	0.596663600877735
ATP-Synthesis_fluxfix36063.val	3.95682820913465	0.528634511623771	0.100440459781271	0.079295131545359	0.285462835148946	0.0634360851481951	0.596662580539879
ATP-Synthesis_fluxfix142781.val	4.02859064915659	0.482465592477624	0.0144739809456514	0.0964932545509459	0.36667370149047	0.00482465549055681	0.596659333905873
ATP-Synthesis_fluxfix74130.val	3.75748028219002	0.629921187552747	0.3527559807335	0.031496064668977	0.100787322279291	0.144881819870979	0.596656443366632
ATP-Synthesis_fluxfix72304.val	3.87721706063541	0.573553472554397	0.18927239799611	0.0688262577177134	0.0401486503353327	0.275306166505241	0.596655549267418
ATP-Synthesis_fluxfix118196.val	3.98964688255539	0.508235866331384	0.0559059397058581	0.0914822434970781	0.238870985759412	0.121976697369035	0.596655035843005
ATP-Synthesis_fluxfix165602.val	4.01529010238909	0.491467576791808	0.0245733788395905	0.0982935153583618	0.255563139931741	0.113037542662116	0.596654056107338
ATP-Synthesis_fluxfix151904.val	4.01945701357467	0.48868778280543	0.00488687782805431	0.112398190045249	0.00977375565610859	0.361628959276018	0.596645008630277
ATP-Synthesis_fluxfix157026.val	4.02609280857284	0.48419635819207	0	0.111365164611479	0.067787530238349	0.305043663342242	0.59664426143174
ATP-Synthesis_fluxfix38406.val	3.94861652565463	0.533597286756321	0.101383347616182	0.0853754239443248	0.122727583789817	0.224110931405998	0.596639906063023
ATP-Synthesis_fluxfix75460.val	3.73428065193631	0.639431597328447	0.383658950723889	0.0255772761702242	0.0895202939492572	0.140675076485076	0.596639583076271
ATP-Synthesis_fluxfix11397.val	3.77251762860353	0.623556176703547	0.330484677812322	0.0374135094057774	0.0685911034259142	0.187066886059532	0.596637622969687
ATP-Synthesis_fluxfix62803.val	3.69594177294696	0.654148947964312	0.438279975269159	0.0130829640577671	0.124288311946779	0.0784976966906075	0.596637594666763
ATP-Synthesis_fluxfix122917.val	4.00083522969318	0.501043185341181	0.0300626572583169	0.105219300404109	0.0400834428022316	0.325677784876524	0.596634827928938
ATP-Synthesis_fluxfix130427.val	3.9549668572626	0.529801483825723	0.0900662054159462	0.0900662054159462	0.0688741676788065	0.280794905315024	0.59663416930557
ATP-Synthesis_fluxfix94595.val	3.75843774656322	0.629554116700402	0.358845839342312	0.0251821503141824	0.226639496365978	0.0188866306779288	0.59663086322032
ATP-Synthesis_fluxfix397.val	3.73526624350048	0.639053282809568	0.389822517327093	0.0191715883489017	0.217278105240223	0.0127810718933517	0.596627833092905
ATP-Synthesis_fluxfix130552.val	3.96306192720643	0.524909098549607	0.0892345003514931	0.0839853701028168	0.230960303189748	0.120728924905549	0.596622174485446
ATP-Synthesis_fluxfix59331.val	3.94217470704799	0.537447092844851	0.112863860152815	0.0806170752131138	0.177357655759939	0.166608501718985	0.59661799488225
ATP-Synthesis_fluxfix110648.val	3.84895181050911	0.58807514293493	0.235230057173971	0.0529267628641437	0.188184045739178	0.111734277157637	0.596616344556488
ATP-Synthesis_fluxfix65300.val	4.0025	0.500000000000001	0.04	0.0950000000000001	0.245	0.12	0.596608477685835
ATP-Synthesis_fluxfix64459.val	3.99476268412438	0.505026888005611	0.0404021510404489	0.101005377601122	0.0858545709609539	0.277764788403086	0.596607556655196
ATP-Synthesis_fluxfix82202.val	3.90673901889563	0.557707103604378	0.15615797027027	0.0725019593849024	0.13384971111137	0.195197462837837	0.596604489262951
ATP-Synthesis_fluxfix121451.val	4.0084519118187	0.496095860032644	0.0297657456488096	0.0992190529435463	0.198438403544549	0.16867265789574	0.596604165269142
ATP-Synthesis_fluxfix55687.val	3.77345643335676	0.623196720606295	0.336526274894972	0.0311598427608402	0.193190984734056	0.0623196182164253	0.596603292176613
ATP-Synthesis_fluxfix15248.val	3.96122744105131	0.526059579359318	0.078908897449449	0.0946906769393386	0.0157817794898898	0.336678225480641	0.596601860933327
ATP-Synthesis_fluxfix144392.val	4.02104317143712	0.487694493774641	0.0146308494440887	0.102415946108621	0.209708354336956	0.160939343884976	0.59660092634379
ATP-Synthesis_fluxfix141533.val	3.88481012658227	0.569620253164558	0.182278481012658	0.0683544303797469	0.0911392405063291	0.227848101265824	0.596597969762571
ATP-Synthesis_fluxfix70552.val	3.83417881501905	0.595368909744745	0.256008674711715	0.0476296459040905	0.208379028807625	0.0833515603213152	0.596597356171823
ATP-Synthesis_fluxfix82071.val	3.91520728657644	0.552995481373624	0.154838802913688	0.0663594206035222	0.298617470135251	0.0331797877211624	0.596596981430436
ATP-Synthesis_fluxfix98448.val	3.8915093946689	0.566037588109538	0.169811446244308	0.0735849034353847	0.0283019643112	0.294339274118646	0.59659473290155
ATP-Synthesis_fluxfix77307.val	4.0276510067114	0.483221476510066	0.00966442953020135	0.101476510067114	0.265771812080537	0.106308724832215	0.596594150534912
ATP-Synthesis_fluxfix162517.val	3.87033682096763	0.577231144352189	0.202030961132554	0.0634955026505059	0.103901694877017	0.207802985692111	0.596593082207159
ATP-Synthesis_fluxfix28257.val	3.64150832370308	0.673106984123488	0.51156110330941	0	0.0875040614043845	0.0740418194096941	0.596588518271499
ATP-Synthesis_fluxfix24979.val	3.99645356976201	0.503966402239849	0.0503966402239851	0.0907139524031731	0.292300513299112	0.0705552963135791	0.596588089333507
ATP-Synthesis_fluxfix89856.val	3.97636383859888	0.51674605841529	0.0723443179583683	0.0878469818536672	0.232535617770403	0.124019140832851	0.596586049405605
ATP-Synthesis_fluxfix58721.val	3.80243019439754	0.610341775433918	0.28686055011694	0.0488273948170546	0.0122068343612361	0.262446996138687	0.596584953639625
ATP-Synthesis_fluxfix7648.val	3.92826470400096	0.545592176327399	0.130942237547745	0.0763829282554386	0.180045576628149	0.158221433896066	0.596584792689022
ATP-Synthesis_fluxfix118108.val	3.98164949711895	0.513430432177694	0.0564773418918121	0.0975516183294704	0.0770147624973506	0.282386709459061	0.596584086417957
ATP-Synthesis_fluxfix133052.val	3.90101277297483	0.560892885415978	0.173876969746938	0.0616983300680338	0.308490780955321	0.0168268046456842	0.59658199631731
ATP-Synthesis_fluxfix103398.val	3.97458622997535	0.517861995388634	0.0621434419323738	0.0983935759147852	0.0207144599296439	0.336610517611831	0.596581897674258
ATP-Synthesis_fluxfix115591.val	3.98339649976405	0.512334104864992	0.0666035002359491	0.0870967312235482	0.286907231931396	0.0717266414740983	0.596579588618553
ATP-Synthesis_fluxfix171824.val	4.01431175934367	0.4922515952598	0.019690063810392	0.103372835004558	0.152597994530538	0.216590701914312	0.596577294487559
ATP-Synthesis_fluxfix160326.val	3.86254052760179	0.581269688343531	0.209257221728293	0.0639397996424104	0.0523143054320733	0.255758361540754	0.596575557377446
ATP-Synthesis_fluxfix21044.val	3.87802536962498	0.573248597375238	0.19490455429231	0.0630572755456368	0.154777214845501	0.160509552691792	0.596570195353016
ATP-Synthesis_fluxfix33479.val	3.92077393075356	0.54989816700611	0.137474541751527	0.0769857433808553	0.126476578411405	0.208961303462322	0.596565859705192
ATP-Synthesis_fluxfix108044.val	3.93563914227505	0.541353532934463	0.124511171877303	0.0757894522770266	0.232782351606648	0.108270557173487	0.596565842533266
ATP-Synthesis_fluxfix150468.val	4.03413877189092	0.478829527820882	0.00478829527820882	0.100554200842385	0.320815783639991	0.052671248060297	0.596559772569781
ATP-Synthesis_fluxfix17093.val	3.96920822242737	0.521236379312935	0.0781854178042313	0.0886098795600696	0.177220540974317	0.177220540974317	0.596557197560114
ATP-Synthesis_fluxfix57201.val	3.81033704603762	0.606741618505243	0.279101150094434	0.0485393183163735	0.0606740781201793	0.218427071974256	0.596554417064981
ATP-Synthesis_fluxfix24852.val	3.98859297666746	0.509073768559982	0.0509073768559982	0.0967240160263964	0.132359179825595	0.229083195851992	0.596553814113388
ATP-Synthesis_fluxfix110206.val	3.84000000000001	0.592592592592591	0.237037037037037	0.0592592592592591	0.0177777777777777	0.278518518518518	0.596550660857519
ATP-Synthesis_fluxfix165316.val	3.74115567182123	0.636792515286906	0.369339579827735	0.0318396202242516	0.00636793143164191	0.229245383803278	0.596545181115678
ATP-Synthesis_fluxfix105452.val	3.99031060948955	0.507995689633824	0.0609594851944382	0.0863594738904047	0.340356922470664	0.0203198080783177	0.596541655419155
ATP-Synthesis_fluxfix122380.val	4.01592000303261	0.491243828852975	0.0294746238362537	0.0933364070635497	0.353695486035046	0.0147373119181269	0.596538293093288
ATP-Synthesis_fluxfix18953.val	3.80333219435494	0.609997461461269	0.292798828349222	0.0426997315346521	0.134199365393784	0.140299536183611	0.596534096445575
ATP-Synthesis_fluxfix3085.val	3.94933333333332	0.533333333333332	0.106666666666666	0.0799999999999999	0.229333333333334	0.117333333333333	0.596532825780704
ATP-Synthesis_fluxfix175711.val	3.74213314399927	0.636417108638308	0.37548623903429	0.0254566903533122	0.133647568031953	0.101826611218753	0.596529518283772
ATP-Synthesis_fluxfix78514.val	4.02008141112619	0.488466757123473	0.00976933514246948	0.107462686567164	0.107462686567164	0.263772048846675	0.596528999310726
ATP-Synthesis_fluxfix151711.val	4.02670849204572	0.483979386063185	0.00483979386063185	0.106475464933901	0.164552991261483	0.20811113600717	0.596528080422914
ATP-Synthesis_fluxfix63830.val	3.79534081397463	0.613636467849985	0.300681917355599	0.0429545166676687	0.0859090333353375	0.184091000491378	0.596527989219789
ATP-Synthesis_fluxfix41859.val	3.95567546598665	0.529541198433283	0.095317528192674	0.0847267023176578	0.174748483961475	0.174748483961475	0.596525828580902
ATP-Synthesis_fluxfix164437.val	3.68764464408543	0.657334182509441	0.446987072463384	0.0131466943778786	0.0788802556646858	0.118320160003492	0.596522721906518
ATP-Synthesis_fluxfix167089.val	4.00745341614907	0.496894409937889	0.0248447204968944	0.104347826086957	0.0944099378881988	0.273291925465839	0.596521034505786
ATP-Synthesis_fluxfix50397.val	4.00148382569647	0.500811680805308	0.03505682817342	0.100162266047405	0.14022731269368	0.225365273890803	0.596519454135921
ATP-Synthesis_fluxfix92607.val	3.85463401057947	0.585366559761776	0.216585282741258	0.0643901548031276	0	0.304391122217389	0.596514755490273
ATP-Synthesis_fluxfix100900.val	3.94289982255342	0.537179657125705	0.1181795387492	0.0752052039965957	0.284705145005309	0.0590897693745999	0.596512174029818
ATP-Synthesis_fluxfix39513.val	3.96375997142142	0.524654159076001	0.0944376730835419	0.0786980294237272	0.335778812908918	0.0157396436598147	0.596512003059405
ATP-Synthesis_fluxfix159182.val	3.87115397174542	0.576923288165437	0.207692068047614	0.05769228727813	0.219231439348339	0.0923074934913536	0.59650986842088
ATP-Synthesis_fluxfix72514.val	3.88560877168319	0.569320250080892	0.187875622406496	0.0626251448436245	0.20495539523947	0.113864087591303	0.596509310784819
ATP-Synthesis_fluxfix139031.val	3.90750965649851	0.557419265148103	0.161651674184854	0.0668903312159734	0.245264386140228	0.0836128736070481	0.596508396724079
ATP-Synthesis_fluxfix61545.val	3.93368505433879	0.542577053602637	0.11394122102204	0.0868123860027973	0.0108515454018191	0.330971901175981	0.596507221577843
ATP-Synthesis_fluxfix30589.val	3.91316408023082	0.554272167638688	0.144110832759258	0.0775982072292159	0.0720554163796293	0.260507711270585	0.596507159370214
ATP-Synthesis_fluxfix132807.val	3.89229966781304	0.565741343458024	0.175379677922042	0.0678889471845887	0.141435292019587	0.181037426331807	0.596503575337209
ATP-Synthesis_fluxfix58460.val	3.81122956057158	0.60640111600871	0.285008467522401	0.0424480211189163	0.181920334802614	0.0970242925647808	0.5964995038442
ATP-Synthesis_fluxfix145582.val	4.01333018628938	0.493038497825749	0.014791143101858	0.108468333443148	0.0493037610357163	0.320475260245026	0.596499156130907
ATP-Synthesis_fluxfix156842.val	4.03321482613683	0.479574059882663	0	0.105506166566786	0.220603898736158	0.153463994579718	0.596498879345667
ATP-Synthesis_fluxfix91506.val	3.86336731273678	0.580957715288629	0.214954331011817	0.0580957070425638	0.168477765377766	0.139429911856484	0.596495540215016
ATP-Synthesis_fluxfix41744.val	3.94743870976036	0.534521252295402	0.0962138350345558	0.090868579215376	0.0106904154245245	0.336748422620946	0.596493422769576
ATP-Synthesis_fluxfix44242.val	4.00314668277122	0.499768687120995	0.0449791701463052	0.0899583402926104	0.344840454385574	0.0199907222965045	0.596493386930794
ATP-Synthesis_fluxfix44190.val	3.99541945072051	0.504790952479417	0.0454311902662666	0.0959102400830179	0.186772620615551	0.176676901514581	0.596493102267559
ATP-Synthesis_fluxfix136555.val	3.96192794547226	0.525803310613437	0.0841285296981499	0.0893865628042842	0.12093476144109	0.231353456669912	0.596492158146139
ATP-Synthesis_fluxfix51286.val	4.00909099849729	0.495867484279585	0.0347107100152869	0.0942149330873929	0.297520421146331	0.0694214200305737	0.596488997230139
ATP-Synthesis_fluxfix170247.val	4.02166553825322	0.487474610697361	0.0194989844278944	0.0974949221394719	0.307109004739337	0.0633716993906567	0.596484785413698
ATP-Synthesis_fluxfix96407.val	3.81815146435313	0.603183239546709	0.271432484939267	0.048254724307533	0.108572993975707	0.174923036324201	0.596484602377615
ATP-Synthesis_fluxfix161362.val	3.87883284172577	0.572944634845756	0.20053047179816	0.0572943632193397	0.269284349358878	0.0458354504693772	0.596484181595819
ATP-Synthesis_fluxfix63310.val	3.80423371720145	0.609652837380168	0.298729864924245	0.0365791732301087	0.25605421261076	0.0182895866150544	0.596483132055287
ATP-Synthesis_fluxfix33912.val	3.92900782630648	0.545316839182025	0.136329209795506	0.0708911890936632	0.289017924766473	0.0490785155263822	0.596482283355753
ATP-Synthesis_fluxfix84219.val	3.79625212947188	0.613287904599661	0.30664395229983	0.0367972742759795	0.208517887563884	0.0613287904599659	0.596481227838889
ATP-Synthesis_fluxfix23146.val	3.84085542446084	0.59226783528035	0.242829751757507	0.0533040444677937	0.136221662821919	0.159912376233132	0.59648101703736
ATP-Synthesis_fluxfix84723.val	3.78725350100029	0.617319234066876	0.308659617033438	0.0432123463846814	0.0370391540440126	0.228408116604744	0.596479588713738
ATP-Synthesis_fluxfix142803.val	4.0282647822998	0.483005273292007	0.0144901566048429	0.0966010923328081	0.362253915121074	0.00966010923328081	0.596478040910993
ATP-Synthesis_fluxfix17220.val	3.977044699785	0.516498606337977	0.0774747870769572	0.0826400311313781	0.335723819084191	0.020659969045451	0.596474033580751
ATP-Synthesis_fluxfix103465.val	3.98232355323718	0.513186250280219	0.0615823007677859	0.0923734511516787	0.179615249180378	0.179615249180378	0.596471262129275
ATP-Synthesis_fluxfix113583.val	3.97526984999652	0.517612480177603	0.0672896022362078	0.0931705290482981	0.124226699168375	0.232925649724723	0.596470597187062
ATP-Synthesis_fluxfix139228.val	3.89890686608722	0.562207028866142	0.163040079131201	0.0730869545126182	0.0787090655612992	0.247370929661023	0.596468587464849
ATP-Synthesis_fluxfix55018.val	3.76415908280666	0.627359943120529	0.338774415358406	0.0376415640648879	0.0188208159098854	0.232123147787349	0.596466544832626
ATP-Synthesis_fluxfix31048.val	3.92152671697546	0.549618587504066	0.142900678418324	0.0714503392091622	0.236336287002147	0.0989312828744334	0.596465353914634
ATP-Synthesis_fluxfix5365.val	3.94097706879363	0.538384845463608	0.107676969092722	0.0861415752741774	0.064606181455633	0.279960119641076	0.596463536460989
ATP-Synthesis_fluxfix8078.val	3.93637279223656	0.541082062314637	0.129859684566738	0.0703407057602113	0.340881671987688	0	0.596461729614596
ATP-Synthesis_fluxfix165555.val	4.0149430523918	0.492027334851936	0.0246013667425968	0.0984054669703873	0.250933940774487	0.118086560364465	0.596461554448595
ATP-Synthesis_fluxfix157039.val	4.02576299604172	0.484739744695064	0	0.11149011786694	0.063016109950398	0.310233516877725	0.596460913667235
ATP-Synthesis_fluxfix148324.val	3.66434518536233	0.665639404020562	0.479260367060722	0.00665639931206966	0.0798768875969094	0.0998457500508614	0.596459646178122
ATP-Synthesis_fluxfix151934.val	4.01911664779162	0.489241223103059	0.00489241223103059	0.112525481313703	0.00489241223103059	0.366930917327294	0.596456062337037
ATP-Synthesis_fluxfix43373.val	3.98753535291186	0.509915153011522	0.0458923848815341	0.101982975531442	0.0254957897752456	0.336544002823301	0.596450762960942
ATP-Synthesis_fluxfix136654.val	3.96989869753979	0.520984081041968	0.0833574529667148	0.0833574529667148	0.281331403762663	0.0729377713458755	0.596446533752065
ATP-Synthesis_fluxfix118195.val	3.98925776975896	0.508834501757398	0.0559717895961348	0.0915899976235311	0.234063949168908	0.127208765368823	0.596439813105676
ATP-Synthesis_fluxfix12983.val	3.85547133172658	0.585048679876385	0.222318493906656	0.0585048902194879	0.117009780438976	0.187215515311265	0.596439123386864
ATP-Synthesis_fluxfix70185.val	3.82499985487493	0.600000215000113	0.258000136310071	0.0539999445299705	0.0360000490200259	0.252000085140045	0.596438587494169
ATP-Synthesis_fluxfix176669.val	3.7651088716341	0.626995675343282	0.344847567987431	0.0313497820429262	0.14420904567612	0.106589279636803	0.596437286939077
ATP-Synthesis_fluxfix9669.val	3.78817477174219	0.616966588526378	0.314653010492934	0.0370179827254623	0.16041136336134	0.104884231946641	0.596437250766929
ATP-Synthesis_fluxfix87926.val	3.96809255837657	0.522118101684622	0.0730965970989206	0.0939810258560534	0.0678753802647418	0.287165098464906	0.59643377092518
ATP-Synthesis_fluxfix122910.val	4.00046446070498	0.501625687711262	0.0300975352431687	0.105341373351091	0.0351138914421476	0.331072887674855	0.596429237293004
ATP-Synthesis_fluxfix56960.val	3.81903437397396	0.602846689683526	0.277309482800612	0.0421992932357005	0.229081758718309	0.0542561549289054	0.596425749681314
ATP-Synthesis_fluxfix60689.val	3.95004939541427	0.533070003068637	0.111944692696341	0.0746298324457913	0.335834078089023	0.0106613998374834	0.59642548212243
ATP-Synthesis_fluxfix74407.val	3.64919249908567	0.670807400293191	0.503105675996312	0	0.127453270217173	0.0402484540797048	0.596424385317571
ATP-Synthesis_fluxfix19860.val	3.88640684831923	0.569019944014327	0.193466680362197	0.0569020330947685	0.318651230557361	0	0.596420776657357
ATP-Synthesis_fluxfix36047.val	3.95638327531767	0.529281823222567	0.100563601722269	0.0793923489060866	0.280519150096218	0.0688067224979954	0.596417077669863
ATP-Synthesis_fluxfix13490.val	3.86419346211593	0.580644870655278	0.220645381817079	0.0522580935203203	0.284515600491667	0.023225794826211	0.596416025229937
ATP-Synthesis_fluxfix106743.val	3.92702433863867	0.546558453036376	0.125708533451425	0.0819838370951498	0.0655870445344131	0.273279037955387	0.596413245387841
ATP-Synthesis_fluxfix144401.val	4.02070532441209	0.488245630654967	0.0146473835670326	0.102531684969228	0.205063369938456	0.16600319218025	0.596413224315886
ATP-Synthesis_fluxfix141717.val	3.89308900523561	0.565445026178011	0.180942408376963	0.0621989528795811	0.254450261780105	0.0678534031413612	0.596412537129474
ATP-Synthesis_fluxfix77253.val	4.02732362821948	0.483762597984323	0.00967525195968644	0.101590145576708	0.261231802911535	0.111265397536394	0.596412003183023
ATP-Synthesis_fluxfix86619.val	3.84170998696458	0.591943215901789	0.248616086038569	0.0473553976042825	0.254535635047148	0.0414360972117901	0.596411165525514
ATP-Synthesis_fluxfix49342.val	3.91392655553812	0.553988232755057	0.149576932035026	0.0720184508131562	0.182815917871849	0.149576932035026	0.596408953620343
ATP-Synthesis_fluxfix48913.val	3.90543210834294	0.558716489495859	0.150853603017485	0.0782204593830234	0.0167614946848758	0.312880932410475	0.596405738081695
ATP-Synthesis_fluxfix121403.val	4.00809376694485	0.496666046431699	0.029799974705892	0.0993331496863906	0.193699835588297	0.17383308645112	0.596405654313744
ATP-Synthesis_fluxfix65281.val	4.00213209733487	0.500579374275782	0.0400463499420626	0.0951100811123986	0.240278099652376	0.125144843568945	0.596404648325949
ATP-Synthesis_fluxfix99617.val	3.93442122491511	0.542305095340347	0.119307030301533	0.0813456807861308	0.119307030301533	0.22234535395115	0.596403208929767
ATP-Synthesis_fluxfix94514.val	3.74894367521194	0.633802868886622	0.36126756626327	0.0316901380253176	0.0507042641926163	0.190140900405419	0.596402816346564
ATP-Synthesis_fluxfix64461.val	3.99438202247191	0.505617977528089	0.0404494382022471	0.101123595505618	0.0808988764044945	0.28314606741573	0.596396815658453
ATP-Synthesis_fluxfix94786.val	3.68031784944879	0.66014675084349	0.462102670138123	0.00660146011479218	0.16503673392114	0.0264058866694358	0.596388960988583
ATP-Synthesis_fluxfix130423.val	3.95451867089015	0.530451820873391	0.0901768239767683	0.0901768239767683	0.0636541968623692	0.286443976057484	0.596386698711277
ATP-Synthesis_fluxfix38404.val	3.94815726932225	0.534256706526272	0.101508830069848	0.0854810933459694	0.117536059249576	0.229730723860877	0.596386566617918
ATP-Synthesis_fluxfix6401.val	3.91951036633448	0.550879626016777	0.13221121707069	0.082632010669181	0.0110175970155169	0.325018801261389	0.596384927145871
ATP-Synthesis_fluxfix171812.val	4.01396303901437	0.492813141683779	0.0197125256673511	0.103490759753594	0.147843942505133	0.221765913757701	0.596383720837695
ATP-Synthesis_fluxfix150496.val	4.03382157123835	0.479360852197069	0.00479360852197071	0.100665778961385	0.316378162450066	0.0575233022636484	0.596382933507908
ATP-Synthesis_fluxfix130529.val	3.96262775426885	0.525547220484671	0.0893431329072909	0.0840876124571523	0.22598541380703	0.126131061313197	0.596382494581019
ATP-Synthesis_fluxfix165405.val	3.74991203816679	0.633431191166898	0.367389969638111	0.0253372329510772	0.177360814352524	0.0633431742251852	0.596382427924591
ATP-Synthesis_fluxfix24951.val	3.99607568325158	0.504555010511563	0.0504555010511563	0.0908199018920814	0.287596355991591	0.0756832515767344	0.596378808605244
ATP-Synthesis_fluxfix127391.val	3.82587442698899	0.599666972907742	0.263853499741826	0.0479733156160593	0.155913407678943	0.131926749870913	0.596376463793056
ATP-Synthesis_fluxfix98259.val	3.89968780939469	0.561914431896917	0.168574498143573	0.0674297992574294	0.191050535981056	0.134859598514859	0.596375277111657
ATP-Synthesis_fluxfix43107.val	3.67926604574908	0.660550454673513	0.455779833323256	0.0132110063587912	0.0330275386859699	0.158532076305495	0.596367341938591
ATP-Synthesis_fluxfix1933.val	3.85630742830103	0.584732003637327	0.228045620526386	0.0526258598032537	0.233892710236682	0.0701678130710048	0.596362685679985
ATP-Synthesis_fluxfix118139.val	3.98124688628691	0.514041374534028	0.0565445455442885	0.0976676971822833	0.0719659394505824	0.287863192356875	0.596361345459492
ATP-Synthesis_fluxfix15223.val	3.96079008299402	0.526700638291298	0.0790051391965212	0.0948061670358256	0.0105339922244898	0.342355339834461	0.596360299865483
ATP-Synthesis_fluxfix89867.val	3.97595238466494	0.517364497442029	0.0724310006694839	0.0879522398029475	0.227640494764094	0.129340762205504	0.596358666105713
ATP-Synthesis_fluxfix115630.val	3.9829967537023	0.512942807214742	0.0666825449331532	0.0872000971836348	0.282118510626836	0.0769416544711187	0.59635823705507
ATP-Synthesis_fluxfix59357.val	3.94170406337951	0.538116571771004	0.113004450690754	0.0807174970660959	0.172197312007078	0.172197312007078	0.596358084509936
ATP-Synthesis_fluxfix103389.val	3.97417169216522	0.518483416963782	0.0622180349228681	0.0985116812344245	0.015554508730717	0.342199192075773	0.596352684023486
ATP-Synthesis_fluxfix111754.val	3.78000025820672	0.620689243377221	0.32275839364582	0.0372414772508228	0.111724108994075	0.148965263486504	0.596350045444102
ATP-Synthesis_fluxfix122385.val	4.01557391526813	0.491802592071759	0.029508208048916	0.0934427571822607	0.349179478305237	0.0196721485353466	0.596346244611091
ATP-Synthesis_fluxfix151734.val	4.0263795423957	0.484522207267833	0.00484522207267833	0.106594885598923	0.159892328398385	0.213189771197847	0.596344947644162
ATP-Synthesis_fluxfix78492.val	4.01974190627124	0.489019696626671	0.0097803939325334	0.107584333257867	0.102694136291601	0.268960833144669	0.596340246455938
ATP-Synthesis_fluxfix1484.val	3.84746308034956	0.589198040143471	0.229787375826253	0.0589197810356096	0.0648117591391706	0.235679124142438	0.596338282038361
ATP-Synthesis_fluxfix24853.val	3.98820198206702	0.509674374705049	0.0509674374705049	0.0968381311939595	0.127418593676262	0.234450212364323	0.596337333392219
ATP-Synthesis_fluxfix72287.val	3.87662843982964	0.574315661350953	0.1895241075981	0.0689177883905428	0.0344588941952714	0.281414871167039	0.596332416353628
ATP-Synthesis_fluxfix155533.val	4.04020228288607	0.475038704618214	0	0.0997580391851703	0.370530287365085	0.00475037806795862	0.596328061210844
ATP-Synthesis_fluxfix105476.val	3.98992244735129	0.508593875618657	0.0610312382204941	0.0864611242498277	0.335671810212717	0.0254297029356187	0.596326629650894
ATP-Synthesis_fluxfix17113.val	3.96878453354028	0.521865614903453	0.0782799205154384	0.0887169823177618	0.172215825133965	0.182652886936288	0.596323075452172
ATP-Synthesis_fluxfix156865.val	4.03289625080501	0.480106445039827	0	0.105623523532285	0.216047636209112	0.158435285298428	0.596321378349093
ATP-Synthesis_fluxfix167090.val	4.0070935052971	0.497466605251038	0.0248733302625518	0.104467987102718	0.0895439889451866	0.27858129894058	0.596321315643086
ATP-Synthesis_fluxfix50382.val	4.0011141381817	0.501392950582451	0.0350975170700268	0.100278519921456	0.135376036991483	0.230640876599486	0.59631445420723
ATP-Synthesis_fluxfix96169.val	3.82674820745568	0.599333507629649	0.269700299587587	0.0419534998026467	0.275693040244424	0.0119866679949906	0.596314331672078
ATP-Synthesis_fluxfix12096.val	3.78093047803829	0.620333147405604	0.328776594755875	0.0310166524386312	0.235726571684661	0.0248133285264368	0.596311603890575
ATP-Synthesis_fluxfix7627.val	3.92776929818985	0.546282156365976	0.131107832902727	0.0764795254906464	0.174810006844193	0.163884791128409	0.596311275632159
ATP-Synthesis_fluxfix82044.val	3.91468846638486	0.553704533359885	0.155037163915496	0.0664444323764282	0.293463646089087	0.0387592909788741	0.596310572631103
ATP-Synthesis_fluxfix82212.val	3.9062048648315	0.558427671440818	0.156359904363333	0.0725957145572345	0.128438559881268	0.201033492638981	0.596310206264889
ATP-Synthesis_fluxfix10915.val	3.62488998432083	0.678818283682601	0.529478377757672	0	0	0.149339905924929	0.596306139200426
ATP-Synthesis_fluxfix145590.val	4.01297986046458	0.493601564311263	0.0148080484101428	0.108592305647552	0.0444241452304284	0.325777065023141	0.59630463621358
ATP-Synthesis_fluxfix108052.val	3.93515688804129	0.542032655651394	0.124667427272645	0.0758845643111497	0.227653942268303	0.113826721799297	0.596299534923056
ATP-Synthesis_fluxfix86274.val	3.83264303301107	0.59652002786405	0.250538451789054	0.0536868826800692	0.0835127337502006	0.208781959644727	0.596298108193665
ATP-Synthesis_fluxfix170225.val	4.02132851333032	0.488025305015816	0.0195210122006326	0.0976050610031632	0.302575689109806	0.0683235427022142	0.596297254659418
ATP-Synthesis_fluxfix142811.val	4.02793818873937	0.483546152730382	0.014506368624906	0.0967091725206019	0.357824242959968	0.014506368624906	0.596295950522939
ATP-Synthesis_fluxfix51326.val	4.00873370715755	0.49643732676384	0.0347505989732292	0.0943232032870462	0.292897855987791	0.0744656685157739	0.596290615009389
ATP-Synthesis_fluxfix44292.val	4.00277968973011	0.500347573794417	0.0450312618277424	0.0900625236554846	0.340236400615216	0.0250173876959731	0.59628976309162
ATP-Synthesis_fluxfix33474.val	3.92026510323731	0.550599031353557	0.137649757838389	0.0770838643894977	0.121131786897782	0.214733622227887	0.596284995010648
ATP-Synthesis_fluxfix98450.val	3.89094714333965	0.566780805208787	0.170034105535352	0.0736813890539506	0.022671157393345	0.30039415322614	0.596284847722648
ATP-Synthesis_fluxfix83520.val	3.71845639585422	0.646126202628079	0.407059658267764	0.0193837738670526	0.122763901158	0.096918869335263	0.596284143396306
ATP-Synthesis_fluxfix44215.val	3.99503973920291	0.505381483671312	0.0454843380788519	0.0960224409616451	0.181937352315408	0.181937352315408	0.596282612116667
ATP-Synthesis_fluxfix141519.val	3.8842355426459	0.570372326379721	0.18251914444151	0.0684446791655664	0.085555848956958	0.233852653815686	0.596281897256772
ATP-Synthesis_fluxfix29073.val	3.71138479613558	0.648843576638404	0.42174825311776	0.012976856349831	0.207630038995898	0.00648842817491548	0.596281471634956
ATP-Synthesis_fluxfix133031.val	3.90046810916728	0.561622650771191	0.174102776254155	0.0617784550232479	0.303276590068162	0.0224648294256261	0.596281375968493
ATP-Synthesis_fluxfix3093.val	3.94887515451173	0.533992583436342	0.106798516687268	0.0800988875154511	0.224276885043263	0.122818294190358	0.596279547447728
ATP-Synthesis_fluxfix147853.val	3.71036970243462	0.649233543733093	0.41550946798918	0.0194770063119928	0.077908025247971	0.13633904418395	0.596278710280112
ATP-Synthesis_fluxfix41886.val	3.95522826907715	0.530191593096448	0.0954344275880153	0.0848306129042834	0.169661416677422	0.180265135926726	0.596278292416813
ATP-Synthesis_fluxfix157035.val	4.0254324314118	0.485284408389199	0	0.111615339147238	0.058234075431341	0.315434993810619	0.596276724009907
ATP-Synthesis_fluxfix39489.val	3.96332682198954	0.525291887659176	0.0945525492339063	0.0787937595107389	0.330933922318673	0.0210116565958571	0.596272517848759
ATP-Synthesis_fluxfix165589.val	4.01459521094641	0.492588369441277	0.0246294184720638	0.0985176738882555	0.246294184720638	0.123147092360319	0.596268185645223
ATP-Synthesis_fluxfix151935.val	4.01877551020409	0.489795918367346	0.00489795918367346	0.11265306122449	0	0.372244897959183	0.596266269602402
ATP-Synthesis_fluxfix110645.val	3.84830970556161	0.588876772082879	0.235550708833152	0.052998909487459	0.182551799345692	0.117775354416576	0.596265481761889
ATP-Synthesis_fluxfix162508.val	3.86973519091421	0.578003258025659	0.202301342610323	0.0635804797636282	0.0982605943246306	0.213860841327077	0.59626298200158
ATP-Synthesis_fluxfix753.val	3.72546920450228	0.643431638487064	0.392493242565589	0.0257372733893474	0.038605910084021	0.186595212448106	0.596256885587036
ATP-Synthesis_fluxfix100939.val	3.94243031155982	0.53784873062204	0.118326604776776	0.0752987915221684	0.279681496114579	0.0645418382085163	0.596252473226622
ATP-Synthesis_fluxfix136553.val	3.9614915915184	0.526444065318059	0.0842310504508895	0.0894954911040701	0.115817694369973	0.236899829393126	0.596250746586257
ATP-Synthesis_fluxfix35310.val	3.72646621862662	0.643048487522616	0.398690093361849	0.0192914574165092	0.167192684101759	0.0578742526424996	0.596250634341841
ATP-Synthesis_fluxfix103410.val	3.98192199050698	0.513796286427386	0.0616555790335179	0.0924833685502769	0.174690601743037	0.184966737100554	0.596248983055605
ATP-Synthesis_fluxfix21035.val	3.87743810097211	0.57401029478593	0.195163531453381	0.0631410621675809	0.149242723483589	0.166462977681378	0.596247391765369
ATP-Synthesis_fluxfix17267.val	3.97663415280525	0.517117084616156	0.0775674890033091	0.0827389134951597	0.330954878305748	0.02585580381194	0.59624658797245
ATP-Synthesis_fluxfix113625.val	3.97485632343442	0.518233390502456	0.067370320554223	0.0932822932457884	0.119193592234148	0.238387184468297	0.596241631767029
ATP-Synthesis_fluxfix117139.val	3.70322969461805	0.651977199821305	0.430304814184521	0.0130395267842335	0.162994299955326	0.0456385588972244	0.596241553506753
ATP-Synthesis_fluxfix61570.val	3.93319923545639	0.543259428339059	0.114084498204722	0.0869215496046687	0.00543258972001066	0.336820790809657	0.59623872999493
ATP-Synthesis_fluxfix41770.val	3.94697711608618	0.535183698941493	0.0963329956790476	0.0909811197711024	0.0053518373747469	0.342517746116596	0.596238058735171
ATP-Synthesis_fluxfix160336.val	3.86192415018411	0.582053092783484	0.209539096638927	0.064025928212604	0.0465641971332955	0.261923870798658	0.596237521180494
ATP-Synthesis_fluxfix28821.val	3.70220473871232	0.652371027202424	0.424041068031924	0.0195711066457318	0.0326185534803264	0.176140299044441	0.596233780241512
ATP-Synthesis_fluxfix43374.val	3.98714247082657	0.510517697439143	0.0459466221753612	0.102103502730531	0.0204207005461062	0.342046871987145	0.596233038328431
ATP-Synthesis_fluxfix70525.val	3.83350836641283	0.596190668371489	0.256361920745641	0.0476953662689644	0.202704858009737	0.0894285233471473	0.596232321003833
ATP-Synthesis_fluxfix77235.val	4.02699551569506	0.484304932735425	0.00968609865470851	0.101704035874439	0.256681614349776	0.116233183856502	0.596229049286223
ATP-Synthesis_fluxfix90939.val	3.65682453381751	0.668523699311252	0.494707483072503	0	0.167130986666248	0.00668522957250025	0.596226997180877
ATP-Synthesis_fluxfix74119.val	3.75665885209188	0.630841041926791	0.353271099351924	0.031542057395406	0.094626136859108	0.151401748320353	0.596224542511178
ATP-Synthesis_fluxfix144371.val	4.02036647218167	0.488798916878078	0.014663938178466	0.102647567249262	0.200407643903641	0.171079767546709	0.596224252832421
ATP-Synthesis_fluxfix118214.val	3.98886773923353	0.50943454907502	0.0560377947944727	0.0916980058898835	0.229245575102656	0.132453173288008	0.596223593061279
ATP-Synthesis_fluxfix122942.val	4.00009285275153	0.502209396067904	0.0301325034990672	0.105463762246735	0.0301325034990672	0.336480626823034	0.596222784910328
ATP-Synthesis_fluxfix30584.val	3.91264144031356	0.554984079541194	0.144296004976716	0.0776979154317722	0.0665980895449434	0.266392069587764	0.596218765343453
ATP-Synthesis_fluxfix11399.val	3.77172623795719	0.624457532713333	0.330962396358972	0.0374675909670066	0.0624456539826146	0.193581891404741	0.596217872973107
ATP-Synthesis_fluxfix139058.val	3.90697672933837	0.558139659938691	0.161860447968273	0.0669767203461356	0.240000197829436	0.0893022937948475	0.596214207016486
ATP-Synthesis_fluxfix136638.val	3.96947597198743	0.521613136923448	0.0834581019077516	0.0834581019077516	0.276454962569427	0.0782419705385173	0.596212480538488
ATP-Synthesis_fluxfix93458.val	3.63269651088833	0.676479749364955	0.520889486707107	0	0.0405888026721399	0.115001459985708	0.596211452220195
ATP-Synthesis_fluxfix33913.val	3.92851365015167	0.546006066734076	0.136501516683519	0.0709807886754298	0.28392315470172	0.0546006066734076	0.596209204786075
ATP-Synthesis_fluxfix121408.val	4.00773475141169	0.497237727297815	0.0298342755715791	0.0994474857910118	0.188950312505749	0.179005653429475	0.596206151398842
ATP-Synthesis_fluxfix150454.val	4.03350366585203	0.479893357031772	0.00479893357031772	0.100777604976672	0.311930682070652	0.0623861364141302	0.596205319122181
ATP-Synthesis_fluxfix5370.val	3.94050411779386	0.539056650860994	0.107811330172199	0.0862490641377589	0.0592962315947094	0.285700024956326	0.596202010344265
ATP-Synthesis_fluxfix65297.val	4.00176334106729	0.501160092807425	0.040092807424594	0.0952204176334107	0.23554524361949	0.13030162412993	0.596199886676961
ATP-Synthesis_fluxfix94597.val	3.75761817726175	0.630472876752802	0.359369573529838	0.0252189035702857	0.220665496082394	0.0252189035702857	0.59619968553746
ATP-Synthesis_fluxfix87922.val	3.96766671109948	0.522749982359356	0.0731850399776331	0.0940947377496426	0.0627300447215483	0.292740159910531	0.596197941288638
ATP-Synthesis_fluxfix163360.val	3.67186729365896	0.663390638509435	0.471007421637775	0.00663390403005726	0.11941027254103	0.0663390403005726	0.596197814683049
ATP-Synthesis_fluxfix8060.val	3.93589169817039	0.541760428252629	0.130022595356719	0.0704289491590879	0.335891271262873	0.00541761247394978	0.596195871084059
ATP-Synthesis_fluxfix132783.val	3.89173880224135	0.566483394737887	0.175609604759202	0.067977951173473	0.135955902346946	0.186939936458266	0.596194451523409
ATP-Synthesis_fluxfix72516.val	3.88503556970003	0.570071766478198	0.188123436496104	0.0627077494575557	0.199525597982133	0.119714982542407	0.596193587031345
ATP-Synthesis_fluxfix23506.val	3.84915528560437	0.588555591359511	0.241308028939268	0.0470845052226877	0.300163057197554	0	0.596192598652699
ATP-Synthesis_fluxfix68897.val	3.65574476381815	0.668937751807368	0.488324634998021	0.00668936384498389	0.0334469168898465	0.140476836074516	0.596191229947083
ATP-Synthesis_fluxfix110223.val	3.83934065934067	0.593406593406594	0.237362637362638	0.0593406593406594	0.0118681318681319	0.284835164835165	0.596191082864881
ATP-Synthesis_fluxfix58713.val	3.80169792131818	0.611205213983898	0.287266447125235	0.0488964837645276	0.00611205328890478	0.26893022980523	0.596190903728799
ATP-Synthesis_fluxfix75430.val	3.73341243987674	0.640379427079861	0.384227648563364	0.0256151893784791	0.0832494519312782	0.14728713720674	0.596189957895662
ATP-Synthesis_fluxfix171826.val	4.01361352215623	0.493375970762906	0.0197350388305162	0.10360895386021	0.143079031521243	0.226952946550938	0.596189274190472
ATP-Synthesis_fluxfix31058.val	3.92101910691323	0.550318162387874	0.143082902505304	0.0715414512526521	0.231133259049019	0.104560549580899	0.596185317390464
ATP-Synthesis_fluxfix64412.val	3.99400046871338	0.506210452308414	0.0404968361846731	0.101242090461683	0.075931567846262	0.288539957815795	0.596185102936099
ATP-Synthesis_fluxfix55673.val	3.7726668911793	0.624097179979963	0.337012341036194	0.0312048488886279	0.187229228136703	0.0686507619184367	0.59618412098739
ATP-Synthesis_fluxfix159223.val	3.87055372157987	0.577694616350713	0.20796989551034	0.0577694616350712	0.213747299207617	0.0982079599976837	0.596180310869107
ATP-Synthesis_fluxfix420.val	3.73440000412956	0.640000080393476	0.390399968617626	0.0191999875766055	0.211200136622638	0.0191999875766055	0.596178838987154
ATP-Synthesis_fluxfix60671.val	3.94959233203169	0.5337285435689	0.112083012082751	0.0747220454161714	0.330911643212872	0.0160118428571056	0.596172602771803
ATP-Synthesis_fluxfix36087.val	3.95593723119557	0.529931128727289	0.100686950705487	0.0794897297212636	0.275564074168806	0.0741903741317324	0.596170155664963
ATP-Synthesis_fluxfix24942.val	3.9956969130028	0.50514499532273	0.0505144995322732	0.0909260991580917	0.282881197380729	0.080823199251637	0.596168564541787
ATP-Synthesis_fluxfix57212.val	3.80962022474346	0.607594977198102	0.279493695101	0.0486075869961003	0.0546835004339011	0.2248101946671	0.596167325511725
ATP-Synthesis_fluxfix139185.val	3.89835816858878	0.562939373969809	0.163252601294158	0.0731822230977398	0.0731822230977398	0.253322326480171	0.596166155356942
ATP-Synthesis_fluxfix62806.val	3.69499543353467	0.655141172691124	0.438944472016435	0.013102799750821	0.117925505018519	0.0851683959053489	0.596161812059199
ATP-Synthesis_fluxfix161361.val	3.87824697077954	0.573705699540994	0.200796703684128	0.0573704293964069	0.263905099685011	0.0516334667754475	0.596161789174231
ATP-Synthesis_fluxfix151765.val	4.02604985403099	0.485066247473611	0.00485066247473614	0.106714574444195	0.155221199191556	0.218279811363125	0.596161002880241
ATP-Synthesis_fluxfix91528.val	3.86275240249442	0.581740043973111	0.215243792593234	0.0581739398241733	0.162887246751478	0.145435064804226	0.596158239438166
ATP-Synthesis_fluxfix155573.val	4.03989428141237	0.47556159863203	0	0.0998678657053526	0.366182507145845	0.00951122578083294	0.596155554289169
ATP-Synthesis_fluxfix122360.val	4.01522677800596	0.492364084705415	0.029541780681243	0.0935490706298719	0.344655092673858	0.0246181407204422	0.596152578863099
ATP-Synthesis_fluxfix78468.val	4.01940163191295	0.489573889392565	0.00979147778785131	0.107706255666364	0.0979147778785131	0.274161378059837	0.596150648839472
ATP-Synthesis_fluxfix156876.val	4.03257685255467	0.480640555649521	0	0.105741027983922	0.211482055967845	0.163417471697753	0.596142835625578
ATP-Synthesis_fluxfix130537.val	3.9621923852144	0.526187837182363	0.089451885806021	0.0841899680753675	0.220998934553497	0.131547048747476	0.596141132075174
ATP-Synthesis_fluxfix18979.val	3.80260162329691	0.610860001154934	0.293212847468424	0.0427601091848626	0.128280620767435	0.146606423734212	0.596140659720771
ATP-Synthesis_fluxfix130429.val	3.95406937978215	0.5311037988101	0.0902877062904799	0.0902877062904799	0.0584214729446117	0.292106913284527	0.596138028930801
ATP-Synthesis_fluxfix106754.val	3.92652650313368	0.54725096435677	0.125867753268995	0.0820876761204539	0.060197637546183	0.279097897421138	0.596137940518676
ATP-Synthesis_fluxfix118150.val	3.98084331616209	0.51465377257046	0.0566119093215598	0.0977840526138505	0.0669050866744057	0.293352723960644	0.596137565408714
ATP-Synthesis_fluxfix115582.val	3.98259614744161	0.513552558314203	0.0667618125523025	0.0873037546565205	0.277318555070383	0.0821684360349974	0.596136066999347
ATP-Synthesis_fluxfix99600.val	3.93393663861101	0.542986390325058	0.119457046486909	0.0814479645216112	0.114027126438846	0.228054252877692	0.596135359529535
ATP-Synthesis_fluxfix38387.val	3.94769685359293	0.534918223266758	0.101634518319669	0.0855869360495848	0.112332567717997	0.235364201179506	0.596131727283275
ATP-Synthesis_fluxfix89844.val	3.97553985006935	0.517984849812512	0.0725178499666116	0.0880577000359569	0.22273349992295	0.134675799886993	0.596129983698062
ATP-Synthesis_fluxfix63795.val	3.79459450507552	0.614509343745369	0.301109626612771	0.0430156179290208	0.0798861905981279	0.19049790860545	0.596127461563808
ATP-Synthesis_fluxfix103364.val	3.97375615799006	0.519106332160753	0.0622928072018237	0.0986300704268636	0.0103821552979064	0.347801299234158	0.596122395453402
ATP-Synthesis_fluxfix23143.val	3.84019760520964	0.593080838913432	0.243163182860617	0.0533772365960994	0.130477716475264	0.166062702981452	0.596122140646968
ATP-Synthesis_fluxfix167129.val	4.00673276458382	0.498040119898548	0.0249020059949273	0.104588425178695	0.084666820382753	0.283882868342173	0.596120688527437
ATP-Synthesis_fluxfix49321.val	3.91340512536777	0.554700277517388	0.149768779885199	0.0721108219079054	0.177504460232139	0.155316215492147	0.596120436204337
ATP-Synthesis_fluxfix24842.val	3.98781006378456	0.510276399716513	0.0510276399716513	0.0969525159461374	0.122466335931963	0.239829907866761	0.596119848744501
ATP-Synthesis_fluxfix15250.val	3.96035156241116	0.527343751220512	0.079101562287569	0.0949218747450828	0.00527344012255668	0.348046874065303	0.596117318708473
ATP-Synthesis_fluxfix142799.val	4.02761101937232	0.484087480638749	0.0145226389418015	0.0968176413541395	0.353383730162536	0.0193634701802721	0.596113431630945
ATP-Synthesis_fluxfix58479.val	3.81051437867612	0.607253388639287	0.285409169720941	0.0425077001015581	0.176103451310385	0.103233067506404	0.596113178694989
ATP-Synthesis_fluxfix105438.val	3.98953337890422	0.509193434849826	0.0611031632994486	0.0865630183514298	0.330975671549224	0.0305515816497244	0.596110627538112
ATP-Synthesis_fluxfix145599.val	4.01262873292451	0.494165919365795	0.0148249924059663	0.108716561560445	0.0395333624992181	0.331091002900166	0.596109237977443
ATP-Synthesis_fluxfix48933.val	3.90489521002687	0.559440287509502	0.151048902248536	0.0783217257450089	0.0111888114900483	0.318880848025909	0.596109186888906
ATP-Synthesis_fluxfix170209.val	4.02099072608008	0.488577244967202	0.0195430897986881	0.0977154489934403	0.298032119429993	0.0732865867450803	0.596108886471077
ATP-Synthesis_fluxfix50375.val	4.00074356521562	0.501975742966155	0.0351382879523158	0.10039500804008	0.130513791558407	0.235928655415354	0.596108422366722
ATP-Synthesis_fluxfix19868.val	3.88583499098637	0.569770578689083	0.193721777461237	0.056977061743344	0.313374033310169	0.0056977061743344	0.596105644389493
ATP-Synthesis_fluxfix96398.val	3.81744978057289	0.604026750473001	0.27181194257867	0.0483221835277508	0.102684572043485	0.181208052323094	0.596104346309836
ATP-Synthesis_fluxfix141733.val	3.89252948885976	0.56618610747051	0.181179554390564	0.0622804718217563	0.249121887287024	0.0736041939711665	0.596104048955834
ATP-Synthesis_fluxfix6389.val	3.91899897858673	0.551583250146103	0.132379978976025	0.0827374868600153	0.00551583687000033	0.330949947440062	0.59610212655642
ATP-Synthesis_fluxfix165317.val	3.74030115367291	0.637732496519539	0.369884854639259	0.0318866266754012	0	0.235961015204878	0.596100487011242
ATP-Synthesis_fluxfix59354.val	3.94123224572012	0.538787720670051	0.113145391922909	0.0808181694150469	0.167024096102679	0.177800063229416	0.596096937391782
ATP-Synthesis_fluxfix13010.val	3.8548413719744	0.585842080039942	0.222619985962778	0.058584230265993	0.11130999298139	0.193327870829782	0.596094025637272
ATP-Synthesis_fluxfix157041.val	4.02510112339275	0.485830296948391	0	0.111740842030978	0.0534412868505777	0.320648168066835	0.596091716627658
ATP-Synthesis_fluxfix51323.val	4.00837564752172	0.49700826864391	0.0347905892422506	0.0944317484743482	0.288264733190407	0.0795211977369044	0.596091437334886
ATP-Synthesis_fluxfix63283.val	3.80350482823537	0.610514439833291	0.299152020773493	0.0366308657916934	0.250310966101908	0.0244205871661964	0.596090343351143
ATP-Synthesis_fluxfix17140.val	3.96835972259454	0.522496834899689	0.0783746036095569	0.0888242895088191	0.167198893118376	0.188099048662937	0.596087595171913
ATP-Synthesis_fluxfix44250.val	4.00241188692009	0.500927554746972	0.0450834966081212	0.0901669932162425	0.335621385489362	0.0300556794332463	0.596085341833845
ATP-Synthesis_fluxfix175686.val	3.74128060985571	0.63735623307985	0.376040100804931	0.0254942402982317	0.127471201491158	0.10835069048553	0.596085324415169
ATP-Synthesis_fluxfix28253.val	3.64044949577073	0.674157408912991	0.512359425830103	0	0.080898991541444	0.080898991541444	0.596083491221233
ATP-Synthesis_fluxfix84245.val	3.79550753483083	0.61415979528007	0.307079897640035	0.036849587716804	0.202672732442423	0.0675575774808075	0.596081379220811
ATP-Synthesis_fluxfix13465.val	3.86358007483615	0.581426905347228	0.220942051697146	0.0523283574080555	0.279085162021767	0.0290713342202588	0.596078874607616
ATP-Synthesis_fluxfix165578.val	4.01424657534246	0.493150684931507	0.0246575342465754	0.0986301369863014	0.241643835616437	0.128219178082192	0.596073945581867
ATP-Synthesis_fluxfix98290.val	3.89914040501534	0.562646491182574	0.168793964234169	0.0675175856936676	0.185673360657586	0.140661580597153	0.59607300758505
ATP-Synthesis_fluxfix84748.val	3.7864911276474	0.618202633085287	0.309101316542644	0.0432741843159703	0.0309101316542644	0.23491700057241	0.596071909199716
ATP-Synthesis_fluxfix44216.val	3.9946591382315	0.50597339815078	0.0455376103873313	0.096134904664799	0.177090757659189	0.187210125439462	0.59607115219739
ATP-Synthesis_fluxfix70213.val	3.82431139260438	0.600834714776359	0.25835897127486	0.0540750494057707	0.0300417228208695	0.25835897127486	0.596064626966409
ATP-Synthesis_fluxfix86626.val	3.84105370888937	0.592755315710326	0.2489572724315	0.0474203854236623	0.2489572724315	0.0474203854236623	0.596052913848883
ATP-Synthesis_fluxfix56997.val	3.81833431450798	0.603689119801948	0.277697000662835	0.0422582633788663	0.223365027089151	0.0603688286710945	0.596046252175853
ATP-Synthesis_fluxfix77283.val	4.02666666666667	0.484848484848485	0.00969696969696971	0.101818181818182	0.252121212121212	0.121212121212121	0.596045285005835
ATP-Synthesis_fluxfix164445.val	3.68668097414402	0.658335918617494	0.447668252755286	0.0131667291163879	0.072417054906959	0.12508388183886	0.596041832525052
ATP-Synthesis_fluxfix55031.val	3.76335070590168	0.628272406830979	0.339267072547364	0.03769630369781	0.0125654345659367	0.238743596019869	0.596039495116699
ATP-Synthesis_fluxfix7623.val	3.92727263776795	0.546974465180121	0.131273672107247	0.0765762649713369	0.169562264050768	0.169562264050768	0.596036062462284
ATP-Synthesis_fluxfix144412.val	4.02002723245581	0.489351816169913	0.0146805691656666	0.102763984159666	0.195740432856582	0.176166829987999	0.596035242537632
ATP-Synthesis_fluxfix108028.val	3.93467340980125	0.542713556548578	0.124824063083585	0.0759799079027258	0.222512623093429	0.119396962468837	0.596031915704965
ATP-Synthesis_fluxfix39470.val	3.96289260622838	0.525931225109409	0.094667698147206	0.0788897169001058	0.326077206206162	0.0262966038559347	0.596031870855729
ATP-Synthesis_fluxfix9670.val	3.7874141459117	0.617848985033438	0.315103032783539	0.0370709264978849	0.154462246258359	0.111212779493655	0.59603025668061
ATP-Synthesis_fluxfix41883.val	3.95478010823947	0.530842589830815	0.0955517789206459	0.0849349252129941	0.164561184692715	0.185794701004461	0.596030178984421
ATP-Synthesis_fluxfix150506.val	4.03318505338078	0.480427046263344	0.00480427046263346	0.100889679715303	0.30747330960854	0.0672597864768684	0.596026925722415
ATP-Synthesis_fluxfix103431.val	3.98151943687384	0.514408069968442	0.0617289930878103	0.0925934896317153	0.169754730991478	0.190330856257438	0.596025497604036
ATP-Synthesis_fluxfix3068.val	3.94841584158415	0.534653465346534	0.106930693069307	0.0801980198019801	0.219207920792078	0.128316831683168	0.596025066403535
ATP-Synthesis_fluxfix82045.val	3.91416829446758	0.554414728611193	0.155236279247413	0.0665297674333432	0.288295503641542	0.0443531782888955	0.59602327331501
ATP-Synthesis_fluxfix17243.val	3.9762226508409	0.517736723673046	0.0776604697207222	0.0828380932370028	0.326173972827033	0.0310641878882889	0.596018268893455
ATP-Synthesis_fluxfix1924.val	3.8556789651542	0.58552463007418	0.228354655966954	0.0526971756028381	0.228354655966954	0.0761181425374329	0.596018108342389
ATP-Synthesis_fluxfix122959.val	3.99972081988791	0.502792683523742	0.0301676219500209	0.105586676825073	0.0251396749024768	0.341898709846172	0.596016289661783
ATP-Synthesis_fluxfix43364.val	3.98674859285912	0.511121964784188	0.0460009690104123	0.102224273354318	0.0153336410031477	0.347563081416309	0.596014145429425
ATP-Synthesis_fluxfix82207.val	3.90566920835241	0.559150914516737	0.156562193439809	0.0726896345433952	0.123013107256366	0.206885979277167	0.596014010494345
ATP-Synthesis_fluxfix113623.val	3.97444180357601	0.518855792262194	0.0674512327587155	0.0933943259023726	0.114148395709902	0.243861837891205	0.596011593391134
ATP-Synthesis_fluxfix176666.val	3.76430233584147	0.62790701529475	0.345348804883048	0.0313953490379935	0.138139521953219	0.11302333942049	0.596010988430286
ATP-Synthesis_fluxfix136535.val	3.9610541727672	0.527086383601756	0.084333821376281	0.0896046852122985	0.110688140556369	0.242459736456808	0.596008194595835
ATP-Synthesis_fluxfix72317.val	3.87603825134884	0.575079880086564	0.189776487578813	0.0690095628372091	0.0287539845155038	0.287539845155038	0.596007773791988
ATP-Synthesis_fluxfix118225.val	3.98847678772853	0.510036013285106	0.056103955850966	0.0918062691962867	0.224415823403864	0.137709964833989	0.596006371064019
ATP-Synthesis_fluxfix121443.val	4.0073748840775	0.49781087297549	0.0298686464048001	0.0995620551205125	0.184190085725089	0.184190085725089	0.596005663747588
ATP-Synthesis_fluxfix127392.val	3.82518757712159	0.600500528593435	0.264220264287543	0.0480400000122324	0.150125198203425	0.138115066090234	0.596003156023225
ATP-Synthesis_fluxfix33506.val	3.91975497702909	0.551301684532924	0.137825421133231	0.0771822358346095	0.115773353751914	0.220520673813169	0.596002792797695
ATP-Synthesis_fluxfix65296.val	4.00139372822301	0.501742160278746	0.0401393728222997	0.0953310104529616	0.230801393728224	0.135470383275261	0.595994188345771
ATP-Synthesis_fluxfix171802.val	4.01326320603704	0.493940086896867	0.0197576034758747	0.103727418248342	0.138303224331123	0.232151840841528	0.595993950404691
ATP-Synthesis_fluxfix100899.val	3.94195966042642	0.538518868240843	0.118474191294211	0.0753927102687489	0.274644500774413	0.0700074659034707	0.595991925625561
ATP-Synthesis_fluxfix1487.val	3.84681772103462	0.590002612075288	0.23010124881061	0.0590002612075288	0.0590002612075288	0.24190084084962	0.595985307992686
ATP-Synthesis_fluxfix155541.val	4.039585604601	0.476085632749873	0	0.0999779358878433	0.3618251488749	0.0142825479871296	0.595982304096836
ATP-Synthesis_fluxfix41771.val	3.94651448029731	0.535847221983695	0.0964525269637727	0.0910940103757733	0	0.348300684644149	0.595981814696002
ATP-Synthesis_fluxfix133004.val	3.89992197787507	0.562353588664247	0.174329474765631	0.0618588964963618	0.298047616417305	0.0281176009849485	0.595979857856717
ATP-Synthesis_fluxfix136679.val	3.96905222437137	0.522243713733075	0.0835589941972922	0.0835589941972922	0.271566731141199	0.0835589941972922	0.595977326654953
ATP-Synthesis_fluxfix151762.val	4.02571942446044	0.485611510791367	0.00485611510791367	0.106834532374101	0.150539568345324	0.223381294964028	0.595976242267098
ATP-Synthesis_fluxfix98430.val	3.89038352735521	0.567525103647832	0.170257548120104	0.073778214099529	0.0170257548120104	0.306463586616188	0.595974072478388
ATP-Synthesis_fluxfix64443.val	3.99361801970907	0.50680431722196	0.040544345377757	0.101360863444392	0.0709526044110746	0.293946503988737	0.595972413938464
ATP-Synthesis_fluxfix61571.val	3.9327121931712	0.543943526456267	0.11422813484441	0.0870309870786298	0	0.342684404533228	0.595968956300705
ATP-Synthesis_fluxfix148332.val	3.66333336434074	0.666666633481483	0.479999972266669	0.00666667161481452	0.073333435762957	0.106666553837044	0.595965600815145
ATP-Synthesis_fluxfix141559.val	3.88365943945002	0.571126388154415	0.182760444209413	0.0685351665785298	0.0799576943416182	0.239873083024854	0.595964340520458
ATP-Synthesis_fluxfix94509.val	3.74810462020516	0.634734117604794	0.361798377931243	0.031736700453264	0.0444313733986021	0.196767665821685	0.595963665995411
ATP-Synthesis_fluxfix156849.val	4.03225655915979	0.481176513658198	0	0.105858705974357	0.206906133762179	0.168411673921664	0.595963206535774
ATP-Synthesis_fluxfix87928.val	3.96723983505301	0.523383359755175	0.0732737026061537	0.0942087321777579	0.0575721739694914	0.298328751001771	0.595961022170802
ATP-Synthesis_fluxfix78483.val	4.01906058543226	0.490129339686862	0.00980258679373723	0.10782845473111	0.0931245745405037	0.279373723621512	0.595960202446317
ATP-Synthesis_fluxfix122334.val	4.01487910911091	0.492925401862145	0.0295755181966251	0.0936559062077068	0.340118459261189	0.0295755181966251	0.595958795867784
ATP-Synthesis_fluxfix24983.val	3.99531725591197	0.505736361507845	0.0505736361507843	0.0910325450714119	0.278154998829315	0.0859751814563334	0.595957352625903
ATP-Synthesis_fluxfix165393.val	3.74907485639761	0.634361188907208	0.367929581548576	0.0253744475562884	0.171277475013749	0.0697796847885954	0.595944109864398
ATP-Synthesis_fluxfix96140.val	3.82606300688707	0.600166390844631	0.270074817813998	0.0420117583598742	0.270074817813998	0.0180049968567605	0.59594146215229
ATP-Synthesis_fluxfix5335.val	3.9400299850075	0.539730134932532	0.107946026986507	0.0863568215892054	0.0539730134932535	0.291454272863567	0.595939239961146
ATP-Synthesis_fluxfix111745.val	3.77922327137117	0.621582331528459	0.323222799465886	0.0372950627163713	0.105668967269786	0.155395502076415	0.595935860683079
ATP-Synthesis_fluxfix33909.val	3.92801822323464	0.546697038724374	0.136674259681094	0.0710706150341688	0.278815489749431	0.0601366742596813	0.595934825444914
ATP-Synthesis_fluxfix162514.val	3.86913196035507	0.57877752429134	0.202572406974718	0.0636656714984563	0.0926045578416436	0.219934887976522	0.595931284716652
ATP-Synthesis_fluxfix86235.val	3.83196915445414	0.597344976495403	0.250884824898015	0.0537611055880959	0.0776548745417331	0.215044171467559	0.595930813503721
ATP-Synthesis_fluxfix142835.val	4.02728294251801	0.484630850394305	0.0145389226040446	0.0969261991567061	0.348934142497072	0.0242315861364829	0.595929697919944
ATP-Synthesis_fluxfix30595.val	3.91211734367449	0.555698698935015	0.144481468117937	0.0777977802857204	0.0611267860869323	0.272292664444425	0.595928440207495
[truncated: 57,278 more rows]
