# Supplementary material for: CardioNet: A human metabolic network suited for the study of cardiomyocyte metabolism
Source: BMC Syst Biol. 2012 Aug 29;6:114. doi: 10.1186/1752-0509-6-114 (PMC3568067; doi:10.1186/1752-0509-6-114)
Supplement: Additional file 10 — Alternate optima. To identify alternate flux solutions that can equally satisfy the problem, i.e. yield the same optimal solution, we performed additional simulations. The MILP was re-solved after adding a constraint (z*) for a single flux of the original flux distribution which was set to either 1.01-fold ( z1∗) or 0.99-fold ( z2∗) of its original calculated flux value (v0). The optimization problem was repeated with substrate combinations which were identified with the highest or lowest efficiency value while satisfying (1) a baseline ATP consumption rate and (2) a target function of the cardiomyocyte. This table includes all calculated flux solutions yielding the same optimal solution as with the original optimization problem. Furthermore, an overview is given of alternate flux solutions for fluxes representing external substrate and oxygen uptake. Statistical significance between flux solutions for the analysis of alternate flux solutions was determined by use of 1-way ANOVA. [file 1752-0509-6-114-S10.xls]

## Sheet: Sheet1
	Alternative solutions for simulations of varied substrate availability
1. Alternative solutions for simulations of varied substrate availability while satisfying
a baseline ATP consumption rate
1.1 Alternative solutions for substrate composition with highest calculated efficiency
Substrate	βm	original flux value (v)	alternative flux value (vz*)	Efficiency Ci+	Objective	ANOVA
Glucose	0.79	0.014	0.014000±0	0.7334	0.192382	F value	Pr(>F)	p value
Oleate	0.21	0.00371	0.000000±0			1.71e+32	<2E-16	<0.001
Lactate	0	0	0.000000±0
Acetoacetate	0	0	0.000000±0
O2	-	0.17842	0.178420±0
Reaction Identifier	Original	Alternative flux value (vz*)
	flux value (v)					Mean	Standard deviation	Variance
CR00880_cyto_cytoYmito	-0.00371156	-0.00371156	-0.00371156	-0.00371156	-0.00371156	-0.00371156	0	0
CR01373_cyto	-0.0279251	-0.0279251	-0.0279251	-0.0279251	-0.0279251	-0.0279251	0	0
CR00681_cyto	0.0279251	0.0279251	0.0279251	0.0279251	0.0279251	0.0279251	0	0
CR00272_cyto	0.0139625	0.0139625	0.0139625	0.0139625	0.0139625	0.0139625	0	0
CR00964_cyto	0.00371156	0.00371156	0.00371156	0.00371156	0.00371156	0.00371156	0	0
CR00176_cyto	-0.98321	-0.973378	-0.973378	-0.973378	-0.973378	-0.975344	0.00439684	1.93322e-05
CR00192_mito	0.0129905	0.0129905	0.0129905	0.0129905	0.0129905	0.0129905	3.98986e-17	1.5919e-33
CR00982_mito	0.0613291	0.0613291	0.0613291	0.0613291	0.0613291	0.0613291	0	0
CR00400_mito_mitoYcyto	-0.17842	-0.17842	-0.17842	-0.17842	-0.17842	-0.17842	0	0
CR00610_cyto	-0.0139625	-0.0139625	-0.0139625	-0.0139625	-0.0139625	-0.0139625	0	0
CR01304_mito	0.0279251	0.0279251	0.0279251	0.0279251	0.0279251	0.0279251	0	0
CR00400_ext_extYcyto	0.17842	0.17842	0.17842	0.17842	0.17842	0.17842	0	0
CR00790_cyto	0.0279251	0.0279251	0.0279251	0.0279251	0.0279251	0.0279251	0	0
CR00245_cyto	-0.0279251	-0.0279251	-0.0279251	-0.0279251	-0.0279251	-0.0279251	0	0
CR00342_mito	0.0613291	0.0613291	0.0613291	0.0613291	0.0613291	0.0613291	0	0
CR00178_mitoYcyto	0.98321	0.973378	0.973378	0.973378	0.973378	0.975344	0.00439684	1.93322e-05
CR01007_mito	0.0613291	0.0613291	0.0613291	0.0613291	0.0613291	0.0613291	0	0
CR01323_mito	0.0613291	0.0613291	0.0613291	0.0613291	0.0613291	0.0613291	0	0
CR00174_mito	0.00371156	0.00371156	0.00371156	0.00371156	0.00371156	0.00371156	0	0
CR00922_cyto	0.0139625	0.0139625	0.0139625	0.0139625	0.0139625	0.0139625	0	0
CR00739_mito	0.0613291	0.0613291	0.0613291	0.0613291	0.0613291	0.0613291	0	0
CR00405_mito	-0.0613291	-0.0613291	-0.0613291	-0.0613291	-0.0613291	-0.0613291	0	0
CR00317_cyto	0.0139625	0.0139625	0.0139625	0.0139625	0.0139625	0.0139625	0	0
CR00531_mito	-0.0613291	-0.0613291	-0.0613291	-0.0613291	-0.0613291	-0.0613291	0	0
CR01304_cyto	-0.0279251	-0.0279251	-0.0279251	-0.0279251	-0.0279251	-0.0279251	0	0
CR00502_mito	0.0613291	0.0613291	0.0613291	0.0613291	0.0613291	0.0613291	0	0
CR00398_ext_extYcyto	0.0139625	0.0139625	0.0139625	0.0139625	0.0139625	0.0139625	0	0
CR01359_cytoYmito	0.0279251	0.0279251	0.0279251	0.0279251	0.0279251	0.0279251	0	0
CR00992_cyto	0.00371156	0.00371156	0.00371156	0.00371156	0.00371156	0.00371156	0	0
CR01210_cyto	0.0279251	0.0279251	0.0279251	0.0279251	0.0279251	0.0279251	0	0
CR00177_cytoYmito	0.98321	0.973378	0.973378	0.973378	0.973378	0.975344	0.00439684	1.93322e-05
CR01429_mito	-0.0613291	-0.0613291	-0.0613291	-0.0613291	-0.0613291	-0.0613291	0	0
CR00179_mito	0.134765	0.134765	0.134765	0.134765	0.134765	0.134765	0	0
CR00788_CC00260_CC00232_cyto	0.0139625	0.0139625	0.0139625	0.0139625	0.0139625	0.0139625	0	0
CR00876_CC00730_extYcyto	0.00371156	0.00371156	0.00371156	0.00371156	0.00371156	0.00371156	0	0
CR01375_mito	0.0613291	0.0613291	0.0613291	0.0613291	0.0613291	0.0613291	0	0
CR00408_cyto_cytoYmito	0	0.00983163	0.00983163	0.00983163	0.00983163	0.0078653	0.00439684	1.93322e-05
CR00247_mito	0.0613291	0.0613291	0.0613291	0.0613291	0.0613291	0.0613291	0	0
CR00208_mito	0.00371156	0.00371156	0.00371156	0.00371156	0.00371156	0.00371156	0	0
CR00027_CC00620_cytoYmito	0.00371156	0.00371156	0.00371156	0.00371156	0.00371156	0.00371156	0	0
CR00528_mito	0.0279251	0.0279251	0.0279251	0.0279251	0.0279251	0.0279251	0	0
CR01295_mito	0.0306645	0.0306645	0.0306645	0.0306645	0.0306645	0.0306645	0	0
CR00957_mito	0.98321	0.973378	0.973378	0.973378	0.973378	0.975344	0.00439684	1.93322e-05
1.2 Alternative solutions for substrate composition with lowest calculated efficiency
Substrate	βm	original flux value (v)	alternative flux value (vz*)	Efficiency Ci+	Objective	ANOVA
Glucose	0	0	0	0.207	0.184703	F value	Pr(>F)	p value
Oleate	0	0	0			134.7	<2E-16	<0.001
Lactate	0.87	0.04929	0.04929
Acetoacetate	0.13	0.00737	0.00737
O2	-	0.177	0.177
Reaction Identifier	Original	Alternative flux value (vz*)
	flux value (v)												Median	Standard deviation	Variance
CR00643_mito	-0.00736544	-0.00736544	-0.00736544	-0.00736544	-0.00736544	-0.00736544	-0.00736544	-0.00736544	-0.00736544	-0.00736544	-0.00736544	-0.00736544	-0.00736544	0	0
CR01214_mito	0.00736544	0.00729178	0.00729178	0.00729178	0.00694619	0.00694619	0.00729178	0.00729178	0	0	0	0	0.00711898	0.00355473	1.26361e-05
CR00600_cyto_cytoYmito	0.00736544	0.00729178	0.00729178	0.00729178	0.00694619	0.00694619	0.00729178	0.00729178	0	0	0	0	0.00711898	0.00355473	1.26361e-05
CR00739_mito	0.0640227	0.0640227	0.0640227	0.0640227	0.0640227	0.0640227	0.0640227	0.0640227	0.0640227	0.0640227	0.0640227	0.0640227	0.0640227	0	0
CR00405_mito	-0.0640227	-0.0640227	-0.0640227	-0.0640227	-0.0640227	-0.0640227	-0.0640227	-0.0640227	-0.0640227	-0.0640227	-0.0640227	-0.0640227	-0.0640227	0	0
CR00176_cyto	-1	-1	-1	-0.99	-0.99	-1	-0.99	-0.99	0	0	0	0	-0.99	0.489923	0.240024
CR00531_mito	-0.0640227	-0.0640227	-0.0640227	-0.0640227	-0.0640227	-0.0640227	-0.0640227	-0.0640227	-0.0640227	-0.0640227	-0.0640227	-0.0640227	-0.0640227	0	0
CR00982_mito	0.0640227	0.0640227	0.0640227	0.0640227	0.0640227	0.0640227	0.0640227	0.0640227	0.0640227	0.0640227	0.0640227	0.0640227	0.0640227	0	0
CR01304_cyto	0.00736544	0.00729178	0.00729178	0.00729178	0.00694619	0.00694619	0.00729178	0.00729178	0	0	0	0	0.00711898	0.00355473	1.26361e-05
CR01154_CC00397_extYcyto	0.0492918	0.0492918	0.0492918	0.0492918	0.0492918	0.0492918	0.0492918	0.0492918	0.0492918	0.0492918	0.0492918	0.0492918	0.0492918	0	0
CR00502_mito	0.0640227	0.0640227	0.0640227	0.0640227	0.0640227	0.0640227	0.0640227	0.0640227	0.0640227	0.0640227	0.0640227	0.0640227	0.0640227	0	0
CR01154_CC00379_extYcyto	0.00736544	0.00736544	0.00736544	0.00736544	0.00736544	0.00736544	0.00736544	0.00736544	0.00736544	0.00736544	0.00736544	0.00736544	0.00736544	0	0
CR00400_mito_mitoYcyto	-0.177337	-0.177337	-0.177337	-0.177337	-0.177337	-0.177337	-0.177337	-0.177337	-0.177337	-0.177337	-0.177337	-0.177337	-0.177337	0	0
CR01214_cyto	-0.00736544	-0.00729178	-0.00729178	-0.00729178	-0.00694619	-0.00694619	-0.00729178	-0.00729178	0	0	0	0	-0.00711898	0.00355473	1.26361e-05
CR00645_cytoYmito	0	7.3657e-05	7.3657e-05	7.3657e-05	0.00041925	0.00041925	0.00736544	7.3657e-05	0.00736544	7.3657e-05	0.00736544	0.00736544	0.000246453	0.00355473	1.26361e-05
CR01359_cytoYmito	0.0419264	0.042	0.042	0.042	0.0423456	0.0423456	0.0492918	0.042	0.0492918	0.042	0.0492918	0.0492918	0.0421728	0.00355473	1.26361e-05
CR01304_mito	0.0419264	0.042	0.042	0.042	0.0423456	0.0423456	0.0492918	0.042	0.0492918	0.042	0.0492918	0.0492918	0.0421728	0.00355473	1.26361e-05
CR00400_ext_extYcyto	0.177337	0.177337	0.177337	0.177337	0.177337	0.177337	0.177337	0.177337	0.177337	0.177337	0.177337	0.177337	0.177337	0	0
CR01429_mito	-0.0640227	-0.0640227	-0.0640227	-0.0640227	-0.0640227	-0.0640227	-0.0640227	-0.0640227	-0.0640227	-0.0640227	-0.0640227	-0.0640227	-0.0640227	0	0
CR00177_cytoYmito	1	1	1	0.99	0.99	1	0.99	0.99	0	0	0	0	0.99	0.489923	0.240024
CR00179_mito	0.145326	0.145326	0.145326	0.145326	0.145326	0.145326	0.145326	0.145326	0.145326	0.145326	0.145326	0.145326	0.145326	0	0
CR01375_mito	0.0566572	0.0566572	0.0566572	0.0566572	0.0566572	0.0566572	0.0566572	0.0566572	0.0566572	0.0566572	0.0566572	0.0566572	0.0566572	0	0
CR00408_cyto_cytoYmito	0	1	1	1	0.01	1	0.01	0.01	0.01	0	0	0	0.01	0.489923	0.240024
CR00018_cytoYmito	0.00736544	0.00729178	0.00729178	0.00729178	0.00694619	0.00694619	0.00729178	0.00729178	0	0	0	0	0.00711898	0.00355473	1.26361e-05
CR00247_mito	0.0640227	0.0640227	0.0640227	0.0640227	0.0640227	0.0640227	0.0640227	0.0640227	0.0640227	0.0640227	0.0640227	0.0640227	0.0640227	0	0
CR00342_mito	0.0566572	0.0566572	0.0566572	0.0566572	0.0566572	0.0566572	0.0566572	0.0566572	0.0566572	0.0566572	0.0566572	0.0566572	0.0566572	0	0
CR00178_mitoYcyto	1	1	1	0.99	0.99	1	0.99	0.99	0	0	0	0	0.99	0.489923	0.240024
CR00528_mito	0.0492918	0.0492918	0.0492918	0.0492918	0.0492918	0.0492918	0.0492918	0.0492918	0.0492918	0.0492918	0.0492918	0.0492918	0.0492918	0	0
CR01295_mito	0.0320113	0.0320113	0.0320113	0.0320113	0.0320113	0.0320113	0.0320113	0.0320113	0.0320113	0.0320113	0.0320113	0.0320113	0.0320113	0	0
CR01007_mito	0.0640227	0.0640227	0.0640227	0.0640227	0.0640227	0.0640227	0.0640227	0.0640227	0.0640227	0.0640227	0.0640227	0.0640227	0.0640227	0	0
CR01323_mito	0.0640227	0.0640227	0.0640227	0.0640227	0.0640227	0.0640227	0.0640227	0.0640227	0.0640227	0.0640227	0.0640227	0.0640227	0.0640227	0	0
CR00957_mito	1	1	1	0.99	0.99	1	0.99	0.99	0	0	0	0	0.99	0.489923	0.240024
2. Alternative solutions for simulations of varied substrate availability while satisfying a defined target function
of the cardiomyocyte
2.1 Alternative solutions for substrate composition with highest calculated efficiency
Overview
Substrate	βm	original flux value (v)	alternative flux value (vz*)	Efficiency Ci+	Objective	ANOVA
Glucose	0.9	0.014	0.014000±0	0.8438	0.179028	F value	Pr(>F)	p value
Palmitate	0.05	0.01131	0.011310±0			462.2	<2E-16	<0.001
Stearate	0	0	0.000000±0
Oleate	0	0	0.000000±0
alpha-Linoleate	0.0166667	0.00377	0.003770±0
Eicosapentaenoate	0.0166667	0.00377	0.003770±0
Docosahexaenoate	0.0166667	0.00377	0.003770±0
Lactate	0	0	0.000000±0
Acetoacetate	0	0	0.000000±0
O2	-	0.320159	0.320159±0
Results
Reaction Identifier	Original	alternative flux value (vz*)
	flux value (v)
CR00845_cyto	0	8.105e-05	0	0	0	0	0	0	0	0	0	0	0	0	0	0	0	0	0	0	0	0	0	0	0	0	0	0	0	0	0	0	0	0	0	0	0	0	0	0	0	0	0	0	0	0	0	0	0
CR00583_mito	0	0.0736695	0.0673193	0.0673153	0	0	0	0	0	0	0	0	0	0	0	0	0	0	0	0	0	0	0	0	0	0	0	0	0	0	0	0	0	0	0	0	0	0	0	0	0	0	0	0	0	0	0	0	0
CR00594_cyto_CC00088_cytoYmicro	0	2.666e-05	2.49e-06	4.3558e-05	0	0	0	0	0	0	0	0	0	0	0	0	0	0	0	0	0	0	0	0	0	0	0	0	0	0	0	0	0	0	0	0	0	0	0	0	0	0	0	0	0	0	0	0	0
CR00888_cyto	0	0.0855831	0.0798781	0.198769	0.198967	0.198887	0.198799	0.198938	0.180788	2.11525e-08	0.180543	0.0676684	0.199856	2.11525e-08	0.198958	0.388406	0.394444	0	0	0	0	0	0	0	0	0	0	0	0	0	0	0	0	0	0	0	0	0	0	0	0	0	0	0	0	0	0	0	0
CR00019_CC00075_cyto	0	0.000205	0.000205	2.05e-06	0	0	0	0	0	0	0	0	0	0	0	0	0	0	0	0	0	0	0	0	0	0	0	0	0	0	0	0	0	0	0	0	0	0	0	0	0	0	0	0	0	0	0	0	0
CR00168_mito	1.44e-05	1.44e-05	1.44e-05	1.44e-05	1.44e-05	1.44e-05	1.44e-05	1.44e-05	1.4256e-05	1.4544e-05	1.44e-05	1.44e-05	0.000118048	1.44e-05	1.44e-05	1.44e-05	4.348e-05	1.44e-05	1.44e-05	1.44e-05	1.44e-05	1.44e-05	1.44e-05	4.63084e-05	1.44e-05	1.44e-05	1.44e-05	5.7952e-05	1.44e-05	1.618e-05	1.44e-05	1.44e-05	1.44e-05	1.44e-05	1.44e-05	1.44e-05	1.44e-05	1.44e-05	1.44e-05	1.44e-05	1.44e-05	1.44e-05	1.44e-05	1.44e-05	1.4256e-05	1.4544e-05	1.44e-05	1.4256e-05	1.4544e-05
CR00790_cyto	0	-9.43729e-08	-9.43729e-08	-7.2e-08	0	0	0	0	0	0	0	0	0	0	0	0	0	0	0	0	0	0	0	0	0	0	0	0	0	0	0	0	0	0	0	0	0	0	0	0	0	0	0	0	0	0	0	0	0
CR01270_mito	0	3.17288e-08	3.17288e-08	0	0	0	0	0	0	0	0	0	0	0	0	0	0	0	0	0	0	0	0	0	0	0	0	0	0	0	0	0	0	0	0	0	0	0	0	0	0	0	0	0	0	0	0	0	0
CR00221_mito	8e-06	8e-06	8e-06	8e-06	8e-06	8e-06	8e-06	8e-06	8e-06	8e-06	8e-06	8e-06	8e-06	8e-06	8e-06	8e-06	8e-06	8e-06	8e-06	8e-06	8e-06	8e-06	8e-06	8e-06	8e-06	8e-06	8e-06	8e-06	8e-06	8e-06	8e-06	8e-06	8e-06	8e-06	8e-06	8e-06	8e-06	8e-06	8e-06	8e-06	8e-06	8e-06	8e-06	8e-06	8e-06	8e-06	8e-06	8e-06	8e-06
CR00344_ext_extYcyto	0.0029176	0.0029176	0.0029176	0.0029176	0.0029176	0.0029128	0.0029176	0.0029176	0.0029175	0.0029177	0.0029176	0.0029176	0.00302605	0.0029176	0.0029128	0.0029128	0.00295148	0.0029128	0.0029176	0.0029224	0.0029224	0.0029176	0.0029176	0.00295431	0.0029176	0.0029176	0.0029176	0.00296595	0.0029176	0.00291879	0.0029176	0.00291755	0.00291765	0.0029224	0.0029224	0.0029176	0.0029176	0.0029128	0.0029176	0.0029128	0.0029176	0.0029176	0.0029176	0.0029176	0.0029175	0.0029177	0.0029224	0.0029175	0.0029177
CR00608_cytoYmicro	0.001673	0.000205	0.000205	0.001673	0.000205	0.001673	0.001673	0.000205	0.000205	0.000205	0.000205	0.000205	0.000205	0.000205	0.000205	0.000205	0.001673	0.000205	0.000205	0.001673	0.001673	0.001673	0.001673	0.001673	0.001673	0.000205	0.001673	0.000205	0.000205	0.000205	0.000205	0.000205	0.000205	0.001673	0.001673	0.001673	0.001673	0.001673	0.001673	0.000205	0.000205	0.000205	0.000205	0.000205	0.000205	0.000205	0.001673	0.000205	0.000205
CR00539_cyto	0.00821927	0.00821927	0.00821927	0.828514	0.00821927	1.26854	0.00821927	0.00821927	0.00821941	0.00821912	0.00821927	0.00821927	0.00803692	0.0084016	1.26854	1.26854	0.0139585	0.00827252	0.00821927	0.00821432	0.00821461	0.00821927	0.00821927	0.0081571	0.00828142	0.00821927	0.00821927	0.00813708	0.00830146	0.828503	0.828514	0.00821936	0.00821917	0.00820967	0.00820967	0.00821927	0.00821927	0.00823367	1.26851	1.26854	0.00821927	0.00821927	0.00821927	0.00821927	0.00821941	0.00821912	0.00820967	0.00821941	0.00821912
CR01273_CC02462_mito	8e-06	8e-06	8e-06	8e-06	8e-06	8e-06	8e-06	8e-06	8e-06	8e-06	8e-06	8e-06	8e-06	8e-06	8e-06	8e-06	8e-06	8e-06	8e-06	8e-06	8e-06	8e-06	8e-06	8e-06	8e-06	8e-06	8e-06	8e-06	8e-06	8e-06	8e-06	8e-06	8e-06	8e-06	8e-06	8e-06	8e-06	8e-06	8e-06	8e-06	8e-06	8e-06	8e-06	8e-06	8e-06	8e-06	8e-06	8e-06	8e-06
CR01127_cyto	0.0060524	0.0060596	7.5448e-05	0.00598704	0.0060524	0.0060524	0.0060524	0.00599188	0.0060524	0.0060524	0.00399072	0.00206172	0.00399072	0.00206172	0.0060524	0.0060524	0.0060524	0.0060524	0.0060524	0.00605254	0.00605226	0.00810338	0.0060524	0.00599188	0.0060452	0.0060452	0.0060524	0.0060524	0.0060524	0.0060524	0.0060524	0.00599644	0.0060524	0.0060524	0.00399072	0.00206172	0.0060524	0.0060524	0.00605233	0.00605247	0.00599188	0.00599188	0.0060524	0.00605233	0.00605247	0.00611292	0.00810338	0.0060524	0.0060524
CR01233_CC00056_cyto	0.001592	0.001592	0.001592	0.001592	0.001592	0.001592	0.001592	0.001592	0.001592	0.001592	0.001592	0.001592	0.001592	0.001592	0.001592	0.001592	0.001592	0.001592	0.001592	0.001592	0.001592	0.001592	0.001592	0.001592	0.001592	0.001592	0.001592	0.001592	0.001592	0.001592	0.001592	0.001592	0.001592	0.001592	0.001592	0.001592	0.001592	0.001592	0.001592	0.001592	0.001592	0.001592	0.001592	0.001592	0.001592	0.001592	0.001592	0.001592	0.001592
CR01132_cyto	0	0.0855831	0.0798781	1.5352e-05	0.198769	0.198967	0.198887	0.198799	0.198938	0.0120456	0.0121048	0.180788	2.44068e-08	0.192648	0.0676684	0.199856	2.44068e-08	1.5352e-05	1.5358e-05	0.198958	0.388406	0.0031884	0.394444	0.0121048	0.0121048	1.5352e-05	0	0	0	0	0	0	0	0	0	0	0	0	0	0	0	0	0	0	0	0	0	0	0
CR00783_cyto	0	0.0855831	0.0798781	0.062298	0.198769	0.198967	0.198887	0.198799	0.198938	0.0559736	0.0560922	0.0060524	0.0060452	0.0060452	0.18684	0.180543	0.0736648	0.199856	0.0937978	0.127391	0.0286273	0.0286307	0.0269151	0.0060524	0.062298	0.198958	0.388406	0.394444	0.0060524	0.00605229	0.00605247	0.062298	0.0286318	0.0275698	4.881e-05	0	0	0	0	0	0	0	0	0	0	0	0	0	0
CR00594_lyso_CC00089_lysoYmicro	0	-2.438e-05	-4.03467e-05	-2.5e-06	0	0	0	0	0	0	0	0	0	0	0	0	0	0	0	0	0	0	0	0	0	0	0	0	0	0	0	0	0	0	0	0	0	0	0	0	0	0	0	0	0	0	0	0	0
CR00115_micro	0.000406	0.000406	0.000406	0.000406	0.000406	0.000406	0.000406	0.000406	0.000406	0.000406	0.000406	0.000406	0.000406	0.000406	0.000406	0.000406	0.000406	0.000406	0.000406	0.000406	0.000406	0.000406	0.000406	0.000406	0.000406	0.000406	0.000406	0.000406	0.000406	0.000406	0.000406	0.000406	0.000406	0.000406	0.000406	0.000406	0.000406	0.000406	0.000406	0.000406	0.000406	0.000406	0.000406	0.000406	0.000406	0.000406	0.000406	0.000406	0.000406
CR00140_micro	0.0032052	0.0032052	0.0032052	0.0032052	0.0032052	0.0032052	0.0032052	0.0032052	0.0032052	0.0032052	0.0032052	0.0032052	0.0032052	0.0032052	0.0032052	0.0032052	0.0032052	0.0032052	0.0032052	0.0032052	0.0032052	0.0032052	0.0032052	0.0032052	0.0032052	0.0032052	0.0032052	0.0032052	0.0032052	0.0032052	0.0032052	0.0032052	0.0032052	0.0032052	0.0032052	0.0032052	0.0032052	0.0032052	0.0032052	0.0032052	0.0032052	0.0032052	0.0032052	0.0032052	0.0032052	0.0032052	0.0032052	0.0032052	0.0032052
CR00365_CC00130_cyto	0	0.000217	2.17e-06	0	0	0	0	0	0	0	0	0	0	0	0	0	0	0	0	0	0	0	0	0	0	0	0	0	0	0	0	0	0	0	0	0	0	0	0	0	0	0	0	0	0	0	0	0	0
CR00632_mito	0	0.113058	0.113058	0.113058	0.113058	0.113058	0.113058	0.113058	0.113058	0.113058	0.113058	0.113058	0.113058	0.113058	0.113058	0.113058	0.113058	0.113058	0.0391691	0.0402573	0.113058	0.113058	0.00844223	0.00366223	0.113058	0.113058	0.113058	0.0011304	0.113058	0.113058	0.113058	0.113058	0.113058	0	0	0	0	0	0	0	0	0	0	0	0	0	0	0	0
CR00365_CC00132_cyto	0	1.78e-06	0	0	0	0	0	0	0	0	0	0	0	0	0	0	0	0	0	0	0	0	0	0	0	0	0	0	0	0	0	0	0	0	0	0	0	0	0	0	0	0	0	0	0	0	0	0	0
CR01429_mito	-0.113058	-0.113058	-0.113058	-0.113058	-0.113058	-0.113058	-0.113058	-0.113058	-0.113058	-0.113058	-0.113058	-0.113058	-0.113058	-0.113058	-0.113058	-0.113058	-0.113058	-0.113058	-0.113058	-0.113058	-0.113058	-0.113058	-0.113058	-0.113058	-0.113058	-0.113058	-0.113058	-0.113058	-0.113058	-0.113058	-0.113058	-0.113058	-0.113058	-0.113058	-0.113058	-0.113058	-0.113058	-0.113058	-0.113058	-0.113058	-0.113058	-0.113058	-0.113058	-0.113058	-0.113058	-0.113058	-0.113058	-0.113058	-0.113058
CR00449_cyto	-0.005008	-0.005008	-0.005008	-0.005008	-0.005008	-0.005008	-0.005008	-0.005008	-0.005008	-0.005008	-0.005008	-0.005008	-0.005008	-0.005008	-0.005008	-0.005008	-0.005008	-0.005008	-0.005008	-0.005008	-0.005008	-0.005008	-0.005008	-0.005008	-0.005008	-0.005008	-0.005008	-0.005008	-0.005008	-0.005008	-0.005008	-0.005008	-0.005008	-0.005008	-0.005008	-0.005008	-0.005008	-0.005008	-0.005008	-0.005008	-0.005008	-0.005008	-0.005008	-0.005008	-0.005008	-0.005008	-0.005008	-0.005008	-0.005008
CR00896_cyto	1.44e-05	1.44e-05	1.44e-05	1.44e-05	1.44e-05	1.44e-05	1.44e-05	1.44e-05	1.4256e-05	1.4544e-05	1.44e-05	1.44e-05	0.000118048	1.44e-05	1.44e-05	1.44e-05	4.348e-05	1.44e-05	1.44e-05	1.44e-05	1.44e-05	1.44e-05	1.44e-05	4.63084e-05	1.44e-05	1.44e-05	1.44e-05	5.7952e-05	1.44e-05	1.618e-05	1.44e-05	1.44e-05	1.44e-05	1.44e-05	1.44e-05	1.44e-05	1.44e-05	1.44e-05	1.44e-05	1.44e-05	1.44e-05	1.44e-05	1.44e-05	1.44e-05	1.4256e-05	1.4544e-05	1.44e-05	1.4256e-05	1.4544e-05
CR00558_CC00068_cyto	0	-1.44e-07	8e-08	1.78e-06	-1.44e-07	-1.44e-07	1.498e-05	2.903e-05	-1.44e-07	-1.44e-07	-1.44e-07	-1.44e-07	0	0	0	0	0	0	0	0	0	0	0	0	0	0	0	0	0	0	0	0	0	0	0	0	0	0	0	0	0	0	0	0	0	0	0	0	0
CR01121_CC00190_cyto	0	1.78e-06	0	0	0	0	0	0	0	0	0	0	0	0	0	0	0	0	0	0	0	0	0	0	0	0	0	0	0	0	0	0	0	0	0	0	0	0	0	0	0	0	0	0	0	0	0	0	0
CR00901_CC00273_cytoYmito	0	1.46441e-08	1.46441e-08	0	0	0	0	0	0	0	0	0	0	0	0	0	0	0	0	0	0	0	0	0	0	0	0	0	0	0	0	0	0	0	0	0	0	0	0	0	0	0	0	0	0	0	0	0	0
CR00141_cyto	0.000971	0.000971	0.000971	0.000971	0.000971	0.000971	0.000971	0.000971	0.000971	0.000971	0.000971	0.000971	0.000971	0.000971	0.000971	0.000971	0.000971	0.000971	0.000971	0.000971	0.000971	0.000971	0.000971	0.000971	0.000971	0.000971	0.000971	0.000971	0.000971	0.000971	0.000971	0.000971	0.000971	0.000971	0.000971	0.000971	0.000971	0.000971	0.000971	0.000971	0.000971	0.000971	0.000971	0.000971	0.000971	0.000971	0.000971	0.000971	0.000971
CR00734_cyto	0	-7.2e-08	0	0	0	0	0	0	0	0	0	0	0	0	0	0	0	0	0	0	0	0	0	0	0	0	0	0	0	0	0	0	0	0	0	0	0	0	0	0	0	0	0	0	0	0	0	0	0
CR00594_cyto_CC00087_cytoYmicro	0	1.44e-07	1.44e-07	1.44e-07	1.44e-07	1.973e-05	1.44e-07	8.54e-06	1.498e-05	1.44e-07	1.44e-07	-1.44e-07	1.44e-07	0	0	0	0	0	0	0	0	0	0	0	0	0	0	0	0	0	0	0	0	0	0	0	0	0	0	0	0	0	0	0	0	0	0	0	0
CR00220_CC00620_mito	1.6e-05	1.6e-05	1.6e-05	1.6e-05	1.6e-05	1.6e-05	1.6e-05	1.6e-05	1.6e-05	1.6e-05	1.6e-05	1.6e-05	1.6e-05	1.6e-05	1.6e-05	1.6e-05	1.6e-05	1.6e-05	1.6e-05	1.6e-05	1.6e-05	1.6e-05	1.6e-05	1.6e-05	1.6e-05	1.6e-05	1.6e-05	1.6e-05	1.6e-05	1.6e-05	1.6e-05	1.6e-05	1.6e-05	1.6e-05	1.6e-05	1.6e-05	1.6e-05	1.6e-05	1.6e-05	1.6e-05	1.6e-05	1.6e-05	1.6e-05	1.6e-05	1.6e-05	1.6e-05	1.6e-05	1.6e-05	1.6e-05
CR01121_CC00175_cyto	0	9.71e-06	0	0	0	0	0	0	0	0	0	0	0	0	0	0	0	0	0	0	0	0	0	0	0	0	0	0	0	0	0	0	0	0	0	0	0	0	0	0	0	0	0	0	0	0	0	0	0
CR00124_cyto	0	0.042938	0.0992618	0.062298	0.0994645	0.0992618	0.062298	0.0992618	0.0964661	0.096415	0.093487	-7.2e-08	0.0992618	0.062298	4.881e-05	0	0	0	0	0	0	0	0	0	0	0	0	0	0	0	0	0	0	0	0	0	0	0	0	0	0	0	0	0	0	0	0	0	0
CR01424_cyto	0.205074	0.205074	0.205074	0.205074	0.205074	0.248012	0.205074	0.205073	0.205074	0.205074	0.204867	0.205028	0.203573	0.205067	0.205074	0.205068	0.205068	0.205074	0.205074	0.205017	0.205058	0.205074	0.205074	0.304254	0.267351	0.205074	0.205074	0.205069	0.205069	0.205074	0.205074	0.304542	0.205074	0.205074	0.205074	0.205074	0.205074	0.205073	0.205069	0.205074	0.205073	0.205074	0.205074	0.205074	0.205074	0.205074	0.205074	0.205074	0.205074
CR01152_cyto	0	-1.46441e-08	-1.46441e-08	0	0	0	0	0	0	0	0	0	0	0	0	0	0	0	0	0	0	0	0	0	0	0	0	0	0	0	0	0	0	0	0	0	0	0	0	0	0	0	0	0	0	0	0	0	0
CR00350_cyto	0	0.0060524	0.0060524	0.0060524	0.0060524	0.0060524	0.0060524	0.00605262	0.00605218	0.0060524	0.0060524	0.00580018	0.0060524	0.0060596	0.0060596	0.0060596	0.0060452	0.0060452	0.00598046	0.0060524	6.052e-05	0.0060524	0.00595042	0.00604973	0.0060524	0.00605247	0.00605233	0.0060452	0.0060452	0.0060524	0.0060596	0.0060524	0.0060596	0.00206168	0.00399068	0.00206168	0.00399068	0.00605262	0.00605218	0.0060452	0.00605262	0.00605218	0.0060524	0.0060524	0.0060524	0.00603516	0.00601524	0.0060524	0.00599788
CR00982_mito	0.113058	0.113058	0.113058	0.113058	0.113058	0.113058	0.113058	0.113058	0.113058	0.113058	0.113058	0.113058	0.113058	0.113058	0.113058	0.113058	0.113058	0.113058	0.113058	0.113058	0.113058	0.113058	0.113058	0.113058	0.113058	0.113058	0.113058	0.113058	0.113058	0.113058	0.113058	0.113058	0.113058	0.113058	0.113058	0.113058	0.113058	0.113058	0.113058	0.113058	0.113058	0.113058	0.113058	0.113058	0.113058	0.113058	0.113058	0.113058	0.113058
CR01109_lyso_CC00104_lysoYmicro	0	2.666e-05	2.49e-06	4.3558e-05	0	0	0	0	0	0	0	0	0	0	0	0	0	0	0	0	0	0	0	0	0	0	0	0	0	0	0	0	0	0	0	0	0	0	0	0	0	0	0	0	0	0	0	0	0
CR00876_CC01016_extYcyto	0.00377	0.00377	0.00377	0.00377	0.00377	0.00377	0.00377	0.00377	0.00377	0.00377	0.00377	0.00377	0.00377	0.00377	0.00377	0.00377	0.00377	0.00377	0.00377	0.00377	0.00377	0.00377	0.00377	0.00377	0.00377	0.00377	0.00377	0.00377	0.00377	0.00377	0.00377	0.00377	0.00377	0.00377	0.00377	0.00377	0.00377	0.00377	0.00377	0.00377	0.00377	0.00377	0.00377	0.00377	0.00377	0.00377	0.00377	0.00377	0.00377
CR01463_cytoYmicro	0	-0.001468	-0.001468	-0.001468	-0.001468	-0.001468	-0.001468	-0.001468	-0.001468	-0.001468	-0.001468	-0.001468	-0.001468	-0.001468	-0.001468	-0.001468	-0.001468	-0.001468	-0.001468	-0.001468	-0.001468	-0.001468	-0.001468	-0.001468	-0.001468	-0.001468	-0.001468	-0.001468	-0.001468	-0.001468	-0.001468	-1.673e-05	-0.001468	-0.001468	-0.001468	-0.001468	-0.001468	-0.001468	-0.001468	-0.001468	-0.001468	-0.001468	-0.001468	-0.001468	-0.001468	-0.001468	-0.001468	-0.001468	-0.001468
CR01233_CC00060_cyto	0.000178	0.000178	0.000178	0.000178	0.000178	0.000178	0.000178	0.000178	0.000178	0.000178	0.000178	0.000178	0.000178	0.000178	0.000178	0.000178	0.000178	0.000178	0.000178	0.000178	0.000178	0.000178	0.000178	0.000178	0.000178	0.000178	0.000178	0.000178	0.000178	0.000178	0.000178	0.000178	0.000178	0.000178	0.000178	0.000178	0.000178	0.000178	0.000178	0.000178	0.000178	0.000178	0.000178	0.000178	0.000178	0.000178	0.000178	0.000178	0.000178
CR00351_cyto	0	0.0994789	0.0429367	0.0429302	0.0429485	0.0429492	0.0994789	0.0994164	0	0	0	0	0	0	0	0	0	0	0	0	0	0	0	0	0	0	0	0	0	0	0	0	0	0	0	0	0	0	0	0	0	0	0	0	0	0	0	0	0
CR01109_lyso_CC00103_lysoYmicro	0	1.44e-07	1.44e-07	1.44e-07	1.44e-07	1.973e-05	1.44e-07	8.54e-06	1.498e-05	1.44e-07	1.44e-07	-1.44e-07	1.44e-07	0	0	0	0	0	0	0	0	0	0	0	0	0	0	0	0	0	0	0	0	0	0	0	0	0	0	0	0	0	0	0	0	0	0	0	0
CR00628_cyto	0	0.042938	0.0992618	0.0994645	9.35593e-08	9.35593e-08	0.0992618	0.0992618	0.0964661	4.881e-05	0.096415	0.093487	0.0368973	0.0368348	0.0934268	0.0934262	-7.2e-08	0.131632	0.0992618	0	0	0	0	0	0	0	0	0	0	0	0	0	0	0	0	0	0	0	0	0	0	0	0	0	0	0	0	0	0
CR01033_mito	0	0.113058	0.404466	0.398423	0.209436	0.205784	0.113058	0.0011304	0.192906	0.192905	0.113058	0.113058	0.113058	0.113058	-1.22034e-08	0.113058	-1.22034e-08	0.0739157	0.113058	0.113058	0.174526	0.0738893	0.0728011	0.201458	0.174367	0.192886	0.113058	0.113058	0.113058	0.113058	0.113058	0.382497	0.113058	0.113058	0.113058	0.198967	0.198953	0.113058	0	0	0	0	0	0	0	0	0	0	0
CR00038_CC00101_cyto	0	2.41e-06	0	0	0	0	0	0	0	0	0	0	0	0	0	0	0	0	0	0	0	0	0	0	0	0	0	0	0	0	0	0	0	0	0	0	0	0	0	0	0	0	0	0	0	0	0	0	0
CR00027_CC02420_cytoYmito	1.1e-05	1.1e-05	1.1e-05	1.1e-05	1.1e-05	1.1e-05	1.1e-05	1.1e-05	1.1e-05	1.1e-05	1.1e-05	1.1e-05	1.1e-05	1.1e-05	1.1e-05	1.1e-05	1.1e-05	1.1e-05	1.1e-05	1.1e-05	1.1e-05	1.1e-05	1.1e-05	1.1e-05	1.1e-05	1.1e-05	1.1e-05	1.1e-05	1.1e-05	1.1e-05	1.1e-05	1.1e-05	1.1e-05	1.1e-05	1.1e-05	1.1e-05	1.1e-05	1.1e-05	1.1e-05	1.1e-05	1.1e-05	1.1e-05	1.1e-05	1.1e-05	1.1e-05	1.1e-05	1.1e-05	1.1e-05	1.1e-05
CR00558_CC00064_cyto	0.000157	0.000157	0.000157	0.000157	0.000157	0.000157	0.000157	0.000157	0.000157	0.000157	0.000157	0.000157	0.000157	0.000157	0.000157	0.000157	0.000157	0.000157	0.000157	0.000157	0.000157	0.000157	0.000157	0.000157	0.000157	0.000157	0.000157	0.000157	0.000157	0.000157	0.000157	0.000157	0.000157	0.000157	0.000157	0.000157	0.000157	0.000157	0.000157	0.000157	0.000157	0.000157	0.000157	0.000157	0.000157	0.000157	0.000157	0.000157	0.000157
CR00796_cyto	0	0.00605254	0.00605226	0.00599188	0.0060524	0.0060524	0.0060596	0.0060524	0.0060452	7.2e-08	0	0	0	0	0	0	0	0	0	0	0	0	0	0	0	0	0	0	0	0	0	0	0	0	0	0	0	0	0	0	0	0	0	0	0	0	0	0	0
CR00433_cyto	0	-7.2e-08	0	0	0	0	0	0	0	0	0	0	0	0	0	0	0	0	0	0	0	0	0	0	0	0	0	0	0	0	0	0	0	0	0	0	0	0	0	0	0	0	0	0	0	0	0	0	0
CR01007_mito	0.113058	0.113058	0.113058	0.113058	0.113058	0.113058	0.113058	0.113058	0.113058	0.113058	0.113058	0.113058	0.113058	0.113058	0.113058	0.113058	0.113058	0.113058	0.113058	0.113058	0.113058	0.113058	0.113058	0.113058	0.113058	0.113058	0.113058	0.113058	0.113058	0.113058	0.113058	0.113058	0.113058	0.113058	0.113058	0.113058	0.113058	0.113058	0.113058	0.113058	0.113058	0.113058	0.113058	0.113058	0.113058	0.113058	0.113058	0.113058	0.113058
CR00594_lyso_CC00090_lysoYmicro	0	-2.9e-05	-3.6345e-05	0	0	0	0	0	0	0	0	0	0	0	0	0	0	0	0	0	0	0	0	0	0	0	0	0	0	0	0	0	0	0	0	0	0	0	0	0	0	0	0	0	0	0	0	0	0
CR01121_CC00164_cyto	0	2.05e-06	0	0	0	0	0	0	0	0	0	0	0	0	0	0	0	0	0	0	0	0	0	0	0	0	0	0	0	0	0	0	0	0	0	0	0	0	0	0	0	0	0	0	0	0	0	0	0
CR00019_CC00073_cyto	0	5.55e-06	4.881e-05	0	0	0	0	0	0	0	0	0	0	0	0	0	0	0	0	0	0	0	0	0	0	0	0	0	0	0	0	0	0	0	0	0	0	0	0	0	0	0	0	0	0	0	0	0	0
CR01408_cyto	0	0.1807	0.178563	0.1807	0.178563	0.1807	0.178563	0	0	0	0	0	0	0	0	0	0	0	0	0	0	0	0	0	0	0	0	0	0	0	0	0	0	0	0	0	0	0	0	0	0	0	0	0	0	0	0	0	0
CR00653_CC00073_cyto	0.000555	0.000555	0.000555	0.000555	0.000555	0.000555	0.000555	0.000555	0.000555	0.000555	0.000555	0.000555	0.000555	0.000555	0.000555	0.000555	0.000555	0.000555	0.00055805	0.000555	0.000555	0.000555	0.000555	0.000555	0.000555	0.000555	0.000555	0.000555	0.000555	0.000555	0.000555	0.000555	0.000555	0.000555	0.000555	0.000555	0.000555	0.000555	0.000555	0.000555	0.000555	0.000555	0.000555	0.000555	0.000555	0.000555	0.000555	0.000555	0.000555
CR00653_CC00077_cyto	0.000416	0.000416	0.000416	0.000416	0.000416	0.000416	0.000416	0.000416	0.000416	0.000416	0.000416	0.000416	0.000416	0.000416	0.000416	0.000416	0.000416	0.000416	0.000416	0.000416	0.000416	0.000416	0.000416	0.000416	0.000416	0.000416	0.000416	0.000416	0.000416	0.000416	0.000416	0.000416	0.000416	0.000416	0.000416	0.000416	0.000416	0.000416	0.000416	0.000416	0.000416	0.000416	0.000416	0.000416	0.000416	0.000416	0.000416	0.000416	0.000416
CR00345_cyto	0.004881	0.00489692	0.00489692	0.004881	0.005098	0.004881	0.004881	-0.0380453	0.004881	0.004881	0.00489398	0.00489398	0.004881	0.004881	0.00488278	0.00488278	0.004881	0.004881	0.00488405	0.004881	0.004881	0.004881	0.004881	0.004881	0.004881	0.004881	0.004881	-0.0943808	-0.057417	0.004881	0.00488278	0.004881	0.004881	0.00488317	0.00488317	0.00488109	0.004881	-0.0945835	0.004881	0.004881	0.004881	0.004881	0.004881	0.004881	0.004881	0.004881	0.004881	0.004881	0.004881
CR00751_mito	0	0.00598704	0.0060524	0.0060524	0.0060524	0.0060524	0.0060524	0.00599188	0.00604865	0.0060524	0.0060524	0.0060524	0.0060524	0.00605262	0.00605218	0	0	0	0	0	0	0	0	0	0	0	0	0	0	0	0	0	0	0	0	0	0	0	0	0	0	0	0	0	0	0	0	0	0
CR00337_cytoYmito	0	-7.2e-08	0	0	0	0	0	0	0	0	0	0	0	0	0	0	0	0	0	0	0	0	0	0	0	0	0	0	0	0	0	0	0	0	0	0	0	0	0	0	0	0	0	0	0	0	0	0	0
CR00247_mito	0.113058	0.113058	0.113058	0.113058	0.114189	0.113058	0.113058	0.113058	0.113058	0.113058	0.113058	0.113058	0.113058	0.113058	0.113058	0.113058	0.113058	0.113058	0.113058	0.113058	0.113058	0.113058	0.113058	0.113058	0.113058	0.113058	0.113058	0.113058	0.113058	0.113058	0.113058	0.113058	0.113058	0.113058	0.113058	0.113058	0.113058	0.113058	0.113058	0.113058	0.113058	0.113058	0.113058	0.113058	0.113058	0.113058	0.113058	0.113058	0.113058
CR00200_mito	0.007184	0.007184	0.007184	0.003592	0.007184	0.00711216	0.0070573	0.003592	0.007184	0.007184	0.003592	0.003592	0.003592	0.003592	0.007184	0.007184	0.003592	0.003592	0.003592	0.003592	0.003592	0.007184	0.007184	0.003592	0.007184	0.003592	0.007184	0.003592	0.007184	0.003592	0.003592	0.007184	0.007184	0.007184	0.007184	0.007184	0.003592	0.00714808	0.003592	0.007184	0.003592	0.003592	0.003592	0.003592	0.007184	0.007184	0.007184	0.007184	0.007184
CR00038_CC00099_cyto	0	3.4e-05	3.4e-05	3.4e-07	3.4e-05	0	0	0	0	0	0	0	0	0	0	0	0	0	0	0	0	0	0	0	0	0	0	0	0	0	0	0	0	0	0	0	0	0	0	0	0	0	0	0	0	0	0	0	0
CR00287_CC00112_mito	8e-06	8e-06	8e-06	8e-06	8e-06	8e-06	8e-06	8e-06	8e-06	8e-06	8e-06	8e-06	8e-06	8e-06	8e-06	8e-06	8e-06	8e-06	8e-06	8e-06	8e-06	8e-06	8e-06	8e-06	8e-06	8e-06	8e-06	8e-06	8e-06	8e-06	8e-06	8e-06	8e-06	8e-06	8e-06	8e-06	8e-06	8e-06	8e-06	8e-06	8e-06	8e-06	8e-06	8e-06	8e-06	8e-06	8e-06	8e-06	8e-06
CR00470_mito	9.4e-05	9.4e-05	9.4e-05	9.4e-05	9.4e-05	9.4e-05	9.4e-05	9.4e-05	9.4e-05	9.4e-05	9.4e-05	9.4e-05	9.4e-05	9.4e-05	9.4e-05	9.4e-05	9.4e-05	9.4e-05	9.4e-05	9.4e-05	9.4e-05	9.4e-05	9.4e-05	9.4e-05	9.4e-05	9.4e-05	9.4e-05	9.4e-05	9.4e-05	9.4e-05	9.4e-05	9.4e-05	9.4e-05	9.4e-05	9.4e-05	9.4e-05	9.4e-05	9.4e-05	9.4e-05	9.4e-05	9.4e-05	9.4e-05	9.4e-05	9.4e-05	9.4e-05	9.4e-05	9.4e-05	9.4e-05	9.4e-05
CR00876_CC00446_extYcyto	0.01131	0.01131	0.01131	0.01131	0.01131	0.01131	0.01131	0.01131	0.01131	0.01131	0.01131	0.01131	0.01131	0.01131	0.01131	0.01131	0.01131	0.01131	0.01131	0.01131	0.01131	0.01131	0.01131	0.01131	0.01131	0.01131	0.01131	0.01131	0.01131	0.01131	0.01131	0.01131	0.01131	0.01131	0.01131	0.01131	0.01131	0.01131	0.01131	0.01131	0.01131	0.01131	0.01131	0.01131	0.01131	0.01131	0.01131	0.01131	0.01131
CR00019_CC00076_cyto	0	1.78e-06	0	0	0	0	0	0	0	0	0	0	0	0	0	0	0	0	0	0	0	0	0	0	0	0	0	0	0	0	0	0	0	0	0	0	0	0	0	0	0	0	0	0	0	0	0	0	0
CR01109_cyto_CC00102_cytoYmicro	0	-0.000103648	-3.19084e-05	-9.552e-06	-5.02e-06	-9.552e-06	-1.38e-06	-9.552e-06	0	0	0	0	0	0	0	0	0	0	0	0	0	0	0	0	0	0	0	0	0	0	0	0	0	0	0	0	0	0	0	0	0	0	0	0	0	0	0	0	0
CR00653_CC00076_cyto	0.000178	0.000178	0.000178	0.000178	0.000178	0.000178	0.000178	0.000178	0.000178	0.000178	0.000178	0.000178	0.000178	0.000178	0.00017622	0.00017978	0.000178	0.000178	0.000178	0.000178	0.000178	0.000178	0.000178	0.000178	0.000178	0.000178	0.000178	0.000178	0.000178	0.000178	0.00017978	0.000178	0.000178	0.000178	0.000178	0.000178	0.000178	0.000178	0.000178	0.000178	0.000178	0.000178	0.000178	0.000178	0.000178	0.000178	0.000178	0.000178	0.000178
CR00558_CC00065_cyto	0.000305	0.000305	0.000305	0.000305	0.000305	0.000305	0.000305	0.000305	0.000305	0.000305	0.000305	0.000305	0.000305	0.000305	0.000305	0.000305	0.000305	0.000305	0.00030805	0.000305	0.000305	0.000305	0.000305	0.000305	0.000305	0.000305	0.000305	0.000305	0.000305	0.000305	0.000305	0.000305	0.000305	0.000305	0.000305	0.000305	0.000305	0.000305	0.000305	0.000305	0.000305	0.000305	0.000305	0.000305	0.000305	0.000305	0.000305	0.000305	0.000305
CR00254_cyto	0	-7.2e-08	0	0	0	0	0	0	0	0	0	0	0	0	0	0	0	0	0	0	0	0	0	0	0	0	0	0	0	0	0	0	0	0	0	0	0	0	0	0	0	0	0	0	0	0	0	0	0
CR00383_mito	0	0.113058	0.404466	0.398423	0.209436	0.205784	0.113058	0.0011304	0.192906	0.192905	0.113058	0.113058	0.113058	0.113058	-1.22034e-08	0.113058	-1.22034e-08	0.0739157	0.113058	0.113058	0.174526	0.0738893	0.0728011	0.201458	0.174367	0.192886	0.113058	0.113058	0.113058	0.113058	0.113058	0.382497	0.113058	0.113058	0.113058	0.198967	0.198953	0.113058	0	0	0	0	0	0	0	0	0	0	0
CR00793_CC00370_cyto	9.2e-06	9.2e-06	9.2e-06	9.2e-06	9.2e-06	9.2e-06	9.2e-06	9.2e-06	9.2e-06	9.2e-06	9.2e-06	9.2e-06	9.2e-06	9.2e-06	9.2e-06	9.2e-06	9.2e-06	9.2e-06	9.2e-06	9.2e-06	9.2e-06	9.2e-06	9.2e-06	9.2e-06	9.2e-06	9.2e-06	9.2e-06	9.2e-06	9.2e-06	9.2e-06	9.2e-06	9.2e-06	9.2e-06	9.2e-06	9.2e-06	9.2e-06	9.2e-06	9.2e-06	9.2e-06	9.2e-06	9.2e-06	9.2e-06	9.2e-06	9.2e-06	9.2e-06	9.2e-06	9.2e-06	9.2e-06	9.2e-06
CR00653_CC00074_cyto	0.000217	0.000217	0.000217	0.000217	0.000217	0.000217	0.000217	0.000217	0.000217	0.000217	0.000217	0.000217	0.000217	0.000217	0.000217	0.000217	0.000217	0.000217	0.000217	0.000217	0.000217	0.000217	0.000217	0.000217	0.000217	0.000217	0.000217	0.000217	0.000217	0.000217	0.000217	0.000217	0.00021483	0.00021917	0.000217	0.000217	0.000217	0.000217	0.000217	0.000217	0.000217	0.000217	0.000217	0.000217	0.000217	0.000217	0.000217	0.000217	0.000217
CR00365_CC00131_cyto	0	0.000205	0.000205	2.05e-06	0	0	0	0	0	0	0	0	0	0	0	0	0	0	0	0	0	0	0	0	0	0	0	0	0	0	0	0	0	0	0	0	0	0	0	0	0	0	0	0	0	0	0	0	0
CR01563_micro_microYcyto	0.0062552	0.0062552	0.0062552	0.0062552	0.0062552	0.0062552	0.0062552	0.0062552	0.0062552	0.0062552	0.0062552	0.0062552	0.0062552	0.0062552	0.0062552	0.0062552	0.0062552	0.0062552	0.0062552	0.0062552	0.0062552	0.0062552	0.0062552	0.0062552	0.0062552	0.0062552	0.0062552	0.0062552	0.0062552	0.0062552	0.0062552	0.0062552	0.0062552	0.0062552	0.0062552	0.0062552	0.0062552	0.0062552	0.0062552	0.0062552	0.0062552	0.0062552	0.0062552	0.0062552	0.0062552	0.0062552	0.0062552	0.0062552	0.0062552
CR00480_CC00199_cyto	5e-06	5e-06	5e-06	5e-06	5e-06	5e-06	5e-06	5e-06	5e-06	5e-06	5e-06	5e-06	5e-06	5e-06	5e-06	5e-06	5e-06	5e-06	5e-06	5e-06	5e-06	5e-06	5e-06	5e-06	5e-06	5e-06	5e-06	5e-06	5e-06	5e-06	5e-06	5e-06	5e-06	5e-06	5e-06	5e-06	5e-06	5e-06	5e-06	5e-06	5e-06	5e-06	5e-06	5e-06	5e-06	5e-06	5e-06	5e-06	5e-06
CR01218_cytoYmito	0	2.84746e-08	2.84746e-08	0	0	0	0	0	0	0	0	0	0	0	0	0	0	0	0	0	0	0	0	0	0	0	0	0	0	0	0	0	0	0	0	0	0	0	0	0	0	0	0	0	0	0	0	0	0
CR01312_CC00104_cyto	0	4.06e-06	2.49e-06	0	0	0	0	0	0	0	0	0	0	0	0	0	0	0	0	0	0	0	0	0	0	0	0	0	0	0	0	0	0	0	0	0	0	0	0	0	0	0	0	0	0	0	0	0	0
CR01273_CC02464_mito	1.1e-05	1.1e-05	1.1e-05	1.1e-05	1.1e-05	1.1e-05	1.1e-05	1.1e-05	1.1e-05	1.1e-05	1.1e-05	1.1e-05	1.1e-05	1.1e-05	1.1e-05	1.1e-05	1.1e-05	1.1e-05	1.1e-05	1.1e-05	1.1e-05	1.1e-05	1.1e-05	1.1e-05	1.1e-05	1.1e-05	1.1e-05	1.1e-05	1.1e-05	1.1e-05	1.1e-05	1.1e-05	1.1e-05	1.1e-05	1.1e-05	1.1e-05	1.1e-05	1.1e-05	1.1e-05	1.1e-05	1.1e-05	1.1e-05	1.1e-05	1.1e-05	1.1e-05	1.1e-05	1.1e-05	1.1e-05	1.1e-05
CR00543_cyto	0.0964527	0.099463	0.099455	0.194196	0.0060596	0.0060596	0.0964527	0.0964527	0.0965132	0.0954882	0.0974172	0.0954882	0.0974172	0.102502	0.0964527	0.0964527	0.0060524	0.0060524	0.0999203	0.0999245	0.00605255	0.0964527	0.0964527	0.0964527	0.0964527	0.0954882	0.0974172	0.200235	0.0964527	0.0964527	0.00605255	0.099449	0.0994661	0.0964522	0.00599188	0.102407	0.196188	0.196188	0.0060452	0.19106	0.0318702	0.0298197	0.0964527	0.0952593	0	0	0	0	0
CR00243_cyto	0	9.35593e-08	9.35593e-08	0	0	0	0	0	0	0	0	0	0	0	0	0	0	0	0	0	0	0	0	0	0	0	0	0	0	0	0	0	0	0	0	0	0	0	0	0	0	0	0	0	0	0	0	0	0
CR01479_cyto	0.0081048	0.0081048	0.0081048	0.0081048	0.0081048	0.0081048	0.0081048	0.0081048	0.0081048	0.0081048	0.0081048	0.0081048	0.0081048	0.0081048	0.0081048	0.0081048	0.0081048	0.0081048	0.0081048	0.0081048	0.0081048	0.0081048	0.0081048	0.0081048	0.0081048	0.0081048	0.0081048	0.0081048	0.0081048	0.0081048	0.0081048	0.0081048	0.0081048	0.0081048	0.0081048	0.0081048	0.0081048	0.0081048	0.0081048	0.0081048	0.0081048	0.0081048	0.0081048	0.0081048	0.0081048	0.0081048	0.00818585	0.0081048	0.0081048
CR01118_cyto	0	-2.68475e-08	-2.68475e-08	0	0	0	0	0	0	0	0	0	0	0	0	0	0	0	0	0	0	0	0	0	0	0	0	0	0	0	0	0	0	0	0	0	0	0	0	0	0	0	0	0	0	0	0	0	0
CR00178_mitoYcyto	1.69765	1.69765	1.69765	1.69765	1.69652	1.69765	1.69765	1.58459	1.69765	1.69765	1.58459	1.58459	1.69765	1.69765	1.30926	1.30927	1.69765	1.58459	1.69765	1.69765	1.58459	1.58459	1.69765	1.49871	1.58459	1.58459	1.69765	1.69765	1.49869	1.51092	1.69765	1.48822	1.49187	1.69765	1.69765	1.69765	1.69765	1.69765	1.69765	1.69765	1.69765	1.69765	1.68068	1.5108	1.69765	1.69765	1.69765	1.58459	1.58346
CR00630_CC00208_cyto	0	1.169e-05	9e-08	0	0	0	0	0	0	0	0	0	0	0	0	0	0	0	0	0	0	0	0	0	0	0	0	0	0	0	0	0	0	0	0	0	0	0	0	0	0	0	0	0	0	0	0	0	0
CR00672_cyto	0	0.0060524	0.0060452	0.0060452	0.0060524	0.00599644	0.00611292	0.0060524	0.0060524	0.00605236	0.00605247	0	0	0	0	0	0	0	0	0	0	0	0	0	0	0	0	0	0	0	0	0	0	0	0	0	0	0	0	0	0	0	0	0	0	0	0	0	0
CR00699_cyto	2.88e-05	2.88e-05	2.88e-05	2.88e-05	2.88e-05	2.88e-05	2.88e-05	2.88e-05	2.8512e-05	2.9088e-05	2.88e-05	2.88e-05	0.000354144	2.88e-05	2.88e-05	2.88e-05	0.0175225	2.88e-05	2.88e-05	4.32e-05	4.32e-05	2.88e-05	2.88e-05	0.00014078	2.88e-05	2.88e-05	2.88e-05	0.000173856	2.88e-05	3.236e-05	2.88e-05	2.8656e-05	2.8944e-05	4.32e-05	4.32e-05	2.88e-05	2.88e-05	2.88e-05	2.88e-05	2.88e-05	2.88e-05	2.88e-05	2.88e-05	2.88e-05	2.8512e-05	2.9088e-05	4.32e-05	2.8512e-05	2.9088e-05
CR00594_lyso_CC00086_lysoYmicro	0	-0.000103648	-3.19084e-05	-9.552e-06	-5.02e-06	-9.552e-06	-1.38e-06	-9.552e-06	0	0	0	0	0	0	0	0	0	0	0	0	0	0	0	0	0	0	0	0	0	0	0	0	0	0	0	0	0	0	0	0	0	0	0	0	0	0	0	0	0
CR00746_cyto	0	0.042938	0.0992618	0.062298	0.0994645	0.0559736	0.0560922	0.0208022	0.0992618	0.062298	0.0992618	0.0964661	4.881e-05	0.096415	0.093487	0.0368973	0.0368348	0.0934268	0.0934262	-7.2e-08	0.131632	0.0992618	0.062298	4.881e-05	0	0	0	0	0	0	0	0	0	0	0	0	0	0	0	0	0	0	0	0	0	0	0	0	0
CR01025_cyto	0.0029032	0.0029032	0.00291912	0.0029032	0.0029032	0.0028984	0.0029032	0.0029032	0.0029031	0.0029033	0.0029032	0.0029032	0.002908	0.0029032	0.0028984	0.0028984	0.00293708	0.0028984	0.00290625	0.002908	0.002908	0.0029032	0.0029032	0.00293991	0.0029032	0.0029032	0.0029032	0.00295155	0.0029032	0.00290439	0.0029032	0.00290315	0.00290325	0.002908	0.00291017	0.0029032	0.0029032	0.0028984	0.0029032	0.0028984	0.0029032	0.0029032	0.0029032	0.0029032	0.0029031	0.0029033	0.002908	0.0029031	0.0029033
CR00472_cyto	0.0186431	0.0186431	0.0186431	0.0186431	0.0186431	0.0186431	0.0186431	0.018643	0.0186431	0.0186431	0.0186243	0.0186389	0.0185067	0.0186425	0.0186431	0.0186425	0.0186425	0.0186431	0.0186431	0.0186379	0.0186416	0.0186431	0.0186431	0.0186357	0.0186412	0.0186431	0.018643	0.0186426	0.0186426	0.0186431	0.0186431	0.0186434	0.0186431	0.0186431	0.0186431	0.0186431	0.0186431	0.018643	0.0186426	0.0186431	0.018643	0.0186431	0.0186431	0.0186431	0.0186431	0.0186431	0.0186431	0.0186431	0.0186431
CR00027_CC00145_cytoYmito	0.003592	0.003592	0.003592	0.003592	0.003592	0.003592	0.003592	0.003592	0.003592	0.003592	0.003592	0.003592	0.003592	0.003592	0.003592	0.003592	0.003592	0.003592	0.003592	0.003592	0.003592	0.003592	0.003592	0.003592	0.003592	0.003592	0.003592	0.003592	0.003592	0.003592	0.003592	0.003592	0.003592	0.003592	0.003592	0.003592	0.003592	0.003592	0.003592	0.003592	0.003592	0.003592	0.003592	0.003592	0.003592	0.003592	0.003592	0.003592	0.003592
CR00807_mito	0	9.35593e-08	9.35593e-08	0	0	0	0	0	0	0	0	0	0	0	0	0	0	0	0	0	0	0	0	0	0	0	0	0	0	0	0	0	0	0	0	0	0	0	0	0	0	0	0	0	0	0	0	0	0
CR01235_cyto	0	7.32203e-09	7.32203e-09	0	0	0	0	0	0	0	0	0	0	0	0	0	0	0	0	0	0	0	0	0	0	0	0	0	0	0	0	0	0	0	0	0	0	0	0	0	0	0	0	0	0	0	0	0	0
CR00365_CC00127_cyto	0	1.592e-05	0.001592	0	0	0	0	0	0	0	0	0	0	0	0	0	0	0	0	0	0	0	0	0	0	0	0	0	0	0	0	0	0	0	0	0	0	0	0	0	0	0	0	0	0	0	0	0	0
CR00344_cyto_cytoYmito	1.44e-05	1.44e-05	1.44e-05	1.44e-05	1.44e-05	1.44e-05	1.44e-05	1.44e-05	1.4256e-05	1.4544e-05	1.44e-05	1.44e-05	0.000118048	1.44e-05	1.44e-05	1.44e-05	4.348e-05	1.44e-05	1.44e-05	1.44e-05	1.44e-05	1.44e-05	1.44e-05	4.63084e-05	1.44e-05	1.44e-05	1.44e-05	5.7952e-05	1.44e-05	1.618e-05	1.44e-05	1.44e-05	1.44e-05	1.44e-05	1.44e-05	1.44e-05	1.44e-05	1.44e-05	1.44e-05	1.44e-05	1.44e-05	1.44e-05	1.44e-05	1.44e-05	1.4256e-05	1.4544e-05	1.44e-05	1.4256e-05	1.4544e-05
CR01156_cyto	0	0.000118048	0.0174355	1.44e-05	1.44e-05	4.81627e-05	5.7952e-05	-1.44e-07	1.44e-07	1.44e-05	1.44e-05	1.44e-05	-2.88e-07	2.88e-07	1.942e-05	2.938e-05	1.44e-05	1.44e-05	3.878e-05	4.26e-07	-4.26e-07	4.106e-05	2.938e-05	5.7952e-05	5.7958e-05	1.44e-05	1.44e-05	1.44e-05	1.44e-05	1.44e-05	1.44e-05	5.7952e-05	0	0	0	0	0	0	0	0	0	0	0	0	0	0	0	0	0
CR00238_CC00069_cyto	0.000241	0.000241	0.000241	0.000241	0.000241	0.000241	0.000241	0.000241	0.000241	0.000241	0.000241	0.000241	0.000241	0.000241	0.000241	0.000241	0.000241	0.000241	0.000241	0.000241	0.000241	0.000241	0.000241	0.000241	0.000241	0.000241	0.000241	0.000241	0.000241	0.000241	0.000241	0.000241	0.000241	0.000241	0.000241	0.000241	0.000241	0.000241	0.000241	0.000241	0.000241	0.000241	0.000241	0.000241	0.000241	0.000241	0.000241	0.000241	0.000241
CR00542_mito	1.44e-05	1.44e-05	1.44e-05	1.44e-05	1.44e-05	1.44e-05	1.44e-05	1.44e-05	1.4256e-05	1.4544e-05	1.44e-05	1.44e-05	0.000236096	1.44e-05	1.44e-05	1.44e-05	0.017479	1.44e-05	1.44e-05	2.88e-05	2.88e-05	1.44e-05	1.44e-05	9.44711e-05	1.44e-05	1.44e-05	1.44e-05	0.000115904	1.44e-05	1.618e-05	1.44e-05	1.4256e-05	1.4544e-05	2.88e-05	2.88e-05	1.44e-05	1.44e-05	1.44e-05	1.44e-05	1.44e-05	1.44e-05	1.44e-05	1.44e-05	1.44e-05	1.4256e-05	1.4544e-05	2.88e-05	1.4256e-05	1.4544e-05
CR01292_mito	0	0.404466	0.398423	0.209436	0.0927252	0.192906	0.192905	0.0739157	0.174526	0.201458	0.174367	0.192886	0.382497	0.198967	0.198953	0	0	0	0	0	0	0	0	0	0	0	0	0	0	0	0	0	0	0	0	0	0	0	0	0	0	0	0	0	0	0	0	0	0
CR01295_mito	0.0565292	0.0565292	0.0565292	0.0565292	0.0565292	0.0565292	0.0565292	0.0565292	0.0565292	0.0565292	0.0565292	0.0565292	0.0565292	0.0565292	0.0565292	0.0565292	0.0565292	0.0565292	0.0565292	0.0565292	0.0565292	0.0565292	0.0565292	0.0565292	0.0565292	0.0565292	0.0565292	0.0565292	0.0565292	0.0565292	0.0565292	0.0565292	0.0565292	0.0565292	0.0565292	0.0565292	0.0565292	0.0565292	0.0565292	0.0565292	0.0565292	0.0565292	0.0565292	0.0565292	0.0565292	0.0565292	0.0565292	0.0565292	0.0565292
CR00553_CC00341_mito	0	3.17288e-08	3.17288e-08	0	0	0	0	0	0	0	0	0	0	0	0	0	0	0	0	0	0	0	0	0	0	0	0	0	0	0	0	0	0	0	0	0	0	0	0	0	0	0	0	0	0	0	0	0	0
CR01339_CC00142_cyto	0.000178	0.000178	0.000178	0.000178	0.000178	0.000178	0.000178	0.000178	0.000178	0.000178	0.000178	0.000178	0.000178	0.000178	0.000178	0.000178	0.000178	0.000178	0.000178	0.000178	0.000178	0.000178	0.000178	0.000178	0.000178	0.000178	0.000178	0.000178	0.000178	0.000178	0.000178	0.000178	0.000178	0.000178	0.000178	0.000178	0.000178	0.000178	0.000178	0.000178	0.000178	0.000178	0.000178	0.000178	0.000178	0.000178	0.000178	0.000178	0.000178
CR00880_cyto_cytoYmito	-0.0128572	-0.0128572	-0.0128572	-0.0128572	-0.0128572	-0.0128572	-0.0128572	-0.0128572	-0.0128572	-0.0128572	-0.0128572	-0.0128572	-0.0128572	-0.0128572	-0.0128572	-0.0128572	-0.0128572	-0.0128572	-0.0128572	-0.0128572	-0.0128572	-0.0128572	-0.0128572	-0.0128572	-0.0128572	-0.0128572	-0.0128572	-0.0128572	-0.0128572	-0.0128572	-0.0128572	-0.0128572	-0.0128572	-0.0128572	-0.0128572	-0.0128572	-0.0129198	-0.0128572	-0.0128572	-0.0128572	-0.0128572	-0.0128572	-0.0128572	-0.0128572	-0.0128572	-0.0128572	-0.0128572	-0.0128572	-0.0128572
CR00594_cyto_CC00092_cytoYmicro	0	-1.44e-07	8e-08	1.78e-06	-1.44e-07	-1.44e-07	1.498e-05	-1.44e-07	-1.44e-07	-1.44e-07	-1.44e-07	0	0	0	0	0	0	0	0	0	0	0	0	0	0	0	0	0	0	0	0	0	0	0	0	0	0	0	0	0	0	0	0	0	0	0	0	0	0
CR00240_mito	0	9.35593e-08	9.35593e-08	0	0	0	0	0	0	0	0	0	0	0	0	0	0	0	0	0	0	0	0	0	0	0	0	0	0	0	0	0	0	0	0	0	0	0	0	0	0	0	0	0	0	0	0	0	0
CR00027_CC02183_cytoYmito	1.2e-05	1.2e-05	1.2e-05	1.2e-05	1.2e-05	1.2e-05	1.2e-05	1.2e-05	1.2e-05	1.2e-05	1.2e-05	1.2e-05	1.2e-05	1.2e-05	1.2e-05	1.2e-05	1.2e-05	1.2e-05	1.2e-05	1.2e-05	1.2e-05	1.2e-05	1.2e-05	1.2e-05	1.2e-05	1.2e-05	1.2e-05	1.2e-05	1.2e-05	1.2e-05	1.2e-05	1.2e-05	1.2e-05	1.2e-05	1.2e-05	1.2e-05	1.2e-05	1.2e-05	1.2e-05	1.2e-05	1.2e-05	1.2e-05	1.2e-05	1.2e-05	1.2e-05	1.2e-05	1.2e-05	1.2e-05	1.2e-05
CR00244_CC00028_cytoYmicro	-0.000406	-0.000406	-0.000406	-0.000406	-0.000406	-0.000406	-0.000406	-0.000406	-0.000406	-0.000406	-0.000406	-0.000406	-0.000406	-0.000406	-0.000406	-0.000406	-0.000406	-0.000406	-0.000406	-0.000406	-0.000406	-0.000406	-0.000406	-0.000406	-0.000406	-0.000406	-0.000406	-0.000406	-0.000406	-0.000406	-0.000406	-0.000406	-0.000406	-0.000406	-0.000406	-0.000406	-0.000406	-0.000406	-0.000406	-0.000406	-0.000406	-0.000406	-0.000406	-0.000406	-0.000406	-0.000406	-0.000406	-0.000406	-0.000406
CR01430_micro	0.0062552	0.0062552	0.0062552	0.0062552	0.0062552	0.0062552	0.0062552	0.0062552	0.0062552	0.0062552	0.0062552	0.0062552	0.0062552	0.0062552	0.0062552	0.0062552	0.0062552	0.0062552	0.0062552	0.0062552	0.0062552	0.0062552	0.0062552	0.0062552	0.0062552	0.0062552	0.0062552	0.0062552	0.0062552	0.0062552	0.0062552	0.0062552	0.0062552	0.0062552	0.0062552	0.0062552	0.0062552	0.0062552	0.0062552	0.0062552	0.0062552	0.0062552	0.0062552	0.0062552	0.0062552	0.0062552	0.0062552	0.0062552	0.0062552
CR01317_CC00093_lyso	0	2.41e-06	0	0	0	0	0	0	0	0	0	0	0	0	0	0	0	0	0	0	0	0	0	0	0	0	0	0	0	0	0	0	0	0	0	0	0	0	0	0	0	0	0	0	0	0	0	0	0
CR00594_cyto_CC00089_cytoYmicro	0	2.438e-05	4.03467e-05	2.5e-06	0	0	0	0	0	0	0	0	0	0	0	0	0	0	0	0	0	0	0	0	0	0	0	0	0	0	0	0	0	0	0	0	0	0	0	0	0	0	0	0	0	0	0	0	0
CR00129_cyto	0.00377	0.00377	0.00377	0.00377	0.00377	0.00377	0.00377	0.00377	0.00377	0.00377	0.00377	0.00377	0.00377	0.00377	0.00377	0.00377	0.00377	0.00377	0.00377	0.00377	0.00377	0.00377	0.00377	0.00377	0.00377	0.00377	0.00377	0.00377	0.00377	0.00377	0.00377	0.00377	0.00377	0.00377	0.00377	0.00377	0.00377	0.00377	0.00377	0.00377	0.00377	0.00377	0.00377	0.00377	0.00377	0.00377	0.00377	0.00377	0.00377
CR00611_cyto	2.88e-05	2.88e-05	2.88e-05	2.88e-05	2.88e-05	2.88e-05	2.88e-05	2.88e-05	2.8512e-05	2.9088e-05	2.88e-05	2.88e-05	0.000354144	2.88e-05	2.88e-05	2.88e-05	0.0175225	2.88e-05	2.88e-05	4.32e-05	4.32e-05	2.88e-05	2.88e-05	0.00014078	2.88e-05	2.88e-05	2.88e-05	0.000173856	2.88e-05	3.236e-05	2.88e-05	2.8656e-05	2.8944e-05	4.32e-05	4.32e-05	2.88e-05	2.88e-05	2.88e-05	2.88e-05	2.88e-05	2.88e-05	2.88e-05	2.88e-05	2.88e-05	2.8512e-05	2.9088e-05	4.32e-05	2.8512e-05	2.9088e-05
CR00635_cyto	0	7.32203e-09	7.32203e-09	0	0	0	0	0	0	0	0	0	0	0	0	0	0	0	0	0	0	0	0	0	0	0	0	0	0	0	0	0	0	0	0	0	0	0	0	0	0	0	0	0	0	0	0	0	0
CR01115_cytoYmito	0	-9.35593e-08	-9.35593e-08	0	0	0	0	0	0	0	0	0	0	0	0	0	0	0	0	0	0	0	0	0	0	0	0	0	0	0	0	0	0	0	0	0	0	0	0	0	0	0	0	0	0	0	0	0	0
CR01430_cyto	2.13e-05	2.13e-05	2.13e-05	1.23046	2.13e-05	1.8905	2.13e-05	2.13e-05	2.13e-05	2.13e-05	2.13e-05	2.13e-05	0.0002948	1.8905	1.8905	0.00869557	9.398e-05	2.13e-05	2.1087e-05	2.1513e-05	2.13e-05	2.13e-05	0.000114536	2.13e-05	2.13e-05	0.00014459	1.23045	1.23046	2.1372e-05	2.1228e-05	1.41e-05	1.41e-05	2.13e-05	2.13e-05	3.57e-05	1.89046	1.8905	2.13e-05	2.13e-05	2.13e-05	2.13e-05	2.13e-05	2.13e-05	1.41e-05	2.13e-05	2.13e-05	2.13e-05	2.13e-05	2.13e-05
CR01301_cyto	0	-1.46441e-08	-1.46441e-08	0	0	0	0	0	0	0	0	0	0	0	0	0	0	0	0	0	0	0	0	0	0	0	0	0	0	0	0	0	0	0	0	0	0	0	0	0	0	0	0	0	0	0	0	0	0
CR00811_cyto	0	7.2e-08	0	0	0	0	0	0	0	0	0	0	0	0	0	0	0	0	0	0	0	0	0	0	0	0	0	0	0	0	0	0	0	0	0	0	0	0	0	0	0	0	0	0	0	0	0	0	0
CR00986_cyto	0	-9.35593e-08	-9.35593e-08	7.2e-08	0	0	0	0	0	0	0	0	0	0	0	0	0	0	0	0	0	0	0	0	0	0	0	0	0	0	0	0	0	0	0	0	0	0	0	0	0	0	0	0	0	0	0	0	0
CR01325_cyto	0.0062552	0.0062552	0.0062552	0.0062552	0.0062552	0.0062552	0.0062552	0.0062552	0.0062552	0.0062552	0.0062552	0.0062552	0.0062552	0.0062552	0.0062552	0.0062552	0.0062552	0.0062552	0.0062552	0.0062552	0.0062552	0.0062552	0.0062552	0.0062552	0.0062552	0.0062552	0.0062552	0.0062552	0.0062552	0.0062552	0.0062552	0.0062552	0.0062552	0.0062552	0.0062552	0.0062552	0.0062552	0.0062552	0.0062552	0.0062552	0.0062552	0.0062552	0.0062552	0.0062552	0.0062552	0.0062552	0.0062552	0.0062552	0.0062552
CR00019_CC00074_cyto	0	0.000217	2.17e-06	0	0	0	0	0	0	0	0	0	0	0	0	0	0	0	0	0	0	0	0	0	0	0	0	0	0	0	0	0	0	0	0	0	0	0	0	0	0	0	0	0	0	0	0	0	0
CR01134_CC00116_mito	1.6e-05	1.6e-05	1.6e-05	1.6e-05	1.6e-05	1.6e-05	1.6e-05	1.6e-05	1.6e-05	1.6e-05	1.6e-05	1.6e-05	1.6e-05	1.6e-05	1.6e-05	1.6e-05	1.6e-05	1.6e-05	1.6e-05	1.6e-05	1.6e-05	1.6e-05	1.6e-05	1.6e-05	1.6e-05	1.6e-05	1.6e-05	1.6e-05	1.6e-05	1.6e-05	1.6e-05	1.6e-05	1.6e-05	1.6e-05	1.6e-05	1.6e-05	1.6e-05	1.6e-05	1.6e-05	1.6e-05	1.6e-05	1.6e-05	1.6e-05	1.6e-05	1.6e-05	1.6e-05	1.6e-05	1.6e-05	1.6e-05
CR00696_CC00096_cyto	0	1.57e-06	0	0	0	0	0	0	0	0	0	0	0	0	0	0	0	0	0	0	0	0	0	0	0	0	0	0	0	0	0	0	0	0	0	0	0	0	0	0	0	0	0	0	0	0	0	0	0
CR00715_cyto_cytoYmito	-1.44e-05	-1.44e-05	-1.44e-05	-1.44e-05	-1.44e-05	-1.44e-05	-1.44e-05	-1.44e-05	-1.4256e-05	-1.4544e-05	-1.44e-05	-1.44e-05	-0.000236096	-1.44e-05	-1.44e-05	-1.44e-05	-0.017479	-1.44e-05	-1.44e-05	-2.88e-05	-2.88e-05	-1.44e-05	-1.44e-05	-9.44711e-05	-1.44e-05	-1.44e-05	-1.44e-05	-0.000115904	-1.44e-05	-1.618e-05	-1.44e-05	-1.4256e-05	-1.4544e-05	-2.88e-05	-2.88e-05	-1.44e-05	-1.44e-05	-1.44e-05	-1.44e-05	-1.44e-05	-1.44e-05	-1.44e-05	-1.44e-05	-1.44e-05	-1.4256e-05	-1.4544e-05	-2.88e-05	-1.4256e-05	-1.4544e-05
CR01100_mitoYcyto	0	-7.2e-08	0	0	0	0	0	0	0	0	0	0	0	0	0	0	0	0	0	0	0	0	0	0	0	0	0	0	0	0	0	0	0	0	0	0	0	0	0	0	0	0	0	0	0	0	0	0	0
CR00036_micro	0.000971	0.000971	0.000971	0.000971	0.000971	0.000971	0.000971	0.000971	0.000971	0.000971	0.000971	0.000971	0.000971	0.000971	0.000971	0.000971	0.000971	0.000971	0.000971	0.000971	0.000971	0.000971	0.000971	0.000971	0.000971	0.000971	0.000971	0.000971	0.000971	0.000971	0.000971	0.000971	0.000971	0.000971	0.000971	0.000971	0.000971	0.000971	0.000971	0.000971	0.000971	0.000971	0.000971	0.000971	0.000971	0.000971	0.000971	0.000971	0.000971
CR00701_cyto	0	0.0937978	0.127391	0.0286273	0.0286307	0.0286318	0.0275698	0	0	0	0	0	0	0	0	0	0	0	0	0	0	0	0	0	0	0	0	0	0	0	0	0	0	0	0	0	0	0	0	0	0	0	0	0	0	0	0	0	0
CR00990_mitoYcyto	0	-9.35593e-08	0.0200862	0.0162282	-9.35593e-08	0	0	0	0	0	0	0	0	0	0	0	0	0	0	0	0	0	0	0	0	0	0	0	0	0	0	0	0	0	0	0	0	0	0	0	0	0	0	0	0	0	0	0	0
CR01227_cyto	0	1.978e-05	0	0	0	0	0	0	0	0	0	0	0	0	0	0	0	0	0	0	0	0	0	0	0	0	0	0	0	0	0	0	0	0	0	0	0	0	0	0	0	0	0	0	0	0	0	0	0
CR01375_mito	0.113058	0.113058	0.113058	0.113058	0.114189	0.113058	0.113058	0.113058	0.113058	0.113058	0.113058	0.113058	0.113058	0.113058	0.113058	0.113058	0.113058	0.113058	0.113058	0.113058	0.113058	0.113058	0.113058	0.113058	0.113058	0.113058	0.113058	0.113058	0.113058	0.113058	0.113058	0.113058	0.113058	0.113058	0.113058	0.113058	0.113058	0.113058	0.113058	0.113058	0.113058	0.113058	0.113058	0.113058	0.113058	0.113058	0.113058	0.113058	0.113058
CR00304_cyto	0	-1.5352e-05	-0.0120456	-0.0121048	-1.04136e-07	-0.0121048	-1.04136e-07	-1.5352e-05	-1.5358e-05	-0.0031884	-0.0121048	-0.0121048	-7.2e-08	-1.5352e-05	0	0	0	0	0	0	0	0	0	0	0	0	0	0	0	0	0	0	0	0	0	0	0	0	0	0	0	0	0	0	0	0	0	0	0
CR01339_CC00558_cyto	0.001592	0.001592	0.001592	0.001592	0.001592	0.001592	0.001592	0.001592	0.001592	0.001592	0.001592	0.001592	0.001592	0.001592	0.001592	0.001592	0.001592	0.001592	0.001592	0.001592	0.001592	0.001592	0.001592	0.001592	0.001592	0.001592	0.001592	0.001592	0.001592	0.001592	0.001592	0.001592	0.001592	0.001592	0.001592	0.001592	0.001592	0.001592	0.001592	0.001592	0.001592	0.001592	0.001592	0.001592	0.001592	0.001592	0.001592	0.001592	0.001592
CR00934_cyto	1.44e-05	1.44e-05	1.44e-05	1.44e-05	1.44e-05	2.88e-05	1.44e-05	1.44e-05	1.4256e-05	1.4544e-05	1.44e-05	1.44e-05	0.000118048	1.44e-05	2.88e-05	2.88e-05	0.0174355	2.88e-05	1.44e-05	1.44e-05	1.44e-05	1.44e-05	1.44e-05	4.81627e-05	1.44e-05	1.44e-05	1.44e-05	5.7952e-05	1.44e-05	1.618e-05	1.44e-05	1.44e-05	1.44e-05	1.44e-05	1.44e-05	1.44e-05	1.44e-05	2.88e-05	1.44e-05	2.88e-05	1.44e-05	1.44e-05	1.44e-05	1.44e-05	1.4256e-05	1.4544e-05	1.44e-05	1.4256e-05	1.4544e-05
CR01189_mito_mitoYcyto	2.88e-05	2.88e-05	2.88e-05	2.88e-05	2.88e-05	2.88e-05	2.88e-05	2.88e-05	2.8512e-05	2.9088e-05	2.88e-05	2.88e-05	0.000354144	2.88e-05	2.88e-05	2.88e-05	0.0175225	2.88e-05	2.88e-05	4.32e-05	4.32e-05	2.88e-05	2.88e-05	0.00014078	2.88e-05	2.88e-05	2.88e-05	0.000173856	2.88e-05	3.236e-05	2.88e-05	2.8656e-05	2.8944e-05	4.32e-05	4.32e-05	2.88e-05	2.88e-05	2.88e-05	2.88e-05	2.88e-05	2.88e-05	2.88e-05	2.88e-05	2.88e-05	2.8512e-05	2.9088e-05	4.32e-05	2.8512e-05	2.9088e-05
CR00554_cyto	0	-0.199212	-0.0989136	-0.0995245	0.0060596	0.0060596	-0.00598704	-0.0060524	6.052e-05	-0.0060524	0.0060524	-0.0429498	-0.0429496	-0.0060524	0.0060524	0.0060596	-0.00399072	-0.00206172	-0.00399072	-0.00206172	-0.0060524	-0.0060524	0.0060524	-0.0060524	-0.00400142	-0.0060524	0.0060524	0.0060524	-0.0060452	-0.0060452	-0.0060524	0.00605255	-0.00599644	-0.0060524	-0.0894358	-0.0913648	-0.0060524	-0.00399072	-0.00206172	0.0060524	0.00605255	-0.00605233	-0.00605247	-0.00599188	-0.00599188	0.00605247	-0.00605233	-0.00605247	-0.00400142
CR00643_mito	0	-3.17288e-08	-3.17288e-08	0	0	0	0	0	0	0	0	0	0	0	0	0	0	0	0	0	0	0	0	0	0	0	0	0	0	0	0	0	0	0	0	0	0	0	0	0	0	0	0	0	0	0	0	0	0
CR00019_CC02456_mito	1.6e-05	1.6e-05	1.6e-05	1.6e-05	1.6e-05	1.6e-05	1.6e-05	1.6e-05	1.6e-05	1.6e-05	1.6e-05	1.6e-05	1.6e-05	1.6e-05	1.6e-05	1.6e-05	1.6e-05	1.6e-05	1.6e-05	1.6e-05	1.6e-05	1.6e-05	1.6e-05	1.6e-05	1.6e-05	1.6e-05	1.6e-05	1.6e-05	1.6e-05	1.6e-05	1.6e-05	1.6e-05	1.6e-05	1.6e-05	1.6e-05	1.6e-05	1.6e-05	1.6e-05	1.6e-05	1.6e-05	1.6e-05	1.6e-05	1.6e-05	1.6e-05	1.6e-05	1.6e-05	1.6e-05	1.6e-05	1.6e-05
CR01339_CC02183_mito	1.2e-05	1.2e-05	1.2e-05	1.2e-05	1.2e-05	1.2e-05	1.2e-05	1.2e-05	1.2e-05	1.2e-05	1.2e-05	1.2e-05	1.2e-05	1.2e-05	1.2e-05	1.2e-05	1.2e-05	1.2e-05	1.2e-05	1.2e-05	1.2e-05	1.2e-05	1.2e-05	1.2e-05	1.2e-05	1.2e-05	1.2e-05	1.2e-05	1.2e-05	1.2e-05	1.2e-05	1.2e-05	1.2e-05	1.2e-05	1.2e-05	1.2e-05	1.2e-05	1.2e-05	1.2e-05	1.2e-05	1.2e-05	1.2e-05	1.2e-05	1.2e-05	1.2e-05	1.2e-05	1.2e-05	1.2e-05	1.2e-05
CR00407_CC00106_cyto	0	3.6345e-05	0	0	0	0	0	0	0	0	0	0	0	0	0	0	0	0	0	0	0	0	0	0	0	0	0	0	0	0	0	0	0	0	0	0	0	0	0	0	0	0	0	0	0	0	0	0	0
CR00391_cytoYmito	0	2.27797e-08	2.27797e-08	0	0	0	0	0	0	0	0	0	0	0	0	0	0	0	0	0	0	0	0	0	0	0	0	0	0	0	0	0	0	0	0	0	0	0	0	0	0	0	0	0	0	0	0	0	0
CR01248_cytoYmicro	-0.0032052	-0.0032052	-0.0032052	-0.0032052	-0.0032052	-0.0032052	-0.0032052	-0.0032052	-0.0032052	-0.0032052	-0.0032052	-0.0032052	-0.0032052	-0.0032052	-0.0032052	-0.0032052	-0.0032052	-0.0032052	-0.0032052	-0.0032052	-0.0032052	-0.0032052	-0.0032052	-0.0032052	-0.0032052	-0.0032052	-0.0032052	-0.0032052	-0.0032052	-0.0032052	-0.0032052	-0.0032052	-0.0032052	-0.0032052	-0.0032052	-0.0032052	-0.0032052	-0.0032052	-0.0032052	-0.0032052	-0.0032052	-0.0032052	-0.0032052	-0.0032052	-0.0032052	-0.0032052	-0.0032052	-0.0032052	-0.0032052
CR01312_CC00103_cyto	0	8.54e-06	0	0	0	0	0	0	0	0	0	0	0	0	0	0	0	0	0	0	0	0	0	0	0	0	0	0	0	0	0	0	0	0	0	0	0	0	0	0	0	0	0	0	0	0	0	0	0
CR00522_cyto	0	1.44e-05	1.44e-05	1.44e-05	0.017392	1.44e-05	1.85422e-06	1.44e-05	1.44e-05	5.0745e-05	1.44e-05	-1.44e-07	1.44e-07	1.44e-07	-1.44e-07	1.44e-07	1.44e-05	1.44e-05	-1.44e-07	1.44e-07	-1.44e-07	1.44e-07	1.44e-05	1.44e-05	1.44e-05	-1.44e-07	1.44e-07	1.44e-05	1.44e-05	1.44e-05	1.44e-05	1.44e-07	0	0	0	0	0	0	0	0	0	0	0	0	0	0	0	0	0
CR00400_ext_extYcyto	0.320159	0.320159	0.320159	0.320159	0.320159	0.320159	0.320159	0.320159	0.320159	0.320159	0.320159	0.320159	0.320159	0.320159	0.320159	0.320159	0.320159	0.320159	0.320159	0.320159	0.320159	0.320159	0.320159	0.320159	0.320159	0.320159	0.320159	0.320159	0.320159	0.320159	0.320159	0.320159	0.320159	0.320159	0.320159	0.320159	0.320159	0.320159	0.320159	0.320159	0.320159	0.320159	0.320159	0.320159	0.320159	0.320159	0.320159	0.320159	0.320159
CR00407_CC00103_cyto	0	-1.44e-07	1.44e-07	0	0	0	0	0	0	0	0	0	0	0	0	0	0	0	0	0	0	0	0	0	0	0	0	0	0	0	0	0	0	0	0	0	0	0	0	0	0	0	0	0	0	0	0	0	0
CR01169_cyto_cytoYext	0.0060524	0.0060524	0.0060524	0.0060524	0.0060524	0.0060596	0.0060524	0.0060524	0.00605262	0.00605218	0.0060524	0.0060524	0.00580018	0.0060524	0.0060596	0.0060596	0.00598704	0.0060596	0.0060524	0.0060452	0.0060452	0.0060524	0.0060524	0.00598046	0.0060524	0.0060524	0.0060524	0.00595042	0.0060524	0.00604973	0.0060524	0.00605247	0.00605233	0.0060452	0.0060452	0.0060524	0.0060524	0.0060596	0.0060524	0.0060596	0.0060524	0.0060524	0.0060524	0.0060524	0.00605262	0.00605218	0.0060452	0.00605262	0.00605218
CR00762_cyto	0	-9.35593e-08	-9.35593e-08	0	0	0	0	0	0	0	0	0	0	0	0	0	0	0	0	0	0	0	0	0	0	0	0	0	0	0	0	0	0	0	0	0	0	0	0	0	0	0	0	0	0	0	0	0	0
CR00365_CC00128_cyto	0	4.06e-06	0.000406	0	0	0	0	0	0	0	0	0	0	0	0	0	0	0	0	0	0	0	0	0	0	0	0	0	0	0	0	0	0	0	0	0	0	0	0	0	0	0	0	0	0	0	0	0	0
CR00365_CC00126_cyto	0	1.298e-05	0	0	0	0	0	0	0	0	0	0	0	0	0	0	0	0	0	0	0	0	0	0	0	0	0	0	0	0	0	0	0	0	0	0	0	0	0	0	0	0	0	0	0	0	0	0	0
CR00333_cyto	0	7.32203e-09	7.32203e-09	0	0	0	0	0	0	0	0	0	0	0	0	0	0	0	0	0	0	0	0	0	0	0	0	0	0	0	0	0	0	0	0	0	0	0	0	0	0	0	0	0	0	0	0	0	0
CR00594_lyso_CC00087_lysoYmicro	0	-1.44e-07	-1.44e-07	-1.44e-07	-1.44e-07	-1.973e-05	-1.44e-07	-8.54e-06	-1.498e-05	-1.44e-07	-1.44e-07	1.44e-07	-1.44e-07	0	0	0	0	0	0	0	0	0	0	0	0	0	0	0	0	0	0	0	0	0	0	0	0	0	0	0	0	0	0	0	0	0	0	0	0
CR00292_cyto	0	7.5448e-05	0.00410197	0.00012104	0.00410197	0.00012104	0.00010664	0.00410197	0	0	0	0	0	0	0	0	0	0	0	0	0	0	0	0	0	0	0	0	0	0	0	0	0	0	0	0	0	0	0	0	0	0	0	0	0	0	0	0	0
CR00470_cyto	0.004881	0.00489692	0.00489692	0.004881	0.005098	0.004881	0.004881	-0.0380453	0.004881	0.004881	0.00489398	0.00489398	0.004881	0.004881	0.00488278	0.00488278	0.004881	0.004881	0.00488405	0.004881	0.004881	0.004881	0.004881	0.004881	0.004881	0.004881	0.004881	-0.0943808	-0.057417	0.004881	0.00488278	0.004881	0.004881	0.00488317	0.00488317	0.00488109	0.004881	-0.0945835	0.004881	0.004881	0.004881	0.004881	0.004881	0.004881	0.004881	0.004881	0.004881	0.004881	0.004881
CR01424_mito	0	9.35593e-08	9.35593e-08	0	0	0	0	0	0	0	0	0	0	0	0	0	0	0	0	0	0	0	0	0	0	0	0	0	0	0	0	0	0	0	0	0	0	0	0	0	0	0	0	0	0	0	0	0	0
CR00027_CC00253_cytoYmito	0	6.255e-05	0.0964527	0.0964527	0.0001286	0.099348	0.0964525	0.0994301	0.0994545	0.093487	0.0938509	0.196675	0.0011934	0	0	0	0	0	0	0	0	0	0	0	0	0	0	0	0	0	0	0	0	0	0	0	0	0	0	0	0	0	0	0	0	0	0	0	0
CR00636_cyto	0	0.0368927	0.0368899	4.18e-06	0.0368948	0.036895	0.0368947	0	0	0	0	0	0	0	0	0	0	0	0	0	0	0	0	0	0	0	0	0	0	0	0	0	0	0	0	0	0	0	0	0	0	0	0	0	0	0	0	0	0
CR00991_cyto	0	0.062298	0.0559736	0.0560922	0.0208022	0.062298	0.062298	4.881e-05	0	0	0	0	0	0	0	0	0	0	0	0	0	0	0	0	0	0	0	0	0	0	0	0	0	0	0	0	0	0	0	0	0	0	0	0	0	0	0	0	0
CR00238_CC00062_cyto	0.000138	0.000138	0.000138	0.000138	0.000138	0.000138	0.000138	0.000138	0.000138	0.000138	0.000138	0.00015098	0.000138	0.000138	0.000138	0.000138	0.000138	0.000138	0.000138	0.000138	0.000138	0.000138	0.000138	0.000106092	0.000138	0.000138	0.000138	0.000128448	0.000138	0.000138	0.000138	0.000138	0.000138	0.000138	0.000138	0.000138	0.000138	0.000138	0.000138	0.000138	0.000138	0.000138	0.000138	0.000138	0.000138	0.000138	0.000138	0.000138	0.000138
CR00992_cyto	0	0.0934265	0.0934265	0.0934265	0.131633	0.0934265	0	0	0	0	0	0	0	0	0	0	0	0	0	0	0	0	0	0	0	0	0	0	0	0	0	0	0	0	0	0	0	0	0	0	0	0	0	0	0	0	0	0	0
CR00356_cyto	0	0.0368927	0.0368899	4.18e-06	0.0368948	0.036895	0.0368947	0	0	0	0	0	0	0	0	0	0	0	0	0	0	0	0	0	0	0	0	0	0	0	0	0	0	0	0	0	0	0	0	0	0	0	0	0	0	0	0	0	0
CR00867_micro	0.0062552	0.0062552	0.0062552	0.0062552	0.0062552	0.0062552	0.0062552	0.0062552	0.0062552	0.0062552	0.0062552	0.0062552	0.0062552	0.0062552	0.0062552	0.0062552	0.0062552	0.0062552	0.0062552	0.0062552	0.0062552	0.0062552	0.0062552	0.0062552	0.0062552	0.0062552	0.0062552	0.0062552	0.0062552	0.0062552	0.0062552	0.0062552	0.0062552	0.0062552	0.0062552	0.0062552	0.0062552	0.0062552	0.0062552	0.0062552	0.0062552	0.0062552	0.0062552	0.0062552	0.0062552	0.0062552	0.0062552	0.0062552	0.0062552
CR00408_cyto_cytoYmito	0	1.58459	1.69765	1.69765	1.69765	1.69765	1.29319	1.29923	0.0169724	1.69765	1.69765	1.69765	1.69765	1.4987	1.49869	1.69765	1.51068	1.69765	1.69765	1.58459	1.58459	1.52313	1.69765	1.69765	1.69765	1.69765	1.69765	1.69765	0.0169724	1.51081	1.51081	1.58459	1.58459	0.0169724	1.58459	1.58459	1.69765	1.69765	1.58459	1.58459	1.69765	1.69765	0.0169724	0	0	0	0	0	0
CR01175_cyto	-0.205074	-0.205074	-0.205074	-0.205074	0.1	-0.205074	-0.205074	-0.205074	-0.205073	-0.205074	-0.205074	-0.204867	-0.205028	0.1	0.1	-0.203573	-0.205067	-0.205074	-0.205068	-0.205068	-0.205074	-0.205074	-0.205017	-0.205058	-0.205074	-0.205074	-0.204992	-0.205053	-0.205074	-0.205074	-0.205069	-0.205069	-0.205074	-0.205074	-0.205077	0.1	0.1	-0.205074	-0.205074	-0.205074	-0.205074	-0.205074	-0.205073	-0.205069	-0.205074	-0.205073	-0.205074	-0.205074	-0.205074
CR01109_lyso_CC00107_lysoYmicro	0	3.4e-05	3.4e-05	3.4e-07	3.4e-05	0	0	0	0	0	0	0	0	0	0	0	0	0	0	0	0	0	0	0	0	0	0	0	0	0	0	0	0	0	0	0	0	0	0	0	0	0	0	0	0	0	0	0	0
CR00549_cyto	1.44e-05	-0.006038	-0.006038	1.44e-05	-0.006038	2.88e-05	-0.006038	-0.006038	-0.00603836	-0.00603764	-0.006038	-0.006038	-0.00568213	-0.006038	2.88e-05	2.88e-05	0.0174355	-0.0060308	-0.006038	-0.0060308	-0.0060308	1.44e-05	1.44e-05	-0.00593229	1.44e-05	1.44e-05	-0.006038	-0.00589247	-0.006038	-0.00603355	1.44e-05	-0.00603807	-0.00603793	-0.0060308	-0.0060308	-0.006038	-0.006038	-0.0060308	1.44e-05	2.88e-05	-0.006038	-0.006038	-0.006038	-0.006038	-0.00603836	-0.00603764	-0.0060308	-0.00603836	-0.00603764
CR00170_cyto	2.88e-05	2.88e-05	2.88e-05	2.88e-05	2.88e-05	2.88e-05	2.88e-05	2.88e-05	2.8512e-05	2.9088e-05	2.88e-05	2.88e-05	0.000354144	2.88e-05	2.88e-05	2.88e-05	0.0175225	2.88e-05	2.88e-05	4.32e-05	4.32e-05	2.88e-05	2.88e-05	0.00014078	2.88e-05	2.88e-05	2.88e-05	0.000173856	2.88e-05	3.236e-05	2.88e-05	2.8656e-05	2.8944e-05	4.32e-05	4.32e-05	2.88e-05	2.88e-05	2.88e-05	2.88e-05	2.88e-05	2.88e-05	2.88e-05	2.88e-05	2.88e-05	2.8512e-05	2.9088e-05	4.32e-05	2.8512e-05	2.9088e-05
CR00149_CC00142_cyto	0	1.78e-06	0	0	0	0	0	0	0	0	0	0	0	0	0	0	0	0	0	0	0	0	0	0	0	0	0	0	0	0	0	0	0	0	0	0	0	0	0	0	0	0	0	0	0	0	0	0	0
CR01029_mito_mitoYcyto	0	-0.00598704	-0.0060524	-0.0060524	-0.0060524	-0.0060524	-0.0060524	-0.00599188	-0.00604865	-0.0060524	-0.0060524	-0.0060524	-0.0060524	-0.00605262	-0.00605218	0	0	0	0	0	0	0	0	0	0	0	0	0	0	0	0	0	0	0	0	0	0	0	0	0	0	0	0	0	0	0	0	0	0
CR00927_cyto	4.8e-06	4.8e-06	4.8e-06	4.8e-06	4.8e-06	9.6e-06	4.8e-06	4.8e-06	4.752e-06	4.848e-06	4.8e-06	4.8e-06	4.8e-06	9.6e-06	9.6e-06	9.6e-06	4.8e-06	4.8e-06	4.8e-06	4.8e-06	4.8e-06	4.8e-06	4.8e-06	5.39333e-06	4.8e-06	4.848e-06	4.752e-06	4.8e-06	4.8e-06	9.6e-06	4.8e-06	9.6e-06	4.8e-06	4.8e-06	4.8e-06	4.8e-06	4.752e-06	4.848e-06	4.752e-06	4.848e-06	4.8e-06	4.8e-06	4.8e-06	4.8e-06	4.8e-06	4.8e-06	4.8e-06	4.896e-06	4.704e-06
CR00238_CC00065_cyto	0.00025	0.00025	0.00025	0.00025	0.00025	0.00025	0.00025	0.00025	0.00025	0.00025	0.00025	0.00025	0.00025	0.00025	0.00025	0.00025	0.00025	0.00025	0.00025	0.00025	0.00025	0.00025	0.00025	0.00025	0.00025	0.00025	0.00025	0.00025	0.00025	0.00025	0.00025	0.00025	0.00025	0.00025	0.00025	0.00025	0.00025	0.00025	0.00025	0.00025	0.00025	0.00025	0.00025	0.00025	0.00025	0.00025	0.00025	0.00025	0.00025
CR00625_cyto	0.001126	0.001126	0.001126	0.001126	0.001126	0.001126	0.001126	0.001126	0.001126	0.001126	0.001126	0.001126	0.001126	0.001126	0.001126	0.001126	0.001126	0.001126	0.001126	0.001126	0.001126	0.001126	0.001126	0.001126	0.001126	0.001126	0.001126	0.001126	0.001126	0.001126	0.001126	0.001126	0.001126	0.001126	0.001126	0.001126	0.001126	0.001126	0.001126	0.001126	0.001126	0.001126	0.001126	0.001126	0.001126	0.001126	0.001126	0.001126	0.001126
CR00641_cyto	0	-9.35593e-08	-9.35593e-08	0	0	0	0	0	0	0	0	0	0	0	0	0	0	0	0	0	0	0	0	0	0	0	0	0	0	0	0	0	0	0	0	0	0	0	0	0	0	0	0	0	0	0	0	0	0
CR00534_mito	0.0062552	0.0062552	0.0062552	0.0062552	0.0062552	0.0062552	0.0062552	0.0062552	0.20045	0.200449	0.0062552	0.0062552	0.0062552	0.0062552	0.0062552	0.0062552	0.0062552	0.0062552	0.0062552	0.105734	0.00631775	0.0062552	0.0062552	0.0062552	0.0062552	0.0062552	0.0062552	0.0062552	0.0062552	0.0062552	0.0062552	0.0062552	0.0062552	0.0062552	0.0062552	0.0062552	0.0062552	0.102708	0.102708	0.0062552	0.0062552	0.102738	0.0062552	0.0062552	0.0063838	0.0062552	0.0062552	0.0062552	0.0062552
CR01177_cyto	0	7.2e-08	0	0	0	0	0	0	0	0	0	0	0	0	0	0	0	0	0	0	0	0	0	0	0	0	0	0	0	0	0	0	0	0	0	0	0	0	0	0	0	0	0	0	0	0	0	0	0
CR00019_CC02458_mito	1.1e-05	1.1e-05	1.1e-05	1.1e-05	1.1e-05	1.1e-05	1.1e-05	1.1e-05	1.1e-05	1.1e-05	1.1e-05	1.1e-05	1.1e-05	1.1e-05	1.1e-05	1.1e-05	1.1e-05	1.1e-05	1.1e-05	1.1e-05	1.1e-05	1.1e-05	1.1e-05	1.1e-05	1.1e-05	1.1e-05	1.1e-05	1.1e-05	1.1e-05	1.1e-05	1.1e-05	1.1e-05	1.1e-05	1.1e-05	1.1e-05	1.1e-05	1.1e-05	1.1e-05	1.1e-05	1.1e-05	1.1e-05	1.1e-05	1.1e-05	1.1e-05	1.1e-05	1.1e-05	1.1e-05	1.1e-05	1.1e-05
CR00231_CC00143_cyto	0.000406	0.000406	0.000406	0.000406	0.000406	0.000406	0.000406	0.000406	0.000406	0.000406	0.000406	0.000406	0.000406	0.000406	0.000406	0.000406	0.000406	0.000406	0.000406	0.000406	0.000406	0.000406	0.000406	0.000406	0.000406	0.000406	0.000406	0.000406	0.000406	0.000406	0.000406	0.000406	0.000406	0.000406	0.000406	0.000406	0.000406	0.000406	0.000406	0.000406	0.000406	0.000406	0.000406	0.000406	0.000406	0.000406	0.000406	0.000406	0.000406
CR00300_cyto	0	7.2e-08	0	0	0	0	0	0	0	0	0	0	0	0	0	0	0	0	0	0	0	0	0	0	0	0	0	0	0	0	0	0	0	0	0	0	0	0	0	0	0	0	0	0	0	0	0	0	0
CR00379_cyto	0.0032052	0.0032052	0.0032052	0.0032052	0.0032052	0.0032052	0.0032052	0.0032052	0.0032052	0.0032052	0.0032052	0.0032052	0.0032052	0.0032052	0.0032052	0.0032052	0.0032052	0.0032052	0.0032052	0.102672	0.102672	0.0032052	0.0032052	0.0032052	0.0032052	0.0032052	0.0032052	0.0032052	0.0032052	0.0032052	0.0032052	0.0032052	0.0032052	0.0032052	0.0032052	0.0032052	0.0032052	0.0032052	0.0032052	0.0032052	0.0032052	0.0032052	0.0032052	0.0032052	0.0032052	0.0032052	0.0032052	0.0032052	0.0032052
CR00019_CC02454_mito	5.5e-05	5.5e-05	5.5e-05	5.5e-05	5.5e-05	5.5e-05	5.5e-05	5.5e-05	5.5e-05	5.5e-05	5.5e-05	5.5e-05	5.5e-05	5.5e-05	5.5e-05	5.5e-05	5.5e-05	5.5e-05	5.5e-05	5.5e-05	5.5e-05	5.5e-05	5.5e-05	5.5e-05	5.5e-05	5.5e-05	5.5e-05	5.5e-05	5.5e-05	5.5e-05	5.5e-05	5.5e-05	5.5e-05	5.5e-05	5.5e-05	5.5e-05	5.5e-05	5.5e-05	5.5e-05	5.5e-05	5.5e-05	5.5e-05	5.5e-05	5.5e-05	5.5e-05	5.5e-05	5.5e-05	5.5e-05	5.5e-05
CR01317_CC00090_lyso	0	2.9e-05	3.6345e-05	0	0	0	0	0	0	0	0	0	0	0	0	0	0	0	0	0	0	0	0	0	0	0	0	0	0	0	0	0	0	0	0	0	0	0	0	0	0	0	0	0	0	0	0	0	0
CR01109_cyto_CC00106_cytoYmicro	0	-2.9e-05	-3.6345e-05	0	0	0	0	0	0	0	0	0	0	0	0	0	0	0	0	0	0	0	0	0	0	0	0	0	0	0	0	0	0	0	0	0	0	0	0	0	0	0	0	0	0	0	0	0	0
CR01339_CC02420_mito	1.1e-05	1.1e-05	1.1e-05	1.1e-05	1.1e-05	1.1e-05	1.1e-05	1.1e-05	1.1e-05	1.1e-05	1.1e-05	1.1e-05	1.1e-05	1.1e-05	1.1e-05	1.1e-05	1.1e-05	1.1e-05	1.1e-05	1.1e-05	1.1e-05	1.1e-05	1.1e-05	1.1e-05	1.1e-05	1.1e-05	1.1e-05	1.1e-05	1.1e-05	1.1e-05	1.1e-05	1.1e-05	1.1e-05	1.1e-05	1.1e-05	1.1e-05	1.1e-05	1.1e-05	1.1e-05	1.1e-05	1.1e-05	1.1e-05	1.1e-05	1.1e-05	1.1e-05	1.1e-05	1.1e-05	1.1e-05	1.1e-05
CR00945_cyto	0	0.0994789	0.0429367	0.0429302	0.0429485	0.0429492	0.0994789	0.0994164	0	0	0	0	0	0	0	0	0	0	0	0	0	0	0	0	0	0	0	0	0	0	0	0	0	0	0	0	0	0	0	0	0	0	0	0	0	0	0	0	0
CR00278_cyto	-0.00410963	-0.00410963	-0.00410963	-0.414257	-0.00410963	-0.634271	-0.00410963	-0.00410963	-0.00410971	-0.00410956	-0.00410963	-0.00410963	-0.00401846	-0.0042008	-0.634271	-0.634271	-0.00697927	-0.00413626	-0.00410963	-0.00410716	-0.0041073	-0.00410963	-0.00410963	-0.00407855	-0.00414071	-0.00410963	-0.00410963	-0.00406854	-0.00415073	-0.414251	-0.414257	-0.00410968	-0.00410959	-0.00410483	-0.00410483	-0.00410963	-0.00410963	-0.00411683	-0.634257	-0.634271	-0.00410963	-0.00410963	-0.00410963	-0.00410963	-0.00410971	-0.00410956	-0.00410483	-0.00410971	-0.00410956
CR00362_mito	0	-9.35593e-08	-9.35593e-08	0	0	0	0	0	0	0	0	0	0	0	0	0	0	0	0	0	0	0	0	0	0	0	0	0	0	0	0	0	0	0	0	0	0	0	0	0	0	0	0	0	0	0	0	0	0
CR01020_cyto	0	1.126e-05	0	0	0	0	0	0	0	0	0	0	0	0	0	0	0	0	0	0	0	0	0	0	0	0	0	0	0	0	0	0	0	0	0	0	0	0	0	0	0	0	0	0	0	0	0	0	0
CR00782_cyto	0	0.0994635	0.0994625	0	0	0	0	0	0	0	0	0	0	0	0	0	0	0	0	0	0	0	0	0	0	0	0	0	0	0	0	0	0	0	0	0	0	0	0	0	0	0	0	0	0	0	0	0	0
CR00282_CC00245_mito	0	-9.35593e-08	-9.35593e-08	0	0	0	0	0	0	0	0	0	0	0	0	0	0	0	0	0	0	0	0	0	0	0	0	0	0	0	0	0	0	0	0	0	0	0	0	0	0	0	0	0	0	0	0	0	0
CR00515_cyto	0	0.00400182	0.00810282	0	0	0	0	0	0	0	0	0	0	0	0	0	0	0	0	0	0	0	0	0	0	0	0	0	0	0	0	0	0	0	0	0	0	0	0	0	0	0	0	0	0	0	0	0	0
CR01280_cyto_cytoYmito	0	-9.35593e-08	-9.35593e-08	0	0	0	0	0	0	0	0	0	0	0	0	0	0	0	0	0	0	0	0	0	0	0	0	0	0	0	0	0	0	0	0	0	0	0	0	0	0	0	0	0	0	0	0	0	0
CR00038_CC00098_cyto	0	2.9e-05	0	0	0	0	0	0	0	0	0	0	0	0	0	0	0	0	0	0	0	0	0	0	0	0	0	0	0	0	0	0	0	0	0	0	0	0	0	0	0	0	0	0	0	0	0	0	0
CR01021_cyto	0	2.68475e-08	2.68475e-08	0	0	0	0	0	0	0	0	0	0	0	0	0	0	0	0	0	0	0	0	0	0	0	0	0	0	0	0	0	0	0	0	0	0	0	0	0	0	0	0	0	0	0	0	0	0
CR00148_CC00147_cyto	0.000178	0.000178	0.000178	0.000178	0.000178	0.000178	0.000178	0.000178	0.000178	0.000178	0.000178	0.000178	0.000178	0.000178	0.000178	0.000178	0.000178	0.000178	0.000178	0.000178	0.000178	0.000178	0.000178	0.000178	0.000178	0.000178	0.000178	0.000178	0.000178	0.000178	0.000178	0.000178	0.000178	0.000178	0.000178	0.000178	0.000178	0.000178	0.000178	0.000178	0.000178	0.000178	0.000178	0.000178	0.000178	0.000178	0.000178	0.000178	0.000178
CR01196_cyto	0	7.2e-08	0	0	0	0	0	0	0	0	0	0	0	0	0	0	0	0	0	0	0	0	0	0	0	0	0	0	0	0	0	0	0	0	0	0	0	0	0	0	0	0	0	0	0	0	0	0	0
CR00558_CC00062_cyto	0.001169	0.001169	0.001169	0.001169	0.001169	0.001169	0.001169	0.00118069	0.001169	0.001169	0.001169	0.001169	0.001169	0.001169	0.001169	0.001169	0.001169	0.001169	0.001169	0.001169	0.001169	0.001169	0.001169	0.00120091	0.001169	0.001169	0.001169	0.00117855	0.001169	0.001169	0.001169	0.001169	0.001169	0.001169	0.001169	0.00116909	0.001169	0.001169	0.001169	0.001169	0.001169	0.001169	0.001169	0.001169	0.001169	0.001169	0.001169	0.001169	0.001169
CR00653_CC00070_cyto	0.001298	0.001298	0.001298	0.001298	0.001298	0.001298	0.001298	0.001298	0.001298	0.001298	0.00128502	0.00131098	0.001298	0.001298	0.001298	0.001298	0.001298	0.001298	0.001298	0.001298	0.001298	0.001298	0.001298	0.001298	0.001298	0.001298	0.001298	0.001298	0.001298	0.001298	0.001298	0.001298	0.001298	0.001298	0.001298	0.001298	0.001298	0.001298	0.001298	0.001298	0.001298	0.001298	0.001298	0.001298	0.001298	0.001298	0.001298	0.001298	0.001298
CR00696_CC00099_cyto	0	1.71e-06	2.05e-06	0	0	0	0	0	0	0	0	0	0	0	0	0	0	0	0	0	0	0	0	0	0	0	0	0	0	0	0	0	0	0	0	0	0	0	0	0	0	0	0	0	0	0	0	0	0
CR01121_CC00182_cyto	0.000178	0.000178	0.000178	0.000178	0.000178	0.000178	0.000178	0.000178	0.000178	0.000178	0.000178	0.000178	0.000178	0.000178	0.000178	0.000178	0.000178	0.000178	0.000178	0.000178	0.000178	0.000178	0.000178	0.000178	0.000178	0.000178	0.000178	0.000178	0.000178	0.000178	0.000178	0.000178	0.000178	0.000178	0.000178	0.000178	0.000178	0.000178	0.000178	0.000178	0.000178	0.000178	0.000178	0.000178	0.000178	0.000178	0.000178	0.000178	0.000178
CR01003_cyto	0	9.35593e-08	9.35593e-08	0	0	0	0	0	0	0	0	0	0	0	0	0	0	0	0	0	0	0	0	0	0	0	0	0	0	0	0	0	0	0	0	0	0	0	0	0	0	0	0	0	0	0	0	0	0
CR01373_cyto	0	9.43729e-08	9.43729e-08	7.2e-08	0	0	0	0	0	0	0	0	0	0	0	0	0	0	0	0	0	0	0	0	0	0	0	0	0	0	0	0	0	0	0	0	0	0	0	0	0	0	0	0	0	0	0	0	0
CR00740_cyto	0.002908	0.002908	0.00292392	0.002908	0.002908	0.002908	0.002908	0.00291969	0.00290786	0.00290814	0.002908	0.002908	0.002908	0.002908	0.002908	0.002908	0.00293708	0.002908	0.00291105	0.002908	0.002908	0.002908	0.002908	0.00293991	0.002908	0.002908	0.002908	0.00295155	0.002908	0.00290978	0.002908	0.002908	0.002908	0.002908	0.00291017	0.00290809	0.002908	0.002908	0.002908	0.002908	0.002908	0.002908	0.002908	0.002908	0.00290786	0.00290814	0.002908	0.00290786	0.00290814
CR00988_CC00082_cyto	0	0.000217	2.17e-06	0	0	0	0	0	0	0	0	0	0	0	0	0	0	0	0	0	0	0	0	0	0	0	0	0	0	0	0	0	0	0	0	0	0	0	0	0	0	0	0	0	0	0	0	0	0
CR00681_cyto	0	9.76271e-09	9.76271e-09	0	0	0	0	0	0	0	0	0	0	0	0	0	0	0	0	0	0	0	0	0	0	0	0	0	0	0	0	0	0	0	0	0	0	0	0	0	0	0	0	0	0	0	0	0	0
CR00814_cyto	0	-1.46441e-08	-1.46441e-08	0	0	0	0	0	0	0	0	0	0	0	0	0	0	0	0	0	0	0	0	0	0	0	0	0	0	0	0	0	0	0	0	0	0	0	0	0	0	0	0	0	0	0	0	0	0
CR00589_CC00988_cytoYmito	0	9.35593e-08	9.35593e-08	0	0	0	0	0	0	0	0	0	0	0	0	0	0	0	0	0	0	0	0	0	0	0	0	0	0	0	0	0	0	0	0	0	0	0	0	0	0	0	0	0	0	0	0	0	0
CR00603_cyto	-0.0060524	-0.0060596	-0.0060524	-0.0060524	-0.0060524	-0.00599188	-0.0060524	-0.0060524	-0.00399072	-0.00206172	-0.00399072	-0.00206172	-0.0060524	-0.0060524	-0.0060524	-0.0060524	-0.00605254	-0.00605226	-0.00400142	-0.00599188	-0.0060452	-0.0060452	-0.0060524	-0.0060524	-0.0060524	-0.0060524	-0.0060524	-0.00599644	-0.0060524	-0.0060524	-0.00399072	-0.00206172	-0.0060524	-0.0060524	-0.00605233	-0.00605247	-0.00599188	-0.0060524	-0.00605233	-0.00605247	-0.00599188	-0.00400142	-0.0060596	-0.00605233	-0.00605247	-0.0060524	-0.0060524	-0.00600628	-0.0060452
CR00306_mito	0	0.113058	0.113058	0.113058	0.0011304	0.113058	0.113058	0.113058	0.113058	0.113058	0.113058	0.113058	0.113058	0.113058	0.113058	0.113058	0.113058	0.113058	0.113058	0.113058	0.113058	0	0	0	0	0	0	0	0	0	0	0	0	0	0	0	0	0	0	0	0	0	0	0	0	0	0	0	0
CR00561_cyto	0	0.042938	0.0992618	0.062298	0.0994645	0.0559736	0.0560922	0.0208022	0.0992618	0.062298	0.0992618	0.0964661	4.881e-05	0.096415	0.093487	0.0368973	0.0368348	0.0934268	0.0934262	0.131632	0.0992618	0.062298	4.881e-05	0	0	0	0	0	0	0	0	0	0	0	0	0	0	0	0	0	0	0	0	0	0	0	0	0	0
CR00400_mito_mitoYcyto	-0.313005	-0.313005	-0.313005	-0.313005	-0.313005	-0.313005	-0.313005	-0.313005	-0.313005	-0.313005	-0.313005	-0.313005	-0.313005	-0.313005	-0.313005	-0.313005	-0.313005	-0.313005	-0.313005	-0.313005	-0.313005	-0.313005	-0.313005	-0.313005	-0.313005	-0.313005	-0.313005	-0.313005	-0.313005	-0.313005	-0.313005	-0.313005	-0.313005	-0.313005	-0.313005	-0.313005	-0.313005	-0.313005	-0.313005	-0.313005	-0.313005	-0.313005	-0.313005	-0.313005	-0.313005	-0.313005	-0.313005	-0.313005	-0.313005
CR00751_cyto	0	0.00599188	0.00599188	0.00599188	0.00605236	0.00605247	0	0	0	0	0	0	0	0	0	0	0	0	0	0	0	0	0	0	0	0	0	0	0	0	0	0	0	0	0	0	0	0	0	0	0	0	0	0	0	0	0	0	0
CR01339_CC02180_mito	7.1e-05	7.1e-05	7.1e-05	7.1e-05	7.1e-05	7.1e-05	7.1e-05	7.1e-05	7.1e-05	7.1e-05	7.1e-05	7.1e-05	7.1e-05	7.1e-05	7.1e-05	7.1e-05	7.1e-05	7.1e-05	7.1e-05	7.1e-05	7.1e-05	7.1e-05	7.1e-05	7.1e-05	7.1e-05	7.1e-05	7.1e-05	7.1e-05	7.1e-05	7.1e-05	7.1e-05	7.1e-05	7.1e-05	7.1e-05	7.1e-05	7.1e-05	7.1e-05	7.1e-05	7.1e-05	7.1e-05	7.1e-05	7.1e-05	7.1e-05	7.1e-05	7.1e-05	7.1e-05	7.1e-05	7.1e-05	7.1e-05
CR01109_cyto_CC00105_cytoYmicro	0	-2.438e-05	-4.03467e-05	-2.5e-06	0	0	0	0	0	0	0	0	0	0	0	0	0	0	0	0	0	0	0	0	0	0	0	0	0	0	0	0	0	0	0	0	0	0	0	0	0	0	0	0	0	0	0	0	0
CR00167_mitoYcyto	1.44e-05	1.44e-05	1.44e-05	1.44e-05	1.44e-05	1.44e-05	1.44e-05	1.44e-05	1.4256e-05	1.4544e-05	1.44e-05	1.44e-05	0.000118048	1.44e-05	1.44e-05	1.44e-05	4.348e-05	1.44e-05	1.44e-05	1.44e-05	1.44e-05	1.44e-05	1.44e-05	4.63084e-05	1.44e-05	1.44e-05	1.44e-05	5.7952e-05	1.44e-05	1.618e-05	1.44e-05	1.44e-05	1.44e-05	1.44e-05	1.44e-05	1.44e-05	1.44e-05	1.44e-05	1.44e-05	1.44e-05	1.44e-05	1.44e-05	1.44e-05	1.44e-05	1.4256e-05	1.4544e-05	1.44e-05	1.4256e-05	1.4544e-05
CR01317_CC00088_lyso	0	2.666e-05	2.49e-06	4.3558e-05	0	0	0	0	0	0	0	0	0	0	0	0	0	0	0	0	0	0	0	0	0	0	0	0	0	0	0	0	0	0	0	0	0	0	0	0	0	0	0	0	0	0	0	0	0
CR00558_CC00066_cyto	0.000188	0.000188	0.000188	0.000188	0.000188	0.000188	0.000188	0.000188	0.000188	0.000188	0.000188	0.000188	0.000188	0.000188	0.000188	0.000188	0.000217	0.000188	0.000188	0.000188	0.000188	0.000188	0.000188	0.000188	0.000188	0.000188	0.000188	0.000188	0.000188	0.000188	0.000188	0.000188	0.000188	0.000188	0.00019017	0.000188	0.000188	0.000188	0.000188	0.000188	0.000188	0.000188	0.000188	0.000188	0.000188	0.000188	0.000188	0.000188	0.000188
CR00280_cyto	0	-1.46441e-08	-1.46441e-08	0	0	0	0	0	0	0	0	0	0	0	0	0	0	0	0	0	0	0	0	0	0	0	0	0	0	0	0	0	0	0	0	0	0	0	0	0	0	0	0	0	0	0	0	0	0
CR00627_cyto	0	-0.0060524	-0.0060524	-0.205265	-0.0060524	-0.0060524	-0.0060524	-0.00605262	-0.00605218	-0.0060524	-0.0060524	-0.104714	-0.105577	-0.00598704	-0.0060596	-0.0060524	-0.0060452	-0.0060452	-0.00598046	-0.0060524	-0.0060524	-0.00595042	-0.0060524	-0.00604973	-0.0490023	-0.0490019	-0.0060452	-0.0060452	-0.0060524	-0.0060524	-0.0060596	-0.0060524	-0.0060524	-0.0060524	-0.0060524	-0.00605262	-0.00605218	-0.0060452	-0.00605262	-0.00605218	-0.0060524	-0.0060524	-0.0060524	-0.0060524	-0.0060524	-0.00603516	-0.00601524	-0.0060524	-0.00599788
CR00558_CC00063_cyto	0.000743	0.000743	0.00075892	0.000743	0.000743	0.000743	0.000743	0.000743	0.000743	0.000743144	0.000743	0.000743	0.000743	0.000743	0.000743	0.000743	0.000743	0.000743	0.000743	0.000743	0.000743	0.000743	0.000743	0.000743	0.000743	0.000743	0.000743	0.000743	0.000743	0.000743	0.000743	0.000743	0.000743	0.000743	0.000743	0.000743	0.000743	0.000743	0.000743	0.000743	0.000743	0.000743	0.000743	0.000743	0.000743	0.000743144	0.000743	0.000743	0.000743144
CR01121_CC00183_cyto	0	4.06e-06	0	0	0	0	0	0	0	0	0	0	0	0	0	0	0	0	0	0	0	0	0	0	0	0	0	0	0	0	0	0	0	0	0	0	0	0	0	0	0	0	0	0	0	0	0	0	0
CR01011_cyto	0	0.0855831	0.0798781	0.198769	0.198967	0.198887	0.198799	0.198938	0.180788	2.11525e-08	0.180543	0.0676684	0.199856	2.11525e-08	0.198958	0.388406	0.394444	0	0	0	0	0	0	0	0	0	0	0	0	0	0	0	0	0	0	0	0	0	0	0	0	0	0	0	0	0	0	0	0
CR00615_cyto	0	0.205265	0.0989136	0.0995245	0.00598704	0.0060524	0.0429498	0.0429496	0.0894358	0.0913648	0.102499	0.102503	0.0428765	0.0429009	0	0	0	0	0	0	0	0	0	0	0	0	0	0	0	0	0	0	0	0	0	0	0	0	0	0	0	0	0	0	0	0	0	0	0
CR00406_mito	0	-1.22034e-08	-1.22034e-08	0	0	0	0	0	0	0	0	0	0	0	0	0	0	0	0	0	0	0	0	0	0	0	0	0	0	0	0	0	0	0	0	0	0	0	0	0	0	0	0	0	0	0	0	0	0
CR00922_cyto	0.000449183	0.000449183	0.000449183	-0.204624	0.000449183	-0.314632	0.000449183	0.000449183	0.000449147	0.000449219	0.000449183	0.000449183	0.00049477	0.0004036	-0.314632	-0.314632	-0.000985635	0.00043587	0.000449183	0.000450419	0.000450348	0.000449183	0.000449183	0.000464724	0.000433644	0.000449183	0.000449183	0.00046973	0.000428635	-0.204622	-0.204624	0.000449159	0.000449207	0.000451583	0.000451583	0.000449183	0.000449183	0.000445583	-0.314624	-0.314632	0.000449183	0.000449183	0.000449183	0.000449183	0.000449147	0.000449219	0.000451583	0.000449147	0.000449219
CR01365_cyto	0.0019778	0.0019778	0.0019778	0.0019778	0.0019778	0.0019826	0.0019778	0.0019778	0.0019779	0.0019777	0.0019778	0.00199078	0.001973	0.0019778	0.0019826	0.00198438	0.00194392	0.0019826	0.0019778	0.001973	0.001973	0.0019778	0.0019778	0.00194109	0.0019778	0.0019778	0.0019778	0.00192945	0.0019778	0.00197661	0.00197958	0.00197785	0.00197775	0.001973	0.001973	0.0019778	0.0019778	0.0019826	0.0019778	0.0019826	0.0019778	0.0019778	0.0019778	0.0019778	0.0019779	0.0019777	0.001973	0.0019779	0.0019777
CR01007_cyto	0	5.5322e-08	5.5322e-08	0	0	0	0	0	0	0	0	0	0	0	0	0	0	0	0	0	0	0	0	0	0	0	0	0	0	0	0	0	0	0	0	0	0	0	0	0	0	0	0	0	0	0	0	0	0
CR00750_cyto	0	0.204624	0.314632	0.314632	0.314632	0.000985635	0.204622	0.204624	0.314624	0.314632	0.31457	0.314624	0.314624	0.314632	0.314624	0.314564	0.314632	0.204624	0.204624	0.204624	0.314578	0.0016014	0.314632	0.314632	0.314632	0.314632	0.314624	0.314624	0.314625	0.314624	4.49167e-06	0	0	0	0	0	0	0	0	0	0	0	0	0	0	0	0	0	0
CR01121_CC00180_cyto	0	6.44e-06	0	0	0	0	0	0	0	0	0	0	0	0	0	0	0	0	0	0	0	0	0	0	0	0	0	0	0	0	0	0	0	0	0	0	0	0	0	0	0	0	0	0	0	0	0	0	0
CR01312_CC00106_cyto	0	-2.9e-07	2.9e-07	0	0	0	0	0	0	0	0	0	0	0	0	0	0	0	0	0	0	0	0	0	0	0	0	0	0	0	0	0	0	0	0	0	0	0	0	0	0	0	0	0	0	0	0	0	0
CR00444_cyto	0	0.0994794	0.0994784	0.0994742	0.0060524	0.0955487	0.0973639	0.0994794	0.0994784	0.0994794	0.0994784	0.0423845	0.0994794	0.0994784	0.0994794	0.0994784	0.191184	0.00605247	0.10294	0.137102	0.00605247	0.0994794	0.0994784	0.0994794	0.0994784	0.00604534	0.0952578	0.0976478	0.0409968	0.0418313	0.10194	0.1025	0.102497	0	0	0	0	0	0	0	0	0	0	0	0	0	0	0	0
CR01456_cyto	0	3.09153e-08	3.09153e-08	7.2e-08	0	0	0	0	0	0	0	0	0	0	0	0	0	0	0	0	0	0	0	0	0	0	0	0	0	0	0	0	0	0	0	0	0	0	0	0	0	0	0	0	0	0	0	0	0
CR01139_cyto	0.001973	0.001973	0.001973	0.001973	0.001973	0.001973	0.001973	0.001973	0.00197314	0.00197286	0.001973	0.00198598	0.001973	0.001973	0.001973	0.00197478	0.00194392	0.001973	0.001973	0.001973	0.001973	0.001973	0.001973	0.00194109	0.001973	0.001973	0.001973	0.00192945	0.001973	0.00197122	0.00197478	0.001973	0.001973	0.001973	0.001973	0.001973	0.001973	0.001973	0.001973	0.001973	0.001973	0.001973	0.001973	0.001973	0.00197314	0.00197286	0.001973	0.00197314	0.00197286
CR00487_mito	0	0.0062552	0.0062552	0.0062552	0.0062552	0.0062552	0.0062552	0.0062552	0.0062552	0.0062552	0.0062552	0.0062552	0.0062552	0.0062552	0.0062552	0.105724	0.0062552	0.0062552	0.0062552	0.0062552	0.0062552	0.0062552	0.0996817	0.0062552	0.0062552	0.0062552	0.0062552	0.0062552	0.0062552	0.0062552	0.0062552	0.0062552	0.0062552	0.0062552	0.0062552	0.0062552	0.0062552	0.102709	0.0062552	0.0062552	0.0062552	0.0062552	0.105734	0.105735	0.0062552	0.0062552	0.0062552	0.102709	0.0996819
CR01233_CC00055_cyto	0.001298	0.001298	0.001298	0.001298	0.001298	0.001298	0.001298	0.001298	0.001298	0.001298	0.001298	0.001298	0.001298	0.001298	0.001298	0.001298	0.001298	0.001298	0.001298	0.001298	0.001298	0.001298	0.001298	0.001298	0.001298	0.001298	0.001298	0.001298	0.001298	0.001298	0.001298	0.001298	0.001298	0.001298	0.001298	0.001298	0.001298	0.001298	0.001298	0.001298	0.001298	0.001298	0.001298	0.001298	0.001298	0.001298	0.001298	0.001298	0.001298
CR01158_cyto	0	0.01	0.01	0.01	0.01	0.01	0.01	0.01	0.000186447	0.01	0.01	0.01	0.01	0.000186447	0.01	0.002036	0.01	0.00204682	0.01	0.01	0.000186402	0.01	0.01	0.000186447	0.01	0.01	0.01	0.01	0	0	0	0	0	0	0	0	0	0	0	0	0	0	0	0	0	0	0	0	0
CR01174_cyto	0	1.5352e-05	0.0120456	0.0121048	0.0121048	1.5352e-05	1.5358e-05	0.0031884	0.0121048	0.0121048	1.5352e-05	0	0	0	0	0	0	0	0	0	0	0	0	0	0	0	0	0	0	0	0	0	0	0	0	0	0	0	0	0	0	0	0	0	0	0	0	0	0
CR00634_cyto	0.0964527	0.105515	0.105507	0.205265	0.0060524	0.194196	0.0060524	0.0060524	0.105532	0.105531	0.0060524	0.0060524	0.104714	0.105577	0.0060596	0.0060596	0.00598704	0.105534	0.0060524	0.0060452	0.0060452	0.0964527	0.0964527	0.00598046	0.0060524	0.0965132	0.0060524	0.00595042	0.0060524	0.00604973	0.0060524	0.0490023	0.0490019	0.0060452	0.0060452	0.0060524	0.0060524	0.0060596	0.0955487	0.0973639	0.101541	0.10347	0.101541	0.10347	0.105532	0.105531	0.0060452	0.105532	0.105531
CR00988_CC00078_cyto	0	1.298e-05	0	0	0	0	0	0	0	0	0	0	0	0	0	0	0	0	0	0	0	0	0	0	0	0	0	0	0	0	0	0	0	0	0	0	0	0	0	0	0	0	0	0	0	0	0	0	0
CR01339_CC02180_cyto	0.000977	0.000977	0.000977	0.000977	0.000977	0.000977	0.000977	0.000977	0.000977	0.000977	0.000977	0.000977	0.000977	0.000977	0.000977	0.000977	0.000977	0.000977	0.000977	0.000977	0.000977	0.000977	0.000977	0.000977	0.000977	0.000977	0.000977	0.000977	0.000977	0.000977	0.000977	0.000977	0.000977	0.000977	0.000977	0.000977	0.000977	0.000977	0.000977	0.000977	0.000977	0.000977	0.000977	0.000977	0.000977	0.000977	0.000977	0.000977	0.000977
CR01121_CC00150_cyto	0	0.0994669	0.099467	0.0994669	0.099467	3.205e-05	0	0	0	0	0	0	0	0	0	0	0	0	0	0	0	0	0	0	0	0	0	0	0	0	0	0	0	0	0	0	0	0	0	0	0	0	0	0	0	0	0	0	0
CR00143_cyto	0.001468	0.001468	0.001468	0.001468	0.001468	0.001468	0.001468	0.001468	0.001468	0.001468	0.001468	0.001468	0.001468	0.001468	0.001468	0.001468	0.001468	0.001468	0.001468	0.001468	0.00145127	0.001468	0.001468	0.001468	0.001468	0.001468	0.001468	0.001468	0.001468	0.001468	0.001468	0.001468	0.001468	0.001468	0.001468	0.001468	0.001468	0.001468	0.001468	0.001468	0.001468	0.00145332	0.001468	0.001468	0.001468	0.001468	0.001468	0.001468	0.001468
CR00205_mito	0.0054852	0.0054852	0.0054852	0.0054852	0.0054852	0.0054852	0.0054852	0.0054852	0.0054852	0.0054852	0.0054852	0.0054852	0.0054852	0.0054852	0.0054852	0.0054852	0.0054852	0.0054852	0.0054852	0.0054852	0.0054852	0.0054852	0.0054852	0.0054852	0.0054852	0.0054852	0.0054852	0.0054852	0.0054852	0.0054852	0.0054852	0.0054852	0.0054852	0.0054852	0.0054852	0.0054852	0.0054852	0.0054852	0.0054852	0.0054852	0.0054852	0.0054852	0.0054852	0.0054852	0.0054852	0.0054852	0.0054852	0.0054852	0.00543035
CR00874_cyto	0	1.44e-05	1.44e-05	1.44e-05	0.017392	1.44e-05	1.44e-05	1.44e-05	1.44e-05	-1.44e-07	1.44e-07	1.44e-07	-1.44e-07	1.44e-07	1.44e-05	1.44e-05	-1.44e-07	1.44e-07	-1.44e-07	1.44e-07	1.44e-05	1.44e-05	1.44e-05	-1.44e-07	1.44e-07	1.44e-05	1.44e-05	1.44e-05	1.44e-05	1.44e-07	0	0	0	0	0	0	0	0	0	0	0	0	0	0	0	0	0	0	0
CR00407_CC00102_cyto	0	0.000103648	5.02e-06	0	0	0	0	0	0	0	0	0	0	0	0	0	0	0	0	0	0	0	0	0	0	0	0	0	0	0	0	0	0	0	0	0	0	0	0	0	0	0	0	0	0	0	0	0	0
CR01109_lyso_CC00106_lysoYmicro	0	2.9e-05	3.6345e-05	0	0	0	0	0	0	0	0	0	0	0	0	0	0	0	0	0	0	0	0	0	0	0	0	0	0	0	0	0	0	0	0	0	0	0	0	0	0	0	0	0	0	0	0	0	0
CR00238_CC00063_cyto	0.000854	0.000854	0.000854	0.000854	0.000854	0.000854	0.000854	0.000854	0.000854	0.000853856	0.000854	0.000854	0.000854	0.000854	0.000854	0.000854	0.000854	0.000854	0.000854	0.000854	0.000854	0.000854	0.000854	0.000854	0.000854	0.000854	0.000854	0.000854	0.000854	0.000854	0.000854	0.000854	0.000854	0.000854	0.000854	0.000854	0.000854	0.000854	0.000854	0.000854	0.000854	0.000854	0.000854	0.000854	0.000854	0.000853856	0.000854	0.000854	0.000853856
CR00676_cyto	1.44e-05	1.44e-05	1.44e-05	1.44e-05	1.44e-05	2.88e-05	1.44e-05	1.44e-05	1.4256e-05	1.4544e-05	1.44e-05	1.44e-05	0.000118048	1.44e-05	2.88e-05	2.88e-05	0.0174355	2.88e-05	1.44e-05	1.44e-05	1.44e-05	1.44e-05	1.44e-05	4.81627e-05	1.44e-05	1.44e-05	1.44e-05	5.7952e-05	1.44e-05	1.618e-05	1.44e-05	1.44e-05	1.44e-05	1.44e-05	1.44e-05	1.44e-05	1.44e-05	2.88e-05	1.44e-05	2.88e-05	1.44e-05	1.44e-05	1.44e-05	1.44e-05	1.4256e-05	1.4544e-05	1.44e-05	1.4256e-05	1.4544e-05
CR00876_CC00031_extYcyto	0.00377	0.00377	0.00377	0.00377	0.00377	0.00377	0.00377	0.00377	0.00377	0.00377	0.00377	0.00377	0.00377	0.00377	0.00377	0.00377	0.00377	0.00377	0.00377	0.00377	0.00377	0.00377	0.00377	0.00377	0.00377	0.00377	0.00377	0.00377	0.00377	0.00377	0.00377	0.00377	0.00377	0.00377	0.00377	0.00377	0.00377	0.00377	0.00377	0.00377	0.00377	0.00377	0.00377	0.00377	0.00377	0.00377	0.00377	0.00377	0.00377
CR00238_CC00064_cyto	0.000249	0.000249	0.000249	0.000249	0.000249	0.000249	0.000249	0.000249	0.000249	0.000249	0.000249	0.000249	0.000249	0.000249	0.000249	0.000249	0.000249	0.000249	0.000249	0.000249	0.000249	0.000249	0.000249	0.000249	0.000249	0.000249	0.000249	0.000249	0.000249	0.000249	0.000249	0.000249	0.000249	0.000249	0.000249	0.000249	0.000249	0.000249	0.000249	0.000249	0.000249	0.000249	0.000249	0.000249	0.000249	0.000249	0.000249	0.000249	0.000249
CR00880_cyto_cytoYmicro	-0.0062552	-0.0062552	-0.0062552	-0.0062552	-0.0062552	-0.0062552	-0.0062552	-0.0062552	-0.0062552	-0.0062552	-0.0062552	-0.0062552	-0.0062552	-0.0062552	-0.0062552	-0.0062552	-0.0062552	-0.0062552	-0.0062552	-0.0062552	-0.0062552	-0.0062552	-0.0062552	-0.0062552	-0.0062552	-0.0062552	-0.0062552	-0.0062552	-0.0062552	-0.0062552	-0.0062552	-0.0062552	-0.0062552	-0.0062552	-0.0062552	-0.0062552	-0.0062552	-0.0062552	-0.0062552	-0.0062552	-0.0062552	-0.0062552	-0.0062552	-0.0062552	-0.0062552	-0.0062552	-0.0062552	-0.0062552	-0.0062552
CR00233_cyto	0	0.104952	0.0062552	0.0062552	0.0062552	0.0062552	0.0062552	0.0062552	0.0966309	0.0966259	0.0062552	0.0062552	0.0062552	0.0062552	0.0062552	0.0062552	0.0062552	0.0062552	0.0062552	0.0062552	0.0062552	0.0062552	0.0062552	0.0062552	6.255e-05	0.0062552	0.0062552	0.0062552	0	0	0	0	0	0	0	0	0	0	0	0	0	0	0	0	0	0	0	0	0
CR00694_mito	0	0.0011306	0.0011306	0.0011306	0	0	0	0	0	0	0	0	0	0	0	0	0	0	0	0	0	0	0	0	0	0	0	0	0	0	0	0	0	0	0	0	0	0	0	0	0	0	0	0	0	0	0	0	0
CR01145_cyto	0.0060524	0.0060524	0.0060524	0.0060524	0.0060524	0.0060596	0.0060524	0.0060524	0.00605262	0.00605218	0.0060524	0.0060524	0.00580018	0.0060524	0.0060596	0.0060596	0.00598704	0.0060596	0.0060524	0.0060452	0.0060452	0.0060524	0.0060524	0.00598046	0.0060524	0.0060524	0.0060524	0.00595042	0.0060524	0.00604973	0.0060524	0.00605247	0.00605233	0.0060452	0.0060452	0.0060524	0.0060524	0.0060596	0.0060524	0.0060596	0.0060524	0.0060524	0.0060524	0.0060524	0.00605262	0.00605218	0.0060452	0.00605262	0.00605218
CR00696_CC00100_cyto	0	2.903e-05	0	0	0	0	0	0	0	0	0	0	0	0	0	0	0	0	0	0	0	0	0	0	0	0	0	0	0	0	0	0	0	0	0	0	0	0	0	0	0	0	0	0	0	0	0	0	0
CR00244_CC00144_cytoYmicro	-0.001673	-0.000205	-0.000205	-0.001673	-0.000205	-0.001673	-0.001673	-0.000205	-0.000205	-0.000205	-0.000205	-0.000205	-0.000205	-0.000205	-0.000205	-0.000205	-0.001673	-0.000205	-0.000205	-0.001673	-0.001673	-0.001673	-0.001673	-0.001673	-0.001673	-0.000205	-0.001673	-0.000205	-0.000205	-0.000205	-0.000205	-0.000205	-0.000205	-0.001673	-0.001673	-0.001673	-0.001673	-0.001673	-0.001673	-0.000205	-0.000205	-0.000205	-0.000205	-0.000205	-0.000205	-0.000205	-0.001673	-0.000205	-0.000205
CR00183_mito	0.007184	0.007184	0.007184	0.003592	0.007184	0.00711216	0.0070573	0.003592	0.007184	0.007184	0.003592	0.003592	0.003592	0.003592	0.007184	0.007184	0.003592	0.003592	0.003592	0.003592	0.003592	0.007184	0.007184	0.003592	0.007184	0.003592	0.007184	0.003592	0.007184	0.003592	0.003592	0.007184	0.007184	0.007184	0.007184	0.007184	0.003592	0.00714808	0.003592	0.007184	0.003592	0.003592	0.003592	0.003592	0.007184	0.007184	0.007184	0.007184	0.007184
CR01141_cyto_cytoYmito	0	0.000118048	0.0174355	1.44e-05	1.44e-05	4.81627e-05	5.7952e-05	-1.44e-07	1.44e-07	1.44e-05	1.44e-05	1.44e-05	-2.88e-07	2.88e-07	1.942e-05	2.938e-05	1.44e-05	1.44e-05	3.878e-05	4.26e-07	-4.26e-07	4.106e-05	2.938e-05	5.7952e-05	5.7958e-05	1.44e-05	1.44e-05	1.44e-05	1.44e-05	1.44e-05	1.44e-05	5.7952e-05	0	0	0	0	0	0	0	0	0	0	0	0	0	0	0	0	0
CR00979_cyto	-0.00410963	-0.00410963	-0.00410963	-0.414257	-0.00410963	-0.634271	-0.00410963	-0.00410963	-0.00410971	-0.00410956	-0.00410963	-0.00410963	-0.00401846	-0.0042008	-0.634271	-0.634271	-0.00697927	-0.00413626	-0.00410963	-0.00410716	-0.0041073	-0.00410963	-0.00410963	-0.00407855	-0.00414071	-0.00410963	-0.00410963	-0.00406854	-0.00415073	-0.414251	-0.414257	-0.00410968	-0.00410959	-0.00410483	-0.00410483	-0.00410963	-0.00410963	-0.00411683	-0.634257	-0.634271	-0.00410963	-0.00410963	-0.00410963	-0.00410963	-0.00410971	-0.00410956	-0.00410483	-0.00410971	-0.00410956
CR01325_mito	0	0.0736695	0.0673193	0.0673153	0	0	0	0	0	0	0	0	0	0	0	0	0	0	0	0	0	0	0	0	0	0	0	0	0	0	0	0	0	0	0	0	0	0	0	0	0	0	0	0	0	0	0	0	0
CR01389_cyto	0	0.0200862	0.0162282	0	0	0	0	0	0	0	0	0	0	0	0	0	0	0	0	0	0	0	0	0	0	0	0	0	0	0	0	0	0	0	0	0	0	0	0	0	0	0	0	0	0	0	0	0	0
CR00594_cyto_CC00091_cytoYmicro	0	3.4e-05	3.4e-05	3.4e-07	3.4e-05	0	0	0	0	0	0	0	0	0	0	0	0	0	0	0	0	0	0	0	0	0	0	0	0	0	0	0	0	0	0	0	0	0	0	0	0	0	0	0	0	0	0	0	0
CR00540_cytoYmito	0	-1.46441e-08	-1.46441e-08	0	0	0	0	0	0	0	0	0	0	0	0	0	0	0	0	0	0	0	0	0	0	0	0	0	0	0	0	0	0	0	0	0	0	0	0	0	0	0	0	0	0	0	0	0	0
CR01413_cyto	0	0.01	0.01	0.01	0.01	0.01	0.01	0.01	0.000186447	0.01	0.01	0.01	0.01	0.000186447	0.01	0.002036	0.01	0.00204682	0.01	0.01	0.000186402	0.01	0.01	0.000186447	0.01	0.01	0.01	0.01	0	0	0	0	0	0	0	0	0	0	0	0	0	0	0	0	0	0	0	0	0
CR00508_cyto	0.0062552	0.0062552	0.0062552	0.0062552	0.0062552	0.0062552	0.0062552	0.0062552	0.0062552	0.0062552	0.0062552	0.0062552	0.0062552	0.0062552	0.0062552	0.0062552	0.0062552	0.0062552	0.0062552	0.0062552	0.0062552	0.0062552	0.0062552	0.0062552	0.0062552	0.0062552	0.0062552	0.0062552	0.0062552	0.0062552	0.0062552	0.0062552	0.00631775	0.0062552	0.0062552	0.0062552	0.0062552	0.0062552	0.0062552	0.0062552	0.0062552	0.0062552	0.0062552	0.0062552	0.0062552	0.0062552	0.0062552	0.0062552	0.0062552
CR01109_cyto_CC00104_cytoYmicro	0	-2.666e-05	-2.49e-06	-4.3558e-05	0	0	0	0	0	0	0	0	0	0	0	0	0	0	0	0	0	0	0	0	0	0	0	0	0	0	0	0	0	0	0	0	0	0	0	0	0	0	0	0	0	0	0	0	0
CR01148_cyto	0	2.68475e-08	2.68475e-08	0	0	0	0	0	0	0	0	0	0	0	0	0	0	0	0	0	0	0	0	0	0	0	0	0	0	0	0	0	0	0	0	0	0	0	0	0	0	0	0	0	0	0	0	0	0
CR01317_CC00086_lyso	0	0.000103648	3.19084e-05	9.552e-06	5.02e-06	9.552e-06	1.38e-06	9.552e-06	0	0	0	0	0	0	0	0	0	0	0	0	0	0	0	0	0	0	0	0	0	0	0	0	0	0	0	0	0	0	0	0	0	0	0	0	0	0	0	0	0
CR00153_CC02420_cyto	0.000217	0.000217	0.000217	0.000217	0.000217	0.000217	0.000217	0.000217	0.000217	0.000217	0.000217	0.000217	0.000217	0.000217	0.000217	0.000217	0.000217	0.000217	0.000217	0.000217	0.000217	0.000217	0.000217	0.000217	0.000217	0.000217	0.000217	0.000217	0.000217	0.000217	0.000217	0.000217	0.000217	0.000217	0.000217	0.000217	0.000217	0.000217	0.000217	0.000217	0.000217	0.000217	0.000217	0.000217	0.000217	0.000217	0.000217	0.000217	0.000217
CR01155_cyto	0	-7.2e-08	0	0	0	0	0	0	0	0	0	0	0	0	0	0	0	0	0	0	0	0	0	0	0	0	0	0	0	0	0	0	0	0	0	0	0	0	0	0	0	0	0	0	0	0	0	0	0
CR00188_mito	0	0.003592	7.184e-05	0.0001267	0.003592	0.003592	0.003592	0.003592	0.003592	0.003592	0.003592	0.003592	0.003592	0.003592	0.003592	0.003592	0.003592	0.003592	0.003592	0.003592	3.592e-05	0.003592	0.003592	0.003592	0.003592	0.003592	0.003592	0.003592	0.003592	0.003592	0.003592	0.003592	0.003592	0.003592	0.003592	0.003592	0.003592	0.003592	0.003592	0.003592	0.003592	0.003592	0.003592	0.003592	0.003592	0.003592	0.003592	0.003592	0.003592
CR01050_mito	0	3.17288e-08	3.17288e-08	0	0	0	0	0	0	0	0	0	0	0	0	0	0	0	0	0	0	0	0	0	0	0	0	0	0	0	0	0	0	0	0	0	0	0	0	0	0	0	0	0	0	0	0	0	0
CR01121_CC00160_cyto	0	3.77e-05	0	0	0	0	0	0	0	0	0	0	0	0	0	0	0	0	0	0	0	0	0	0	0	0	0	0	0	0	0	0	0	0	0	0	0	0	0	0	0	0	0	0	0	0	0	0	0
CR00696_CC00095_cyto	0	1.592e-05	0	0	0	0	0	0	0	0	0	0	0	0	0	0	0	0	0	0	0	0	0	0	0	0	0	0	0	0	0	0	0	0	0	0	0	0	0	0	0	0	0	0	0	0	0	0	0
CR00031_cyto	0.000971	0.002439	0.002439	0.000971	0.002439	0.000971	0.000971	0.002439	0.002439	0.002439	0.002439	0.002439	0.002439	0.002439	0.002439	0.002439	0.000971	0.002439	0.002439	0.000971	0.000971	0.000971	0.000971	0.000971	0.000971	0.002439	0.000971	0.002439	0.002439	0.002439	0.002439	0.002439	0.002439	0.000971	0.000971	0.000971	0.000971	0.000971	0.000971	0.002439	0.002439	0.002439	0.002439	0.002439	0.002439	0.002439	0.000971	0.002439	0.002439
CR00130_cyto	0.00377	0.00377	0.00377	0.00377	0.00377	0.00377	0.00377	0.00377	0.00377	0.00377	0.00377	0.00377	0.00377	0.00377	0.00377	0.00377	0.00377	0.00377	0.00377	0.00377	0.00377	0.00377	0.00377	0.00377	0.00377	0.00377	0.00377	0.00377	0.00377	0.00377	0.00377	0.00377	0.00377	0.00377	0.00377	0.00377	0.00377	0.00377	0.00377	0.00377	0.00377	0.00377	0.00377	0.00377	0.00377	0.00377	0.00377	0.00377	0.00377
CR01260_cyto	0	7.2e-08	0	0	0	0	0	0	0	0	0	0	0	0	0	0	0	0	0	0	0	0	0	0	0	0	0	0	0	0	0	0	0	0	0	0	0	0	0	0	0	0	0	0	0	0	0	0	0
CR00387_cyto	0.0060524	0.0060596	7.5448e-05	0.00598704	0.0060524	0.0060524	0.0060524	0.00599188	0.0060524	0.0060524	0.00399072	0.00206172	0.00399072	0.00206172	0.0060524	0.0060524	0.0060524	0.0060524	0.0060524	0.00810338	0.0060524	0.0060524	0.0060524	0.0060524	0.0060524	0.00399072	0.00206172	0.0060524	0.0060524	0.00605233	0.00605247	0.00599188	0.00599188	0.00605233	0.00605247	0.00810338	0.0060524	0.00605233	0.00605247	0.0060524	0.0060524	0.00599188	0.00611292	0.00599188	0.00611292	0.00605233	0.00605247	0.0060524	0.00604865
CR00238_CC00067_cyto	3.4e-05	3.4e-05	3.4e-05	3.4e-05	3.4e-05	3.4e-05	3.4e-05	3.4e-05	3.4e-05	3.4e-05	3.4e-05	3.4e-05	3.4e-05	3.4e-05	3.4e-05	3.4e-05	3.4e-05	3.4e-05	3.4e-05	3.4e-05	3.4e-05	3.4e-05	3.4e-05	3.4e-05	3.4e-05	3.4e-05	3.4e-05	3.4e-05	3.4e-05	3.4e-05	3.4e-05	3.4e-05	3.4e-05	3.4e-05	3.4e-05	3.4e-05	3.4e-05	3.4e-05	3.4e-05	3.4e-05	3.4e-05	3.4e-05	3.4e-05	3.4e-05	3.4e-05	3.4e-05	3.4e-05	3.4e-05	3.4e-05
CR00594_lyso_CC00091_lysoYmicro	0	-3.4e-05	-3.4e-05	-3.4e-07	-3.4e-05	0	0	0	0	0	0	0	0	0	0	0	0	0	0	0	0	0	0	0	0	0	0	0	0	0	0	0	0	0	0	0	0	0	0	0	0	0	0	0	0	0	0	0	0
CR00995_mito	0	1.46441e-08	1.46441e-08	0	0	0	0	0	0	0	0	0	0	0	0	0	0	0	0	0	0	0	0	0	0	0	0	0	0	0	0	0	0	0	0	0	0	0	0	0	0	0	0	0	0	0	0	0	0
CR01209_cyto	0	0.0994635	0.0994625	0	0	0	0	0	0	0	0	0	0	0	0	0	0	0	0	0	0	0	0	0	0	0	0	0	0	0	0	0	0	0	0	0	0	0	0	0	0	0	0	0	0	0	0	0	0
CR01339_CC00370_cyto	0.001298	0.001298	0.001298	0.001298	0.001298	0.001298	0.001298	0.001298	0.001298	0.001298	0.001298	0.001298	0.001298	0.001298	0.001298	0.001298	0.001298	0.001298	0.001298	0.001298	0.001298	0.001298	0.001298	0.001298	0.001298	0.001298	0.001298	0.001298	0.001298	0.001298	0.001298	0.001298	0.001298	0.001298	0.001298	0.001298	0.001298	0.001298	0.001298	0.001298	0.001298	0.001298	0.001298	0.001298	0.001298	0.001298	0.001298	0.001298	0.001298
CR01442_cyto	0	-9.76271e-09	0.0937978	-9.76271e-09	0.127391	0.0286273	0.0286307	0.0286318	0.0275698	0	0	0	0	0	0	0	0	0	0	0	0	0	0	0	0	0	0	0	0	0	0	0	0	0	0	0	0	0	0	0	0	0	0	0	0	0	0	0	0
CR00594_cyto_CC00090_cytoYmicro	0	2.9e-05	3.6345e-05	0	0	0	0	0	0	0	0	0	0	0	0	0	0	0	0	0	0	0	0	0	0	0	0	0	0	0	0	0	0	0	0	0	0	0	0	0	0	0	0	0	0	0	0	0	0
CR00027_CC00620_cytoYmito	1.6e-05	1.6e-05	1.6e-05	1.6e-05	1.6e-05	1.6e-05	1.6e-05	1.6e-05	1.6e-05	1.6e-05	1.6e-05	1.6e-05	1.6e-05	1.6e-05	1.6e-05	1.6e-05	1.6e-05	1.6e-05	1.6e-05	1.6e-05	1.6e-05	1.6e-05	1.6e-05	1.6e-05	1.6e-05	1.6e-05	1.6e-05	1.6e-05	1.6e-05	1.6e-05	1.6e-05	1.6e-05	1.6e-05	1.6e-05	1.6e-05	1.6e-05	1.6e-05	1.6e-05	1.6e-05	1.6e-05	1.6e-05	1.6e-05	1.6e-05	1.6e-05	1.6e-05	1.6e-05	1.6e-05	1.6e-05	1.6e-05
CR01409_cytoYmito	0	-9.35593e-08	0.0200862	0.0162282	-9.35593e-08	0	0	0	0	0	0	0	0	0	0	0	0	0	0	0	0	0	0	0	0	0	0	0	0	0	0	0	0	0	0	0	0	0	0	0	0	0	0	0	0	0	0	0	0
CR00957_mito	1.69765	1.69765	1.69765	1.69765	1.69652	1.69765	1.69765	1.58459	1.69765	1.69765	1.58459	1.58459	1.69765	1.69765	1.30926	1.30927	1.69765	1.58459	1.69765	1.69765	1.58459	1.58459	1.69765	1.49871	1.58459	1.58459	1.69765	1.69765	1.49869	1.51092	1.69765	1.48822	1.49187	1.69765	1.69765	1.69765	1.69765	1.69765	1.69765	1.69765	1.69765	1.69765	1.68068	1.5108	1.69765	1.69765	1.69765	1.58459	1.58346
CR01230_mito	0	2.44068e-09	2.44068e-09	0	0	0	0	0	0	0	0	0	0	0	0	0	0	0	0	0	0	0	0	0	0	0	0	0	0	0	0	0	0	0	0	0	0	0	0	0	0	0	0	0	0	0	0	0	0
CR00038_CC00100_cyto	0	-1.44e-07	8e-08	1.78e-06	-1.44e-07	-1.44e-07	1.498e-05	-1.44e-07	-1.44e-07	-1.44e-07	-1.44e-07	0	0	0	0	0	0	0	0	0	0	0	0	0	0	0	0	0	0	0	0	0	0	0	0	0	0	0	0	0	0	0	0	0	0	0	0	0	0
CR00687_cyto	0.0060524	0.0060596	0.0060524	0.0060524	0.0060524	0.00599188	0.0060524	0.0060524	0.00399072	0.00206172	0.00399072	0.00206172	0.0060524	0.0060524	0.0060524	0.0060524	0.00400142	0.0060452	0.0060452	0.0060524	0.0060524	0.0060524	0.0060524	0.0060524	0.00599644	0.0060524	0.00399072	0.00206172	0.0060524	0.0060524	0.00605233	0.00605247	0.00599188	0.00605233	0.00605247	0.00599188	0.00400142	0.00605233	0.00605247	0.0060524	0.00600628	0.00605233	0.00605247	0.0060524	0.00599188	0.0060524	0.0060596	0.0060596	0.00400142
CR00708_cyto	0.205074	0.205074	0.205074	0.205074	0.205074	0.205074	0.205074	0.205073	0.205074	0.205074	0.204867	0.205028	0.203573	0.205067	0.205074	0.205068	0.205068	0.205074	0.205074	0.205017	0.205058	0.205074	0.205074	0.204992	0.205053	0.205074	0.205074	0.205069	0.205069	0.205074	0.205074	0.205077	0.205074	0.205074	0.205074	0.205074	0.205074	0.205073	0.205069	0.205074	0.205073	0.205074	0.205074	0.205074	0.205074	0.205074	0.205074	0.205074	0.205074
CR00176_cyto	-1.69765	-1.69765	-1.69765	-1.69765	-1.69652	-1.69765	-1.69765	-1.58459	-1.69765	-1.69765	-1.58459	-1.58459	-1.69765	-1.69765	-1.30926	-1.30927	-1.69765	-1.58459	-1.69765	-1.69765	-1.58459	-1.58459	-1.69765	-1.49871	-1.58459	-1.58459	-1.69765	-1.69765	-1.49869	-1.51092	-1.69765	-1.48822	-1.49187	-1.69765	-1.69765	-1.69765	-1.69765	-1.69765	-1.69765	-1.69765	-1.69765	-1.69765	-1.68068	-1.5108	-1.69765	-1.69765	-1.69765	-1.58459	-1.58346
CR00238_CC00066_cyto	2.9e-05	2.9e-05	2.9e-05	2.9e-05	2.9e-05	2.9e-05	2.9e-05	2.9e-05	2.9e-05	2.9e-05	2.9e-05	2.9e-05	2.9e-05	2.9e-05	2.9e-05	2.9e-05	2.9e-05	2.9e-05	2.9e-05	2.9e-05	2.9e-05	2.9e-05	2.9e-05	2.9e-05	2.9e-05	2.9e-05	2.9e-05	2.9e-05	2.9e-05	2.9e-05	2.9e-05	2.9e-05	2.9e-05	2.9e-05	2.9e-05	2.9e-05	2.9e-05	2.9e-05	2.9e-05	2.9e-05	2.9e-05	2.9e-05	2.9e-05	2.9e-05	2.9e-05	2.9e-05	2.9e-05	2.9e-05	2.9e-05
CR00867_cyto	2.13e-05	2.13e-05	2.13e-05	1.23046	2.13e-05	1.8905	2.13e-05	2.13e-05	2.13e-05	2.13e-05	2.13e-05	2.13e-05	0.0002948	1.8905	1.8905	0.00869557	9.398e-05	2.13e-05	2.1087e-05	2.1513e-05	2.13e-05	2.13e-05	0.000114536	2.13e-05	2.13e-05	0.00014459	1.23045	1.23046	2.1372e-05	2.1228e-05	1.41e-05	1.41e-05	2.13e-05	2.13e-05	3.57e-05	1.89046	1.8905	2.13e-05	2.13e-05	2.13e-05	2.13e-05	2.13e-05	2.13e-05	1.41e-05	2.13e-05	2.13e-05	2.13e-05	2.13e-05	2.13e-05
CR00558_CC00067_cyto	0.000171	0.000171	0.000171	0.000171	0.000171	0.000171	0.000171	0.000171	0.000171	0.000171	0.000171	0.000171	0.000171	0.000171	0.000171	0.000171	0.000171	0.000171	0.000171	0.000171	0.000171	0.000171	0.000171	0.000171	0.000171	0.000171	0.000171	0.000205	0.000171	0.000171	0.000171	0.000171	0.000171	0.000171	0.000171	0.000171	0.000171	0.000171	0.000171	0.000171	0.000171	0.000171	0.000171	0.000171	0.000171	0.000171	0.000171	0.000171	0.000171
CR01213_mito	0	3.17288e-08	3.17288e-08	0	0	0	0	0	0	0	0	0	0	0	0	0	0	0	0	0	0	0	0	0	0	0	0	0	0	0	0	0	0	0	0	0	0	0	0	0	0	0	0	0	0	0	0	0	0
CR00147_CC00148_cyto	0	9.71e-06	0	0	0	0	0	0	0	0	0	0	0	0	0	0	0	0	0	0	0	0	0	0	0	0	0	0	0	0	0	0	0	0	0	0	0	0	0	0	0	0	0	0	0	0	0	0	0
CR01109_cyto_CC00103_cytoYmicro	0	-1.44e-07	-1.44e-07	-1.44e-07	-1.44e-07	-1.973e-05	-1.44e-07	-8.54e-06	-1.498e-05	-1.44e-07	-1.44e-07	1.44e-07	-1.44e-07	0	0	0	0	0	0	0	0	0	0	0	0	0	0	0	0	0	0	0	0	0	0	0	0	0	0	0	0	0	0	0	0	0	0	0	0
CR00643_cyto	0	-2.68475e-08	-2.68475e-08	0	0	0	0	0	0	0	0	0	0	0	0	0	0	0	0	0	0	0	0	0	0	0	0	0	0	0	0	0	0	0	0	0	0	0	0	0	0	0	0	0	0	0	0	0	0
CR00148_CC02420_cyto	0	6.44e-06	0	0	0	0	0	0	0	0	0	0	0	0	0	0	0	0	0	0	0	0	0	0	0	0	0	0	0	0	0	0	0	0	0	0	0	0	0	0	0	0	0	0	0	0	0	0	0
CR00451_cytoYmito	0	3.17288e-08	3.17288e-08	0	0	0	0	0	0	0	0	0	0	0	0	0	0	0	0	0	0	0	0	0	0	0	0	0	0	0	0	0	0	0	0	0	0	0	0	0	0	0	0	0	0	0	0	0	0
CR00153_CC00148_cyto	0.000555	0.000555	0.000555	0.000555	0.000555	0.000555	0.000555	0.000555	0.000555	0.000555	0.000555	0.000555	0.000555	0.000555	0.000555	0.000555	0.000555	0.000555	0.000555	0.000555	0.000555	0.000555	0.000555	0.000555	0.000555	0.000555	0.000555	0.000555	0.000555	0.000555	0.000555	0.000555	0.000555	0.000555	0.000555	0.000555	0.000555	0.000555	0.000555	0.000555	0.000555	0.000555	0.000555	0.000555	0.000555	0.000555	0.000555	0.000555	0.000555
CR00881_cyto	0.0060524	0.0060596	-0.0994794	-0.0994784	0.00598704	-0.0994742	0.0060524	0.0060524	0.0060524	0.00599188	0.0060524	-0.0060524	0.0060524	-0.0955487	-0.0973639	0.00399072	0.00206172	0.00399072	0.00206172	-0.0994794	-0.0994784	-0.0994794	-0.0994784	0.0060524	0.0060524	0.0060524	0.0060524	0.0060524	-0.0423845	0.00400142	0.0060524	-0.0994794	-0.0994784	0.0060452	0.0060452	0.0060524	0.0060524	0.0060524	0.0060524	0.0060524	-0.0994794	-0.0994784	0.00599644	0.0060524	-0.191184	0.00399072	0.00206172	0.0060524	0.0060524
CR00696_CC00101_cyto	0	1.75e-06	0	0	0	0	0	0	0	0	0	0	0	0	0	0	0	0	0	0	0	0	0	0	0	0	0	0	0	0	0	0	0	0	0	0	0	0	0	0	0	0	0	0	0	0	0	0	0
CR00477_cyto	0	0.01	0.01	0.01	0.01	0.01	0.01	0.01	0.000186447	0.01	0.01	0.01	0.01	0.000186447	0.01	0.002036	0.01	0.00204682	0.01	0.01	0.000186402	0.01	0.01	0.000186447	0.01	0.01	0.01	0.01	0	0	0	0	0	0	0	0	0	0	0	0	0	0	0	0	0	0	0	0	0
CR00342_mito	0.113058	0.113058	0.113058	0.113058	0.114189	0.113058	0.113058	0.113058	0.113058	0.113058	0.113058	0.113058	0.113058	0.113058	0.113058	0.113058	0.113058	0.113058	0.113058	0.113058	0.113058	0.113058	0.113058	0.113058	0.113058	0.113058	0.113058	0.113058	0.113058	0.113058	0.113058	0.113058	0.113058	0.113058	0.113058	0.113058	0.113058	0.113058	0.113058	0.113058	0.113058	0.113058	0.113058	0.113058	0.113058	0.113058	0.113058	0.113058	0.113058
CR00630_CC00209_cyto	0	7.43e-06	0	0	0	0	0	0	0	0	0	0	0	0	0	0	0	0	0	0	0	0	0	0	0	0	0	0	0	0	0	0	0	0	0	0	0	0	0	0	0	0	0	0	0	0	0	0	0
CR00386_cyto	0	1.5352e-05	0.0120456	0.0121048	0.0121048	1.5352e-05	1.5358e-05	0.0031884	0.0121048	0.0121048	1.5352e-05	0	0	0	0	0	0	0	0	0	0	0	0	0	0	0	0	0	0	0	0	0	0	0	0	0	0	0	0	0	0	0	0	0	0	0	0	0	0
CR00488_cyto	1.44e-05	1.44e-05	1.44e-05	1.44e-05	1.44e-05	1.44e-05	1.44e-05	1.44e-05	1.4256e-05	1.4544e-05	1.44e-05	1.44e-05	0.000118048	1.44e-05	1.44e-05	1.44e-05	4.348e-05	1.44e-05	1.44e-05	1.44e-05	1.44e-05	1.44e-05	1.44e-05	4.63084e-05	1.44e-05	1.44e-05	1.44e-05	5.7952e-05	1.44e-05	1.618e-05	1.44e-05	1.44e-05	1.44e-05	1.44e-05	1.44e-05	1.44e-05	1.44e-05	1.44e-05	1.44e-05	1.44e-05	1.44e-05	1.44e-05	1.44e-05	1.44e-05	1.4256e-05	1.4544e-05	1.44e-05	1.4256e-05	1.4544e-05
CR00363_cyto	0	2.68475e-08	2.68475e-08	0	0	0	0	0	0	0	0	0	0	0	0	0	0	0	0	0	0	0	0	0	0	0	0	0	0	0	0	0	0	0	0	0	0	0	0	0	0	0	0	0	0	0	0	0	0
CR01169_cyto_cytoYmito	0	-0.00598704	-0.0060524	-0.0060524	-0.0060524	-0.0060524	-0.0060524	-0.00599188	-0.00604865	-0.0060524	-0.0060524	-0.0060524	-0.0060524	-0.00605262	-0.00605218	0	0	0	0	0	0	0	0	0	0	0	0	0	0	0	0	0	0	0	0	0	0	0	0	0	0	0	0	0	0	0	0	0	0
CR01216_mito	0	1.46441e-08	1.46441e-08	0	0	0	0	0	0	0	0	0	0	0	0	0	0	0	0	0	0	0	0	0	0	0	0	0	0	0	0	0	0	0	0	0	0	0	0	0	0	0	0	0	0	0	0	0	0
CR00508_mito	0	0.194194	0.194193	0.0994692	0.0994788	0.0934265	0.096483	0.0964543	0.0368596	0.0994785	0.0994793	0.0964543	0.0934267	0.0934263	0.0934267	0.0934263	0.0934265	0.0934265	0.0994791	0.199214	0.0934267	0.0934263	0.0934215	0.0934228	0.140685	0.191166	6.255e-05	0.0429177	0.0994769	0.0934224	0.0934203	0	0	0	0	0	0	0	0	0	0	0	0	0	0	0	0	0	0
CR01339_CC02420_cyto	0.000416	0.000416	0.000416	0.000416	0.000416	0.000416	0.000416	0.000416	0.000416	0.000416	0.000416	0.000416	0.000416	0.000416	0.000416	0.000416	0.000416	0.000416	0.000416	0.000416	0.000416	0.000416	0.000416	0.000416	0.000416	0.000416	0.000416	0.000416	0.000416	0.000416	0.000416	0.000416	0.000416	0.000416	0.000416	0.000416	0.000416	0.000416	0.000416	0.000416	0.000416	0.000416	0.000416	0.000416	0.000416	0.000416	0.000416	0.000416	0.000416
CR00531_mito	-0.119314	-0.113058	-0.113058	-0.119314	-0.119314	-0.113058	-0.113058	-0.119314	-0.119314	-0.119314	-0.119314	-0.119314	-0.113058	-0.113058	-0.313508	-0.313507	-0.113058	-0.113058	-0.113058	-0.113058	-0.113058	-0.119314	-0.119314	-0.113058	-0.113058	-0.113058	-0.113058	-0.119314	-0.113058	-0.119314	-0.119314	-0.119314	-0.119314	-0.119314	-0.119314	-0.218792	-0.119376	-0.119314	-0.119314	-0.119314	-0.113058	-0.113058	-0.113058	-0.113058	-0.119314	-0.119314	-0.119314	-0.119314	-0.119314
CR01109_cyto_CC00107_cytoYmicro	0	-3.4e-05	-3.4e-05	-3.4e-07	-3.4e-05	0	0	0	0	0	0	0	0	0	0	0	0	0	0	0	0	0	0	0	0	0	0	0	0	0	0	0	0	0	0	0	0	0	0	0	0	0	0	0	0	0	0	0	0
CR00206_mito	0	0.0054852	0.0054852	0.0054852	0.0054852	0.0054852	0.0054852	0.0054852	0.0054852	0.0054852	0.0054852	0.0054852	0.0054852	0.0054852	0.0054852	0.0054852	0.0054852	0.0054852	0.0054852	0.0054852	0.0054852	0.0054852	0.0054852	0.0054852	0.0054852	0.0054852	0.0054852	0.0054852	0.0054852	0.0054852	0.0054852	0.0054852	0.0054852	0.0054852	0.0054852	0.0054852	0.0054852	0.0054852	0.0054852	0.0054852	0.0054852	0.0054852	0.0054852	0.0054852	0.0054852	5.485e-05	0.0054852	0.0054852	0.0054852
CR00177_cytoYmito	1.69765	1.69765	1.69765	1.69765	1.69652	1.69765	1.69765	1.58459	1.69765	1.69765	1.58459	1.58459	1.69765	1.69765	1.30926	1.30927	1.69765	1.58459	1.69765	1.69765	1.58459	1.58459	1.69765	1.49871	1.58459	1.58459	1.69765	1.69765	1.49869	1.51092	1.69765	1.48822	1.49187	1.69765	1.69765	1.69765	1.69765	1.69765	1.69765	1.69765	1.69765	1.69765	1.68068	1.5108	1.69765	1.69765	1.69765	1.58459	1.58346
CR01210_cyto	0	-8.13559e-09	-8.13559e-09	0	0	0	0	0	0	0	0	0	0	0	0	0	0	0	0	0	0	0	0	0	0	0	0	0	0	0	0	0	0	0	0	0	0	0	0	0	0	0	0	0	0	0	0	0	0
CR00558_CC00069_cyto	0.000175	0.000175	0.000175	0.000175	0.000175	0.000175	0.000175	0.000175	0.000175	0.000175	0.000175	0.000175	0.000175	0.000175	0.000175	0.000175	0.000175	0.000175	0.000175	0.000175	0.000175	0.000175	0.000175	0.000175	0.000175	0.000175	0.000175	0.000175	0.000175	0.000175	0.000175	0.000175	0.000175	0.000175	0.000175	0.000175	0.000175	0.000175	0.000175	0.000175	0.000175	0.000175	0.000175	0.000175	0.000175	0.000175	0.000175	0.000175	0.000175
CR01433_cyto	0	-9.35593e-08	-9.35593e-08	0	0	0	0	0	0	0	0	0	0	0	0	0	0	0	0	0	0	0	0	0	0	0	0	0	0	0	0	0	0	0	0	0	0	0	0	0	0	0	0	0	0	0	0	0	0
CR00480_CC00198_cyto	9e-06	9e-06	9e-06	9e-06	9e-06	9e-06	9e-06	9e-06	9e-06	9e-06	9e-06	9e-06	9e-06	9e-06	9e-06	9e-06	9e-06	9e-06	9e-06	9e-06	9e-06	9e-06	9e-06	9e-06	9e-06	9e-06	9e-06	9e-06	9e-06	9e-06	9e-06	9e-06	9e-06	9e-06	9e-06	9e-06	9e-06	9e-06	9e-06	9e-06	9e-06	9e-06	9e-06	9e-06	9e-06	9e-06	9e-06	9e-06	9e-06
CR00964_mito	0	0.194194	0.194193	0.0994692	0.0994788	0.0934265	0.096483	0.0964543	0.0368596	0.0994785	0.0994793	0.0964543	0.0934267	0.0934263	0.0934267	0.0934263	0.0934265	0.0934265	0.0994791	0.199214	0.0934267	0.0934263	0.0934215	0.0934228	0.140685	0.191166	6.255e-05	0.0429177	0.0994769	0.0934224	0.0934203	0	0	0	0	0	0	0	0	0	0	0	0	0	0	0	0	0	0
CR01312_CC00107_cyto	0	3.4e-07	0	0	0	0	0	0	0	0	0	0	0	0	0	0	0	0	0	0	0	0	0	0	0	0	0	0	0	0	0	0	0	0	0	0	0	0	0	0	0	0	0	0	0	0	0	0	0
CR00166_cytoYmito	1.44e-05	1.44e-05	1.44e-05	1.44e-05	1.44e-05	1.44e-05	1.44e-05	1.44e-05	1.4256e-05	1.4544e-05	1.44e-05	1.44e-05	0.000118048	1.44e-05	1.44e-05	1.44e-05	4.348e-05	1.44e-05	1.44e-05	1.44e-05	1.44e-05	1.44e-05	1.44e-05	4.63084e-05	1.44e-05	1.44e-05	1.44e-05	5.7952e-05	1.44e-05	1.618e-05	1.44e-05	1.44e-05	1.44e-05	1.44e-05	1.44e-05	1.44e-05	1.44e-05	1.44e-05	1.44e-05	1.44e-05	1.44e-05	1.44e-05	1.44e-05	1.44e-05	1.4256e-05	1.4544e-05	1.44e-05	1.4256e-05	1.4544e-05
CR01317_CC00091_lyso	0	3.4e-05	3.4e-05	3.4e-07	3.4e-05	0	0	0	0	0	0	0	0	0	0	0	0	0	0	0	0	0	0	0	0	0	0	0	0	0	0	0	0	0	0	0	0	0	0	0	0	0	0	0	0	0	0	0	0
CR00038_CC00095_cyto	0	1.44e-07	1.44e-07	1.44e-07	1.44e-07	1.973e-05	1.44e-07	8.54e-06	1.498e-05	1.44e-07	1.44e-07	0	0	0	0	0	0	0	0	0	0	0	0	0	0	0	0	0	0	0	0	0	0	0	0	0	0	0	0	0	0	0	0	0	0	0	0	0	0
CR00774_cyto	0.00194277	0.00194277	0.00194277	-0.408204	0.00194277	-0.628212	0.00194277	0.00194277	0.00194291	0.00194262	0.00194277	0.00194277	0.00178172	0.0018516	-0.628212	-0.628212	-0.00099223	0.00192334	0.00194277	0.00193804	0.0019379	0.00194277	0.00194277	0.0019019	0.00191169	0.00194277	0.00194277	0.00188188	0.00190167	-0.408202	-0.408204	0.00194279	0.00194274	0.00194037	0.00194037	0.00194277	0.00194277	0.00194277	-0.628204	-0.628212	0.00194277	0.00194277	0.00194277	0.00194277	0.00194291	0.00194262	0.00194037	0.00194291	0.00194262
CR00272_cyto	-0.00777008	-0.00777008	-0.00777008	-1.03314	-0.00777008	-1.58317	-0.00777008	-0.00777008	-0.00777026	-0.0077699	-0.00777008	-0.00777008	-0.00754215	-0.007998	-1.58317	-1.58317	-0.0149442	-0.00783665	-0.00777008	-0.00776391	-0.00776426	-0.00777008	-0.00777008	-0.00769238	-0.00784778	-0.00777008	-0.00777008	-0.00766735	-0.00787282	-1.03312	-1.03314	-0.0077702	-0.00776996	-0.00775808	-0.00775808	-0.00777008	-0.00777008	-0.00778808	-1.58314	-1.58317	-0.00777008	-0.00777008	-0.00777008	-0.00777008	-0.00777026	-0.0077699	-0.00775808	-0.00777026	-0.0077699
CR00192_mito	0.0335662	0.0335662	0.0335662	0.0335662	0.0335662	0.0335662	0.0335662	0.0335662	0.0335662	0.0335662	0.0335662	0.0335662	0.0335662	0.0335662	0.0335662	0.0335662	0.0335662	0.0335662	0.0335662	0.0335662	0.0335662	0.0335662	0.0335662	0.0335662	0.0335662	0.0335662	0.0335662	0.0335662	0.0335662	0.0335662	0.0335662	0.0335662	0.0335662	0.0335662	0.0335662	0.0335662	0.0335662	0.0335662	0.0335662	0.0335662	0.0335662	0.0335662	0.0335662	0.0335662	0.0335662	0.0335662	0.0335662	0.0335662	0.0335662
CR01113_cyto	0.00410963	0.00410963	0.00410963	0.414257	0.00410963	0.634271	0.00410963	0.00410963	0.00410971	0.00410956	0.00410963	0.00410963	0.00401846	0.0042008	0.634271	0.634271	0.00697927	0.00413626	0.00410963	0.00410716	0.0041073	0.00410963	0.00410963	0.00407855	0.00414071	0.00410963	0.00410963	0.00406854	0.00415073	0.414251	0.414257	0.00410968	0.00410959	0.00410483	0.00410483	0.00410963	0.00410963	0.00411683	0.634257	0.634271	0.00410963	0.00410963	0.00410963	0.00410963	0.00410971	0.00410956	0.00410483	0.00410971	0.00410956
CR01348_CC00094_cyto	9e-06	9e-06	9e-06	9e-06	9e-06	9e-06	9e-06	2.069e-05	9e-06	9e-06	9e-06	9e-06	9e-06	9e-06	9e-06	9e-06	9e-06	9e-06	9e-06	9e-06	9e-06	9e-06	9e-06	9e-06	9e-06	9e-06	9e-06	9e-06	9e-06	9e-06	9e-06	9e-06	9e-06	9e-06	9e-06	9.09e-06	9e-06	9e-06	9e-06	9e-06	9e-06	9e-06	9e-06	9e-06	9e-06	9e-06	9e-06	9e-06	9e-06
CR01109_lyso_CC00109_lysoYmicro	0	2.41e-06	0	0	0	0	0	0	0	0	0	0	0	0	0	0	0	0	0	0	0	0	0	0	0	0	0	0	0	0	0	0	0	0	0	0	0	0	0	0	0	0	0	0	0	0	0	0	0
CR00395_cyto	0	1.592e-05	0.000217	1.298e-05	1.78e-06	2.17e-06	0.00020906	0.000205	0.000406	5.55e-06	2.05e-06	0.001592	4.16e-06	4.881e-05	0	0	0	0	0	0	0	0	0	0	0	0	0	0	0	0	0	0	0	0	0	0	0	0	0	0	0	0	0	0	0	0	0	0	0
CR00189_mito	0.003592	0.003592	0.003592	0.003592	0.00352016	0.0034653	0.003592	0.003592	0.003592	0.003592	0.003592	0.003592	0.003592	0.003592	0.003592	0.003592	0.003592	0.003592	0.003592	0.003592	0.00355608	0.003592	0.003592	0.003592	0.003592	0.003592	0.003592	0.003592	0.003592	0.003592	0.003592	0.003592	0.003592	0.003592	0.003592	0.003592	0.003592	0.003592	0.003592	0.003592	0.003592	0.003592	0.003592	0.003592	0.003592	0.003592	0.003592	0.003592	0.003592
CR00833_cyto_cytoYmito	0	9.35593e-08	9.35593e-08	0	0	0	0	0	0	0	0	0	0	0	0	0	0	0	0	0	0	0	0	0	0	0	0	0	0	0	0	0	0	0	0	0	0	0	0	0	0	0	0	0	0	0	0	0	0
CR01349_cyto	0	-1.46441e-08	-1.46441e-08	0	0	0	0	0	0	0	0	0	0	0	0	0	0	0	0	0	0	0	0	0	0	0	0	0	0	0	0	0	0	0	0	0	0	0	0	0	0	0	0	0	0	0	0	0	0
CR00806_cyto	0.0904003	0.099463	0.099455	0.199212	0.188136	0.0994794	0.0994784	0.0989136	0.0995245	0.0994742	0.0904003	0.0904003	0.0904608	0.0429498	0.0429496	0.0894963	0.0913043	0.0954882	0.0974172	0.0954882	0.0974172	0.0994794	0.0994784	0.0994794	0.0994784	0.0964499	0.0904003	0.0904003	0.0423845	0.0994794	0.0994784	0.0999203	0.0999245	0.0904003	0.0904003	0.0904003	0.0904003	0.0994794	0.0994784	0.0894358	0.0913648	0.197236	0.0954882	0.0974172	0.194183	0.0904003	0.0904003	0.099449	0.0994661
CR00145_CC00146_cyto	0	2.05e-06	0	0	0	0	0	0	0	0	0	0	0	0	0	0	0	0	0	0	0	0	0	0	0	0	0	0	0	0	0	0	0	0	0	0	0	0	0	0	0	0	0	0	0	0	0	0	0
CR01402_cyto	-0.0964527	-0.099463	-0.099455	-0.194196	-0.0060596	-0.0060596	-0.0964527	-0.0964527	-0.0965132	-0.0954882	-0.0974172	-0.0954882	-0.0974172	-0.102502	-0.0964527	-0.0964527	-0.0060524	-0.0060524	-0.0999203	-0.0999245	-0.00605255	-0.0964527	-0.0964527	-0.0964527	-0.0964527	-0.0954882	-0.0974172	-0.200235	-0.0964527	-0.0964527	-0.00605255	-0.099449	-0.0994661	-0.0964522	-0.00599188	-0.102407	-0.196188	-0.196188	-0.0060452	-0.19106	-0.0318702	-0.0298197	-0.0964527	-0.0952593	0	0	0	0	0
CR01404_cyto	0	9.35593e-08	9.35593e-08	0	0	0	0	0	0	0	0	0	0	0	0	0	0	0	0	0	0	0	0	0	0	0	0	0	0	0	0	0	0	0	0	0	0	0	0	0	0	0	0	0	0	0	0	0	0
CR01323_mito	0.113058	0.113058	0.113058	0.113058	0.113058	0.113058	0.113058	0.113058	0.113058	0.113058	0.113058	0.113058	0.113058	0.113058	0.113058	0.113058	0.113058	0.113058	0.113058	0.113058	0.113058	0.113058	0.113058	0.113058	0.113058	0.113058	0.113058	0.113058	0.113058	0.113058	0.113058	0.113058	0.113058	0.113058	0.113058	0.113058	0.113058	0.113058	0.113058	0.113058	0.113058	0.113058	0.113058	0.113058	0.113058	0.113058	0.113058	0.113058	0.113058
CR01206_cyto	0	-1.46441e-08	-1.46441e-08	0	0	0	0	0	0	0	0	0	0	0	0	0	0	0	0	0	0	0	0	0	0	0	0	0	0	0	0	0	0	0	0	0	0	0	0	0	0	0	0	0	0	0	0	0	0
CR00937_cyto	0	0.0559736	0.0560922	0.0208022	4.881e-05	0.0368973	0.0368348	0.0934268	0.0934262	0.131632	0	0	0	0	0	0	0	0	0	0	0	0	0	0	0	0	0	0	0	0	0	0	0	0	0	0	0	0	0	0	0	0	0	0	0	0	0	0	0
CR00291_mito	0	-3.17288e-08	-3.17288e-08	0	0	0	0	0	0	0	0	0	0	0	0	0	0	0	0	0	0	0	0	0	0	0	0	0	0	0	0	0	0	0	0	0	0	0	0	0	0	0	0	0	0	0	0	0	0
CR00231_CC02180_mito	1.2e-05	1.2e-05	1.2e-05	1.2e-05	1.2e-05	1.2e-05	1.2e-05	1.2e-05	1.2e-05	1.2e-05	1.2e-05	1.2e-05	1.2e-05	1.2e-05	1.2e-05	1.2e-05	1.2e-05	1.2e-05	1.2e-05	1.2e-05	1.2e-05	1.2e-05	1.2e-05	1.2e-05	1.2e-05	1.2e-05	1.2e-05	1.2e-05	1.2e-05	1.2e-05	1.2e-05	1.2e-05	1.2e-05	1.2e-05	1.2e-05	1.2e-05	1.2e-05	1.2e-05	1.2e-05	1.2e-05	1.2e-05	1.2e-05	1.2e-05	1.2e-05	1.2e-05	1.2e-05	1.2e-05	1.2e-05	1.2e-05
CR01109_cyto_CC00108_cytoYmicro	0	1.44e-07	-8e-08	-1.78e-06	1.44e-07	1.44e-07	-1.498e-05	1.44e-07	1.44e-07	1.44e-07	1.44e-07	0	0	0	0	0	0	0	0	0	0	0	0	0	0	0	0	0	0	0	0	0	0	0	0	0	0	0	0	0	0	0	0	0	0	0	0	0	0
CR01332_cyto	1.44e-05	1.44e-05	1.44e-05	1.44e-05	1.44e-05	1.44e-05	1.44e-05	1.44e-05	1.44e-05	1.44e-05	1.44e-05	1.44e-05	1.44e-05	1.44e-05	1.44e-05	1.44e-05	1.44e-05	1.44e-05	1.44e-05	1.44e-05	1.44e-05	1.44e-05	1.44e-05	1.44e-05	1.44e-05	1.44e-05	1.44e-05	1.44e-05	1.44e-05	1.44e-05	1.44e-05	1.44e-05	1.44e-05	1.44e-05	1.44e-05	1.44e-05	1.44e-05	1.44e-05	1.44e-05	1.44e-05	1.44e-05	1.44e-05	1.44e-05	1.44e-05	1.44e-05	1.44e-05	1.44e-05	1.44e-05	1.44e-05
CR00594_lyso_CC00092_lysoYmicro	0	1.44e-07	-8e-08	-1.78e-06	1.44e-07	1.44e-07	-1.498e-05	1.44e-07	1.44e-07	1.44e-07	1.44e-07	0	0	0	0	0	0	0	0	0	0	0	0	0	0	0	0	0	0	0	0	0	0	0	0	0	0	0	0	0	0	0	0	0	0	0	0	0	0
CR00926_cyto	1.44e-05	1.44e-05	1.44e-05	1.44e-05	1.44e-05	1.44e-05	1.44e-05	1.44e-05	1.44e-05	1.44e-05	1.44e-05	1.44e-05	1.44e-05	1.44e-05	1.44e-05	1.44e-05	1.44e-05	1.44e-05	1.44e-05	1.44e-05	1.44e-05	1.44e-05	1.44e-05	1.44e-05	1.44e-05	1.44e-05	1.44e-05	1.44e-05	1.44e-05	1.44e-05	1.44e-05	1.44e-05	1.44e-05	1.44e-05	1.44e-05	1.44e-05	1.44e-05	1.44e-05	1.44e-05	1.44e-05	1.44e-05	1.44e-05	1.44e-05	1.44e-05	1.44e-05	1.44e-05	1.44e-05	1.44e-05	1.44e-05
CR00528_mito	0	1.46441e-08	1.46441e-08	0	0	0	0	0	0	0	0	0	0	0	0	0	0	0	0	0	0	0	0	0	0	0	0	0	0	0	0	0	0	0	0	0	0	0	0	0	0	0	0	0	0	0	0	0	0
CR00594_lyso_CC00088_lysoYmicro	0	-2.666e-05	-2.49e-06	-4.3558e-05	0	0	0	0	0	0	0	0	0	0	0	0	0	0	0	0	0	0	0	0	0	0	0	0	0	0	0	0	0	0	0	0	0	0	0	0	0	0	0	0	0	0	0	0	0
CR00027_CC02180_cytoYmito	0.000149	0.000149	0.000149	0.000149	0.000149	0.000149	0.000149	0.000149	0.000149	0.000149	0.000149	0.000149	0.000149	0.000149	0.000149	0.000149	0.000149	0.000149	0.000149	0.000149	0.000149	0.000149	0.000149	0.000149	0.000149	0.000149	0.000149	0.000149	0.000149	0.000149	0.000149	0.000149	0.000149	0.000149	0.000149	0.000149	0.000149	0.000149	0.000149	0.000149	0.000149	0.000149	0.000149	0.000149	0.000149	0.000149	0.000149	0.000149	0.000149
CR00287_CC00114_mito	1.2e-05	1.2e-05	1.2e-05	1.2e-05	1.2e-05	1.2e-05	1.2e-05	1.2e-05	1.2e-05	1.2e-05	1.2e-05	1.2e-05	1.2e-05	1.2e-05	1.2e-05	1.2e-05	1.2e-05	1.2e-05	1.2e-05	1.2e-05	1.2e-05	1.2e-05	1.2e-05	1.2e-05	1.2e-05	1.2e-05	1.2e-05	1.2e-05	1.2e-05	1.2e-05	1.2e-05	1.2e-05	1.2e-05	1.2e-05	1.2e-05	1.2e-05	1.2e-05	1.2e-05	1.2e-05	1.2e-05	1.2e-05	1.2e-05	1.2e-05	1.2e-05	1.2e-05	1.2e-05	1.2e-05	1.2e-05	1.2e-05
CR01212_cyto	0	0.104952	0.0062552	0.0062552	0.0062552	0.0062552	0.0062552	0.0062552	0.0966309	0.0966259	0.0062552	0.0062552	0.0062552	0.0062552	0.0062552	0.0062552	0.0062552	0.0062552	0.0062552	0.0062552	0.0062552	0.0062552	0.0062552	0.0062552	6.255e-05	0.0062552	0.0062552	0.0062552	0	0	0	0	0	0	0	0	0	0	0	0	0	0	0	0	0	0	0	0	0
CR00743_cyto	0	0.0060524	0.0060524	0.0060524	0.0060524	0.0060524	0.00605262	0.00605218	0.0060524	0.0060524	0.00580018	0.0060524	0.0060596	0.0060524	0.0060452	0.0060452	0.00598046	0.0060524	0.00595042	0.0060524	0.00604973	0.00605247	0.00605233	0.0060452	0.0060452	0.0060524	0.0060524	0.0060596	0.0060524	0.0060524	0.0060524	0.0060524	0.00605262	0.00605218	0.0060452	0.00605262	0.00605218	0.0060524	0.0060524	0.0060524	0.0060524	0.0060524	0.00603516	0.00601524	0.0060524	0.00599788	0.0060524	0.00400142	0.0060524
CR00038_CC00097_cyto	0	2.438e-05	2.5e-06	0	0	0	0	0	0	0	0	0	0	0	0	0	0	0	0	0	0	0	0	0	0	0	0	0	0	0	0	0	0	0	0	0	0	0	0	0	0	0	0	0	0	0	0	0	0
CR01441_cyto	0.0964527	0.099463	0.099455	0.194196	0.0060596	0.0060596	0.0964527	0.0964527	0.0965132	0.0954882	0.0974172	0.0954882	0.0974172	0.102502	0.0964527	0.0964527	0.0060524	0.0060524	0.0999203	0.0999245	0.00605255	0.0964527	0.0964527	0.0964527	0.0964527	0.0954882	0.0974172	0.200235	0.0964527	0.0964527	0.00605255	0.099449	0.0994661	0.0964522	0.00599188	0.102407	0.196188	0.196188	0.0060452	0.19106	0.0318702	0.0298197	0.0964527	0.0952593	0	0	0	0	0
CR01045_cytoYmito	0	1.22034e-08	1.22034e-08	0	0	0	0	0	0	0	0	0	0	0	0	0	0	0	0	0	0	0	0	0	0	0	0	0	0	0	0	0	0	0	0	0	0	0	0	0	0	0	0	0	0	0	0	0	0
CR01012_mito	0	-3.17288e-08	-3.17288e-08	0	0	0	0	0	0	0	0	0	0	0	0	0	0	0	0	0	0	0	0	0	0	0	0	0	0	0	0	0	0	0	0	0	0	0	0	0	0	0	0	0	0	0	0	0	0
CR00988_CC00081_cyto	0	5.55e-06	4.881e-05	0	0	0	0	0	0	0	0	0	0	0	0	0	0	0	0	0	0	0	0	0	0	0	0	0	0	0	0	0	0	0	0	0	0	0	0	0	0	0	0	0	0	0	0	0	0
CR00988_CC00084_cyto	0	1.78e-06	0	0	0	0	0	0	0	0	0	0	0	0	0	0	0	0	0	0	0	0	0	0	0	0	0	0	0	0	0	0	0	0	0	0	0	0	0	0	0	0	0	0	0	0	0	0	0
CR01312_CC00105_cyto	0	1.973e-05	2.5e-06	5.55e-06	0	0	0	0	0	0	0	0	0	0	0	0	0	0	0	0	0	0	0	0	0	0	0	0	0	0	0	0	0	0	0	0	0	0	0	0	0	0	0	0	0	0	0	0	0
CR00422_mito	0	-2.44068e-09	-2.44068e-09	0	0	0	0	0	0	0	0	0	0	0	0	0	0	0	0	0	0	0	0	0	0	0	0	0	0	0	0	0	0	0	0	0	0	0	0	0	0	0	0	0	0	0	0	0	0
CR01312_CC00109_cyto	0	2.41e-06	4.16e-06	0	0	0	0	0	0	0	0	0	0	0	0	0	0	0	0	0	0	0	0	0	0	0	0	0	0	0	0	0	0	0	0	0	0	0	0	0	0	0	0	0	0	0	0	0	0
CR00793_CC00558_cyto	5.2e-06	5.2e-06	5.2e-06	5.2e-06	5.2e-06	5.2e-06	5.2e-06	5.2e-06	5.2e-06	5.2e-06	5.2e-06	5.2e-06	5.2e-06	5.2e-06	5.2e-06	5.2e-06	5.2e-06	5.2e-06	5.2e-06	5.2e-06	5.2e-06	5.2e-06	5.2e-06	5.2e-06	5.2e-06	5.2e-06	5.2e-06	5.2e-06	5.2e-06	5.2e-06	5.2e-06	5.2e-06	5.2e-06	5.2e-06	5.2e-06	5.2e-06	5.2e-06	5.2e-06	5.2e-06	5.2e-06	5.2e-06	5.2e-06	5.2e-06	5.2e-06	5.2e-06	5.2e-06	5.2e-06	5.2e-06	5.2e-06
CR00019_CC00072_cyto	0	4.06e-06	0.000406	0	0	0	0	0	0	0	0	0	0	0	0	0	0	0	0	0	0	0	0	0	0	0	0	0	0	0	0	0	0	0	0	0	0	0	0	0	0	0	0	0	0	0	0	0	0
CR00415_cyto	0	-7.32203e-09	-7.32203e-09	0	0	0	0	0	0	0	0	0	0	0	0	0	0	0	0	0	0	0	0	0	0	0	0	0	0	0	0	0	0	0	0	0	0	0	0	0	0	0	0	0	0	0	0	0	0
CR01312_CC00102_cyto	0	1.298e-05	1.38e-06	0	0	0	0	0	0	0	0	0	0	0	0	0	0	0	0	0	0	0	0	0	0	0	0	0	0	0	0	0	0	0	0	0	0	0	0	0	0	0	0	0	0	0	0	0	0
CR01339_CC02183_cyto	0.000406	0.000406	0.000406	0.000406	0.000406	0.000406	0.000406	0.000406	0.000406	0.000406	0.000406	0.000406	0.000406	0.000406	0.000406	0.000406	0.000406	0.000406	0.000406	0.000406	0.000406	0.000406	0.000406	0.000406	0.000406	0.000406	0.000406	0.000406	0.000406	0.000406	0.000406	0.000406	0.000406	0.000406	0.000406	0.000406	0.000406	0.000406	0.000406	0.000406	0.000406	0.000406	0.000406	0.000406	0.000406	0.000406	0.000406	0.000406	0.000406
CR00731_cytoYmito	0.000141	0.000141	0.000141	0.000141	0.000141	0.000141	0.000141	0.000141	0.000141	0.000141	0.000141	0.000141	0.000141	0.000141	0.000141	0.000141	0.000141	0.000141	0.000141	0.000141	0.000141	0.000141	0.000141	0.000141	0.000141	0.000141	0.000141	0.000141	0.000141	0.000141	0.000141	0.000141	0.000141	0.000141	0.000141	0.000141	0.000141	0.000141	0.000141	0.000141	0.000141	0.000141	0.000141	0.000141	0.000141	0.000141	0.000141	0.000141	0.000141
CR00696_CC00097_cyto	0	3.05e-06	0	0	0	0	0	0	0	0	0	0	0	0	0	0	0	0	0	0	0	0	0	0	0	0	0	0	0	0	0	0	0	0	0	0	0	0	0	0	0	0	0	0	0	0	0	0	0
CR00862_cyto	-0.0060524	-0.0060596	0.0994794	0.0994784	0.0994742	-0.0060524	-0.0060524	-0.0060524	-0.00599188	-0.0060524	0.0060524	-0.0060524	0.0955487	0.0973639	-0.00399072	-0.00206172	-0.00399072	-0.00206172	0.0994794	0.0994784	0.0994794	0.0994784	-0.0060524	-0.0060524	-0.0060524	-0.0060524	0.0423845	-0.00400142	0.0994794	0.0994784	-0.0060452	-0.0060452	-0.0060524	-9.35593e-08	-0.0060524	-0.0060524	-0.0060524	-0.0060524	0.0994794	0.0994784	-0.00599644	-0.0060524	0.191184	-0.00399072	-0.00206172	-0.0060524	-0.0060524	-9.35593e-08	-0.00605233
CR00252_cyto	0	8.62373e-08	8.62373e-08	7.2e-08	0	0	0	0	0	0	0	0	0	0	0	0	0	0	0	0	0	0	0	0	0	0	0	0	0	0	0	0	0	0	0	0	0	0	0	0	0	0	0	0	0	0	0	0	0
CR00019_CC02459_mito	1.2e-05	1.2e-05	1.2e-05	1.2e-05	1.2e-05	1.2e-05	1.2e-05	1.2e-05	1.2e-05	1.2e-05	1.2e-05	1.2e-05	1.2e-05	1.2e-05	1.2e-05	1.2e-05	1.2e-05	1.2e-05	1.2e-05	1.2e-05	1.2e-05	1.2e-05	1.2e-05	1.2e-05	1.2e-05	1.2e-05	1.2e-05	1.2e-05	1.2e-05	1.2e-05	1.2e-05	1.2e-05	1.2e-05	1.2e-05	1.2e-05	1.2e-05	1.2e-05	1.2e-05	1.2e-05	1.2e-05	1.2e-05	1.2e-05	1.2e-05	1.2e-05	1.2e-05	1.2e-05	1.2e-05	1.2e-05	1.2e-05
CR00282_CC00330_cyto	0	9.35593e-08	9.35593e-08	0	0	0	0	0	0	0	0	0	0	0	0	0	0	0	0	0	0	0	0	0	0	0	0	0	0	0	0	0	0	0	0	0	0	0	0	0	0	0	0	0	0	0	0	0	0
CR00589_CC00525_cytoYmito	0	-9.35593e-08	-9.35593e-08	0	0	0	0	0	0	0	0	0	0	0	0	0	0	0	0	0	0	0	0	0	0	0	0	0	0	0	0	0	0	0	0	0	0	0	0	0	0	0	0	0	0	0	0	0	0
CR00502_mito	0.113058	0.113058	0.113058	0.113058	0.113058	0.113058	0.113058	0.113058	0.113058	0.113058	0.113058	0.113058	0.113058	0.113058	0.113058	0.113058	0.113058	0.113058	0.113058	0.113058	0.113058	0.113058	0.113058	0.113058	0.113058	0.113058	0.113058	0.113058	0.113058	0.113058	0.113058	0.113058	0.113058	0.113058	0.113058	0.113058	0.113058	0.113058	0.113058	0.113058	0.113058	0.113058	0.113058	0.113058	0.113058	0.113058	0.113058	0.113058	0.113058
CR00125_mito	0	1.22034e-08	1.22034e-08	0	0	0	0	0	0	0	0	0	0	0	0	0	0	0	0	0	0	0	0	0	0	0	0	0	0	0	0	0	0	0	0	0	0	0	0	0	0	0	0	0	0	0	0	0	0
CR01091_cyto	0.0186431	0.0186431	0.0186431	0.0186431	0.0186431	0.0186431	0.0186431	0.018643	0.0186431	0.0186431	0.0186243	0.0186389	0.0185067	0.0186425	0.0186431	0.0186425	0.0186425	0.0186431	0.0186431	0.0186379	0.0186416	0.0186431	0.0186431	0.0186357	0.0186412	0.0186431	0.018643	0.0186426	0.0186426	0.0186431	0.0186431	0.0186434	0.0186431	0.0186431	0.0186431	0.0186431	0.0186431	0.018643	0.0186426	0.0186431	0.018643	0.0186431	0.0186431	0.0186431	0.0186431	0.0186431	0.0186431	0.0186431	0.0186431
CR00287_CC00110_mito	1.6e-05	1.6e-05	1.6e-05	1.6e-05	1.6e-05	1.6e-05	1.6e-05	1.6e-05	1.6e-05	1.6e-05	1.6e-05	1.6e-05	1.6e-05	1.6e-05	1.6e-05	1.6e-05	1.6e-05	1.6e-05	1.6e-05	1.6e-05	1.6e-05	1.6e-05	1.6e-05	1.6e-05	1.6e-05	1.6e-05	1.6e-05	1.6e-05	1.6e-05	1.6e-05	1.6e-05	1.6e-05	1.6e-05	1.6e-05	1.6e-05	1.6e-05	1.6e-05	1.6e-05	1.6e-05	1.6e-05	1.6e-05	1.6e-05	1.6e-05	1.6e-05	1.6e-05	1.6e-05	1.6e-05	1.6e-05	1.6e-05
CR01109_cyto_CC00109_cytoYmicro	0	-2.41e-06	0	0	0	0	0	0	0	0	0	0	0	0	0	0	0	0	0	0	0	0	0	0	0	0	0	0	0	0	0	0	0	0	0	0	0	0	0	0	0	0	0	0	0	0	0	0	0
CR00123_cyto	0	0.042938	0.0992618	0.062298	0.0994645	0.0992618	0.062298	0.0992618	0.0964661	0.096415	0.093487	-7.2e-08	0.0992618	0.062298	4.881e-05	0	0	0	0	0	0	0	0	0	0	0	0	0	0	0	0	0	0	0	0	0	0	0	0	0	0	0	0	0	0	0	0	0	0
CR00144_CC00145_cyto	0	3.77e-05	0	0	0	0	0	0	0	0	0	0	0	0	0	0	0	0	0	0	0	0	0	0	0	0	0	0	0	0	0	0	0	0	0	0	0	0	0	0	0	0	0	0	0	0	0	0	0
CR00487_cyto	0	0.0986966	0.0903757	0.0903707	6.255e-05	0	0	0	0	0	0	0	0	0	0	0	0	0	0	0	0	0	0	0	0	0	0	0	0	0	0	0	0	0	0	0	0	0	0	0	0	0	0	0	0	0	0	0	0
CR00027_CC00147_cytoYmito	0.003592	0.003592	0.003592	0.003592	0.003592	0.003592	0.003592	0.003592	0.003592	0.003592	0.003592	0.003592	0.003592	0.003592	0.003592	0.003592	0.003592	0.003592	0.003592	0.003592	0.003592	0.003592	0.003592	0.003592	0.003592	0.003592	0.003592	0.003592	0.003592	0.003592	0.003592	0.003592	0.003592	0.003592	0.003592	0.003592	0.003592	0.003592	0.003592	0.003592	0.003592	0.003592	0.003592	0.003592	0.003592	0.003592	0.003592	0.003592	0.003592
CR01111_cyto	0	0.0994635	0.0994625	0	0	0	0	0	0	0	0	0	0	0	0	0	0	0	0	0	0	0	0	0	0	0	0	0	0	0	0	0	0	0	0	0	0	0	0	0	0	0	0	0	0	0	0	0	0
CR00653_CC00071_cyto	0.001592	0.00157608	0.00160792	0.001592	0.001592	0.001592	0.001592	0.001592	0.001592	0.001592	0.001592	0.001592	0.001592	0.001592	0.001592	0.001592	0.001592	0.001592	0.001592	0.001592	0.001592	0.001592	0.001592	0.001592	0.001592	0.001592	0.001592	0.001592	0.001592	0.001592	0.001592	0.001592	0.001592	0.001592	0.001592	0.001592	0.001592	0.001592	0.001592	0.001592	0.001592	0.001592	0.001592	0.001592	0.001592	0.001592	0.001592	0.001592	0.001592
CR00834_cyto	0	1.5352e-05	0.0120456	0.0121048	1.04136e-07	0.0121048	1.04136e-07	1.5352e-05	1.5358e-05	0.0031884	0.0121048	0.0121048	7.2e-08	1.5352e-05	0	0	0	0	0	0	0	0	0	0	0	0	0	0	0	0	0	0	0	0	0	0	0	0	0	0	0	0	0	0	0	0	0	0	0
CR01564_CC00148_cyto	0.000416	0.000416	0.000416	0.000416	0.000416	0.000416	0.000416	0.000416	0.000416	0.000416	0.000416	0.000416	0.000416	0.000416	0.000416	0.000416	0.000416	0.000416	0.000416	0.000416	0.000416	0.000416	0.000416	0.000416	0.000416	0.000416	0.000416	0.000416	0.000416	0.000416	0.000416	0.000416	0.000416	0.000416	0.000416	0.000416	0.000416	0.000416	0.000416	0.000416	0.000416	0.000416	0.000416	0.000416	0.000416	0.000416	0.000416	0.000416	0.000416
CR00220_CC02180_mito	5.5e-05	5.5e-05	5.5e-05	5.5e-05	5.5e-05	5.5e-05	5.5e-05	5.5e-05	5.5e-05	5.5e-05	5.5e-05	5.5e-05	5.5e-05	5.5e-05	5.5e-05	5.5e-05	5.5e-05	5.5e-05	5.5e-05	5.5e-05	5.5e-05	5.5e-05	5.5e-05	5.5e-05	5.5e-05	5.5e-05	5.5e-05	5.5e-05	5.5e-05	5.5e-05	5.5e-05	5.5e-05	5.5e-05	5.5e-05	5.5e-05	5.5e-05	5.5e-05	5.5e-05	5.5e-05	5.5e-05	5.5e-05	5.5e-05	5.5e-05	5.5e-05	5.5e-05	5.5e-05	5.5e-05	5.5e-05	5.5e-05
CR00027_CC00370_cytoYmito	0.0054852	0.0054852	0.0054852	0.0054852	0.0054852	0.0054852	0.0054852	0.0054852	0.0054852	0.0054852	0.0054852	0.0054852	0.0054852	0.0054852	0.0054852	0.0054852	0.0054852	0.0054852	0.0054852	0.0054852	0.0054852	0.0054852	0.0054852	0.0054852	0.0054852	0.0054852	0.0054852	0.0054852	0.0054852	0.0054852	0.0054852	0.0054852	0.0054852	0.0054852	0.0054852	0.0054852	0.0054852	0.0054852	0.0054852	0.0054852	0.0054852	0.0054852	0.0054852	0.0054852	0.0054852	0.0054852	0.0054852	0.0054852	0.0054852
CR00338_cyto	0	0.042938	0.0992618	0.062298	0.0994645	0.0992618	0.062298	0.0992618	0.0964661	0.096415	0.093487	0.0992618	0.062298	4.881e-05	0	0	0	0	0	0	0	0	0	0	0	0	0	0	0	0	0	0	0	0	0	0	0	0	0	0	0	0	0	0	0	0	0	0	0
CR00297_cyto	0	1.85422e-06	5.0745e-05	0	0	0	0	0	0	0	0	0	0	0	0	0	0	0	0	0	0	0	0	0	0	0	0	0	0	0	0	0	0	0	0	0	0	0	0	0	0	0	0	0	0	0	0	0	0
CR00126_cyto	0.000178	0.000178	0.000178	0.00017978	0.000178	0.000178	0.000178	0.000178	0.000178	0.000178	0.000178	0.000178	0.000178	0.000178	0.000178	0.000178	0.000178	0.000178	0.000178	0.000178	0.000178	0.000178	0.000178	0.000178	0.000178	0.000178	0.000178	0.000178	0.000178	0.000178	0.000178	0.000178	0.000178	0.000178	0.000178	0.000178	0.000178	0.000178	0.000178	0.000178	0.000178	0.000178	0.000178	0.000178	0.000178	0.000178	0.000178	0.000178	0.000178
CR00139_cyto	0.001298	0.001298	0.001298	0.001298	0.001298	0.001298	0.001298	0.001298	0.001298	0.001298	0.001298	0.001298	0.001298	0.001298	0.001298	0.001298	0.001298	0.001298	0.001298	0.001298	0.001298	0.001298	0.001298	0.001298	0.001298	0.001298	0.001298	0.001298	0.001298	0.001298	0.001298	0.001298	0.001298	0.001298	0.001298	0.001298	0.001298	0.001298	0.001298	0.001298	0.001298	0.001298	0.001298	0.001298	0.001298	0.001298	0.001298	0.001298	0.001298
CR00242_cyto	0	7.32203e-09	7.32203e-09	0	0	0	0	0	0	0	0	0	0	0	0	0	0	0	0	0	0	0	0	0	0	0	0	0	0	0	0	0	0	0	0	0	0	0	0	0	0	0	0	0	0	0	0	0	0
CR00610_cyto	0.00455882	0.00455882	0.00455882	0.209632	0.00455882	0.31964	0.00455882	0.00455882	0.00455885	0.00455878	0.00455882	0.00455882	0.00451323	0.0046044	0.31964	0.31964	0.00599363	0.00457213	0.00455882	0.00455758	0.00455765	0.00455882	0.00455882	0.00454328	0.00457436	0.00455882	0.00455882	0.00453827	0.00457937	0.20963	0.209632	0.00455884	0.00455879	0.00455642	0.00455642	0.00455882	0.00455882	0.00456242	0.319632	0.31964	0.00455882	0.00455882	0.00455882	0.00455882	0.00455885	0.00455878	0.00455642	0.00455885	0.00455878
CR00063_cyto	0.000971	0.000971	0.000971	0.000971	0.000971	0.000971	0.000971	0.000971	0.000971	0.000971	0.000971	0.000971	0.000971	0.000971	0.000971	0.000971	0.000971	0.000971	0.000971	0.000971	0.000971	0.000971	0.000971	0.000971	0.000971	0.000971	0.00098071	0.000971	0.000971	0.000971	0.000971	0.000971	0.000971	0.000971	0.000971	0.000971	0.000971	0.000971	0.000971	0.000971	0.000971	0.000971	0.000971	0.000971	0.000971	0.000971	0.000971	0.000971	0.000971
CR00553_CC00394_mito	0	2.27797e-08	2.27797e-08	0	0	0	0	0	0	0	0	0	0	0	0	0	0	0	0	0	0	0	0	0	0	0	0	0	0	0	0	0	0	0	0	0	0	0	0	0	0	0	0	0	0	0	0	0	0
CR00341_cytoYmito	-0.0062552	-0.0062552	-0.0062552	-0.0062552	-0.0062552	-0.0062552	-0.0062552	-0.0062552	-0.0062552	-0.0062552	-0.0062552	-0.0062552	-0.0062552	-0.0062552	-0.0062552	-0.0062552	-0.0062552	-0.0062552	-0.0062552	-0.0062552	-0.0062552	-0.0062552	-0.0062552	-0.0062552	-0.0062552	-0.0062552	-0.0062552	-0.0062552	-0.0062552	-0.0062552	-0.0062552	-0.0062552	-0.0062552	-0.0062552	-0.0062552	-0.0062552	-0.00631775	-0.0062552	-0.0062552	-0.0062552	-0.0062552	-0.0062552	-0.0062552	-0.0062552	-0.0062552	-0.0062552	-0.0062552	-0.0062552	-0.0062552
CR00145_CC00147_cyto	0	3.77e-05	0	0	0	0	0	0	0	0	0	0	0	0	0	0	0	0	0	0	0	0	0	0	0	0	0	0	0	0	0	0	0	0	0	0	0	0	0	0	0	0	0	0	0	0	0	0	0
CR00846_cyto	0.0060524	0.0060524	0.0060596	0.0060596	0.0060596	0.00598704	0.0060524	0.0060524	0.0060524	0.0060524	0.0060524	0.0060524	0.0060596	0.0060524	0.0060524	0.0060524	0.00605254	0.00605226	0.0060524	0.0060524	0.00599188	0.00605255	0.0060524	0.0060524	0.0060524	0.0060524	0.0060524	0.0060524	0.0060524	0.00605255	0.00605247	0.0060524	0.00599188	0.0060596	0.0060596	0.00601524	0.0060452	0.00605247	0.00605033	0.0060524	0.0060524	0.0060452	0.00604534	0.0060524	0.0060524	0.0060524	0.0060524	0.0060524	0
CR00987_mito	0	1.46441e-08	1.46441e-08	0	0	0	0	0	0	0	0	0	0	0	0	0	0	0	0	0	0	0	0	0	0	0	0	0	0	0	0	0	0	0	0	0	0	0	0	0	0	0	0	0	0	0	0	0	0
CR01273_CC02465_mito	1.2e-05	1.2e-05	1.2e-05	1.2e-05	1.2e-05	1.2e-05	1.2e-05	1.2e-05	1.2e-05	1.2e-05	1.2e-05	1.2e-05	1.2e-05	1.2e-05	1.2e-05	1.2e-05	1.2e-05	1.2e-05	1.2e-05	1.2e-05	1.2e-05	1.2e-05	1.2e-05	1.2e-05	1.2e-05	1.2e-05	1.2e-05	1.2e-05	1.2e-05	1.2e-05	1.2e-05	1.2e-05	1.2e-05	1.2e-05	1.2e-05	1.2e-05	1.2e-05	1.2e-05	1.2e-05	1.2e-05	1.2e-05	1.2e-05	1.2e-05	1.2e-05	1.2e-05	1.2e-05	1.2e-05	1.2e-05	1.2e-05
CR00748_cyto	4.8e-06	4.8e-06	4.8e-06	4.8e-06	4.8e-06	9.6e-06	4.8e-06	4.8e-06	4.752e-06	4.848e-06	4.8e-06	4.8e-06	4.8e-06	9.6e-06	9.6e-06	9.6e-06	4.8e-06	4.8e-06	4.8e-06	4.8e-06	4.8e-06	4.8e-06	4.8e-06	5.39333e-06	4.8e-06	4.848e-06	4.752e-06	4.8e-06	4.8e-06	9.6e-06	4.8e-06	9.6e-06	4.8e-06	4.8e-06	4.8e-06	4.8e-06	4.752e-06	4.848e-06	4.752e-06	4.848e-06	4.8e-06	4.8e-06	4.8e-06	4.8e-06	4.8e-06	4.8e-06	4.8e-06	4.896e-06	4.704e-06
CR01348_CC00095_cyto	5e-06	5e-06	5e-06	5e-06	5e-06	5e-06	5e-06	5e-06	5e-06	5e-06	5e-06	5e-06	5e-06	5e-06	5e-06	5e-06	5e-06	5e-06	5e-06	5e-06	5e-06	5e-06	5e-06	5e-06	5e-06	5e-06	5e-06	5e-06	5e-06	5e-06	5e-06	5e-06	5e-06	5e-06	5e-06	5e-06	5e-06	5e-06	5e-06	5e-06	5e-06	5e-06	5e-06	5e-06	5e-06	5e-06	5e-06	5e-06	5e-06
CR00019_CC00070_cyto	0	1.298e-05	0	0	0	0	0	0	0	0	0	0	0	0	0	0	0	0	0	0	0	0	0	0	0	0	0	0	0	0	0	0	0	0	0	0	0	0	0	0	0	0	0	0	0	0	0	0	0
CR00988_CC00080_cyto	0	4.06e-06	0.000406	0	0	0	0	0	0	0	0	0	0	0	0	0	0	0	0	0	0	0	0	0	0	0	0	0	0	0	0	0	0	0	0	0	0	0	0	0	0	0	0	0	0	0	0	0	0
CR00696_CC00098_cyto	0	2.17e-06	1.88e-06	0	0	0	0	0	0	0	0	0	0	0	0	0	0	0	0	0	0	0	0	0	0	0	0	0	0	0	0	0	0	0	0	0	0	0	0	0	0	0	0	0	0	0	0	0	0
CR01448_cyto	0	-9.35593e-08	-9.35593e-08	0	0	0	0	0	0	0	0	0	0	0	0	0	0	0	0	0	0	0	0	0	0	0	0	0	0	0	0	0	0	0	0	0	0	0	0	0	0	0	0	0	0	0	0	0	0
CR00654_mito	0	1.46441e-08	1.46441e-08	0	0	0	0	0	0	0	0	0	0	0	0	0	0	0	0	0	0	0	0	0	0	0	0	0	0	0	0	0	0	0	0	0	0	0	0	0	0	0	0	0	0	0	0	0	0
CR00405_cyto	0	-2.68475e-08	-2.68475e-08	0	0	0	0	0	0	0	0	0	0	0	0	0	0	0	0	0	0	0	0	0	0	0	0	0	0	0	0	0	0	0	0	0	0	0	0	0	0	0	0	0	0	0	0	0	0
CR01317_CC00092_lyso	0	-1.44e-07	8e-08	1.78e-06	-1.44e-07	-1.44e-07	1.498e-05	-1.44e-07	-1.44e-07	-1.44e-07	-1.44e-07	0	0	0	0	0	0	0	0	0	0	0	0	0	0	0	0	0	0	0	0	0	0	0	0	0	0	0	0	0	0	0	0	0	0	0	0	0	0
CR01255_cyto	0	8.62373e-08	8.62373e-08	7.2e-08	0	0	0	0	0	0	0	0	0	0	0	0	0	0	0	0	0	0	0	0	0	0	0	0	0	0	0	0	0	0	0	0	0	0	0	0	0	0	0	0	0	0	0	0	0
CR00153_CC00146_cyto	0.000205	0.000205	0.000205	0.000205	0.000205	0.000205	0.000205	0.000205	0.000205	0.000205	0.000205	0.000205	0.000205	0.000205	0.000205	0.000205	0.000205	0.000205	0.000205	0.000205	0.000205	0.000205	0.000205	0.000205	0.000205	0.000205	0.000205	0.000205	0.000205	0.000205	0.000205	0.000205	0.000205	0.000205	0.000205	0.000205	0.000205	0.000205	0.000205	0.000205	0.000205	0.000205	0.000205	0.000205	0.000205	0.000205	0.000205	0.000205	0.000205
CR00679_cyto	1.44e-05	1.44e-05	1.44e-05	1.44e-05	1.44e-05	2.88e-05	1.44e-05	1.44e-05	1.4256e-05	1.4544e-05	1.44e-05	1.44e-05	0.000118048	1.44e-05	2.88e-05	2.88e-05	0.0174355	2.88e-05	1.44e-05	1.44e-05	1.44e-05	1.44e-05	1.44e-05	4.81627e-05	1.44e-05	1.44e-05	1.44e-05	5.7952e-05	1.44e-05	1.618e-05	1.44e-05	1.44e-05	1.44e-05	1.44e-05	1.44e-05	1.44e-05	1.44e-05	2.88e-05	1.44e-05	2.88e-05	1.44e-05	1.44e-05	1.44e-05	1.44e-05	1.4256e-05	1.4544e-05	1.44e-05	1.4256e-05	1.4544e-05
CR01215_cyto	0	0.1807	0.178563	0.1807	0.178563	0.1807	0.178563	0	0	0	0	0	0	0	0	0	0	0	0	0	0	0	0	0	0	0	0	0	0	0	0	0	0	0	0	0	0	0	0	0	0	0	0	0	0	0	0	0	0
CR00915_cyto	1.44e-05	1.44e-05	1.44e-05	1.44e-05	1.44e-05	1.44e-05	1.44e-05	1.44e-05	1.4256e-05	1.4544e-05	1.44e-05	1.44e-05	0.000118048	1.44e-05	1.44e-05	1.44e-05	4.348e-05	1.44e-05	1.44e-05	1.44e-05	1.44e-05	1.44e-05	1.44e-05	4.63084e-05	1.44e-05	1.44e-05	1.44e-05	5.7952e-05	1.44e-05	1.618e-05	1.44e-05	1.44e-05	1.44e-05	1.44e-05	1.44e-05	1.44e-05	1.44e-05	1.44e-05	1.44e-05	1.44e-05	1.44e-05	1.44e-05	1.44e-05	1.44e-05	1.4256e-05	1.4544e-05	1.44e-05	1.4256e-05	1.4544e-05
CR01249_cytoYmicro	0.0032052	0.0032052	0.0032052	0.0032052	0.0032052	0.0032052	0.0032052	0.0032052	0.0032052	0.0032052	0.0032052	0.0032052	0.0032052	0.0032052	0.0032052	0.0032052	0.0032052	0.0032052	0.0032052	0.0032052	0.0032052	0.0032052	0.0032052	0.0032052	0.0032052	0.0032052	0.0032052	0.0032052	0.0032052	0.0032052	0.0032052	0.0032052	0.0032052	0.0032052	0.0032052	0.0032052	0.0032052	0.0032052	0.0032052	0.0032052	0.0032052	0.0032052	0.0032052	0.0032052	0.0032052	0.0032052	0.0032052	0.0032052	0.0032052
CR00038_CC00096_cyto	0	2.666e-05	2.49e-06	0	0	0	0	0	0	0	0	0	0	0	0	0	0	0	0	0	0	0	0	0	0	0	0	0	0	0	0	0	0	0	0	0	0	0	0	0	0	0	0	0	0	0	0	0	0
CR00244_CC02423_cytoYmicro	0.000971	0.000971	0.000971	0.000971	0.000971	0.000971	0.000971	0.000971	0.000971	0.000971	0.000971	0.000971	0.000971	0.000971	0.000971	0.000971	0.000971	0.000971	0.000971	0.000971	0.000971	0.000971	0.000971	0.000971	0.000971	0.000971	0.000971	0.000971	0.000971	0.000971	0.000971	0.000971	0.000971	0.000971	0.000971	0.000971	0.000971	0.000971	0.000971	0.000971	0.000971	0.000971	0.000971	0.000971	0.000971	0.000971	0.000971	0.000971	0.000971
CR00504_cyto	0	1.5352e-05	0.0120456	0.0121048	1.04136e-07	0.0121048	1.04136e-07	1.5352e-05	1.5358e-05	0.0031884	0.0121048	0.0121048	7.2e-08	1.5352e-05	0	0	0	0	0	0	0	0	0	0	0	0	0	0	0	0	0	0	0	0	0	0	0	0	0	0	0	0	0	0	0	0	0	0	0
CR00322_cyto	0	1.62712e-08	1.62712e-08	0	0	0	0	0	0	0	0	0	0	0	0	0	0	0	0	0	0	0	0	0	0	0	0	0	0	0	0	0	0	0	0	0	0	0	0	0	0	0	0	0	0	0	0	0	0
CR00964_cyto	0.119468	0.122478	0.12247	0.222229	0.121712	0.217218	0.122494	0.0230152	0.122494	0.122494	0.0659519	0.0659454	0.12236	0.12254	0.0230224	0.0230224	0.0464887	0.122497	0.0659603	0.122489	0.122489	0.119468	0.119468	0.0231209	0.0230152	0.119468	0.0230249	0.0231607	0.0290676	0.0230196	0.0230152	0.065965	0.0659649	0.122486	0.122485	0.0230152	0.0291302	0.0230224	0.112512	0.114327	0.122494	0.122494	0.122494	0.122494	0.122494	0.122494	0.0231035	0.122494	0.122494
CR00127_cyto	0.000406	0.000406	0.000406	0.000406	0.000406	0.000406	0.000406	0.000406	0.000406	0.000406	0.000406	0.000406	0.000406	0.000406	0.000406	0.000406	0.000406	0.000406	0.000406	0.000406	0.000406	0.000406	0.000406	0.000406	0.000406	0.000406	0.000406	0.000406	0.000406	0.000406	0.000406	0.000406	0.000406	0.000406	0.000406	0.000406	0.000406	0.000406	0.000406	0.000406	0.000406	0.000406	0.000406	0.000406	0.000406	0.000406	0.000406	0.000406	0.000406
CR00594_cyto_CC00086_cytoYmicro	0	0.000103648	3.19084e-05	9.552e-06	5.02e-06	9.552e-06	1.38e-06	9.552e-06	0	0	0	0	0	0	0	0	0	0	0	0	0	0	0	0	0	0	0	0	0	0	0	0	0	0	0	0	0	0	0	0	0	0	0	0	0	0	0	0	0
CR00853_cyto	0.0186431	0.0186431	0.0186431	0.0186431	0.0186431	0.0186431	0.0186431	0.018643	0.0186431	0.0186431	0.0186243	0.0186389	0.0185067	0.0186425	0.0186431	0.0186425	0.0186425	0.0186431	0.0186431	0.0186379	0.0186416	0.0186431	0.0186431	0.0186357	0.0186412	0.0186431	0.018643	0.0186426	0.0186426	0.0186431	0.0186431	0.0186434	0.0186431	0.0186431	0.0186431	0.0186431	0.0186431	0.018643	0.0186426	0.0186431	0.018643	0.0186431	0.0186431	0.0186431	0.0186431	0.0186431	0.0186431	0.0186431	0.0186431
CR01419_cyto	0	2.68475e-08	2.68475e-08	0	0	0	0	0	0	0	0	0	0	0	0	0	0	0	0	0	0	0	0	0	0	0	0	0	0	0	0	0	0	0	0	0	0	0	0	0	0	0	0	0	0	0	0	0	0
CR00340_cyto_cytoYmito	0	-0.00598704	-0.0060524	-0.0060524	-0.0060524	-0.0060524	-0.0060524	-0.00599188	-0.00604865	-0.0060524	-0.0060524	-0.0060524	-0.0060524	-0.00605262	-0.00605218	0	0	0	0	0	0	0	0	0	0	0	0	0	0	0	0	0	0	0	0	0	0	0	0	0	0	0	0	0	0	0	0	0	0
CR00019_CC00077_cyto	0	4.16e-06	0	0	0	0	0	0	0	0	0	0	0	0	0	0	0	0	0	0	0	0	0	0	0	0	0	0	0	0	0	0	0	0	0	0	0	0	0	0	0	0	0	0	0	0	0	0	0
CR00122_cyto	0	-9.35593e-08	-9.35593e-08	0	0	0	0	0	0	0	0	0	0	0	0	0	0	0	0	0	0	0	0	0	0	0	0	0	0	0	0	0	0	0	0	0	0	0	0	0	0	0	0	0	0	0	0	0	0
CR00454_cyto	0	2.68475e-08	2.68475e-08	0	0	0	0	0	0	0	0	0	0	0	0	0	0	0	0	0	0	0	0	0	0	0	0	0	0	0	0	0	0	0	0	0	0	0	0	0	0	0	0	0	0	0	0	0	0
CR00287_CC00115_mito	1.1e-05	1.1e-05	1.1e-05	1.1e-05	1.1e-05	1.1e-05	1.1e-05	1.1e-05	1.1e-05	1.1e-05	1.1e-05	1.1e-05	1.1e-05	1.1e-05	1.1e-05	1.1e-05	1.1e-05	1.1e-05	1.1e-05	1.1e-05	1.1e-05	1.1e-05	1.1e-05	1.1e-05	1.1e-05	1.1e-05	1.1e-05	1.1e-05	1.1e-05	1.1e-05	1.1e-05	1.1e-05	1.1e-05	1.1e-05	1.1e-05	1.1e-05	1.1e-05	1.1e-05	1.1e-05	1.1e-05	1.1e-05	1.1e-05	1.1e-05	1.1e-05	1.1e-05	1.1e-05	1.1e-05	1.1e-05	1.1e-05
CR00245_cyto	0	-9.76271e-09	-9.76271e-09	0	0	0	0	0	0	0	0	0	0	0	0	0	0	0	0	0	0	0	0	0	0	0	0	0	0	0	0	0	0	0	0	0	0	0	0	0	0	0	0	0	0	0	0	0	0
CR00985_cyto	0	-9.35593e-08	-9.35593e-08	0	0	0	0	0	0	0	0	0	0	0	0	0	0	0	0	0	0	0	0	0	0	0	0	0	0	0	0	0	0	0	0	0	0	0	0	0	0	0	0	0	0	0	0	0	0
CR00795_cyto	0	1.126e-05	0	0	0	0	0	0	0	0	0	0	0	0	0	0	0	0	0	0	0	0	0	0	0	0	0	0	0	0	0	0	0	0	0	0	0	0	0	0	0	0	0	0	0	0	0	0	0
CR01121_CC00167_cyto	0	3.77e-05	0	0	0	0	0	0	0	0	0	0	0	0	0	0	0	0	0	0	0	0	0	0	0	0	0	0	0	0	0	0	0	0	0	0	0	0	0	0	0	0	0	0	0	0	0	0	0
CR01147_cyto	0	-1.46441e-08	-1.46441e-08	0	0	0	0	0	0	0	0	0	0	0	0	0	0	0	0	0	0	0	0	0	0	0	0	0	0	0	0	0	0	0	0	0	0	0	0	0	0	0	0	0	0	0	0	0	0
CR00999_cytoYmito	0	9.76271e-09	9.76271e-09	0	0	0	0	0	0	0	0	0	0	0	0	0	0	0	0	0	0	0	0	0	0	0	0	0	0	0	0	0	0	0	0	0	0	0	0	0	0	0	0	0	0	0	0	0	0
CR01431_cyto	1.44e-05	1.44e-05	1.44e-05	1.44e-05	1.44e-05	2.88e-05	1.44e-05	1.44e-05	1.4256e-05	1.4544e-05	1.44e-05	1.44e-05	0.000118048	1.44e-05	2.88e-05	2.88e-05	0.0174355	2.88e-05	1.44e-05	1.44e-05	1.44e-05	1.44e-05	1.44e-05	4.81627e-05	1.44e-05	1.44e-05	1.44e-05	5.7952e-05	1.44e-05	1.618e-05	1.44e-05	1.44e-05	1.44e-05	1.44e-05	1.44e-05	1.44e-05	1.44e-05	2.88e-05	1.44e-05	2.88e-05	1.44e-05	1.44e-05	1.44e-05	1.44e-05	1.4256e-05	1.4544e-05	1.44e-05	1.4256e-05	1.4544e-05
CR00033_cyto	0.000824	0.000824	0.000824	0.000824	0.000824	0.000824	0.000824	0.000824	0.000824	0.000824	0.000824	0.000824	0.000824	0.000824	0.000824	0.000824	0.000824	0.000824	0.000824	0.000824	0.000824	0.000824	0.000824	0.000824	0.000824	0.000824	0.000824	0.000824	0.000824	0.000824	0.000824	0.000824	0.000824	0.000824	0.000824	0.000824	0.000824	0.000824	0.000824	0.000824	0.000824	0.000824	0.000824	0.000824	0.000824	0.000824	0.000824	0.000824	0.000824
CR00308_cyto	0	1.62712e-08	1.62712e-08	0	0	0	0	0	0	0	0	0	0	0	0	0	0	0	0	0	0	0	0	0	0	0	0	0	0	0	0	0	0	0	0	0	0	0	0	0	0	0	0	0	0	0	0	0	0
CR00128_cyto	0.000205	0.000205	0.000205	0.000205	0.000205	0.000205	0.000205	0.000205	0.000205	0.000205	0.000205	0.000205	0.000205	0.000205	0.000205	0.000205	0.000205	0.000205	0.000205	0.000205	0.000205	0.000205	0.000205	0.000205	0.000205	0.000205	0.000205	0.000205	0.000205	0.000205	0.000205	0.000205	0.000205	0.000205	0.000205	0.000205	0.000205	0.000205	0.000205	0.000205	0.000205	0.000205	0.000205	0.000205	0.000205	0.000205	0.000205	0.000205	0.000205
CR00145_CC00620_cyto	0	0.0934265	0.0934265	0.0934265	0.131633	0.0934265	0	0	0	0	0	0	0	0	0	0	0	0	0	0	0	0	0	0	0	0	0	0	0	0	0	0	0	0	0	0	0	0	0	0	0	0	0	0	0	0	0	0	0
CR00405_mito	-0.113058	-0.113058	-0.113058	-0.113058	-0.113058	-0.113058	-0.113058	-0.113058	-0.113058	-0.113058	-0.113058	-0.113058	-0.113058	-0.113058	-0.113058	-0.113058	-0.113058	-0.113058	-0.113058	-0.113058	-0.113058	-0.113058	-0.113058	-0.113058	-0.113058	-0.113058	-0.113058	-0.113058	-0.113058	-0.113058	-0.113058	-0.113058	-0.113058	-0.113058	-0.113058	-0.113058	-0.113058	-0.113058	-0.113058	-0.113058	-0.113058	-0.113058	-0.113058	-0.113058	-0.113058	-0.113058	-0.113058	-0.113058	-0.113058
CR00317_cyto	0.000449183	0.000449183	0.000449183	0.000449183	0.000449183	0.000449183	0.000449147	0.000449219	0.000449183	0.000449183	0.00049477	0.0004036	0.00043587	0.000449183	0.000450419	0.000450348	0.000449183	0.000449183	0.000464724	0.000433644	0.000449183	0.000449183	0.00046973	0.000428635	0.000449159	0.000449207	0.000451583	0.000451583	0.000449183	0.000449183	0.000445583	0.000449183	0.000449183	0.000449183	0.000449183	0.000449147	0.000449219	0.000451583	0.000449147	0.000449219	0.000449183	0.000449183	0.000449183	0.000449183	0.000449183	0.000449183	0.000449183	0.000449135	0.000449231
CR00653_CC00075_cyto	0.000205	0.000205	0.000205	0.000205	0.000205	0.000205	0.000205	0.000205	0.000205	0.000205	0.000205	0.000205	0.000205	0.000205	0.000205	0.000205	0.000205	0.000205	0.000205	0.000205	0.000205	0.000205	0.000205	0.000205	0.000205	0.000205	0.000205	0.000205	0.000205	0.000205	0.000205	0.000205	0.000205	0.000205	0.000205	0.000205	0.000205	0.000205	0.000205	0.000205	0.000205	0.000205	0.000205	0.000205	0.000205	0.000205	0.000205	0.000205	0.000205
CR01109_lyso_CC00105_lysoYmicro	0	2.438e-05	4.03467e-05	2.5e-06	0	0	0	0	0	0	0	0	0	0	0	0	0	0	0	0	0	0	0	0	0	0	0	0	0	0	0	0	0	0	0	0	0	0	0	0	0	0	0	0	0	0	0	0	0
CR00148_CC00143_cyto	0	4.06e-06	0	0	0	0	0	0	0	0	0	0	0	0	0	0	0	0	0	0	0	0	0	0	0	0	0	0	0	0	0	0	0	0	0	0	0	0	0	0	0	0	0	0	0	0	0	0	0
CR00179_mito	0.22291	0.22291	0.22291	0.22291	0.22291	0.22291	0.22291	0.22291	0.22291	0.22291	0.22291	0.22291	0.22291	0.22291	0.22291	0.22291	0.22291	0.22291	0.22291	0.22291	0.22291	0.22291	0.22291	0.22291	0.22291	0.22291	0.22291	0.22291	0.22291	0.22291	0.22291	0.22291	0.22291	0.22291	0.22291	0.22291	0.22291	0.22291	0.22291	0.22291	0.22291	0.22291	0.22291	0.22291	0.22291	0.22291	0.22291	0.22291	0.22291
CR01121_CC00161_cyto	0	0.0934265	0.0934265	0.0934265	0.131633	0.0934265	0	0	0	0	0	0	0	0	0	0	0	0	0	0	0	0	0	0	0	0	0	0	0	0	0	0	0	0	0	0	0	0	0	0	0	0	0	0	0	0	0	0	0
CR00594_lyso_CC00093_lysoYmicro	0	-2.41e-06	0	0	0	0	0	0	0	0	0	0	0	0	0	0	0	0	0	0	0	0	0	0	0	0	0	0	0	0	0	0	0	0	0	0	0	0	0	0	0	0	0	0	0	0	0	0	0
CR00244_CC01976_cytoYmicro	0	0.001468	0.001468	0.001468	0.001468	0.001468	0.001468	0.001468	0.001468	0.001468	0.001468	0.001468	0.001468	0.001468	0.001468	0.001468	0.001468	0.001468	0.001468	0.001468	0.001468	0.001468	0.001468	0.001468	0.001468	0.001468	0.001468	0.001468	0.001468	0.001468	0.001468	1.673e-05	0.001468	0.001468	0.001468	0.001468	0.001468	0.001468	0.001468	0.001468	0.001468	0.001468	0.001468	0.001468	0.001468	0.001468	0.001468	0.001468	0.001468
CR00208_mito	0.0126692	0.007184	0.007184	0.0090772	0.007184	0.0125974	0.0125425	0.0090772	0.0126692	0.0126692	0.003592	0.003592	0.003592	0.003592	0.0126692	0.0126692	0.0090772	0.003592	0.0090772	0.003592	0.003592	0.0126692	0.0126692	0.0090772	0.0126692	0.003592	0.0126692	0.0090772	0.0126692	0.003592	0.003592	0.007184	0.007184	0.007184	0.007184	0.0126692	0.003592	0.0126333	0.003592	0.0126692	0.003592	0.003592	0.003592	0.003592	0.0126692	0.0126692	0.0126692	0.0126692	0.0126692
CR00583_cyto	0	6.255e-05	0	0	0	0	0	0	0	0	0	0	0	0	0	0	0	0	0	0	0	0	0	0	0	0	0	0	0	0	0	0	0	0	0	0	0	0	0	0	0	0	0	0	0	0	0	0	0
CR00494_cyto	0	0.042938	0.0992618	0.062298	0.0994645	0.0559736	0.0560922	0.0208022	0.0992618	0.062298	0.0992618	0.0964661	4.881e-05	0.096415	0.093487	0.0368973	0.0368348	0.0934268	0.0934262	-7.2e-08	0.131632	0.0992618	0.062298	4.881e-05	0	0	0	0	0	0	0	0	0	0	0	0	0	0	0	0	0	0	0	0	0	0	0	0	0
CR00407_CC00105_cyto	0	4.03467e-05	0	0	0	0	0	0	0	0	0	0	0	0	0	0	0	0	0	0	0	0	0	0	0	0	0	0	0	0	0	0	0	0	0	0	0	0	0	0	0	0	0	0	0	0	0	0	0
CR00486_cyto	2.13e-05	2.13e-05	2.13e-05	1.23046	2.13e-05	1.8905	2.13e-05	2.13e-05	2.13e-05	2.13e-05	2.13e-05	2.13e-05	0.0002948	1.8905	1.8905	0.00869557	9.398e-05	2.13e-05	2.1087e-05	2.1513e-05	2.13e-05	2.13e-05	0.000114536	2.13e-05	2.13e-05	0.00014459	1.23045	1.23046	2.1372e-05	2.1228e-05	1.41e-05	1.41e-05	2.13e-05	2.13e-05	3.57e-05	1.89046	1.8905	2.13e-05	2.13e-05	2.13e-05	2.13e-05	2.13e-05	2.13e-05	1.41e-05	2.13e-05	2.13e-05	2.13e-05	2.13e-05	2.13e-05
CR01134_CC00121_mito	1.2e-05	1.2e-05	1.2e-05	1.2e-05	1.2e-05	1.2e-05	1.2e-05	1.2e-05	1.2e-05	1.2e-05	1.2e-05	1.2e-05	1.2e-05	1.2e-05	1.2e-05	1.2e-05	1.2e-05	1.2e-05	1.2e-05	1.2e-05	1.2e-05	1.2e-05	1.2e-05	1.2e-05	1.2e-05	1.2e-05	1.2e-05	1.2e-05	1.2e-05	1.2e-05	1.2e-05	1.2e-05	1.2e-05	1.2e-05	1.2e-05	1.2e-05	1.2e-05	1.2e-05	1.2e-05	1.2e-05	1.2e-05	1.2e-05	1.2e-05	1.2e-05	1.2e-05	1.2e-05	1.2e-05	1.2e-05	1.2e-05
CR00238_CC00068_cyto	0.000178	0.000178	0.000178	0.000178	0.000178	0.000178	0.000178	0.000178	0.000178144	0.000178	0.000178	0.000178	0.000178	0.000178	0.000178	0.00017978	0.00017792	0.000178	0.000178	0.000178	0.000178	0.000178	0.000178	0.000178	0.000178	0.000178	0.000178	0.000178	0.000178	0.00017622	0.00017978	0.000178	0.000178	0.000178	0.000178	0.000178	0.000178	0.000178	0.000178	0.000178	0.000178	0.000178	0.000178	0.000178	0.000178144	0.000178	0.000178	0.000178144	0.000178
CR00936_cyto	1.44e-05	1.44e-05	1.44e-05	1.44e-05	1.44e-05	1.44e-05	1.44e-05	1.4256e-05	1.4544e-05	1.44e-05	1.44e-05	0.000236096	1.44e-05	8.696e-05	1.44e-05	2.88e-05	2.88e-05	1.44e-05	1.44e-05	9.26169e-05	1.44e-05	1.44e-05	1.44e-05	0.000115904	1.44e-05	1.618e-05	1.44e-05	1.4256e-05	1.4544e-05	2.88e-05	2.88e-05	1.44e-05	1.44e-05	1.44e-05	1.44e-05	1.44e-05	1.44e-05	1.44e-05	1.4256e-05	1.4544e-05	2.88e-05	1.4256e-05	1.4544e-05	1.44e-05	1.44e-05	1.44e-05	1.44e-05	1.44e-05	1.44e-05
CR00876_CC00025_extYcyto	0.00377	0.00377	0.00377	0.00377	0.00377	0.00377	0.00377	0.00377	0.00377	0.00377	0.00377	0.00377	0.00377	0.00377	0.00377	0.00377	0.00377	0.00377	0.00377	0.00377	0.00377	0.00377	0.00377	0.00377	0.00377	0.00377	0.00377	0.00377	0.00377	0.00377	0.00377	0.00377	0.00377	0.00377	0.00377	0.00377	0.00377	0.00377	0.00377	0.00377	0.00377	0.00377	0.00377	0.00377	0.00377	0.00377	0.00377	0.00377	0.00377
CR00935_cyto	0	4.881e-05	0	0	0	0	0	0	0	0	0	0	0	0	0	0	0	0	0	0	0	0	0	0	0	0	0	0	0	0	0	0	0	0	0	0	0	0	0	0	0	0	0	0	0	0	0	0	0
CR00169_cyto	2.88e-05	2.88e-05	2.88e-05	2.88e-05	2.88e-05	2.88e-05	2.88e-05	2.88e-05	2.8512e-05	2.9088e-05	2.88e-05	2.88e-05	0.000354144	2.88e-05	2.88e-05	2.88e-05	0.0175225	2.88e-05	2.88e-05	4.32e-05	4.32e-05	2.88e-05	2.88e-05	0.00014078	2.88e-05	2.88e-05	2.88e-05	0.000173856	2.88e-05	3.236e-05	2.88e-05	2.8656e-05	2.8944e-05	4.32e-05	4.32e-05	2.88e-05	2.88e-05	2.88e-05	2.88e-05	2.88e-05	2.88e-05	2.88e-05	2.88e-05	2.88e-05	2.8512e-05	2.9088e-05	4.32e-05	2.8512e-05	2.9088e-05
CR00988_CC00083_cyto	0	0.000205	0.000205	2.05e-06	0	0	0	0	0	0	0	0	0	0	0	0	0	0	0	0	0	0	0	0	0	0	0	0	0	0	0	0	0	0	0	0	0	0	0	0	0	0	0	0	0	0	0	0	0
CR00970_cytoYmicro	0.000406	0.000406	0.000406	0.000406	0.000406	0.000406	0.000406	0.000406	0.000406	0.000406	0.000406	0.000406	0.000406	0.000406	0.000406	0.000406	0.000406	0.000406	0.000406	0.000406	0.000406	0.000406	0.000406	0.000406	0.000406	0.000406	0.000406	0.000406	0.000406	0.000406	0.000406	0.000406	0.000406	0.000406	0.000406	0.000406	0.000406	0.000406	0.000406	0.000406	0.000406	0.000406	0.000406	0.000406	0.000406	0.000406	0.000406	0.000406	0.000406
CR00988_CC00085_cyto	0	4.16e-06	0	0	0	0	0	0	0	0	0	0	0	0	0	0	0	0	0	0	0	0	0	0	0	0	0	0	0	0	0	0	0	0	0	0	0	0	0	0	0	0	0	0	0	0	0	0	0
CR00685_mito	0	3.17288e-08	3.17288e-08	0	0	0	0	0	0	0	0	0	0	0	0	0	0	0	0	0	0	0	0	0	0	0	0	0	0	0	0	0	0	0	0	0	0	0	0	0	0	0	0	0	0	0	0	0	0
CR00144_CC00558_cyto	0	0.0994669	0.099467	0.0994669	0.099467	3.205e-05	0	0	0	0	0	0	0	0	0	0	0	0	0	0	0	0	0	0	0	0	0	0	0	0	0	0	0	0	0	0	0	0	0	0	0	0	0	0	0	0	0	0	0
CR01038_cyto	0	-1.44e-07	0	0	0	0	0	0	0	0	0	0	0	0	0	0	0	0	0	0	0	0	0	0	0	0	0	0	0	0	0	0	0	0	0	0	0	0	0	0	0	0	0	0	0	0	0	0	0
CR00142_micro	0.001673	0.000205	0.000205	0.001673	0.000205	0.001673	0.001673	0.000205	0.000205	0.000205	0.000205	0.000205	0.000205	0.000205	0.000205	0.000205	0.001673	0.000205	0.000205	0.001673	0.001673	0.001673	0.001673	0.001673	0.001673	0.000205	0.001673	0.000205	0.000205	0.000205	0.000205	0.000205	0.000205	0.001673	0.001673	0.001673	0.001673	0.001673	0.001673	0.000205	0.000205	0.000205	0.000205	0.000205	0.000205	0.000205	0.001673	0.000205	0.000205
CR01134_CC00120_mito	1.1e-05	1.1e-05	1.1e-05	1.1e-05	1.1e-05	1.1e-05	1.1e-05	1.1e-05	1.1e-05	1.1e-05	1.1e-05	1.1e-05	1.1e-05	1.1e-05	1.1e-05	1.1e-05	1.1e-05	1.1e-05	1.1e-05	1.1e-05	1.1e-05	1.1e-05	1.1e-05	1.1e-05	1.1e-05	1.1e-05	1.1e-05	1.1e-05	1.1e-05	1.1e-05	1.1e-05	1.1e-05	1.1e-05	1.1e-05	1.1e-05	1.1e-05	1.1e-05	1.1e-05	1.1e-05	1.1e-05	1.1e-05	1.1e-05	1.1e-05	1.1e-05	1.1e-05	1.1e-05	1.1e-05	1.1e-05	1.1e-05
CR01454_mito	0	0.113058	0.404466	0.398423	0.209436	0.205784	0.113058	0.0011304	0.192906	0.192905	0.113058	0.113058	0.113058	0.113058	0.113058	0.0739157	0.113058	0.113058	0.174526	0.0738893	0.0728011	0.201458	0.174367	0.192886	0.113058	0.113058	0.113058	0.113058	0.113058	0.382497	0.113058	0.113058	0.113058	0.198967	0.198953	0.113058	0	0	0	0	0	0	0	0	0	0	0	0	0
CR01436_cyto	0	-7.2e-08	0	0	0	0	0	0	0	0	0	0	0	0	0	0	0	0	0	0	0	0	0	0	0	0	0	0	0	0	0	0	0	0	0	0	0	0	0	0	0	0	0	0	0	0	0	0	0
CR00486_micro	0.0062552	0.0062552	0.0062552	0.0062552	0.0062552	0.0062552	0.0062552	0.0062552	0.0062552	0.0062552	0.0062552	0.0062552	0.0062552	0.0062552	0.0062552	0.0062552	0.0062552	0.0062552	0.0062552	0.0062552	0.0062552	0.0062552	0.0062552	0.0062552	0.0062552	0.0062552	0.0062552	0.0062552	0.0062552	0.0062552	0.0062552	0.0062552	0.0062552	0.0062552	0.0062552	0.0062552	0.0062552	0.0062552	0.0062552	0.0062552	0.0062552	0.0062552	0.0062552	0.0062552	0.0062552	0.0062552	0.0062552	0.0062552	0.0062552
CR00244_CC00026_cytoYmicro	-0.000971	-0.000971	-0.000971	-0.000971	-0.000971	-0.000971	-0.000971	-0.000971	-0.000971	-0.000971	-0.000971	-0.000971	-0.000971	-0.000971	-0.000971	-0.000971	-0.000971	-0.000971	-0.000971	-0.000971	-0.000971	-0.000971	-0.000971	-0.000971	-0.000971	-0.000971	-0.000971	-0.000971	-0.000971	-0.000971	-0.000971	-0.000971	-0.000971	-0.000971	-0.000971	-0.000971	-0.000971	-0.000971	-0.000971	-0.000971	-0.000971	-0.000971	-0.000971	-0.000971	-0.000971	-0.000971	-0.000971	-0.000971	-0.000971
CR00296_mito	0	-7.2e-08	0	0	0	0	0	0	0	0	0	0	0	0	0	0	0	0	0	0	0	0	0	0	0	0	0	0	0	0	0	0	0	0	0	0	0	0	0	0	0	0	0	0	0	0	0	0	0
CR01425_cyto	0.00714	0.00714	0.00714	0.00714	0.00714	0.00714	0.00714	0.00714	0.00714	0.00714	0.00714	0.00714	0.00714	0.00714	0.00714	0.00714	0.00714	0.00714	0.00714	0.00714	0.00714	0.00714	0.00714	0.00714	0.00714	0.00714	0.00714	0.00714	0.00714	0.00714	0.00714	0.00714	0.00714	0.00714	0.00714	0.00714	0.00714	0.00714	0.00714	0.00714	0.00714	0.00714	0.00714	0.00714	0.00714	0.00714	0.00714	0.00714	0.00714
CR00594_cyto_CC00093_cytoYmicro	0	2.41e-06	0	0	0	0	0	0	0	0	0	0	0	0	0	0	0	0	0	0	0	0	0	0	0	0	0	0	0	0	0	0	0	0	0	0	0	0	0	0	0	0	0	0	0	0	0	0	0
CR00680_mito	0	0.0738893	0.0728011	0	0	0	0	0	0	0	0	0	0	0	0	0	0	0	0	0	0	0	0	0	0	0	0	0	0	0	0	0	0	0	0	0	0	0	0	0	0	0	0	0	0	0	0	0	0
CR00398_ext_extYcyto	0.20358	0.20358	0.20358	0.20358	0.20358	0.20358	0.20358	0.20358	0.20358	0.20358	0.20358	0.20358	0.20358	0.20358	0.20358	0.20358	0.20358	0.20358	0.20358	0.20358	0.20358	0.20358	0.20358	0.20358	0.20358	0.20358	0.20358	0.20358	0.20358	0.20358	0.20358	0.20358	0.20358	0.20358	0.20358	0.20358	0.20358	0.20358	0.20358	0.20358	0.20358	0.20358	0.20358	0.20358	0.20358	0.20358	0.20358	0.20358	0.20358
CR00282_CC00263_mito	0	9.35593e-08	9.35593e-08	0	0	0	0	0	0	0	0	0	0	0	0	0	0	0	0	0	0	0	0	0	0	0	0	0	0	0	0	0	0	0	0	0	0	0	0	0	0	0	0	0	0	0	0	0	0
CR00038_CC00094_cyto	0	3.19084e-05	9.552e-06	9.552e-06	1.38e-06	9.552e-06	0	0	0	0	0	0	0	0	0	0	0	0	0	0	0	0	0	0	0	0	0	0	0	0	0	0	0	0	0	0	0	0	0	0	0	0	0	0	0	0	0	0	0
CR00022_cyto	0.001608	0.001608	0.001608	0.001608	0.001608	0.001608	0.001608	0.001608	0.001608	0.001608	0.001608	0.001608	0.001608	0.001608	0.001608	0.001608	0.001608	0.001608	0.001608	0.001608	0.001608	0.001608	0.001608	0.001608	0.001608	0.001608	0.001608	0.001608	0.001608	0.001608	0.001608	0.001608	0.001608	0.001608	0.001608	0.001608	0.001608	0.001608	0.001608	0.001608	0.001608	0.001608	0.001608	0.001608	0.001608	0.001608	0.001608	0.001608	0.001608
CR00653_CC00072_cyto	0.000406	0.000406	0.000406	0.000406	0.000406	0.000406	0.000406	0.000406	0.000406	0.000406	0.000406	0.000406	0.000406	0.000406	0.000406	0.000406	0.000406	0.000406	0.000406	0.000406	0.000406	0.000406	0.000406	0.000406	0.000406	0.000406	0.000406	0.000406	0.000406	0.000406	0.000406	0.000406	0.000406	0.000406	0.000406	0.000406	0.000406	0.000406	0.000406	0.000406	0.000406	0.000406	0.000406	0.000406	0.000406	0.000406	0.000406	0.000406	0.000406
CR00365_CC00129_cyto	0	5.55e-06	4.881e-05	0	0	0	0	0	0	0	0	0	0	0	0	0	0	0	0	0	0	0	0	0	0	0	0	0	0	0	0	0	0	0	0	0	0	0	0	0	0	0	0	0	0	0	0	0	0
CR01564_CC02180_mito	1.1e-05	1.1e-05	1.1e-05	1.1e-05	1.1e-05	1.1e-05	1.1e-05	1.1e-05	1.1e-05	1.1e-05	1.1e-05	1.1e-05	1.1e-05	1.1e-05	1.1e-05	1.1e-05	1.1e-05	1.1e-05	1.1e-05	1.1e-05	1.1e-05	1.1e-05	1.1e-05	1.1e-05	1.1e-05	1.1e-05	1.1e-05	1.1e-05	1.1e-05	1.1e-05	1.1e-05	1.1e-05	1.1e-05	1.1e-05	1.1e-05	1.1e-05	1.1e-05	1.1e-05	1.1e-05	1.1e-05	1.1e-05	1.1e-05	1.1e-05	1.1e-05	1.1e-05	1.1e-05	1.1e-05	1.1e-05	1.1e-05
CR00061_cyto	0.000644	0.000644	0.000644	0.000644	0.000644	0.000644	0.000644	0.000644	0.000644	0.000644	0.000644	0.000644	0.000644	0.000644	0.000644	0.000644	0.000644	0.000644	0.000644	0.000644	0.000644	0.000644	0.000644	0.000644	0.000644	0.000644	0.000644	0.000644	0.000644	0.000644	0.000644	0.000644	0.000644	0.000644	0.000644	0.000644	0.000644	0.000644	0.000644	0.000644	0.000644	0.000644	0.000644	0.000644	0.000644	0.000644	0.000644	0.000644	0.000644
CR01273_CC02460_mito	1.6e-05	1.6e-05	1.6e-05	1.6e-05	1.6e-05	1.6e-05	1.6e-05	1.6e-05	1.6e-05	1.6e-05	1.6e-05	1.6e-05	1.6e-05	1.6e-05	1.6e-05	1.6e-05	1.6e-05	1.6e-05	1.6e-05	1.6e-05	1.6e-05	1.6e-05	1.6e-05	1.6e-05	1.6e-05	1.6e-05	1.6e-05	1.6e-05	1.6e-05	1.6e-05	1.6e-05	1.6e-05	1.6e-05	1.6e-05	1.6e-05	1.6e-05	1.6e-05	1.6e-05	1.6e-05	1.6e-05	1.6e-05	1.6e-05	1.6e-05	1.6e-05	1.6e-05	1.6e-05	1.6e-05	1.6e-05	1.6e-05
CR00445_cyto	0	4.88136e-09	4.88136e-09	0	0	0	0	0	0	0	0	0	0	0	0	0	0	0	0	0	0	0	0	0	0	0	0	0	0	0	0	0	0	0	0	0	0	0	0	0	0	0	0	0	0	0	0	0	0
CR01317_CC00087_lyso	0	1.44e-07	1.44e-07	1.44e-07	1.44e-07	1.973e-05	1.44e-07	8.54e-06	1.498e-05	1.44e-07	1.44e-07	-1.44e-07	1.44e-07	0	0	0	0	0	0	0	0	0	0	0	0	0	0	0	0	0	0	0	0	0	0	0	0	0	0	0	0	0	0	0	0	0	0	0	0
CR00256_mito	1.44e-05	1.44e-05	1.44e-05	1.44e-05	1.44e-05	1.44e-05	1.44e-05	1.44e-05	1.4256e-05	1.4544e-05	1.44e-05	1.44e-05	0.000118048	1.44e-05	1.44e-05	1.44e-05	4.348e-05	1.44e-05	1.44e-05	1.44e-05	1.44e-05	1.44e-05	1.44e-05	4.63084e-05	1.44e-05	1.44e-05	1.44e-05	5.7952e-05	1.44e-05	1.618e-05	1.44e-05	1.44e-05	1.44e-05	1.44e-05	1.44e-05	1.44e-05	1.44e-05	1.44e-05	1.44e-05	1.44e-05	1.44e-05	1.44e-05	1.44e-05	1.44e-05	1.4256e-05	1.4544e-05	1.44e-05	1.4256e-05	1.4544e-05
CR01109_lyso_CC00102_lysoYmicro	0	0.000103648	3.19084e-05	9.552e-06	5.02e-06	9.552e-06	1.38e-06	9.552e-06	0	0	0	0	0	0	0	0	0	0	0	0	0	0	0	0	0	0	0	0	0	0	0	0	0	0	0	0	0	0	0	0	0	0	0	0	0	0	0	0	0
CR00988_CC00079_cyto	0	1.592e-05	0.001592	0	0	0	0	0	0	0	0	0	0	0	0	0	0	0	0	0	0	0	0	0	0	0	0	0	0	0	0	0	0	0	0	0	0	0	0	0	0	0	0	0	0	0	0	0	0
CR00662_mito	0	-9.35593e-08	0.0200862	0.0162282	-9.35593e-08	0	0	0	0	0	0	0	0	0	0	0	0	0	0	0	0	0	0	0	0	0	0	0	0	0	0	0	0	0	0	0	0	0	0	0	0	0	0	0	0	0	0	0	0
CR00804_cytoYmicro	0.0062552	0.0062552	0.0062552	0.0062552	0.0062552	0.0062552	0.0062552	0.0062552	0.0062552	0.0062552	0.0062552	0.0062552	0.0062552	0.0062552	0.0062552	0.0062552	0.0062552	0.0062552	0.0062552	0.0062552	0.0062552	0.0062552	0.0062552	0.0062552	0.0062552	0.0062552	0.0062552	0.0062552	0.0062552	0.0062552	0.0062552	0.0062552	0.0062552	0.0062552	0.0062552	0.0062552	0.0062552	0.0062552	0.0062552	0.0062552	0.0062552	0.0062552	0.0062552	0.0062552	0.0062552	0.0062552	0.0062552	0.0062552	0.0062552
CR00462_cyto	0.000418	0.000418	0.000418	0.000418	0.000418	0.000418	0.000418	0.000418	0.000418	0.000418	0.000418	0.000418	0.000418	0.000418	0.000418	0.000418	0.000418	0.000418	0.0373107	0.000418	0.000418	0.000418	0.000418	0.000418	0.000418	0.000418	0.000418	0.000418	0.000418	0.000418	0.000418	0.000418	0.000418	0.000418	0.000418	0.000418	0.000418	0.000418	0.000418	0.000418	0.000418	0.000418	0.000418	0.000418	0.000418	0.000418	0.000418	0.000418	0.000418
CR01109_lyso_CC00108_lysoYmicro	0	-1.44e-07	8e-08	1.78e-06	-1.44e-07	-1.44e-07	1.498e-05	-1.44e-07	-1.44e-07	-1.44e-07	-1.44e-07	0	0	0	0	0	0	0	0	0	0	0	0	0	0	0	0	0	0	0	0	0	0	0	0	0	0	0	0	0	0	0	0	0	0	0	0	0	0
CR01565_cytoYmicro	0.0062552	0.0062552	0.0062552	0.0062552	0.0062552	0.0062552	0.0062552	0.0062552	0.0062552	0.0062552	0.0062552	0.0062552	0.0062552	0.0062552	0.0062552	0.0062552	0.0062552	0.0062552	0.0062552	0.0062552	0.0062552	0.0062552	0.0062552	0.0062552	0.0062552	0.0062552	0.0062552	0.0062552	0.0062552	0.0062552	0.0062552	0.0062552	0.0062552	0.0062552	0.0062552	0.0062552	0.0062552	0.0062552	0.0062552	0.0062552	0.0062552	0.0062552	0.0062552	0.0062552	0.0062552	0.0062552	0.0062552	0.0062552	0.0062552
CR00553_CC00554_mito	0	9.76271e-09	9.76271e-09	0	0	0	0	0	0	0	0	0	0	0	0	0	0	0	0	0	0	0	0	0	0	0	0	0	0	0	0	0	0	0	0	0	0	0	0	0	0	0	0	0	0	0	0	0	0
CR00230_cyto	0	0.01	0.01	0.01	0.01	0.01	0.01	0.01	0.000186447	0.01	0.01	0.01	0.01	0.000186447	0.01	0.002036	0.01	0.00204682	0.01	0.01	0.000186402	0.01	0.01	0.000186447	0.01	0.01	0.01	0.01	0	0	0	0	0	0	0	0	0	0	0	0	0	0	0	0	0	0	0	0	0
CR01312_CC00108_cyto	0	1.78e-06	1.78e-06	0	0	0	0	0	0	0	0	0	0	0	0	0	0	0	0	0	0	0	0	0	0	0	0	0	0	0	0	0	0	0	0	0	0	0	0	0	0	0	0	0	0	0	0	0	0
CR00983_cyto	0	1.5352e-05	0.0120456	0.0121048	0.0121048	1.5352e-05	1.5358e-05	0.0031884	0.0121048	0.0121048	1.5352e-05	0	0	0	0	0	0	0	0	0	0	0	0	0	0	0	0	0	0	0	0	0	0	0	0	0	0	0	0	0	0	0	0	0	0	0	0	0	0
CR00890_cyto	0	-1.46441e-08	-1.46441e-08	0	0	0	0	0	0	0	0	0	0	0	0	0	0	0	0	0	0	0	0	0	0	0	0	0	0	0	0	0	0	0	0	0	0	0	0	0	0	0	0	0	0	0	0	0	0
CR00521_mito	0	0.113058	0.113058	0.113058	0.113058	0.113058	0.113058	0.113058	0.113058	0.113058	0.113058	0.113058	0.113058	-1.46441e-08	0.113058	0.113058	-1.46441e-08	0.113058	0.113058	0.113058	0.113058	0.113058	0.113058	0.113058	0.00844223	0.00366223	0.113058	0.113058	0.113058	0.0011304	0.113058	0.113058	0.113058	0.113058	0.113058	0	0	0	0	0	0	0	0	0	0	0	0	0	0
CR00365_CC00133_cyto	0	4.16e-06	0	0	0	0	0	0	0	0	0	0	0	0	0	0	0	0	0	0	0	0	0	0	0	0	0	0	0	0	0	0	0	0	0	0	0	0	0	0	0	0	0	0	0	0	0	0	0
CR00258_cyto	4.8e-06	4.8e-06	4.8e-06	4.8e-06	4.8e-06	9.6e-06	4.8e-06	4.8e-06	4.752e-06	4.848e-06	4.8e-06	4.8e-06	4.8e-06	9.6e-06	9.6e-06	9.6e-06	4.8e-06	4.8e-06	4.8e-06	4.8e-06	4.8e-06	4.8e-06	4.8e-06	5.39333e-06	4.8e-06	4.848e-06	4.752e-06	4.8e-06	4.8e-06	9.6e-06	4.8e-06	9.6e-06	4.8e-06	4.8e-06	4.8e-06	4.8e-06	4.752e-06	4.848e-06	4.752e-06	4.848e-06	4.8e-06	4.8e-06	4.8e-06	4.8e-06	4.8e-06	4.8e-06	4.8e-06	4.896e-06	4.704e-06
CR00173_cytoYext	0.0060524	0.0060524	0.0060524	0.0060524	0.0060524	0.0060596	0.0060524	0.0060524	0.00605262	0.00605218	0.0060524	0.0060524	0.00580018	0.0060524	0.0060596	0.0060596	0.00598704	0.0060596	0.0060524	0.0060452	0.0060452	0.0060524	0.0060524	0.00598046	0.0060524	0.0060524	0.0060524	0.00595042	0.0060524	0.00604973	0.0060524	0.00605247	0.00605233	0.0060452	0.0060452	0.0060524	0.0060524	0.0060596	0.0060524	0.0060596	0.0060524	0.0060524	0.0060524	0.0060524	0.00605262	0.00605218	0.0060452	0.00605262	0.00605218
CR00032_micro	0	0.001468	0.001468	0.001468	0.001468	0.001468	0.001468	0.001468	0.001468	0.001468	0.001468	0.001468	0.001468	0.001468	0.001468	0.001468	0.001468	0.001468	0.001468	0.001468	0.001468	0.001468	0.001468	0.001468	0.001468	0.001468	0.001468	0.001468	0.001468	0.001468	0.001468	1.673e-05	0.001468	0.001468	0.001468	0.001468	0.001468	0.001468	0.001468	0.001468	0.001468	0.001468	0.001468	0.001468	0.001468	0.001468	0.001468	0.001468	0.001468
CR00739_mito	0.113058	0.113058	0.113058	0.113058	0.113058	0.113058	0.113058	0.113058	0.113058	0.113058	0.113058	0.113058	0.113058	0.113058	0.113058	0.113058	0.113058	0.113058	0.113058	0.113058	0.113058	0.113058	0.113058	0.113058	0.113058	0.113058	0.113058	0.113058	0.113058	0.113058	0.113058	0.113058	0.113058	0.113058	0.113058	0.113058	0.113058	0.113058	0.113058	0.113058	0.113058	0.113058	0.113058	0.113058	0.113058	0.113058	0.113058	0.113058	0.113058
CR00019_CC00071_cyto	0	1.592e-05	0.001592	0	0	0	0	0	0	0	0	0	0	0	0	0	0	0	0	0	0	0	0	0	0	0	0	0	0	0	0	0	0	0	0	0	0	0	0	0	0	0	0	0	0	0	0	0	0
CR00345_mito	9.4e-05	9.4e-05	9.4e-05	9.4e-05	9.4e-05	9.4e-05	9.4e-05	9.4e-05	9.4e-05	9.4e-05	9.4e-05	9.4e-05	9.4e-05	9.4e-05	9.4e-05	9.4e-05	9.4e-05	9.4e-05	9.4e-05	9.4e-05	9.4e-05	9.4e-05	9.4e-05	9.4e-05	9.4e-05	9.4e-05	9.4e-05	9.4e-05	9.4e-05	9.4e-05	9.4e-05	9.4e-05	9.4e-05	9.4e-05	9.4e-05	9.4e-05	9.4e-05	9.4e-05	9.4e-05	9.4e-05	9.4e-05	9.4e-05	9.4e-05	9.4e-05	9.4e-05	9.4e-05	9.4e-05	9.4e-05	9.4e-05
CR00327_mito	0	-9.35593e-08	-9.35593e-08	0	0	0	0	0	0	0	0	0	0	0	0	0	0	0	0	0	0	0	0	0	0	0	0	0	0	0	0	0	0	0	0	0	0	0	0	0	0	0	0	0	0	0	0	0	0
CR00407_CC00104_cyto	0	4.3558e-05	0	0	0	0	0	0	0	0	0	0	0	0	0	0	0	0	0	0	0	0	0	0	0	0	0	0	0	0	0	0	0	0	0	0	0	0	0	0	0	0	0	0	0	0	0	0	0
CR01317_CC00089_lyso	0	2.438e-05	4.03467e-05	2.5e-06	0	0	0	0	0	0	0	0	0	0	0	0	0	0	0	0	0	0	0	0	0	0	0	0	0	0	0	0	0	0	0	0	0	0	0	0	0	0	0	0	0	0	0	0	0
CR00788_CC00260_CC00232_cyto	0.20358	0.20358	0.20358	0.20358	0.20358	0.21358	0.20358	0.20358	0.20358	0.20358	0.20358	0.20358	0.20358	0.20358	0.21358	0.21358	0.20358	0.20358	0.20358	0.20358	0.20358	0.20358	0.20358	0.20358	0.20358	0.20358	0.20358	0.20358	0.20358	0.20358	0.20358	0.20358	0.20358	0.20358	0.20358	0.20358	0.20358	0.20358	0.21358	0.21358	0.20358	0.20358	0.20358	0.20358	0.20358	0.20358	0.20358	0.20358	0.20358
CR00684_cyto	0	-7.2e-08	0	0	0	0	0	0	0	0	0	0	0	0	0	0	0	0	0	0	0	0	0	0	0	0	0	0	0	0	0	0	0	0	0	0	0	0	0	0	0	0	0	0	0	0	0	0	0
CR01566_extYcyto	0.0019778	0.0019778	0.0019778	0.0019778	0.0019778	0.0019826	0.0019778	0.0019778	0.0019779	0.0019777	0.0019778	0.0019778	0.00186935	0.0019778	0.0019826	0.0019826	0.00194392	0.0019826	0.0019778	0.001973	0.001973	0.0019778	0.0019778	0.00194109	0.0019778	0.0019778	0.0019778	0.00192945	0.0019778	0.00197661	0.0019778	0.00197785	0.00197775	0.001973	0.001973	0.0019778	0.0019778	0.0019826	0.0019778	0.0019826	0.0019778	0.0019778	0.0019778	0.0019778	0.0019779	0.0019777	0.001973	0.0019779	0.0019777
2.2 Alternative solutions for substrate composition with lowest calculated efficiency
Overview
Substrate	βm	original flux value (v)	alternative flux value (vz*)	Efficiency Ci+	Objective	ANOVA
Glucose	0	0	0.000000±0	0.0101	2.22673	F value	Pr(>F)	p value
Palmitate	0.00833333	0.003948	0.003948±0			277.9	<2E-16	<0.001
Stearate	0	0	0.000000±0
Oleate	0	0	0.000000±0
alpha-Linoleate	0.0083333	0.003948	0.003948±0
Eicosapentaenoate	0	0	0.000000±0
Docosahexaenoate	0.0333333	0.015792	0.015792±0
Lactate	0.95	0.450072	0.450072±0
Acetoacetate	0	0	0.000000±0
O2	-	2.21789	2.217887±0
Results
Reaction Identifier	Original	alternative flux value (vz*)
	flux value (v)
CR00845_cyto	0	2.62e-05	0	0	0	0	0	0	0	0	0	0	0	0	0	0	0	0	0	0	0	0	0	0	0	0	0	0	0	0	0	0	0	0	0	0	0	0	0	0	0	0	0	0	0	0	0	0	0
CR00583_mito	0	10.9984	10.9984	0	0	0	0	0	0	0	0	0	0	0	0	0	0	0	0	0	0	0	0	0	0	0	0	0	0	0	0	0	0	0	0	0	0	0	0	0	0	0	0	0	0	0	0	0	0
CR00594_cyto_CC00088_cytoYmicro	0	2.7995e-05	2.49e-06	0	0	0	0	0	0	0	0	0	0	0	0	0	0	0	0	0	0	0	0	0	0	0	0	0	0	0	0	0	0	0	0	0	0	0	0	0	0	0	0	0	0	0	0	0	0
CR00888_cyto	0	0.017793	11.0135	11.0199	11.0171	0.017793	9.96948	9.96824	11.0231	11.0234	11.0009	11.0298	11.0198	11.0198	11.0298	11.0234	11.0171	0.017793	0.017793	11.0106	11.0007	11.0002	0	0	0	0	0	0	0	0	0	0	0	0	0	0	0	0	0	0	0	0	0	0	0	0	0	0	0
CR00019_CC00075_cyto	0	0.000205	2.05e-06	0.000205	0.000205	0.000205	0.000205	0.000205	0.000205	0.000205	0.000205	0	0	0	0	0	0	0	0	0	0	0	0	0	0	0	0	0	0	0	0	0	0	0	0	0	0	0	0	0	0	0	0	0	0	0	0	0	0
CR00168_mito	1.44e-05	1.44e-05	1.44e-05	1.44e-05	1.44e-05	1.44e-05	1.44e-05	1.44e-05	1.44e-05	1.44e-05	1.44e-05	1.44e-05	1.44e-05	1.44e-05	1.44e-05	1.44e-05	1.44e-05	1.44e-05	1.44e-05	1.44e-05	1.44e-05	1.44e-05	1.44e-05	1.44e-05	1.44e-05	1.4256e-05	1.4544e-05	1.44e-05	1.44e-05	1.44e-05	1.44e-05	1.44e-05	1.44e-05	1.44e-05	1.44e-05	1.44e-05	1.44e-05	1.44e-05	1.44e-05	1.44e-05	1.44e-05	1.44e-05	1.44e-05	1.618e-05	1.44e-05	1.44e-05	1.44e-05	1.44e-05	1.44e-05
CR00790_cyto	0	-1.2099e-07	0	0	0	0	0	0	0	0	0	0	0	0	0	0	0	0	0	0	0	0	0	0	0	0	0	0	0	0	0	0	0	0	0	0	0	0	0	0	0	0	0	0	0	0	0	0	0
CR00221_mito	8e-06	8e-06	8e-06	8e-06	8e-06	8e-06	8e-06	8e-06	8e-06	8e-06	8e-06	8e-06	8e-06	8e-06	8e-06	8e-06	8e-06	8e-06	8e-06	8e-06	8e-06	8e-06	8e-06	8e-06	8e-06	8e-06	8e-06	8e-06	8e-06	8e-06	8e-06	8e-06	8e-06	8e-06	8e-06	8e-06	8e-06	8e-06	8e-06	8e-06	8e-06	8e-06	8e-06	8e-06	8e-06	8e-06	8e-06	8e-06	8e-06
CR00344_ext_extYcyto	0.0029176	0.0029128	0.0029128	0.0029176	0.0029176	0.0029176	0.0029176	0.0029128	0.0029128	0.0029176	0.0029176	0.0029128	0.0029176	0.0029176	0.0029128	0.0029128	0.0029176	0.0029176	0.0029176	0.0029176	0.0029128	0.0029176	0.0029176	0.0029176	0.0029176	0.00291275	0.00291285	0.0029176	0.0029176	0.0029176	0.0029176	0.0029176	0.0029176	0.0029176	0.0029176	0.0029128	0.0029176	0.0029176	0.0029176	0.0029176	0.0029176	0.0029176	0.0029176	0.00291879	0.0029176	0.0029176	0.00291755	0.00291765	0.0029128
CR00608_cytoYmicro	0.001673	0.001673	0.001673	0.000205	0.000205	0.001673	0.001673	0.001673	0.001673	0.000205	0.000205	0.001673	0.000205	0.000205	0.000205	0.000205	0.000205	0.000205	0.000205	0.000205	0.000205	0.000205	0.000205	0.001673	0.001673	0.000205	0.000205	0.001673	0.001673	0.001673	0.001673	0.001673	0.001673	0.000205	0.001673	0.000205	0.001673	0.001673	0.001673	0.000205	0.001673	0.000205	0.000205	0.000205	0.000205	0.000205	0.001673	0.001673	0.000205
CR00652_cyto	0.0018768	0.0018768	0.0018768	0.0018768	0.0018768	0.0018768	0.0018768	0.0018768	0.0018768	0.0018768	0.0018768	0.0018768	0.0018768	0.0018768	0.0018768	0.0018768	0.0018768	0.0018768	0.0018768	0.0018768	0.0018768	0.0018768	0.0018768	0.0018768	0.0018768	0.0018768	0.0018768	0.0018768	0.0018768	0.0018768	0.0018768	0.0018768	0.0018768	0.0018768	0.0018768	0.0018768	0.0018768	0.0018768	0.0018768	0.0018768	0.0018768	0.0018768	0.0018768	0.0018768	0.0018768	0.0018768	0.0018768	0.0018768	0.0018768
CR00539_cyto	0.455262	0.45529	0.45529	0.455262	0.450708	0.0172743	0.0172743	0.45529	0.45529	0.455262	0.455262	0.45529	0.455262	0.455262	0.45529	0.45529	0.455262	0.455262	0.455262	0.0172743	0.45529	0.450608	0.455262	0.0172743	0.455262	0.455291	0.45529	0.0172743	0.0172743	0.0172743	0.0172743	0.0172743	0.0172743	0.455262	0.450835	0.0172887	0.449543	0.455262	0.455262	0.0172743	0.450729	0.0172743	0.450708	0.0172726	0.0172743	0.0172743	0.0172745	0.0172742	0.45529
CR01273_CC02462_mito	8e-06	8e-06	8e-06	8e-06	8e-06	8e-06	8e-06	8e-06	8e-06	8e-06	8e-06	8e-06	8e-06	8e-06	8e-06	8e-06	8e-06	8e-06	8e-06	8e-06	8e-06	8e-06	8e-06	8e-06	8e-06	8e-06	8e-06	8e-06	8e-06	8e-06	8e-06	8e-06	8e-06	8e-06	8e-06	8e-06	8e-06	8e-06	8e-06	8e-06	8e-06	8e-06	8e-06	8e-06	8e-06	8e-06	8e-06	8e-06	8e-06
CR01127_cyto	0.0063194	0.0063194	0.0063194	0.0063194	0.0063194	0.0063194	0.0063194	0.0063266	0.0063266	0.0037409	0.0063194	0.0063194	0.0063194	0.0063194	0.00632674	0.00632646	0.0063194	0.0063266	0.0063194	0.0063194	0.0063194	0.00625621	0.0063194	0.00631673	0.0063194	0.00631947	0.00631933	0.0063266	0.0063266	0.00631954	0.00631926	0.00632674	0.00632646	0.0063194	0.00632674	0.00632646	0.0037409	0.0063194	0.0063194	0.0063194	0.0063194	0.0063194	0.00631926	0.0063266	0.0063194	0.0063194	0.0063194	0.00632674	0.00632646
CR01233_CC00056_cyto	0.001592	0.001592	0.001592	0.001592	0.001592	0.001592	0.001592	0.001592	0.001592	0.001592	0.001592	0.001592	0.001592	0.001592	0.001592	0.001592	0.001592	0.001592	0.001592	0.001592	0.001592	0.001592	0.001592	0.001592	0.001592	0.001592	0.001592	0.001592	0.001592	0.001592	0.001592	0.001592	0.001592	0.001592	0.001592	0.001592	0.001592	0.001592	0.001592	0.001592	0.001592	0.001592	0.001592	0.001592	0.001592	0.001592	0.001592	0.001592	0.001592
CR01132_cyto	0	0.017793	11.0135	11.0199	11.0171	0.017793	9.96948	9.96824	11.0231	11.0234	11.0009	11.0298	0.00012638	11.0198	11.0198	11.0298	11.0234	11.0171	0.0126388	0.017793	0.017793	11.0106	11.0007	11.0002	0	0	0	0	0	0	0	0	0	0	0	0	0	0	0	0	0	0	0	0	0	0	0	0	0
CR00783_cyto	0	0.0063194	0.0063194	0.017793	0.0063194	11.0135	11.0199	11.0171	0.017793	2.96961	0.0063194	9.96948	9.96824	11.0231	11.0234	11.0072	2.972	2.97204	11.0298	11.0198	11.0198	11.0298	11.0234	11.0171	3.32215	0.017793	0.017793	11.0169	11.007	11.0065	0	0	0	0	0	0	0	0	0	0	0	0	0	0	0	0	0	0	0
CR00594_lyso_CC00089_lysoYmicro	0	-2.5e-06	0	0	0	0	0	0	0	0	0	0	0	0	0	0	0	0	0	0	0	0	0	0	0	0	0	0	0	0	0	0	0	0	0	0	0	0	0	0	0	0	0	0	0	0	0	0	0
CR01017_cyto	0	-8.90722e-09	0	0	0	0	0	0	0	0	0	0	0	0	0	0	0	0	0	0	0	0	0	0	0	0	0	0	0	0	0	0	0	0	0	0	0	0	0	0	0	0	0	0	0	0	0	0	0
CR00941_cyto	0.0018768	0.0018768	0.0018768	0.0018768	0.0018768	0.0018768	0.0018768	0.0018768	0.0018768	0.0018768	0.0018768	0.0018768	0.0018768	0.0018768	0.0018768	0.0018768	0.0018768	0.0018768	0.0018768	0.0018768	0.0018768	0.0018768	0.0018768	0.0018768	0.0018768	0.0018768	0.0018768	0.0018768	0.0018768	0.0018768	0.0018768	0.0018768	0.0018768	0.0018768	0.0018768	0.0018768	0.0018768	0.0018768	0.0018768	0.0018768	0.0018768	0.0018768	0.0018768	0.0018768	0.0018768	0.0018768	0.0018768	0.0018768	0.0018768
CR00115_micro	0.000406	0.000406	0.000406	0.000406	0.000406	0.000406	0.000406	0.000406	0.000406	0.000406	0.000406	0.000406	0.000406	0.000406	0.000406	0.000406	0.000406	0.000406	0.000406	0.000406	0.000406	0.000406	0.000406	0.000406	0.000406	0.000406	0.000406	0.000406	0.000406	0.000406	0.000406	0.000406	0.000406	0.000406	0.000406	0.000406	0.000406	0.000406	0.000406	0.000406	0.000406	0.000406	0.000406	0.000406	0.000406	0.000406	0.000406	0.000406	0.000406
CR00140_micro	0.0032052	0.0032052	0.0032052	0.0032052	0.0032052	0.0013284	0.0013284	0.0032052	0.0032052	0.0032052	0.0032052	0.0013284	0.0013284	0.0013284	0.0013284	0.0013284	0.0013284	0.0013284	0.0013284	0.0032052	0.0013284	0.0032052	0.0030738	0.0032052	0.0013284	0.0032052	0.0032052	0.0032052	0.0032052	0.0032052	0.0032052	0.0032052	0.0032052	0.0013284	0.0032052	0.0013284	0.0013284	0.0032052	0.0032052	0.0032052	0.0032052	0.0013284	0.0032052	0.0032052	0.0032052	0.0032052	0.0032052	0.0032052	0.0013284
CR00365_CC00130_cyto	0	0.000217	0.000217	0.000217	2.17e-06	0.000217	0.000217	0.000217	0	0	0	0	0	0	0	0	0	0	0	0	0	0	0	0	0	0	0	0	0	0	0	0	0	0	0	0	0	0	0	0	0	0	0	0	0	0	0	0	0
CR00632_mito	0	1.05045	1.05045	1.05045	1.05045	1.05045	1.05045	1.05045	1.05045	1.05045	1.05045	1.05045	1.05045	1.05045	1.05045	1.05045	1.05045	1.05045	1.05045	1.05045	1.05045	1.05045	1.05045	1.05045	1.05045	1.05045	0.0105004	0	0	0	0	0	0	0	0	0	0	0	0	0	0	0	0	0	0	0	0	0	0
CR00365_CC00132_cyto	0	0.000178	0.000178	0.000178	1.78e-06	0.000178	0.000178	0.00017978	1.9716	1.9716	1.9716	0.000178	0.000178	1.9716	0.000178	1.9716	0	0	0	0	0	0	0	0	0	0	0	0	0	0	0	0	0	0	0	0	0	0	0	0	0	0	0	0	0	0	0	0	0
CR01429_mito	-1.05045	-1.05045	-1.05045	-1.05045	-1.05045	-1.05045	-1.05045	-1.05045	-1.05045	-1.05045	-1.05045	-1.05045	-1.05045	-1.05045	-1.05045	-1.05045	-1.05045	-1.05045	-1.05045	-1.05045	-1.05045	-1.05045	-1.05045	-1.05045	-1.05045	-1.05045	-1.05045	-1.05045	-1.05045	-1.05045	-1.05045	-1.05045	-1.05045	-1.05045	-1.05045	-1.05045	-1.05045	-1.05045	-1.05045	-1.05045	-1.05045	-1.05045	-1.05045	-1.05045	-1.05045	-1.05045	-1.05045	-1.05045	-1.05045
CR00662_cyto	0	11.0298	11.0298	11.0298	10.9947	0	0	0	0	0	0	0	0	0	0	0	0	0	0	0	0	0	0	0	0	0	0	0	0	0	0	0	0	0	0	0	0	0	0	0	0	0	0	0	0	0	0	0	0
CR00449_cyto	-0.005008	-0.005008	-0.005008	-0.005008	-0.005008	-0.005008	-0.005008	-0.005008	-0.005008	-0.005008	-0.005008	-0.005008	-0.005008	-0.005008	-0.005008	-0.005008	-0.005008	-0.005008	-0.005008	-0.005008	-0.005008	-0.005008	-0.005008	-0.005008	-0.005008	-0.005008	-0.005008	-0.005008	-0.005008	-0.005008	-0.005008	-0.005008	-0.005008	-0.005008	-0.005008	-0.005008	-0.005008	-0.005008	-0.005008	-0.005008	-0.005008	-0.005008	-0.005008	-0.005008	-0.005008	-0.005008	-0.005008	-0.005008	-0.005008
CR00896_cyto	1.44e-05	1.44e-05	1.44e-05	1.44e-05	1.44e-05	1.44e-05	1.44e-05	1.44e-05	1.44e-05	1.44e-05	1.44e-05	1.44e-05	1.44e-05	1.44e-05	1.44e-05	1.44e-05	1.44e-05	1.44e-05	1.44e-05	1.44e-05	1.44e-05	1.44e-05	1.44e-05	1.44e-05	1.44e-05	1.4256e-05	1.4544e-05	1.44e-05	1.44e-05	1.44e-05	1.44e-05	1.44e-05	1.44e-05	1.44e-05	1.44e-05	1.44e-05	1.44e-05	1.44e-05	1.44e-05	1.44e-05	1.44e-05	1.44e-05	1.44e-05	1.618e-05	1.44e-05	1.44e-05	1.44e-05	1.44e-05	1.44e-05
CR00558_CC00068_cyto	0	1.78e-06	1.97143	1.97143	1.97143	1.97143	1.97143	0	0	0	0	0	0	0	0	0	0	0	0	0	0	0	0	0	0	0	0	0	0	0	0	0	0	0	0	0	0	0	0	0	0	0	0	0	0	0	0	0	0
CR01121_CC00190_cyto	0	1.78e-06	0	0	0	0	0	0	0	0	0	0	0	0	0	0	0	0	0	0	0	0	0	0	0	0	0	0	0	0	0	0	0	0	0	0	0	0	0	0	0	0	0	0	0	0	0	0	0
CR00141_cyto	0.001149	0.001149	0.001149	0.001149	0.001149	0.001149	0.001149	0.001149	0.001149	0.001149	0.001149	0.001149	0.001149	0.001149	0.001149	0.001149	0.001149	0.001149	0.001149	0.001149	0.001149	0.001149	0.001149	0.001149	0.001149	0.001149	0.001149	0.001149	0.001149	0.001149	0.001149	0.001149	0.001149	0.001149	0.001149	0.001149	0.001149	0.001149	0.001149	0.001149	0.001149	0.001149	0.001149	0.001149	0.001149	0.001149	0.001149	0.001149	0.001149
CR00594_cyto_CC00087_cytoYmicro	0	-1.44e-07	1.44e-07	-1.44e-07	1.44e-07	-1.44e-07	1.44e-07	1.498e-05	-1.44e-07	1.44e-07	1.973e-05	-1.44e-07	1.44e-07	8.54e-06	-1.44e-07	1.44e-07	-1.44e-07	1.44e-07	0	0	0	0	0	0	0	0	0	0	0	0	0	0	0	0	0	0	0	0	0	0	0	0	0	0	0	0	0	0	0
CR00220_CC00620_mito	1.6e-05	1.6e-05	1.6e-05	1.6e-05	1.6e-05	1.6e-05	1.6e-05	1.6e-05	1.6e-05	1.6e-05	1.6e-05	1.6e-05	1.6e-05	1.6e-05	1.6e-05	1.6e-05	1.6e-05	1.6e-05	1.6e-05	1.6e-05	1.6e-05	1.6e-05	1.6e-05	1.6e-05	1.6e-05	1.6e-05	1.6e-05	1.6e-05	1.6e-05	1.6e-05	1.6e-05	1.6e-05	1.6e-05	1.6e-05	1.6e-05	1.6e-05	1.6e-05	1.6e-05	1.6e-05	1.6e-05	1.6e-05	1.6e-05	1.6e-05	1.6e-05	1.6e-05	1.6e-05	1.6e-05	1.6e-05	1.6e-05
CR01121_CC00175_cyto	0	9.71e-06	0	0	0	0	0	0	0	0	0	0	0	0	0	0	0	0	0	0	0	0	0	0	0	0	0	0	0	0	0	0	0	0	0	0	0	0	0	0	0	0	0	0	0	0	0	0	0
CR00124_cyto	0	5.50347	4.98414	5.50347	5.51173	5.51173	5.51173	5.51173	5.51489	5.50347	5.51173	5.51173	5.50347	4.881e-05	3.67658	5.51173	5.51173	5.50505	5.50878	5.50552	0	0	0	0	0	0	0	0	0	0	0	0	0	0	0	0	0	0	0	0	0	0	0	0	0	0	0	0	0
CR01424_cyto	0	5.50347	4.881e-05	4.98524	0.1095	5.50347	5.51173	5.51173	2.96961	0.108397	5.51173	5.51173	5.51489	0.108397	5.50357	5.55833	0.108397	5.50347	5.51173	5.51173	5.50347	4.881e-05	3.67658	5.51173	5.51173	5.50505	0.108397	0.108397	5.50878	5.50552	0	0	0	0	0	0	0	0	0	0	0	0	0	0	0	0	0	0	0
CR01152_cyto	0	5.19588e-09	0	0	0	0	0	0	0	0	0	0	0	0	0	0	0	0	0	0	0	0	0	0	0	0	0	0	0	0	0	0	0	0	0	0	0	0	0	0	0	0	0	0	0	0	0	0	0
CR00350_cyto	0	0.0063266	0.0063266	0.0063194	0.0063194	0.0063266	0.0063266	0.0063266	0.0025785	0.0063194	0.0063266	0.0063194	0.0063194	0.0063194	0.0063194	0.0063194	0.0063194	0.0063194	0.0063194	0.0063194	0.0063194	0.0063194	6.319e-05	0.0063194	0.0063122	0.0063194	0.0063194	0.0063194	0.0063194	0.0063194	0.0063266	0.0025785	0.0063194	0.0063266	0.0063194	0.00628224	0.0063194	0.0063194	0.0063266	0.00629026	0.0063122	0.00631579	0.0063194	0.0062898	0.0063194	0.0063194	0.0063194	0.00631947	0.00631933
CR00982_mito	1.05045	1.05045	1.05045	1.05045	1.05045	1.05045	1.05045	1.05045	1.05045	1.05045	1.05045	1.05045	1.05045	1.05045	1.05045	1.05045	1.05045	1.05045	1.05045	1.05045	1.05045	1.05045	1.05045	1.05045	1.05045	1.05045	1.05045	1.05045	1.05045	1.05045	1.05045	1.05045	1.05045	1.05045	1.05045	1.05045	1.05045	1.05045	1.05045	1.05045	1.05045	1.05045	1.05045	1.05045	1.05045	1.05045	1.05045	1.05045	1.05045
CR01109_lyso_CC00104_lysoYmicro	0	2.7995e-05	2.49e-06	0	0	0	0	0	0	0	0	0	0	0	0	0	0	0	0	0	0	0	0	0	0	0	0	0	0	0	0	0	0	0	0	0	0	0	0	0	0	0	0	0	0	0	0	0	0
CR00876_CC01016_extYcyto	0.003948	0.003948	0.003948	0.003948	0.003948	0.003948	0.003948	0.003948	0.003948	0.003948	0.003948	0.003948	0.003948	0.003948	0.003948	0.003948	0.003948	0.003948	0.003948	0.003948	0.003948	0.003948	0.003948	0.003948	0.003948	0.003948	0.003948	0.003948	0.003948	0.003948	0.003948	0.003948	0.003948	0.003948	0.003948	0.003948	0.003948	0.003948	0.003948	0.003948	0.003948	0.003948	0.003948	0.003948	0.003948	0.003948	0.003948	0.003948	0.003948
CR01463_cytoYmicro	0	-0.001468	-0.001468	-0.001468	-0.001468	-0.001468	-0.001468	-0.001468	-0.001468	-0.001468	-0.001468	-0.001468	-0.001468	-0.001468	-0.001468	-0.001468	-0.001468	-0.001468	-0.001468	-0.001468	-0.001468	-0.001468	-0.001468	-0.001468	-0.001468	-0.001468	-0.001468	-0.001468	-0.001468	-0.001468	-0.001468	-0.001468	-0.001468	-0.001468	-0.001468	-0.001468	-0.001468	-1.673e-05	-0.001468	-0.001468	-0.001468	-0.001468	-0.001468	-0.001468	-0.001468	-0.001468	-0.001468	-0.001468	-0.001468
CR01233_CC00060_cyto	0.000178	0.000178	0.000178	0.000178	0.000178	0.000178	0.000178	0.000178	0.000178	0.000178	0.000178	0.000178	0.000178	0.000178	0.000178	0.000178	0.000178	0.000178	0.000178	0.000178	0.000178	0.000178	0.000178	0.000178	0.000178	0.000178	0.000178	0.000178	0.000178	0.000178	0.000178	0.000178	0.000178	0.000178	0.000178	0.000178	0.000178	0.000178	0.000178	0.000178	0.000178	0.000178	0.000178	0.000178	0.000178	0.000178	0.000178	0.000178	0.000178
CR01109_lyso_CC00103_lysoYmicro	0	-1.44e-07	1.44e-07	-1.44e-07	1.44e-07	-1.44e-07	1.44e-07	1.498e-05	-1.44e-07	1.44e-07	1.973e-05	-1.44e-07	1.44e-07	8.54e-06	-1.44e-07	1.44e-07	-1.44e-07	1.44e-07	0	0	0	0	0	0	0	0	0	0	0	0	0	0	0	0	0	0	0	0	0	0	0	0	0	0	0	0	0	0	0
CR00628_cyto	0	5.50347	4.881e-05	4.98414	5.50347	5.51173	5.51173	5.51173	5.51173	5.51489	5.50357	5.44883	5.50347	5.51173	5.51173	5.50347	4.881e-05	3.67658	5.51173	5.51173	5.50505	5.50878	5.50552	0	0	0	0	0	0	0	0	0	0	0	0	0	0	0	0	0	0	0	0	0	0	0	0	0	0
CR00714_cyto	0.0018768	0.0018768	0.0018768	0.0018768	0.0018768	0.0018768	0.0018768	0.0018768	0.0018768	0.0018768	0.0018768	0.0018768	0.0018768	0.0018768	0.0018768	0.0018768	0.0018768	0.0018768	0.0018768	0.0018768	0.0018768	0.0018768	0.0018768	0.0018768	0.0018768	0.0018768	0.0018768	0.0018768	0.0018768	0.0018768	0.0018768	0.0018768	0.0018768	0.0018768	0.0018768	0.0018768	0.0018768	0.0018768	0.0018768	0.0018768	0.0018768	0.0018768	0.0018768	0.0018768	0.0018768	0.0018768	0.0018768	0.0018768	0.0018768
CR01033_mito	11.0009	1.05045	1.05045	11.0123	10.9894	1.05045	1.05045	1.05045	9.97933	11.0298	11.0009	11.0009	10.8909	1.03995	1.05045	1.05045	11.0123	10.9894	11.0009	11.0009	10.8909	1.05045	1.05045	1.05045	11.0009	11.0009	1.05045	1.05045	11.0235	11.0235	11.0298	11.0298	9.85092	10.0499	11.0009	11.0009	2.1009	1.05045	1.05045	1.05045	11.0009	11.0009	11.0298	11.0298	2.74639e-08	9.96938	1.05045	1.05045	11.0136
CR00038_CC00101_cyto	0	2.41e-06	-1.44e-07	1.44e-07	0	0	0	0	0	0	0	0	0	0	0	0	0	0	0	0	0	0	0	0	0	0	0	0	0	0	0	0	0	0	0	0	0	0	0	0	0	0	0	0	0	0	0	0	0
CR00027_CC02420_cytoYmito	1.1e-05	1.1e-05	1.1e-05	1.1e-05	1.1e-05	1.1e-05	1.1e-05	1.1e-05	1.1e-05	1.1e-05	1.1e-05	1.1e-05	1.1e-05	1.1e-05	1.1e-05	1.1e-05	1.1e-05	1.1e-05	1.1e-05	1.1e-05	1.1e-05	1.1e-05	1.1e-05	1.1e-05	1.1e-05	1.1e-05	1.1e-05	1.1e-05	1.1e-05	1.1e-05	1.1e-05	1.1e-05	1.1e-05	1.1e-05	1.1e-05	1.1e-05	1.1e-05	1.1e-05	1.1e-05	1.1e-05	1.1e-05	1.1e-05	1.1e-05	1.1e-05	1.1e-05	1.1e-05	1.1e-05	1.1e-05	1.1e-05
CR00558_CC00064_cyto	0.000157	0.000157	0.000157	0.000157	0.000157	0.000157	0.000157	0.000157	0.000157	0.000157	0.000157	0.000157	0.000157	0.000157	0.000157	0.000157	0.000157	0.000157	0.000157	0.000157	0.000157	0.000157	0.000157	0.000157	0.000157	0.000157	0.000157	0.000157	0.000157	0.000157	0.000157	0.000157	0.000157	0.000157	0.000157	0.00018608	0.000157	0.000157	0.000157	0.000157	0.000157	0.000157	0.000157	0.000157	0.000157	0.000157	0.000157	0.000157	0.000157
CR00796_cyto	0	0.0037409	0.0063194	0.0063266	0.00625621	0.00631954	0.00631926	0.0037409	0.0063194	0.0063194	0.00631954	0.00631926	0.00631933	0.00631933	0.00631567	0.00631954	0.00631926	0.00625621	0.00627061	0.0063194	0.0063266	0.0063194	6.319e-05	0.00631954	0.00631926	0.00631933	0.0037409	0.0063194	0.0063266	0.0037409	0.0063194	0.0063194	0.0063194	0	0	0	0	0	0	0	0	0	0	0	0	0	0	0	0
CR01007_mito	1.05045	1.05045	1.05045	1.05045	1.05045	1.05045	1.05045	1.05045	1.05045	1.05045	1.05045	1.05045	1.05045	1.05045	1.05045	1.05045	1.05045	1.05045	1.05045	1.05045	1.05045	1.05045	1.05045	1.05045	1.05045	1.05045	1.05045	1.05045	1.05045	1.05045	1.05045	1.05045	1.05045	1.05045	1.05045	1.05045	1.05045	1.05045	1.05045	1.05045	1.05045	1.05045	1.05045	1.05045	1.05045	1.05045	1.05045	1.05045	1.05045
CR00594_lyso_CC00090_lysoYmicro	0	-2.9e-07	2.9e-07	0	0	0	0	0	0	0	0	0	0	0	0	0	0	0	0	0	0	0	0	0	0	0	0	0	0	0	0	0	0	0	0	0	0	0	0	0	0	0	0	0	0	0	0	0	0
CR01121_CC00164_cyto	0	5.50357	5.50357	5.50357	5.50357	5.50357	5.50357	5.50357	5.50357	5.50357	5.50357	5.50357	5.50357	5.50357	5.50357	2.05e-06	0	0	0	0	0	0	0	0	0	0	0	0	0	0	0	0	0	0	0	0	0	0	0	0	0	0	0	0	0	0	0	0	0
CR00019_CC00073_cyto	0	5.55e-06	0.000555	0.000555	0.000555	0	0	0	0	0	0	0	0	0	0	0	0	0	0	0	0	0	0	0	0	0	0	0	0	0	0	0	0	0	0	0	0	0	0	0	0	0	0	0	0	0	0	0	0
CR01408_cyto	0	11.0135	11.0072	11.0072	0	0	0	0	0	0	0	0	0	0	0	0	0	0	0	0	0	0	0	0	0	0	0	0	0	0	0	0	0	0	0	0	0	0	0	0	0	0	0	0	0	0	0	0	0
CR00653_CC00073_cyto	0.000555	0.000555	0.000555	0.000555	0.000555	0.00054945	0.00056055	0.000555	0.000555	0.000555	0.000555	0.000555	0.000555	0.000555	0.000555	0.000555	0.000555	0.000555	0.000555	0.000555	0.000555	0.000555	0.000555	0.000555	0.000555	0.000555	0.000555	0.000555	0.000555	0.000555	0.000555	0.000555	0.000555	0.00055805	0.000555	0.000555	0.000555	0.000555	0.000555	0.000555	0.000555	0.000555	0.000555	0.000555	0.000555	0.000555	0.000555	0.000555	0.000555
CR00653_CC00077_cyto	0.000416	0.000416	0.000416	0.000416	0.000416	0.000416	0.000416	0.000416	0.000416	0.00041184	0.00042016	0.000416	0.000416	0.000416	0.000416	0.000416	0.000416	0.000416	0.00041775	0.000416	0.000416	0.000416	0.000416	0.000416	0.000416	0.000416	0.000416	0.000416	0.000416	0.000416	0.000416	0.000416	0.000416	0.000416	0.000416	0.000416	0.000416	0.000416	0.000416	0.000416	0.000416	0.000416	0.000416	0.000416	0.000416	0.000416	0.000416	0.000416	0.000416
CR00345_cyto	0.004881	0.00507492	0.00507492	4.40386	-5.49841	0.00488655	0.00488655	0.00488305	0.00488305	0.00488516	0.00488516	0.004881	0.00483219	0.00492981	0.004881	0.004881	0.004881	0.004881	0.00528875	0.004881	0.004881	0.004881	0.004881	3.32711	0.00489269	0.004881	0.004881	0.00489398	0.00489398	0.004881	0.004881	0.00488278	0.00488278	0.00529005	-4.97926	0.00491008	0.004881	0.004881	0.004881	0.004881	0.004881	0.004881	-5.49841	0.007185	0.00718856	0.004881	0.005098	0.004881	0.00488317
CR00751_mito	0	0.0063194	0.0063194	0.0063194	0.0063194	0.0063194	0.0063194	0.0063194	0.0063194	6.319e-05	0.00625621	0.0063194	0.0063194	6.319e-05	0.0063194	0.00631933	0.00631947	0	0	0	0	0	0	0	0	0	0	0	0	0	0	0	0	0	0	0	0	0	0	0	0	0	0	0	0	0	0	0	0
CR00247_mito	1.05045	1.05045	1.05045	1.05045	1.05045	1.05045	1.05045	1.05045	1.05045	1.05045	1.05045	1.05045	1.05045	1.05045	1.05045	1.05045	1.05045	1.05045	1.05045	1.06095	1.05045	9.95053	1.05045	1.05045	1.05045	1.05045	1.05045	1.05045	1.05045	1.05045	1.05045	1.05045	1.05045	1.05045	1.05045	1.05045	1.05045	1.05045	1.05045	1.05045	1.05045	1.05045	1.05045	1.05045	1.05045	1.05045	1.05045	1.05045	1.05045
CR00200_mito	0.015614	0.015614	0.015614	0.015614	0.015614	0.015614	0.015614	0.015614	0.015614	0.015614	0.015614	0.0154579	0.0154579	0.015614	0.015614	0.015614	0.015614	0.015614	0.015614	0.015614	0.015614	0.015614	0.015614	0.015614	0.015614	0.015614	0.015614	0.0154579	0.015614	0.015614	0.015614	0.015614	0.015614	0.015614	0.015614	0.015614	0.015614	0.015614	0.015614	0.015614	0.015614	0.015614	0.015614	0.015614	0.015614	0.015614	0.015614	0.015614	0.015614
CR00038_CC00099_cyto	0	2.438e-05	0	0	0	0	0	0	0	0	0	0	0	0	0	0	0	0	0	0	0	0	0	0	0	0	0	0	0	0	0	0	0	0	0	0	0	0	0	0	0	0	0	0	0	0	0	0	0
CR00287_CC00112_mito	8e-06	8e-06	8e-06	8e-06	8e-06	8e-06	8e-06	8e-06	8e-06	8e-06	8e-06	8e-06	8e-06	8e-06	8e-06	8e-06	8e-06	8e-06	8e-06	8e-06	8e-06	8e-06	8e-06	8e-06	8e-06	8e-06	8e-06	8e-06	8e-06	8e-06	8e-06	8e-06	8e-06	8e-06	8e-06	8e-06	8e-06	8e-06	8e-06	8e-06	8e-06	8e-06	8e-06	8e-06	8e-06	8e-06	8e-06	8e-06	8e-06
CR00470_mito	9.4e-05	9.4e-05	9.4e-05	9.4e-05	9.4e-05	9.4e-05	9.4e-05	9.4e-05	9.4e-05	9.4e-05	9.4e-05	9.4e-05	9.4e-05	9.4e-05	9.4e-05	9.4e-05	9.4e-05	9.4e-05	9.4e-05	9.4e-05	9.4e-05	9.4e-05	9.4e-05	9.4e-05	9.4e-05	9.4e-05	9.4e-05	9.4e-05	9.4e-05	9.306e-05	9.4e-05	9.4e-05	9.4e-05	9.4e-05	9.4e-05	9.4e-05	9.4e-05	9.4e-05	9.4e-05	9.4e-05	9.4e-05	9.4e-05	9.4e-05	9.4e-05	9.4e-05	9.4e-05	9.4e-05	9.4e-05	9.4e-05
CR00876_CC00446_extYcyto	0.003948	0.003948	0.003948	0.003948	0.003948	0.003948	0.003948	0.003948	0.003948	0.003948	0.003948	0.003948	0.003948	0.003948	0.003948	0.003948	0.003948	0.003948	0.003948	0.003948	0.003948	0.003948	0.003948	0.003948	0.003948	0.003948	0.003948	0.003948	0.003948	0.003948	0.003948	0.003948	0.003948	0.003948	0.003948	0.003948	0.003948	0.003948	0.003948	0.003948	0.003948	0.003948	0.003948	0.003948	0.003948	0.003948	0.003948	0.003948	0.003948
CR00019_CC00076_cyto	0	0.000178	0.000178	0.000178	1.78e-06	0.000178	0.000178	0.00017978	1.9716	1.9716	1.9716	0.000178	0.000178	1.9716	0.000178	1.9716	0	0	0	0	0	0	0	0	0	0	0	0	0	0	0	0	0	0	0	0	0	0	0	0	0	0	0	0	0	0	0	0	0
CR01109_cyto_CC00102_cytoYmicro	0	-1.498e-05	-1.38e-06	0	0	0	0	0	0	0	0	0	0	0	0	0	0	0	0	0	0	0	0	0	0	0	0	0	0	0	0	0	0	0	0	0	0	0	0	0	0	0	0	0	0	0	0	0	0
CR00653_CC00076_cyto	0.000178	0.000178	0.000178	0.000178	0.000178	0.000178	0.000178	0.000178	0.000178	0.000178	0.000178	0.000178	0.000178	0.000178	0.000178	0.000178	0.000178	0.000178	0.000178	0.000178	0.000178	0.000178	0.000178	0.000178	0.000178	0.000178	0.000178	0.000178	0.00017622	0.00017978	0.000178	0.000178	0.000178	0.000178	0.000178	0.000178	0.000178	0.000178	0.000178	0.000178	0.000178	0.000178	0.000178	0.000178	0.000178	0.000178	0.000178	0.000178	0.000178
CR00558_CC00065_cyto	0.000305	0.000305	0.000305	0.000305	0.000305	0.000305	0.000305	0.000305	0.000305	0.000305	0.000305	0.000305	0.000305	0.000305	0.000305	0.000305	0.000305	0.000305	0.000305	0.000305	0.000305	0.000305	0.000305	0.000305	0.000305	0.000305	0.000305	0.000305	0.000305	0.000305	0.000305	0.000305	0.000305	0.00030805	0.000305	0.000305	0.000305	0.000305	0.000305	0.000305	0.000305	0.000305	0.000305	0.000305	0.000305	0.000305	0.000305	0.000305	0.000305
CR00383_mito	11.0009	1.05045	1.05045	11.0123	10.9894	1.05045	1.05045	1.05045	9.97933	11.0298	11.0009	11.0009	10.8909	1.03995	1.05045	1.05045	11.0123	10.9894	11.0009	11.0009	10.8909	1.05045	1.05045	1.05045	11.0009	11.0009	1.05045	1.05045	11.0235	11.0235	11.0298	11.0298	9.85092	10.0499	11.0009	11.0009	2.1009	1.05045	1.05045	1.05045	11.0009	11.0009	11.0298	11.0298	2.74639e-08	9.96938	1.05045	1.05045	11.0136
CR00793_CC00370_cyto	9.2e-06	9.2e-06	9.2e-06	9.2e-06	9.2e-06	9.2e-06	9.2e-06	9.2e-06	9.2e-06	9.2e-06	9.2e-06	9.2e-06	9.2e-06	9.2e-06	9.2e-06	9.2e-06	9.2e-06	9.2e-06	9.2e-06	9.2e-06	9.2e-06	9.2e-06	9.2e-06	9.2e-06	9.2e-06	9.2e-06	9.2e-06	9.2e-06	9.2e-06	9.2e-06	9.2e-06	9.2e-06	9.2e-06	9.2e-06	9.2e-06	9.2e-06	9.2e-06	9.2e-06	9.2e-06	9.2e-06	9.2e-06	9.2e-06	9.2e-06	9.2e-06	9.2e-06	9.2e-06	9.2e-06	9.2e-06	9.2e-06
CR00653_CC00074_cyto	0.000217	0.000217	0.000217	0.000217	0.000217	0.000217	0.000217	0.000217	0.000217	0.000217	0.000217	0.000217	0.000217	0.000217	0.000217	0.000217	0.000217	0.000217	0.000217	0.000217	0.000217	0.000217	0.000217	3.32245	0.000217	0.000217	0.000217	0.000217	0.000217	0.000217	0.000217	0.000217	0.000217	0.000217	0.000217	0.000217	0.000217	0.000217	0.000217	0.000217	0.000217	0.000217	0.000217	0.000217	0.000217	0.00021483	0.00021917	0.000217	0.000217
CR00365_CC00131_cyto	0	0.000205	2.05e-06	0.000205	0.000205	0.000205	0.000205	0.000205	0.000205	0.000205	0.000205	0	0	0	0	0	0	0	0	0	0	0	0	0	0	0	0	0	0	0	0	0	0	0	0	0	0	0	0	0	0	0	0	0	0	0	0	0	0
CR01563_micro_microYcyto	0.0064332	0.0064332	0.0064332	0.0064332	0.0064332	0.0045564	0.0045564	0.0064332	0.0064332	0.0064332	0.0064332	0.0045564	0.0045564	0.0045564	0.0045564	0.0045564	0.0045564	0.0045564	0.0045564	0.0064332	0.0045564	0.0064332	0.0063018	0.0064332	0.0045564	0.0064332	0.0064332	0.0064332	0.0064332	0.0064332	0.0064332	0.0064332	0.0064332	0.0045564	0.0064332	0.0045564	0.0045564	0.0064332	0.0064332	0.0064332	0.0064332	0.0045564	0.0064332	0.0064332	0.0064332	0.0064332	0.0064332	0.0064332	0.0045564
CR00480_CC00199_cyto	5e-06	5e-06	5e-06	5e-06	5e-06	5e-06	5e-06	5e-06	5e-06	5e-06	5e-06	5e-06	5e-06	5e-06	5e-06	5e-06	5e-06	5e-06	5e-06	5e-06	5e-06	5e-06	5e-06	5e-06	5e-06	5e-06	5e-06	5e-06	5e-06	5e-06	5e-06	5e-06	5e-06	5e-06	5e-06	5e-06	5e-06	5e-06	5e-06	5e-06	5e-06	5e-06	5e-06	5e-06	5e-06	5e-06	5e-06	5e-06	5e-06
CR01218_cytoYmito	0	3.93402e-08	0	0	0	0	0	0	0	0	0	0	0	0	0	0	0	0	0	0	0	0	0	0	0	0	0	0	0	0	0	0	0	0	0	0	0	0	0	0	0	0	0	0	0	0	0	0	0
CR01312_CC00104_cyto	0	2.49e-06	0	0	0	0	0	0	0	0	0	0	0	0	0	0	0	0	0	0	0	0	0	0	0	0	0	0	0	0	0	0	0	0	0	0	0	0	0	0	0	0	0	0	0	0	0	0	0
CR01063_cyto	0.0018768	0.0018768	0.0018768	0.0018768	0.0018768	0.0018768	0.0018768	0.0018768	0.0018768	0.0018768	0.0018768	0.0018768	0.0018768	0.0018768	0.0018768	0.0018768	0.0018768	0.0018768	0.0018768	0.0018768	0.0018768	0.0018768	0.0018768	0.0018768	0.0018768	0.0018768	0.0018768	0.0018768	0.0018768	0.0018768	0.0018768	0.0018768	0.0018768	0.0018768	0.0018768	0.0018768	0.0018768	0.0018768	0.0018768	0.0018768	0.0018768	0.0018768	0.0018768	0.0018768	0.0018768	0.0018768	0.0018768	0.0018768	0.0018768
CR01273_CC02464_mito	1.1e-05	1.1e-05	1.1e-05	1.1e-05	1.1e-05	1.1e-05	1.1e-05	1.1e-05	1.1e-05	1.1e-05	1.1e-05	1.1e-05	1.1e-05	1.1e-05	1.1e-05	1.1e-05	1.1e-05	1.1e-05	1.1e-05	1.1e-05	1.1e-05	1.1e-05	1.1e-05	1.1e-05	1.1e-05	1.1e-05	1.1e-05	1.1e-05	1.1e-05	1.1e-05	1.1e-05	1.1e-05	1.1e-05	1.1e-05	1.1e-05	1.1e-05	1.1e-05	1.1e-05	1.1e-05	1.1e-05	1.1e-05	1.1e-05	1.1e-05	1.1e-05	1.1e-05	1.1e-05	1.1e-05	1.1e-05	1.1e-05
CR01278_cyto	0	5.50857	0	0	0	0	0	0	0	0	0	0	0	0	0	0	0	0	0	0	0	0	0	0	0	0	0	0	0	0	0	0	0	0	0	0	0	0	0	0	0	0	0	0	0	0	0	0	0
CR00158_cyto	0	11.0296	0	0	0	0	0	0	0	0	0	0	0	0	0	0	0	0	0	0	0	0	0	0	0	0	0	0	0	0	0	0	0	0	0	0	0	0	0	0	0	0	0	0	0	0	0	0	0
CR00543_cyto	0.0063194	0.0063266	0.0063266	0.0063194	0.0063194	5.5099	0.0063194	0.0063194	0.0063194	5.50864	5.50942	5.50942	0.0063194	0.00631947	0.00631933	0.00625621	0.00638259	0.00625621	0.00638259	0.0063194	0.0063194	0.0063194	0.0063194	0.0063194	0.0063194	0.00625621	0.00638259	5.50991	0.0063194	0.0063194	5.50991	5.51484	4.98153	0.00631947	5.50674	5.50991	4.45311	5.50663	4.983	5.51489	5.51489	0	0	0	0	0	0	0	0
CR01479_cyto	0.0026196	0.0026196	0.0026196	0.0026196	0.0026196	0.0026196	0.0026196	0.0026196	0.0026196	0.0026196	0.0026196	0.0026196	0.0026196	0.0026196	0.0026196	0.0026196	0.0026196	0.0026196	0.0026196	0.0026196	0.0026196	0.0026196	0.0026196	0.0026196	0.0026196	0.0026196	0.0026196	0.0026196	0.0026196	0.0026196	0.0026196	0.0026196	0.0026196	0.0026196	0.0026196	0.0026196	0.0026196	0.0026196	0.0026196	0.0026196	0.0026196	0.0026196	0.0026196	0.0026196	0.0026196	0.0026196	0.0026196	0.0026196	0.0026196
CR01118_cyto	0	-9.64948e-09	0	0	0	0	0	0	0	0	0	0	0	0	0	0	0	0	0	0	0	0	0	0	0	0	0	0	0	0	0	0	0	0	0	0	0	0	0	0	0	0	0	0	0	0	0	0	0
CR00178_mitoYcyto	1.14723	12.1481	12.1481	12.1481	11.0976	11.0976	11.0976	12.1481	12.1481	12.1481	10.0472	2.03234	2.03234	11.0976	11.0976	1.13575	1.1587	12.1481	12.1376	12.1481	1.14712	11.0976	12.1481	12.1481	12.1481	11.0976	11.0976	1.11831	12.1481	1.11832	12.1481	11.0976	11.0976	11.0976	1.14723	1.14723	1.2572	12.1481	12.1481	11.1081	12.1481	12.1481	11.0976	11.0976	12.1481	12.1481	12.1481	12.1481	12.1481
CR00630_CC00208_cyto	0	1.169e-05	9e-08	0	0	0	0	0	0	0	0	0	0	0	0	0	0	0	0	0	0	0	0	0	0	0	0	0	0	0	0	0	0	0	0	0	0	0	0	0	0	0	0	0	0	0	0	0	0
CR00672_cyto	0	0.0063194	0.0063194	0.0063194	0.0063194	0.0063194	0.0063194	0.0063194	0.0063194	0	0	0	0	0	0	0	0	0	0	0	0	0	0	0	0	0	0	0	0	0	0	0	0	0	0	0	0	0	0	0	0	0	0	0	0	0	0	0	0
CR00699_cyto	2.88e-05	1.31403	1.31403	2.88e-05	2.88e-05	2.88e-05	2.88e-05	2.88e-05	2.88e-05	2.88e-05	2.88e-05	1.31403	2.88e-05	2.88e-05	2.88e-05	2.88e-05	2.88e-05	2.88e-05	2.88e-05	2.88e-05	2.88e-05	2.88e-05	2.88e-05	2.88e-05	2.88e-05	2.8512e-05	2.9088e-05	2.88e-05	2.88e-05	2.88e-05	2.88e-05	2.88e-05	2.88e-05	2.88e-05	2.88e-05	2.88e-05	2.88e-05	2.88e-05	2.88e-05	2.88e-05	2.88e-05	2.88e-05	2.88e-05	3.236e-05	2.88e-05	2.88e-05	2.88e-05	2.8944e-05	2.88e-05
CR00594_lyso_CC00086_lysoYmicro	0	-1.498e-05	-1.38e-06	0	0	0	0	0	0	0	0	0	0	0	0	0	0	0	0	0	0	0	0	0	0	0	0	0	0	0	0	0	0	0	0	0	0	0	0	0	0	0	0	0	0	0	0	0	0
CR00746_cyto	0	5.76339	5.76338	5.50347	4.881e-05	4.98414	5.50347	5.51173	5.51173	2.96961	5.51173	5.51173	5.51489	5.50357	5.44883	5.50347	5.51173	5.51173	5.50347	4.881e-05	3.67658	5.51173	5.51173	5.50505	5.50878	5.50552	11.0193	0	0	0	0	0	0	0	0	0	0	0	0	0	0	0	0	0	0	0	0	0	0
CR00812_cyto	0.0018768	0.0018768	0.0018768	0.0018768	0.0018768	0.0018768	0.0018768	0.0018768	0.0018768	0.0018768	0.0018768	0.0018768	0.0018768	0.0018768	0.0018768	0.0018768	0.0018768	0.0018768	0.0018768	0.0018768	0.0018768	0.0018768	0.0018768	0.0018768	0.0018768	0.0018768	0.0018768	0.0018768	0.0018768	0.0018768	0.0018768	0.0018768	0.0018768	0.0018768	0.0018768	0.0018768	0.0018768	0.0018768	0.0018768	0.0018768	0.0018768	0.0018768	0.0018768	0.0018768	0.0018768	0.0018768	0.0018768	0.0018768	0.0018768
CR00585_mito	0	8.90722e-09	0	0	0	0	0	0	0	0	0	0	0	0	0	0	0	0	0	0	0	0	0	0	0	0	0	0	0	0	0	0	0	0	0	0	0	0	0	0	0	0	0	0	0	0	0	0	0
CR01025_cyto	0.0029032	0.0028984	0.00291432	0.0029032	0.0029032	0.0029032	0.0029032	0.0028984	0.0028984	0.0029032	0.00290736	0.0028984	0.0029032	0.0029032	0.0028984	0.0028984	0.0029032	0.0029032	0.00290495	0.0029032	0.0028984	0.0029032	0.0029032	3.32513	0.0029032	0.00289835	0.00289845	0.0029032	0.00291618	0.0029032	0.0029032	0.0029032	0.0029032	0.00290625	0.0029032	0.00292748	0.0029032	0.0029032	0.0029032	0.0029032	0.0029032	0.0029032	0.0029032	0.00290439	0.0029032	0.0029032	0.00290315	0.00290325	0.0028984
CR00472_cyto	0	0.000100609	0.00995458	0.00985426	0.00985426	0.00995426	0.00985426	0.00985426	0.00985426	0	0	0	0	0	0	0	0	0	0	0	0	0	0	0	0	0	0	0	0	0	0	0	0	0	0	0	0	0	0	0	0	0	0	0	0	0	0	0	0
CR01154_CC00379_extYcyto	0.450072	0.450072	0.450072	0.450072	0.450072	0.450072	0.450072	0.450072	0.450072	0.450072	0.450072	0.450072	0.450072	0.450072	0.450072	0.450072	0.450072	0.450072	0.450072	0.450072	0.450072	0.450072	0.450072	0.450072	0.450072	0.450072	0.450072	0.450072	0.450072	0.450072	0.450072	0.450072	0.450072	0.450072	0.450072	0.450072	0.450072	0.450072	0.450072	0.450072	0.450072	0.450072	0.450072	0.450072	0.450072	0.450072	0.450072	0.450072	0.450072
CR00027_CC00145_cytoYmito	0.015614	0.015614	0.015614	0.015614	0.015614	0.015614	0.015614	0.015614	0.015614	0.015614	0.015614	0.015614	0.015614	0.015614	0.015614	0.015614	0.015614	0.015614	0.015614	0.015614	0.015614	0.015614	0.015614	0.015614	0.015614	0.015614	0.015614	0.015614	0.015614	0.015614	0.015614	0.015614	0.015614	0.015614	0.015614	0.015614	0.015614	0.015614	0.015614	0.015614	0.015614	0.015614	0.015614	0.015614	0.015614	0.015614	0.015614	0.015614	0.015614
CR01235_cyto	0	6.68041e-09	0	0	0	0	0	0	0	0	0	0	0	0	0	0	0	0	0	0	0	0	0	0	0	0	0	0	0	0	0	0	0	0	0	0	0	0	0	0	0	0	0	0	0	0	0	0	0
CR00365_CC00127_cyto	0	1.592e-05	4.881e-05	0.001592	0.001592	0.001592	0.001592	0.001592	0.001592	0.001592	0.001592	0.001592	0.001592	0	0	0	0	0	0	0	0	0	0	0	0	0	0	0	0	0	0	0	0	0	0	0	0	0	0	0	0	0	0	0	0	0	0	0	0
CR00344_cyto_cytoYmito	1.44e-05	1.44e-05	1.44e-05	1.44e-05	1.44e-05	1.44e-05	1.44e-05	1.44e-05	1.44e-05	1.44e-05	1.44e-05	1.44e-05	1.44e-05	1.44e-05	1.44e-05	1.44e-05	1.44e-05	1.44e-05	1.44e-05	1.44e-05	1.44e-05	1.44e-05	1.44e-05	1.44e-05	1.44e-05	1.4256e-05	1.4544e-05	1.44e-05	1.44e-05	1.44e-05	1.44e-05	1.44e-05	1.44e-05	1.44e-05	1.44e-05	1.44e-05	1.44e-05	1.44e-05	1.44e-05	1.44e-05	1.44e-05	1.44e-05	1.44e-05	1.618e-05	1.44e-05	1.44e-05	1.44e-05	1.44e-05	1.44e-05
CR01156_cyto	0	1.31401	1.31401	1.31401	1.44e-07	1.44e-05	-2.88e-07	2.88e-07	2.88e-07	2.938e-05	1.44e-05	-1.44e-07	1.44e-07	3.878e-05	4.2395e-05	-2.88e-07	2.88e-07	-1.44e-07	1.44e-07	2.938e-05	-2.88e-07	2.88e-07	-2.88e-07	2.88e-07	0	0	0	0	0	0	0	0	0	0	0	0	0	0	0	0	0	0	0	0	0	0	0	0	0
CR00238_CC00069_cyto	0.000241	0.000241	0.000241	0.000241	0.000241	0.000241	0.000241	0.000241	0.000241	0.000241	0.000241	0.000241	0.000241	0.000241	0.000241	0.000241	0.000241	0.000241	0.000241	0.000241	0.000241	0.000241	0.000241	0.000241	0.000241	0.000241	0.000241	0.000241	0.000241	0.000241	0.000241	0.000241	0.000241	0.000241	0.000241	0.000241	0.000241	0.000241	0.000241	0.000241	0.000241	0.000241	0.000241	0.000241	0.000241	0.000241	0.000241	0.000241	0.000241
CR00542_mito	1.44e-05	1.31402	1.31402	1.44e-05	1.44e-05	1.44e-05	1.44e-05	1.44e-05	1.44e-05	1.44e-05	1.44e-05	1.31402	1.44e-05	1.44e-05	1.44e-05	1.44e-05	1.44e-05	1.44e-05	1.44e-05	1.44e-05	1.44e-05	1.44e-05	1.44e-05	1.44e-05	1.44e-05	1.4256e-05	1.4544e-05	1.44e-05	1.44e-05	1.44e-05	1.44e-05	1.44e-05	1.44e-05	1.44e-05	1.44e-05	1.44e-05	1.44e-05	1.44e-05	1.44e-05	1.44e-05	1.44e-05	1.44e-05	1.44e-05	1.618e-05	1.44e-05	1.44e-05	1.44e-05	1.4544e-05	1.44e-05
CR01292_mito	9.95042	11.0123	10.9894	7.87843	11.0298	9.95042	9.95042	9.84045	11.0123	10.9894	9.95042	9.95042	9.71903	9.95042	9.95042	9.97301	9.973	9.97933	9.97933	9.85092	10.0499	9.95042	9.95042	9.95042	9.95042	9.97933	9.97933	7.86848	11.0136	11.0113	10.9957	10.9957	11.0123	10.9894	8.91624	11.0079	11.0123	10.9894	9.84045	9.96938	0	0	0	0	0	0	0	0	0
CR01295_mito	0.525225	0.525225	0.525225	0.525225	0.525225	0.525225	0.525225	0.525225	0.525225	0.525225	0.525225	0.525225	0.525225	0.525225	0.525225	0.525225	0.525225	0.525225	0.525225	0.525225	0.525225	0.525225	0.525225	0.525225	0.525225	0.525225	0.525225	0.525225	0.525225	0.525225	0.525225	0.525225	0.525225	0.525225	0.525225	0.525225	0.525225	0.525225	0.525225	0.525225	0.525225	0.525225	0.525225	0.525225	0.525225	0.525225	0.525225	0.525225	0.525225
CR01339_CC00142_cyto	0.000178	0.000178	0.000178	0.000178	0.000178	0.000178	0.000178	0.000178	0.000178	0.000178	0.000178	0.000178	0.000178	0.000178	0.000178	0.000178	0.000178	0.000178	0.000178	0.000178	0.000178	0.000178	0.000178	0.000178	0.000178	0.000178	0.000178	0.000178	0.000178	0.000178	0.000178	0.000178	0.000178	0.000178	0.000178	0.000178	0.000178	0.000178	0.000178	0.000178	0.000178	0.000178	0.000178	0.000178	0.000178	0.000178	0.000178	0.000178	0.000178
CR00307_CC01343_mito	0	8.90722e-09	0	0	0	0	0	0	0	0	0	0	0	0	0	0	0	0	0	0	0	0	0	0	0	0	0	0	0	0	0	0	0	0	0	0	0	0	0	0	0	0	0	0	0	0	0	0	0
CR00880_cyto_cytoYmito	-0.015802	-0.015802	-0.015802	-0.015802	-0.015802	-0.015802	-0.015802	-0.015802	-0.015802	-0.015802	-0.015802	-0.015802	-0.015802	-0.015802	-0.0245884	-0.015802	-0.015802	-0.015802	-0.015802	-5.51472	-0.015802	-0.015802	-0.015802	-0.015802	-0.015802	-0.015802	-0.015802	-0.015802	-0.015802	-0.015802	-0.015802	-0.015802	-0.015802	-0.015802	-0.015802	-0.015802	-0.015802	-0.015802	-0.015802	-0.015802	-0.015802	-0.015802	-0.015802	-0.015802	-0.015802	-0.015802	-0.015802	-0.015802	-0.015802
CR00594_cyto_CC00092_cytoYmicro	0	1.78e-06	0	0	0	0	0	0	0	0	0	0	0	0	0	0	0	0	0	0	0	0	0	0	0	0	0	0	0	0	0	0	0	0	0	0	0	0	0	0	0	0	0	0	0	0	0	0	0
CR00027_CC02183_cytoYmito	1.2e-05	1.2e-05	1.2e-05	1.2e-05	1.2e-05	1.2e-05	1.2e-05	1.2e-05	1.2e-05	1.2e-05	1.2e-05	1.2e-05	1.2e-05	1.2e-05	1.2e-05	1.2e-05	1.2e-05	1.2e-05	1.2e-05	1.2e-05	1.2e-05	1.2e-05	1.2e-05	1.2e-05	1.2e-05	1.2e-05	1.2e-05	1.2e-05	1.2e-05	1.2e-05	1.2e-05	1.2e-05	1.2e-05	1.2e-05	1.2e-05	1.2e-05	1.2e-05	1.2e-05	1.2e-05	1.2e-05	1.2e-05	1.2e-05	1.2e-05	1.2e-05	1.2e-05	1.2e-05	1.2e-05	1.2e-05	1.2e-05
CR00244_CC00028_cytoYmicro	-0.000406	-0.000406	-0.000406	-0.000406	-0.000406	-0.000406	-0.000406	-0.000406	-0.000406	-0.000406	-0.000406	-0.000406	-0.000406	-0.000406	-0.000406	-0.000406	-0.000406	-0.000406	-0.000406	-0.000406	-0.000406	-0.000406	-0.000406	-0.000406	-0.000406	-0.000406	-0.000406	-0.000406	-0.000406	-0.000406	-0.000406	-0.000406	-0.000406	-0.000406	-0.000406	-0.000406	-0.000406	-0.000406	-0.000406	-0.000406	-0.000406	-0.000406	-0.000406	-0.000406	-0.000406	-0.000406	-0.000406	-0.000406	-0.000406
CR01086_cyto	0	9.97931	9.97933	0	0	0	0	0	0	0	0	0	0	0	0	0	0	0	0	0	0	0	0	0	0	0	0	0	0	0	0	0	0	0	0	0	0	0	0	0	0	0	0	0	0	0	0	0	0
CR01430_micro	0.0064332	0.0064332	0.0064332	0.0064332	0.0064332	0.0045564	0.0045564	0.0064332	0.0064332	0.0064332	0.0064332	0.0045564	0.0045564	0.0045564	0.0045564	0.0045564	0.0045564	0.0045564	0.0045564	0.0064332	0.0045564	0.0064332	0.0063018	0.0064332	0.0045564	0.0064332	0.0064332	0.0064332	0.0064332	0.0064332	0.0064332	0.0064332	0.0064332	0.0045564	0.0064332	0.0045564	0.0045564	0.0064332	0.0064332	0.0064332	0.0064332	0.0045564	0.0064332	0.0064332	0.0064332	0.0064332	0.0064332	0.0064332	0.0045564
CR01317_CC00093_lyso	0	3.6345e-05	2.41e-06	-1.44e-07	1.44e-07	0	0	0	0	0	0	0	0	0	0	0	0	0	0	0	0	0	0	0	0	0	0	0	0	0	0	0	0	0	0	0	0	0	0	0	0	0	0	0	0	0	0	0	0
CR00594_cyto_CC00089_cytoYmicro	0	2.5e-06	0	0	0	0	0	0	0	0	0	0	0	0	0	0	0	0	0	0	0	0	0	0	0	0	0	0	0	0	0	0	0	0	0	0	0	0	0	0	0	0	0	0	0	0	0	0	0
CR00129_cyto	0.000178	0.000178	0.000178	0.000178	0.000178	0.000178	0.000178	0.000178	0.000178	0.000178	0.000178	0.000178	0.000178	0.000178	0.000178	0.000178	0.000178	0.000178	0.000178	0.000178	0.000178	0.000178	0.000178	0.000178	0.000178	0.000178	0.000178	0.000178	0.000178	0.000178	0.000178	0.000178	0.000178	0.000178	0.000178	0.000178	0.000178	0.000178	0.000178	0.000178	0.000178	0.000178	0.000178	0.000178	0.000178	0.000178	0.000178	0.000178	0.000178
CR00611_cyto	2.88e-05	1.31403	1.31403	2.88e-05	2.88e-05	2.88e-05	2.88e-05	2.88e-05	2.88e-05	2.88e-05	2.88e-05	1.31403	2.88e-05	2.88e-05	2.88e-05	2.88e-05	2.88e-05	2.88e-05	2.88e-05	2.88e-05	2.88e-05	2.88e-05	2.88e-05	2.88e-05	2.88e-05	2.8512e-05	2.9088e-05	2.88e-05	2.88e-05	2.88e-05	2.88e-05	2.88e-05	2.88e-05	2.88e-05	2.88e-05	2.88e-05	2.88e-05	2.88e-05	2.88e-05	2.88e-05	2.88e-05	2.88e-05	2.88e-05	3.236e-05	2.88e-05	2.88e-05	2.88e-05	2.8944e-05	2.88e-05
CR00635_cyto	0	6.68041e-09	0	0	0	0	0	0	0	0	0	0	0	0	0	0	0	0	0	0	0	0	0	0	0	0	0	0	0	0	0	0	0	0	0	0	0	0	0	0	0	0	0	0	0	0	0	0	0
CR01430_cyto	0.67014	0.670176	0.670176	0.67014	0.663309	0.0150357	0.0150357	0.670176	0.670176	0.67014	0.67014	0.672053	0.672017	0.672017	0.672053	0.672053	0.672017	0.672017	0.672017	0.0131589	0.672053	0.663159	0.670271	0.0131589	0.672017	0.670177	0.670175	0.0131589	0.0131589	0.0131589	0.0131589	0.0131589	0.0131589	0.672017	0.6635	0.0150501	0.663438	0.67014	0.67014	0.0131589	0.663341	0.0150357	0.663309	0.0131589	0.0131589	0.0131589	0.013159	0.0131588	0.672053
CR01301_cyto	0	5.19588e-09	0	0	0	0	0	0	0	0	0	0	0	0	0	0	0	0	0	0	0	0	0	0	0	0	0	0	0	0	0	0	0	0	0	0	0	0	0	0	0	0	0	0	0	0	0	0	0
CR01325_cyto	0.0195708	0.0195708	0.0195708	0.0195708	0.0195708	0.0195708	0.0195708	0.0195708	0.0195708	0.0195708	0.0195708	0.0195708	0.0195708	0.0195708	0.0195708	0.0195708	0.0195708	0.0195708	0.0195708	0.0195708	0.0195708	0.0195708	0.0195708	0.0195708	0.0195708	0.0195708	0.0195708	0.0195708	0.0195708	0.0195708	0.0195708	0.0195708	0.0195708	0.0195708	0.0195708	0.0195708	0.0195708	0.0195708	0.0195708	0.0195708	0.0195708	0.0195708	0.0195708	0.0195708	0.0195708	0.0195708	0.0195708	0.0195708	0.0195708
CR00019_CC00074_cyto	0	0.000217	0.000217	0.000217	2.17e-06	0.000217	0.000217	0.000217	0	0	0	0	0	0	0	0	0	0	0	0	0	0	0	0	0	0	0	0	0	0	0	0	0	0	0	0	0	0	0	0	0	0	0	0	0	0	0	0	0
CR01134_CC00116_mito	1.6e-05	1.6e-05	1.6e-05	1.6e-05	1.6e-05	1.6e-05	1.6e-05	1.6e-05	1.6e-05	1.6e-05	1.6e-05	1.6e-05	1.6e-05	1.6e-05	1.6e-05	1.6e-05	1.6e-05	1.6e-05	1.6e-05	1.6e-05	1.6e-05	1.6e-05	1.6e-05	1.6e-05	1.6e-05	1.6e-05	1.6e-05	1.6e-05	1.6e-05	1.6e-05	1.6e-05	1.6e-05	1.6e-05	1.6e-05	1.6e-05	1.6e-05	1.6e-05	1.6e-05	1.6e-05	1.6e-05	1.6e-05	1.6e-05	1.6e-05	1.6e-05	1.6e-05	1.6e-05	1.6e-05	1.6e-05	1.6e-05
CR00696_CC00096_cyto	0	2.908e-05	4.06e-06	1.57e-06	0	0	0	0	0	0	0	0	0	0	0	0	0	0	0	0	0	0	0	0	0	0	0	0	0	0	0	0	0	0	0	0	0	0	0	0	0	0	0	0	0	0	0	0	0
CR00715_cyto_cytoYmito	-1.44e-05	-1.31402	-1.31402	-1.44e-05	-1.44e-05	-1.44e-05	-1.44e-05	-1.44e-05	-1.44e-05	-1.44e-05	-1.44e-05	-1.31402	-1.44e-05	-1.44e-05	-1.44e-05	-1.44e-05	-1.44e-05	-1.44e-05	-1.44e-05	-1.44e-05	-1.44e-05	-1.44e-05	-1.44e-05	-1.44e-05	-1.44e-05	-1.4256e-05	-1.4544e-05	-1.44e-05	-1.44e-05	-1.44e-05	-1.44e-05	-1.44e-05	-1.44e-05	-1.44e-05	-1.44e-05	-1.44e-05	-1.44e-05	-1.44e-05	-1.44e-05	-1.44e-05	-1.44e-05	-1.44e-05	-1.44e-05	-1.618e-05	-1.44e-05	-1.44e-05	-1.44e-05	-1.4544e-05	-1.44e-05
CR00036_micro	0.001149	0.001149	0.001149	0.001149	0.001149	0.001149	0.001149	0.001149	0.001149	0.001149	0.001149	0.001149	0.001149	0.001149	0.001149	0.001149	0.001149	0.001149	0.001149	0.001149	0.001149	0.001149	0.001149	0.001149	0.001149	0.001149	0.001149	0.001149	0.001149	0.001149	0.001149	0.001149	0.001149	0.001149	0.001149	0.001149	0.001149	0.001149	0.001149	0.001149	0.001149	0.001149	0.001149	0.001149	0.001149	0.001149	0.001149	0.001149	0.001149
CR00034_cyto	0.000178	0.000178	0.000178	0.000178	0.000178	0.000178	0.000178	0.000178	0.000178	0.000178	0.000178	0.000178	0.000178	0.000178	0.000178	0.000178	0.000178	0.000178	0.000178	0.000178	0.000178	0.000178	0.000178	0.000178	0.000178	0.000178	0.000178	0.000178	0.000178	0.000178	0.000178	0.000178	0.000178	0.000178	0.000178	0.000178	0.000178	0.000178	0.000178	0.000178	0.000178	0.000178	0.000178	0.000178	0.000178	0.000178	0.000178	0.000178	0.000178
CR00701_cyto	0	2.972	2.97204	8.90722e-09	3.32215	0	0	0	0	0	0	0	0	0	0	0	0	0	0	0	0	0	0	0	0	0	0	0	0	0	0	0	0	0	0	0	0	0	0	0	0	0	0	0	0	0	0	0	0
CR00990_mitoYcyto	0	9.95042	1.16888	0.969901	11.0169	9.97301	0	0	0	0	0	0	0	0	0	0	0	0	0	0	0	0	0	0	0	0	0	0	0	0	0	0	0	0	0	0	0	0	0	0	0	0	0	0	0	0	0	0	0
CR01227_cyto	0	11.0064	9.95592	0.138884	11.0064	1.978e-05	11.0064	0.138884	9.95674	0	0	0	0	0	0	0	0	0	0	0	0	0	0	0	0	0	0	0	0	0	0	0	0	0	0	0	0	0	0	0	0	0	0	0	0	0	0	0	0
CR01375_mito	0.611102	0.611102	0.611102	0.605852	0.611102	0.611102	0.611102	0.611102	0.611102	0.611102	0.611102	0.611102	1.05045	1.05045	0.615495	0.606708	0.611102	0.611102	0.611102	0.610878	0.611102	9.51118	0.611102	0.611102	0.611102	0.611102	0.611102	0.611102	0.611102	0.611102	0.611102	0.611102	0.611102	0.611102	0.611102	0.611102	0.611102	0.611102	0.611102	0.611102	0.611102	0.611102	0.611102	0.611102	0.611102	0.611102	0.611102	0.611102	0.611102
CR00304_cyto	0	-0.00012638	-0.0126388	0	0	0	0	0	0	0	0	0	0	0	0	0	0	0	0	0	0	0	0	0	0	0	0	0	0	0	0	0	0	0	0	0	0	0	0	0	0	0	0	0	0	0	0	0	0
CR01339_CC00558_cyto	0.001592	0.001592	0.001592	0.001592	0.001592	0.001592	0.001592	0.001592	0.001592	0.001592	0.001592	0.001592	0.001592	0.001592	0.001592	0.001592	0.001592	0.001592	0.001592	0.001592	0.001592	0.001592	0.001592	0.001592	0.001592	0.001592	0.001592	0.001592	0.001592	0.001592	0.001592	0.001592	0.001592	0.001592	0.001592	0.001592	0.001592	0.001592	0.001592	0.001592	0.001592	0.001592	0.001592	0.001592	0.001592	0.001592	0.001592	0.001592	0.001592
CR00934_cyto	1.44e-05	1.31403	1.31403	1.44e-05	1.44e-05	1.44e-05	1.44e-05	2.88e-05	2.88e-05	1.44e-05	1.44e-05	1.31403	1.44e-05	1.44e-05	2.88e-05	2.88e-05	1.44e-05	1.44e-05	1.44e-05	1.44e-05	2.88e-05	1.44e-05	1.44e-05	1.44e-05	1.44e-05	2.8512e-05	2.9088e-05	1.44e-05	1.44e-05	1.44e-05	1.44e-05	1.44e-05	1.44e-05	1.44e-05	1.44e-05	2.88e-05	1.44e-05	1.44e-05	1.44e-05	1.44e-05	1.44e-05	1.44e-05	1.44e-05	1.618e-05	1.44e-05	1.44e-05	1.4544e-05	1.44e-05	2.88e-05
CR01189_mito_mitoYcyto	2.88e-05	1.31403	1.31403	2.88e-05	2.88e-05	2.88e-05	2.88e-05	2.88e-05	2.88e-05	2.88e-05	2.88e-05	1.31403	2.88e-05	2.88e-05	2.88e-05	2.88e-05	2.88e-05	2.88e-05	2.88e-05	2.88e-05	2.88e-05	2.88e-05	2.88e-05	2.88e-05	2.88e-05	2.8512e-05	2.9088e-05	2.88e-05	2.88e-05	2.88e-05	2.88e-05	2.88e-05	2.88e-05	2.88e-05	2.88e-05	2.88e-05	2.88e-05	2.88e-05	2.88e-05	2.88e-05	2.88e-05	2.88e-05	2.88e-05	3.236e-05	2.88e-05	2.88e-05	2.88e-05	2.8944e-05	2.88e-05
CR00554_cyto	0	-0.0063194	-0.0063194	0.0063266	0.0063266	-5.50991	-5.50991	-4.98028	-4.98028	-0.0037409	-0.0063194	-0.0063194	-0.0063194	0.0063194	-0.0063194	0.0063194	-0.00632674	-0.00632646	-4.98649	-4.98649	0.0063194	-0.0063194	-0.0063266	-0.0063194	-0.00625621	-0.0063194	0.0063194	-0.0063266	-0.0063266	0.0063122	0.0063194	-0.00632674	-0.00632646	-0.0063194	0.00625621	0.0063194	0.00625621	0.0063194	-0.00632674	-0.00632646	-0.0037409	-0.0063194	0.0063266	-0.0063194	-0.0063194	-0.00631926	0.0063194	-7.039e-05	-0.0063194
CR00643_mito	-0.439348	-0.439348	-0.439348	-0.444598	-0.439348	-0.439348	-0.439348	-0.439348	-0.439348	-0.439348	-0.439348	-0.439348	-0.434955	-0.443742	-0.439348	-0.439348	-0.439348	-0.450072	-0.439348	-0.439348	-0.439348	-0.439348	-0.439348	-0.439348	-0.439348	-0.439348	-0.439348	-0.439348	-0.439348	-0.439348	-0.439348	-0.439348	-0.439348	-0.439348	-0.439348	-0.439348	-0.439348	-0.439348	-0.439348	-0.439348	-0.439348	-0.439348	-0.439348	-0.439348	-0.439348	-0.439348	-0.439348	-0.439348	-0.439348
CR00019_CC02456_mito	1.6e-05	1.6e-05	1.6e-05	1.6e-05	1.6e-05	1.6e-05	1.6e-05	1.6e-05	1.6e-05	1.6e-05	1.6e-05	1.6e-05	1.6e-05	1.6e-05	1.6e-05	1.6e-05	1.6e-05	1.6e-05	1.6e-05	1.6e-05	1.6e-05	1.6e-05	1.6e-05	1.6e-05	1.6e-05	1.6e-05	1.6e-05	1.6e-05	1.6e-05	1.6e-05	1.6e-05	1.6e-05	1.6e-05	1.6e-05	1.6e-05	1.6e-05	1.6e-05	1.6e-05	1.6e-05	1.6e-05	1.6e-05	1.6e-05	1.6e-05	1.6e-05	1.6e-05	1.6e-05	1.6e-05	1.6e-05	1.6e-05
CR01339_CC02183_mito	1.2e-05	1.2e-05	1.2e-05	1.2e-05	1.2e-05	1.2e-05	1.2e-05	1.2e-05	1.2e-05	1.2e-05	1.2e-05	1.2e-05	1.2e-05	1.2e-05	1.2e-05	1.2e-05	1.2e-05	1.2e-05	1.2e-05	1.2e-05	1.2e-05	1.2e-05	1.2e-05	1.2e-05	1.2e-05	1.2e-05	1.2e-05	1.2e-05	1.2e-05	1.2e-05	1.2e-05	1.2e-05	1.2e-05	1.2e-05	1.2e-05	1.2e-05	1.2e-05	1.2e-05	1.2e-05	1.2e-05	1.2e-05	1.2e-05	1.2e-05	1.2e-05	1.2e-05	1.2e-05	1.2e-05	1.2e-05	1.2e-05
CR00391_cytoYmito	0	2.07835e-08	0	0	0	0	0	0	0	0	0	0	0	0	0	0	0	0	0	0	0	0	0	0	0	0	0	0	0	0	0	0	0	0	0	0	0	0	0	0	0	0	0	0	0	0	0	0	0
CR00437_cyto	0	0.0018768	0.0018768	0.0018768	0.0018768	0.0018768	0.0018768	0.0018768	0.0018768	0.0018768	0.0018768	0.0018768	0.0001314	0.0018768	0.0018768	0.0018768	0.0018768	0.0018768	0.0018768	0.0018768	6.433e-05	0.0018768	0.0018768	0.0018768	0.0018768	0.0018768	0.0018768	6.433e-05	0.0018768	0.0018768	0.0018768	0.0018768	0.0018768	1.877e-05	6.433e-05	6.433e-05	0.0018768	6.433e-05	0.0018768	0.0018768	6.433e-05	0.0018768	0.0018768	0.0018768	0.0018768	0.0018768	0.0018768	0.0018768	0.0018768
CR01248_cytoYmicro	-0.0032052	-0.0032052	-0.0032052	-0.0032052	-0.0032052	-0.0013284	-0.0013284	-0.0032052	-0.0032052	-0.0032052	-0.0032052	-0.0013284	-0.0013284	-0.0013284	-0.0013284	-0.0013284	-0.0013284	-0.0013284	-0.0013284	-0.0032052	-0.0013284	-0.0032052	-0.0030738	-0.0032052	-0.0013284	-0.0032052	-0.0032052	-0.0032052	-0.0032052	-0.0032052	-0.0032052	-0.0032052	-0.0032052	-0.0013284	-0.0032052	-0.0013284	-0.0013284	-0.0032052	-0.0032052	-0.0032052	-0.0032052	-0.0013284	-0.0032052	-0.0032052	-0.0032052	-0.0032052	-0.0032052	-0.0032052	-0.0013284
CR01312_CC00103_cyto	0	8.54e-06	0	0	0	0	0	0	0	0	0	0	0	0	0	0	0	0	0	0	0	0	0	0	0	0	0	0	0	0	0	0	0	0	0	0	0	0	0	0	0	0	0	0	0	0	0	0	0
CR01149_cyto	0.0018768	0.0018768	0.0018768	0.0018768	0.0018768	0.0018768	0.0018768	0.0018768	0.0018768	0.0018768	0.0018768	0.0018768	0.0018768	0.0018768	0.0018768	0.0018768	0.0018768	0.0018768	0.0018768	0.0018768	0.0018768	0.0018768	0.0018768	0.0018768	0.0018768	0.0018768	0.0018768	0.0018768	0.0018768	0.0018768	0.0018768	0.0018768	0.0018768	0.0018768	0.0018768	0.0018768	0.0018768	0.0018768	0.0018768	0.0018768	0.0018768	0.0018768	0.0018768	0.0018768	0.0018768	0.0018768	0.0018768	0.0018768	0.0018768
CR00522_cyto	0	1.31402	1.31402	1.44e-05	1.44e-05	1.31402	1.44e-05	1.44e-05	1.44e-05	1.4256e-05	1.4544e-05	1.44e-05	1.44e-07	1.44e-05	1.44e-05	1.4256e-05	1.4544e-05	1.4256e-05	1.4544e-05	1.44e-05	1.44e-05	1.44e-05	1.44e-05	5.0745e-05	1.4256e-05	1.4544e-05	1.44e-05	1.44e-05	1.4256e-05	1.4544e-05	1.44e-05	-1.44e-07	1.44e-07	-1.44e-07	1.44e-07	1.44e-07	1.44e-05	1.44e-05	1.44e-05	1.44e-05	-1.44e-07	1.44e-07	1.4256e-05	1.4544e-05	1.44e-05	1.4256e-05	1.4544e-05	-1.44e-07	1.44e-07
CR00400_ext_extYcyto	2.21789	2.21789	2.21789	2.21789	2.21789	2.21789	2.21789	2.21789	2.21789	2.21789	2.21789	2.21789	2.21789	2.21789	2.21789	2.21789	2.21789	2.21789	2.21789	2.21789	2.21789	2.21789	2.21789	2.21789	2.21789	2.21789	2.21789	2.21789	2.21789	2.21789	2.21789	2.21789	2.21789	2.21789	2.21789	2.21789	2.21789	2.21789	2.21789	2.21789	2.21789	2.21789	2.21789	2.21789	2.21789	2.21789	2.21789	2.21789	2.21789
CR01169_cyto_cytoYext	0.0063194	0.0063266	0.0063266	0.0063194	0.0063194	0.0063194	0.0063194	0.0063266	0.0063266	0.0063194	0.0063194	0.0063266	0.0063194	0.0063194	0.0063266	0.0063266	0.0063194	0.0063194	0.0063194	0.0063194	0.0063266	0.0063194	0.0063194	0.0063194	0.0063194	0.00632674	0.00632646	0.0063194	0.0063194	0.0063194	0.0063194	0.0063194	0.0063194	0.0063194	0.0063194	0.0063266	0.0063194	0.0063194	0.0063194	0.0063194	0.0063194	0.0063194	0.0063194	0.00631673	0.0063194	0.0063194	0.00631947	0.00631933	0.0063266
CR00365_CC00128_cyto	0	0.000406	0.000406	0.000406	0.000406	0.000406	0.000406	4.06e-06	0.000406	0.000406	0.000406	0	0	0	0	0	0	0	0	0	0	0	0	0	0	0	0	0	0	0	0	0	0	0	0	0	0	0	0	0	0	0	0	0	0	0	0	0	0
CR00791_cyto	0.0018768	0.0018768	0.0018768	0.0018768	0.0018768	0.0018768	0.0018768	0.0018768	0.0018768	0.0018768	0.0018768	0.0018768	0.0018768	0.0018768	0.0018768	0.0018768	0.0018768	0.0018768	0.0018768	0.0018768	0.0018768	0.0018768	0.0018768	0.0018768	0.0018768	0.0018768	0.0018768	0.0018768	0.0018768	0.0018768	0.0018768	0.0018768	0.0018768	0.0018768	0.0018768	0.0018768	0.0018768	0.0018768	0.0018768	0.0018768	0.0018768	0.0018768	0.0018768	0.0018768	0.0018768	0.0018768	0.0018768	0.0018768	0.0018768
CR00219_CC00497_cytoYmito	0	8.90722e-09	0	0	0	0	0	0	0	0	0	0	0	0	0	0	0	0	0	0	0	0	0	0	0	0	0	0	0	0	0	0	0	0	0	0	0	0	0	0	0	0	0	0	0	0	0	0	0
CR01202_cyto	0.0018768	0.0018768	0.0018768	0.0018768	0.0018768	0.0018768	0.0018768	0.0018768	0.0018768	0.0018768	0.0018768	0.0018768	0.0018768	0.0018768	0.0018768	0.0018768	0.0018768	0.0018768	0.0018768	0.0018768	0.0018768	0.0018768	0.0018768	0.0018768	0.0018768	0.0018768	0.0018768	0.0018768	0.0018768	0.0018768	0.0018768	0.0018768	0.0018768	0.0018768	0.0018768	0.0018768	0.0018768	0.0018768	0.0018768	0.0018768	0.0018768	0.0018768	0.0018768	0.0018768	0.0018768	0.0018768	0.0018768	0.0018768	0.0018768
CR00365_CC00126_cyto	0	2.20004	1.298e-05	0.001298	0.001298	0	0	0	0	0	0	0	0	0	0	0	0	0	0	0	0	0	0	0	0	0	0	0	0	0	0	0	0	0	0	0	0	0	0	0	0	0	0	0	0	0	0	0	0
CR00333_cyto	0	6.68041e-09	0	0	0	0	0	0	0	0	0	0	0	0	0	0	0	0	0	0	0	0	0	0	0	0	0	0	0	0	0	0	0	0	0	0	0	0	0	0	0	0	0	0	0	0	0	0	0
CR00594_lyso_CC00087_lysoYmicro	0	1.44e-07	-1.44e-07	1.44e-07	-1.44e-07	1.44e-07	-1.44e-07	-1.498e-05	1.44e-07	-1.44e-07	-1.973e-05	1.44e-07	-1.44e-07	-8.54e-06	1.44e-07	-1.44e-07	1.44e-07	-1.44e-07	0	0	0	0	0	0	0	0	0	0	0	0	0	0	0	0	0	0	0	0	0	0	0	0	0	0	0	0	0	0	0
CR00292_cyto	0	0.00012638	0.00012638	0.00011198	0.00012638	0	0	0	0	0	0	0	0	0	0	0	0	0	0	0	0	0	0	0	0	0	0	0	0	0	0	0	0	0	0	0	0	0	0	0	0	0	0	0	0	0	0	0	0
CR00470_cyto	0.004881	0.00507492	0.00507492	4.40386	-5.49841	0.00488655	0.00488655	0.00488305	0.00488305	0.00488516	0.00488516	0.004881	0.00483219	0.00492981	0.004881	0.004881	0.004881	0.004881	0.00528875	0.004881	0.004881	0.004881	0.004881	3.32711	0.00489269	0.004881	0.004881	0.00489398	0.00489398	0.004881	0.004881	0.00488278	0.00488278	0.00529005	-4.97926	0.00491008	0.004881	0.004881	0.004881	0.004881	0.004881	0.004881	-5.49841	0.007185	0.00718856	0.004881	0.005098	0.004881	0.00488317
CR00154_cyto	0	11.0296	0	0	0	0	0	0	0	0	0	0	0	0	0	0	0	0	0	0	0	0	0	0	0	0	0	0	0	0	0	0	0	0	0	0	0	0	0	0	0	0	0	0	0	0	0	0	0
CR00027_CC00253_cytoYmito	0	0.0087864	5.49892	5.48976	0.000158	5.50407	5.49906	5.51929	5.5105	0.0002144	0	0	0	0	0	0	0	0	0	0	0	0	0	0	0	0	0	0	0	0	0	0	0	0	0	0	0	0	0	0	0	0	0	0	0	0	0	0	0
CR00636_cyto	0	4.18e-06	0	0	0	0	0	0	0	0	0	0	0	0	0	0	0	0	0	0	0	0	0	0	0	0	0	0	0	0	0	0	0	0	0	0	0	0	0	0	0	0	0	0	0	0	0	0	0
CR00991_cyto	0	2.96961	0	0	0	0	0	0	0	0	0	0	0	0	0	0	0	0	0	0	0	0	0	0	0	0	0	0	0	0	0	0	0	0	0	0	0	0	0	0	0	0	0	0	0	0	0	0	0
CR00238_CC00062_cyto	0.000138	0.000138	0.000138	2.19888	0.000138	0.000138	0.000138	0.000138	0.000138	0.000138	0.000138	0.000138	0.000138	0.000138	0.000138	0.000138	0.000138	0.000138	0.000138	0.000138	0.000138	0.000138	0.000138	0.000138	0.000138	0.000138	0.000138	0.000138	0.000138	0.000138	0.000138	0.000138	0.000138	0.000138	0.000138	0.000138	0.000138	0.000138	0.000138	0.000138	0.000138	0.000138	0.000138	0.000138	0.000138	0.000138	0.000138	0.000138	0.000138
CR00992_cyto	0	4.98467	5.50857	0	0	0	0	0	0	0	0	0	0	0	0	0	0	0	0	0	0	0	0	0	0	0	0	0	0	0	0	0	0	0	0	0	0	0	0	0	0	0	0	0	0	0	0	0	0
CR01150_cyto	0	-8.90722e-09	0	0	0	0	0	0	0	0	0	0	0	0	0	0	0	0	0	0	0	0	0	0	0	0	0	0	0	0	0	0	0	0	0	0	0	0	0	0	0	0	0	0	0	0	0	0	0
CR00356_cyto	0	4.18e-06	0	0	0	0	0	0	0	0	0	0	0	0	0	0	0	0	0	0	0	0	0	0	0	0	0	0	0	0	0	0	0	0	0	0	0	0	0	0	0	0	0	0	0	0	0	0	0
CR00867_micro	0.0064332	0.0064332	0.0064332	0.0064332	0.0064332	0.0045564	0.0045564	0.0064332	0.0064332	0.0064332	0.0064332	0.0045564	0.0045564	0.0045564	0.0045564	0.0045564	0.0045564	0.0045564	0.0045564	0.0064332	0.0045564	0.0064332	0.0063018	0.0064332	0.0045564	0.0064332	0.0064332	0.0064332	0.0064332	0.0064332	0.0064332	0.0064332	0.0064332	0.0045564	0.0064332	0.0045564	0.0045564	0.0064332	0.0064332	0.0064332	0.0064332	0.0045564	0.0064332	0.0064332	0.0064332	0.0064332	0.0064332	0.0064332	0.0045564
CR00408_cyto_cytoYmito	0	12.1481	12.1481	12.1481	12.1481	12.1481	12.1481	12.1481	11.0976	11.0976	11.0976	11.0976	12.1481	12.1481	12.1481	12.1481	12.1481	12.1481	12.1481	11.0976	12.1481	12.1481	12.1481	12.1481	11.0976	11.0976	12.1481	12.1481	12.1481	12.1477	11.0976	11.0976	0	0	0	0	0	0	0	0	0	0	0	0	0	0	0	0	0
CR01175_cyto	0.1	0.1	0.1	0.1	0.0989651	0.000457439	0.000457439	0.1	0.1	0.1	0.1	0.1	0.1	0.1	0.1	0.1	0.1	0.1	0.1	0.000457439	0.1	0.0989424	0.1	0.000457439	0.1	0.1	0.1	0.000457439	0.000457439	0.000457439	0.000457439	0.000457439	0.000457439	0.1	0.0988933	-0.00950042	0.0987002	0.1	0.1	0.000457439	0.0989698	0.000457439	0.0989651	0.000459462	0.000457439	0.000457439	0.000457407	0.000457483	0.1
CR01109_lyso_CC00107_lysoYmicro	0	2.438e-05	0	0	0	0	0	0	0	0	0	0	0	0	0	0	0	0	0	0	0	0	0	0	0	0	0	0	0	0	0	0	0	0	0	0	0	0	0	0	0	0	0	0	0	0	0	0	0
CR00549_cyto	1.44e-05	1.30771	1.30771	-0.006305	-0.006305	-0.006305	-0.006305	9.96305	11.0135	-0.006305	-0.006305	1.30771	1.44e-05	1.44e-05	-0.0062978	-0.0062978	-0.006305	-0.006305	-0.006305	-0.006305	-0.0062978	-0.006305	1.44e-05	-0.006305	1.44e-05	-0.00629823	-0.00629737	1.44e-05	1.44e-05	-0.006305	-0.006305	-0.006305	1.44e-05	-0.006305	-0.006305	-0.0062978	-0.006305	1.44e-05	1.44e-05	-0.006305	-0.006305	-0.006305	-0.006305	1.618e-05	1.44e-05	1.44e-05	11.0104	11.0108	-0.0062978
CR00170_cyto	2.88e-05	1.31403	1.31403	2.88e-05	2.88e-05	2.88e-05	2.88e-05	2.88e-05	2.88e-05	2.88e-05	2.88e-05	1.31403	2.88e-05	2.88e-05	2.88e-05	2.88e-05	2.88e-05	2.88e-05	2.88e-05	2.88e-05	2.88e-05	2.88e-05	2.88e-05	2.88e-05	2.88e-05	2.8512e-05	2.9088e-05	2.88e-05	2.88e-05	2.88e-05	2.88e-05	2.88e-05	2.88e-05	2.88e-05	2.88e-05	2.88e-05	2.88e-05	2.88e-05	2.88e-05	2.88e-05	2.88e-05	2.88e-05	2.88e-05	3.236e-05	2.88e-05	2.88e-05	2.88e-05	2.8944e-05	2.88e-05
CR00696_CC00094_cyto	0	1.298e-05	0	0	0	0	0	0	0	0	0	0	0	0	0	0	0	0	0	0	0	0	0	0	0	0	0	0	0	0	0	0	0	0	0	0	0	0	0	0	0	0	0	0	0	0	0	0	0
CR00149_CC00142_cyto	0	1.78e-06	0	0	0	0	0	0	0	0	0	0	0	0	0	0	0	0	0	0	0	0	0	0	0	0	0	0	0	0	0	0	0	0	0	0	0	0	0	0	0	0	0	0	0	0	0	0	0
CR01029_mito_mitoYcyto	0	-0.0063194	-0.0063194	-0.0063194	-0.0063194	-0.0063194	-0.0063194	-0.0063194	-0.0063194	-6.319e-05	-0.00625621	-0.0063194	-0.0063194	-6.319e-05	-0.0063194	-0.00631933	-0.00631947	0	0	0	0	0	0	0	0	0	0	0	0	0	0	0	0	0	0	0	0	0	0	0	0	0	0	0	0	0	0	0	0
CR01222_cyto	0	9.97931	9.97933	0	0	0	0	0	0	0	0	0	0	0	0	0	0	0	0	0	0	0	0	0	0	0	0	0	0	0	0	0	0	0	0	0	0	0	0	0	0	0	0	0	0	0	0	0	0
CR00927_cyto	4.8e-06	9.6e-06	9.6e-06	4.8e-06	4.8e-06	4.8e-06	4.8e-06	9.6e-06	9.6e-06	4.8e-06	4.8e-06	9.6e-06	4.8e-06	4.8e-06	9.6e-06	9.6e-06	4.8e-06	4.8e-06	4.8e-06	4.8e-06	9.6e-06	4.8e-06	4.8e-06	4.8e-06	4.8e-06	9.504e-06	9.696e-06	4.8e-06	4.8e-06	4.8e-06	4.8e-06	4.8e-06	4.8e-06	4.8e-06	4.8e-06	9.6e-06	4.8e-06	4.8e-06	4.8e-06	4.8e-06	4.8e-06	4.8e-06	4.8e-06	5.39333e-06	4.8e-06	4.8e-06	4.848e-06	4.752e-06	9.6e-06
CR00238_CC00065_cyto	0.00025	0.00025	0.00025	0.00025	0.00025	0.00025	0.00025555	0.00025	0.00025	0.00025	0.00025	0.00025	0.00025	0.00025	0.00025	0.00025	0.00025	0.00025	0.00025	0.00025	0.00025	0.00025	0.00025	0.00025	0.00025	0.00025	0.00025	0.00025	0.00025	0.00025	0.00025	0.00025	0.00025	0.00025	0.00025	0.00025	0.00025	0.00025	0.00025	0.00025	0.00025	0.00025	0.00025	0.00025	0.00025	0.00025	0.00025	0.00025	0.00025
CR00625_cyto	0.001126	0.001126	0.001126	0.001126	0.001126	0.001126	0.001126	0.001126	0.001126	0.001126	0.001126	0.001126	0.001126	0.001126	0.001126	0.001126	0.001126	0.001126	0.001126	0.001126	0.001126	0.001126	0.001126	0.001126	0.001126	0.001126	0.001126	0.001126	0.001126	0.001126	0.001126	0.001126	0.001126	0.001126	0.001126	0.001126	0.001126	0.001126	0.001126	0.001126	0.001126	0.001126	0.001126	0.001126	0.001126	0.001126	0.001126	0.001126	0.001126
CR00596_mito	0	-8.90722e-09	0	0	0	0	0	0	0	0	0	0	0	0	0	0	0	0	0	0	0	0	0	0	0	0	0	0	0	0	0	0	0	0	0	0	0	0	0	0	0	0	0	0	0	0	0	0	0
CR00534_mito	0	0.0104996	0.0087876	5.52037	0.0214476	5.51475	5.52069	5.52552	5.52051	5.52062	5.5086	0.0214476	0.0214476	0.0214476	0.0214476	0.0002144	0.0122224	0	0	0	0	0	0	0	0	0	0	0	0	0	0	0	0	0	0	0	0	0	0	0	0	0	0	0	0	0	0	0	0
CR00019_CC02458_mito	1.1e-05	1.1e-05	1.1e-05	1.1e-05	1.1e-05	1.1e-05	1.1e-05	1.1e-05	1.1e-05	1.1e-05	1.1e-05	1.1e-05	1.1e-05	1.1e-05	1.1e-05	1.1e-05	1.1e-05	1.1e-05	1.1e-05	1.1e-05	1.1e-05	1.1e-05	1.1e-05	1.1e-05	1.1e-05	1.1e-05	1.1e-05	1.1e-05	1.1e-05	1.1e-05	1.1e-05	1.1e-05	1.1e-05	1.1e-05	1.1e-05	1.1e-05	1.1e-05	1.1e-05	1.1e-05	1.1e-05	1.1e-05	1.1e-05	1.1e-05	1.1e-05	1.1e-05	1.1e-05	1.1e-05	1.1e-05	1.1e-05
CR00536_cyto	0.0018768	0.0018768	0.0018768	0.0018768	0.0018768	0.0018768	0.0018768	0.0018768	0.0018768	0.0018768	0.0018768	0.0018768	0.0018768	0.0018768	0.0018768	0.0018768	0.0018768	0.0018768	0.0018768	0.0018768	0.0018768	0.0018768	0.0018768	0.0018768	0.0018768	0.0018768	0.0018768	0.0018768	0.0018768	0.0018768	0.0018768	0.0018768	0.0018768	0.0018768	0.0018768	0.0018768	0.0018768	0.0018768	0.0018768	0.0018768	0.0018768	0.0018768	0.0018768	0.0018768	0.0018768	0.0018768	0.0018768	0.0018768	0.0018768
CR00231_CC00143_cyto	0.000406	0.000406	0.000406	0.000406	0.000406	0.000406	0.000406	0.000406	0.000406	0.000406	0.000406	0.000406	0.000406	0.000406	0.000406	0.000406	0.000406	0.000406	0.000406	0.000406	0.000406	0.000406	0.000406	0.000406	0.000406	0.000406	0.000406	0.000406	0.000406	0.000406	0.000406	0.000406	0.000406	0.000406	0.000406	0.000406	0.000406	0.000406	0.000406	0.000406	0.000406	0.000406	0.000406	0.000406	0.000406	0.000406	0.000406	0.000406	0.000406
CR00379_cyto	0.0032052	0.0032052	0.0032052	0.0032052	0.0032052	0.0032052	0.0032052	0.0032052	0.0032052	0.0032052	0.0032052	0.0032052	0.0032052	0.0032052	0.0032052	0.0032052	0.0032052	0.0032052	0.0032052	0.0032052	0.0032052	0.0032052	0.0032052	0.0032052	0.0032052	0.0032052	0.0032052	0.0032052	0.0032052	0.0032052	0.0032052	0.0032052	0.0032052	0.0032052	0.0032052	0.0032052	0.0032052	0.0032052	0.0032052	0.0032052	0.0032052	0.0032052	0.0032052	0.0032052	0.0032052	0.0032052	0.0032052	0.0032052	0.0032052
CR00019_CC02454_mito	5.5e-05	5.5e-05	5.5e-05	5.5e-05	5.5e-05	5.5e-05	5.5e-05	5.5e-05	5.5e-05	5.5e-05	5.5e-05	5.5e-05	5.5e-05	5.5e-05	5.5e-05	5.5e-05	5.5e-05	5.5e-05	5.5e-05	5.5e-05	5.5e-05	5.5e-05	5.5e-05	5.5e-05	5.5e-05	5.5e-05	5.5e-05	5.5e-05	5.5e-05	5.5e-05	5.5e-05	5.5e-05	5.5e-05	5.5e-05	5.5e-05	5.5e-05	5.5e-05	5.5e-05	5.5e-05	5.5e-05	5.5e-05	5.5e-05	5.5e-05	5.5e-05	5.5e-05	5.5e-05	5.5e-05	5.5e-05	5.5e-05
CR01317_CC00090_lyso	0	2.9e-07	-2.9e-07	0	0	0	0	0	0	0	0	0	0	0	0	0	0	0	0	0	0	0	0	0	0	0	0	0	0	0	0	0	0	0	0	0	0	0	0	0	0	0	0	0	0	0	0	0	0
CR01109_cyto_CC00106_cytoYmicro	0	-2.9e-07	2.9e-07	0	0	0	0	0	0	0	0	0	0	0	0	0	0	0	0	0	0	0	0	0	0	0	0	0	0	0	0	0	0	0	0	0	0	0	0	0	0	0	0	0	0	0	0	0	0
CR01339_CC02420_mito	1.1e-05	1.1e-05	1.1e-05	1.1e-05	1.1e-05	1.1e-05	1.1e-05	1.1e-05	1.1e-05	1.1e-05	1.1e-05	1.1e-05	1.1e-05	1.1e-05	1.1e-05	1.1e-05	1.1e-05	1.1e-05	1.1e-05	1.1e-05	1.1e-05	1.1e-05	1.1e-05	1.1e-05	1.1e-05	1.1e-05	1.1e-05	1.1e-05	1.1e-05	1.1e-05	1.1e-05	1.1e-05	1.1e-05	1.1e-05	1.1e-05	1.1e-05	1.1e-05	1.1e-05	1.1e-05	1.1e-05	1.1e-05	1.1e-05	1.1e-05	1.1e-05	1.1e-05	1.1e-05	1.1e-05	1.1e-05	1.1e-05
CR00278_cyto	-0.227631	-0.227645	-0.227645	-0.227631	-0.225354	-0.00863717	-0.00863717	-0.227645	-0.227645	-0.227631	-0.227631	-0.227645	-0.227631	-0.227631	-0.227645	-0.227645	-0.227631	-0.227631	-0.227631	-0.00863717	-0.227645	-0.225304	-0.227631	-0.00863717	-0.227631	-0.227645	-0.227645	-0.00863717	-0.00863717	-0.00863717	-0.00863717	-0.00863717	-0.00863717	-0.227631	-0.225417	-0.00864437	-0.224771	-0.227631	-0.227631	-0.00863717	-0.225364	-0.00863717	-0.225354	-0.00863628	-0.00863717	-0.00863717	-0.00863724	-0.00863712	-0.227645
CR01020_cyto	0	1.126e-05	0	0	0	0	0	0	0	0	0	0	0	0	0	0	0	0	0	0	0	0	0	0	0	0	0	0	0	0	0	0	0	0	0	0	0	0	0	0	0	0	0	0	0	0	0	0	0
CR01122_cyto	0	1.83144	0	0	0	0	0	0	0	0	0	0	0	0	0	0	0	0	0	0	0	0	0	0	0	0	0	0	0	0	0	0	0	0	0	0	0	0	0	0	0	0	0	0	0	0	0	0	0
CR01401_cyto	0.0018768	0.0018768	0.0018768	0.0018768	0.0018768	0.0018768	0.0018768	0.0018768	0.0018768	0.0018768	0.0018768	0.0018768	0.0018768	0.0018768	0.0018768	0.0018768	0.0018768	0.0018768	0.0018768	0.0018768	0.0018768	0.0018768	0.0018768	0.0018768	0.0018768	0.0018768	0.0018768	0.0018768	0.0018768	0.0018768	0.0018768	0.0018768	0.0018768	0.0018768	0.0018768	0.0018768	0.0018768	0.0018768	0.0018768	0.0018768	0.0018768	0.0018768	0.0018768	0.0018768	0.0018768	0.0018768	0.0018768	0.0018768	0.0018768
CR00407_CC00109_cyto	0	3.6345e-05	0	0	0	0	0	0	0	0	0	0	0	0	0	0	0	0	0	0	0	0	0	0	0	0	0	0	0	0	0	0	0	0	0	0	0	0	0	0	0	0	0	0	0	0	0	0	0
CR00038_CC00098_cyto	0	2.9e-07	-2.9e-07	0	0	0	0	0	0	0	0	0	0	0	0	0	0	0	0	0	0	0	0	0	0	0	0	0	0	0	0	0	0	0	0	0	0	0	0	0	0	0	0	0	0	0	0	0	0
CR00645_cytoYmito	0.439348	0.439348	0.439348	0.444598	0.439348	0.439348	0.439348	0.439348	0.439348	0.439348	0.439348	0.439348	0.434955	0.443742	0.439348	0.439348	0.439348	0.450072	0.439348	0.439348	0.439348	0.439348	0.439348	0.439348	0.439348	0.439348	0.439348	0.439348	0.439348	0.439348	0.439348	0.439348	0.439348	0.439348	0.439348	0.439348	0.439348	0.439348	0.439348	0.439348	0.439348	0.439348	0.439348	0.439348	0.439348	0.439348	0.439348	0.439348	0.439348
CR01386_cyto	0.0018768	0.0018768	0.0018768	0.0018768	0.0018768	0.0018768	0.0018768	0.0018768	0.0018768	0.0018768	0.0018768	0.0018768	0.0018768	0.0018768	0.0018768	0.0018768	0.0018768	0.0018768	0.0018768	0.0018768	0.0018768	0.0018768	0.0018768	0.0018768	0.0018768	0.0018768	0.0018768	0.0018768	0.0018768	0.0018768	0.0018768	0.0018768	0.0018768	0.0018768	0.0018768	0.0018768	0.0018768	0.0018768	0.0018768	0.0018768	0.0018768	0.0018768	0.0018768	0.0018768	0.0018768	0.0018768	0.0018768	0.0018768	0.0018768
CR01440_mito	0	-8.90722e-09	0	0	0	0	0	0	0	0	0	0	0	0	0	0	0	0	0	0	0	0	0	0	0	0	0	0	0	0	0	0	0	0	0	0	0	0	0	0	0	0	0	0	0	0	0	0	0
CR01021_cyto	0	9.64948e-09	0	0	0	0	0	0	0	0	0	0	0	0	0	0	0	0	0	0	0	0	0	0	0	0	0	0	0	0	0	0	0	0	0	0	0	0	0	0	0	0	0	0	0	0	0	0	0
CR00148_CC00147_cyto	0.000178	0.000178	0.000178	0.000178	0.000178	0.000178	0.000178	0.000178	0.000178	0.000178	0.000178	0.000178	0.000178	0.000178	0.000178	0.000178	0.000178	0.000178	0.000178	0.000178	0.000178	0.000178	0.000178	0.000178	0.000178	0.000178	0.000178	0.000178	0.000178	0.000178	0.000178	0.000178	0.000178	0.000178	0.000178	0.000178	0.000178	0.000178	0.000178	0.000178	0.000178	0.000178	0.000178	0.000178	0.000178	0.000178	0.000178	0.000178	0.000178
CR00558_CC00062_cyto	0.001169	0.001169	0.001169	0.001169	0.001169	0.001169	0.001169	0.001169	0.001169	0.001169	0.001169	0.001169	0.001169	0.001169	0.001169	0.001169	0.001169	0.001169	0.001169	0.001169	0.001169	0.001169	0.001169	0.001169	0.00118069	0.001169	0.001169	0.001169	0.00118198	0.001169	0.001169	0.001169	0.001169	0.001169	0.001169	0.001169	0.001169	0.001169	0.001169	0.001169	0.001169	0.001169	0.001169	0.001169	0.001169	0.001169	0.001169	0.001169	0.001169
CR00653_CC00070_cyto	0.001298	0.001298	0.001298	0.001298	0.001298	0.001298	0.001298	0.001298	0.001298	0.001298	0.001298	0.001298	0.001298	0.001298	0.001298	0.001298	0.001298	0.001298	0.001298	0.001298	0.001298	0.001298	0.001298	0.001298	0.001298	0.001298	0.00128502	0.00131098	0.001298	0.001298	0.001298	0.001298	0.001298	0.001298	0.001298	0.001298	0.001298	0.001298	0.001298	0.001298	0.001298	0.001298	0.001298	0.001298	0.001298	0.001298	0.001298	0.001298	0.001298
CR00696_CC00099_cyto	0	2.423e-05	1.71e-06	0	0	0	0	0	0	0	0	0	0	0	0	0	0	0	0	0	0	0	0	0	0	0	0	0	0	0	0	0	0	0	0	0	0	0	0	0	0	0	0	0	0	0	0	0	0
CR01121_CC00182_cyto	0.000178	0.000178	0.000178	0.000178	0.000178	0.000178	0.000178	0.000178	0.000178	0.000178	0.000178	0.000178	0.000178	0.000178	0.000178	0.000178	0.000178	0.000178	0.000178	0.000178	0.000178	0.000178	0.000178	0.000178	0.000178	0.000178	0.000178	0.000178	0.000178	0.000178	0.000178	0.000178	0.000178	0.000178	0.000178	0.000178	0.000178	0.000178	0.000178	0.000178	0.000178	0.000178	0.000178	0.000178	0.000178	0.000178	0.000178	0.000178	0.000178
CR01121_CC00169_cyto	0	5.44878	0	0	0	0	0	0	0	0	0	0	0	0	0	0	0	0	0	0	0	0	0	0	0	0	0	0	0	0	0	0	0	0	0	0	0	0	0	0	0	0	0	0	0	0	0	0	0
CR01373_cyto	0	1.2099e-07	0	0	0	0	0	0	0	0	0	0	0	0	0	0	0	0	0	0	0	0	0	0	0	0	0	0	0	0	0	0	0	0	0	0	0	0	0	0	0	0	0	0	0	0	0	0	0
CR00740_cyto	0.002908	0.002908	0.00292392	0.002908	0.002908	0.002908	0.002908	0.002908	0.002908	0.002908	0.00291216	0.002908	0.002908	0.002908	0.002908	0.002908	0.002908	0.002908	0.00290975	0.002908	0.002908	0.002908	0.002908	3.32514	0.00291969	0.00290786	0.00290814	0.002908	0.00292098	0.002908	0.002908	0.002908	0.002908	0.00291105	0.002908	0.00293708	0.002908	0.002908	0.002908	0.002908	0.002908	0.002908	0.002908	0.00290978	0.002908	0.002908	0.002908	0.002908	0.002908
CR00988_CC00082_cyto	0	0.000217	0.000217	0.000217	2.17e-06	0.000217	0.000217	0.000217	0	0	0	0	0	0	0	0	0	0	0	0	0	0	0	0	0	0	0	0	0	0	0	0	0	0	0	0	0	0	0	0	0	0	0	0	0	0	0	0	0
CR00681_cyto	0	-1.33608e-08	0	0	0	0	0	0	0	0	0	0	0	0	0	0	0	0	0	0	0	0	0	0	0	0	0	0	0	0	0	0	0	0	0	0	0	0	0	0	0	0	0	0	0	0	0	0	0
CR00814_cyto	0	5.19588e-09	0	0	0	0	0	0	0	0	0	0	0	0	0	0	0	0	0	0	0	0	0	0	0	0	0	0	0	0	0	0	0	0	0	0	0	0	0	0	0	0	0	0	0	0	0	0	0
CR00603_cyto	-0.0063194	-0.0063194	-0.0063194	-0.0063266	-0.0063266	-0.0037409	-0.0063194	-0.0063194	-0.00632674	-0.00632646	-0.0063266	-0.0063194	-0.0063194	-0.00625621	-0.00631673	-0.0063194	-0.00631954	-0.00631926	-0.00632674	-0.00632646	-0.0063194	-0.00632674	-0.00632646	-0.0037409	-0.0063194	-0.0063194	-0.0063194	-0.0063194	-0.00631926	-0.0063194	-0.0063194	-0.0063194	-0.00632674	-0.00632646	-0.0063194	-0.0063194	-0.0063194	-0.00632674	-0.00632646	-0.00631954	-0.00631926	-0.00625621	-0.0063194	-0.0063194	-0.00631933	-0.0063194	-0.0063194	-0.00631933	-0.00625621
CR00306_mito	1.05045	1.05045	1.05045	1.05045	1.05045	1.05045	1.05045	1.05045	1.05045	1.05045	1.03995	1.05045	1.05045	1.05045	1.05045	1.05045	1.05045	1.05045	1.05045	1.05045	1.05045	1.05045	1.05045	1.05045	1.05045	1.05045	1.05045	1.05045	1.05045	1.05045	1.05045	1.05045	1.05045	1.05045	1.05045	1.05045	1.05045	-2.00412e-08	1.05045	1.05045	1.05045	1.05045	1.05045	1.05045	1.05045	1.05045	1.05045	1.05045	1.05045
CR00686_mito	0	8.90722e-09	0	0	0	0	0	0	0	0	0	0	0	0	0	0	0	0	0	0	0	0	0	0	0	0	0	0	0	0	0	0	0	0	0	0	0	0	0	0	0	0	0	0	0	0	0	0	0
CR00561_cyto	0	5.50347	4.881e-05	4.98414	5.50347	5.51173	5.51173	2.96961	5.51173	5.51173	5.51489	5.50357	5.44883	5.50347	5.51173	5.51173	5.50347	4.881e-05	3.67658	5.51173	5.51173	5.50505	5.50878	5.50552	0	0	0	0	0	0	0	0	0	0	0	0	0	0	0	0	0	0	0	0	0	0	0	0	0
CR00400_mito_mitoYcyto	-2.2102	-2.2102	-2.2102	-2.2102	-2.2102	-2.2102	-2.2102	-2.2102	-2.2102	-2.2102	-2.2102	-2.2102	-2.2102	-2.2102	-2.2102	-2.2102	-2.2102	-2.2102	-2.2102	-2.2102	-2.2102	-2.2102	-2.2102	-2.2102	-2.2102	-2.2102	-2.2102	-2.2102	-2.2102	-2.2102	-2.2102	-2.2102	-2.2102	-2.2102	-2.2102	-2.2102	-2.2102	-2.2102	-2.2102	-2.2102	-2.2102	-2.2102	-2.2102	-2.2102	-2.2102	-2.2102	-2.2102	-2.2102	-2.2102
CR00751_cyto	0	0.0063194	0.0063194	0.0063194	0.00631947	0.00631933	0.0063266	0.0063266	0.0063266	0.0063194	0.0063194	0.0063266	0	0	0	0	0	0	0	0	0	0	0	0	0	0	0	0	0	0	0	0	0	0	0	0	0	0	0	0	0	0	0	0	0	0	0	0	0
CR00622_mito	0	8.90722e-09	0	0	0	0	0	0	0	0	0	0	0	0	0	0	0	0	0	0	0	0	0	0	0	0	0	0	0	0	0	0	0	0	0	0	0	0	0	0	0	0	0	0	0	0	0	0	0
CR01339_CC02180_mito	7.1e-05	7.1e-05	7.1e-05	7.1e-05	7.1e-05	7.1e-05	7.1e-05	7.1e-05	7.1e-05	7.1e-05	7.1e-05	7.1e-05	7.1e-05	7.1e-05	7.1e-05	7.1e-05	7.1e-05	7.1e-05	7.1e-05	7.1e-05	7.1e-05	7.1e-05	7.1e-05	7.1e-05	7.1e-05	7.1e-05	7.1e-05	7.1e-05	7.1e-05	7.1e-05	7.1e-05	7.1e-05	7.1e-05	7.1e-05	7.1e-05	7.1e-05	7.1e-05	7.1e-05	7.1e-05	7.1e-05	7.1e-05	7.1e-05	7.1e-05	7.1e-05	7.1e-05	7.1e-05	7.1e-05	7.1e-05	7.1e-05
CR01109_cyto_CC00105_cytoYmicro	0	-2.5e-06	0	0	0	0	0	0	0	0	0	0	0	0	0	0	0	0	0	0	0	0	0	0	0	0	0	0	0	0	0	0	0	0	0	0	0	0	0	0	0	0	0	0	0	0	0	0	0
CR00167_mitoYcyto	1.44e-05	1.44e-05	1.44e-05	1.44e-05	1.44e-05	1.44e-05	1.44e-05	1.44e-05	1.44e-05	1.44e-05	1.44e-05	1.44e-05	1.44e-05	1.44e-05	1.44e-05	1.44e-05	1.44e-05	1.44e-05	1.44e-05	1.44e-05	1.44e-05	1.44e-05	1.44e-05	1.44e-05	1.44e-05	1.4256e-05	1.4544e-05	1.44e-05	1.44e-05	1.44e-05	1.44e-05	1.44e-05	1.44e-05	1.44e-05	1.44e-05	1.44e-05	1.44e-05	1.44e-05	1.44e-05	1.44e-05	1.44e-05	1.44e-05	1.44e-05	1.618e-05	1.44e-05	1.44e-05	1.44e-05	1.44e-05	1.44e-05
CR01317_CC00088_lyso	0	2.7995e-05	2.49e-06	0	0	0	0	0	0	0	0	0	0	0	0	0	0	0	0	0	0	0	0	0	0	0	0	0	0	0	0	0	0	0	0	0	0	0	0	0	0	0	0	0	0	0	0	0	0
CR00558_CC00066_cyto	0.000188	0.000188	0.000188	0.000188	0.000188	0.000188	0.000188	0.000188	0.000188	0.000188	0.000188	0.000188	0.000188	0.000188	0.000188	0.000188	0.000188	0.000188	0.000188	0.000188	0.000188	0.000188	0.000188	3.32242	0.000188	0.000188	0.000188	0.000188	0.000188	0.000188	0.000188	0.000188	0.000188	0.000188	0.000188	0.000188	0.000188	0.000188	0.000188	0.000188	0.000188	0.000188	0.000188	0.000188	0.000188	0.000188	0.000188	0.000188	0.000188
CR00280_cyto	0	5.19588e-09	0	0	0	0	0	0	0	0	0	0	0	0	0	0	0	0	0	0	0	0	0	0	0	0	0	0	0	0	0	0	0	0	0	0	0	0	0	0	0	0	0	0	0	0	0	0	0
CR00627_cyto	0	-0.0063266	-0.0063266	-0.0063194	-0.0063194	-0.0063194	-0.0063194	-5.50991	-5.50991	-0.0063266	-4.98028	-4.98028	-0.0063194	-0.0063194	-0.0063194	-0.0063194	-0.0063266	-0.0063194	-0.0063194	-0.00632674	-0.00632646	-4.99281	-4.99281	-0.0063194	-0.0063194	-0.0063194	-0.0063194	-0.0063194	-0.0063266	-0.0063194	-0.0063194	-0.0063194	-0.0063194	-0.0063194	-0.0063266	-0.0063266	-0.00632674	-0.00632646	-0.0063194	-6.319e-05	-6.319e-05	-0.00632674	-0.00632646	-0.0063266	-0.0063194	-0.0063194	-0.0063194	-0.0063194	-0.0063194
CR00558_CC00063_cyto	0.000743	0.000743	0.00075892	0.000743	0.000743	0.000743	0.000743	0.000743	0.000743	0.000743	0.000743	0.000743	0.000743	0.000743	0.000743	0.000743	0.000743	0.000743	0.000743	0.000743	0.000743	0.000743	0.000743	0.000743	0.000743	0.000742856	0.000743144	0.000743	0.000743	0.000743	0.000743	0.000743	0.000743	0.000743	0.000743	0.000743	0.000743	0.000743	0.000743	0.000743	0.000743	0.000743	0.000743	0.000743	0.000743	0.000743	0.000743	0.000743	0.000743
CR01121_CC00183_cyto	0	4.06e-06	0	0	0	0	0	0	0	0	0	0	0	0	0	0	0	0	0	0	0	0	0	0	0	0	0	0	0	0	0	0	0	0	0	0	0	0	0	0	0	0	0	0	0	0	0	0	0
CR01011_cyto	0	0.017793	11.0135	11.0199	11.0171	0.017793	9.96948	9.96824	11.0231	11.0234	11.0009	11.0298	11.0198	11.0198	11.0298	11.0234	11.0171	0.017793	0.017793	11.0106	11.0007	11.0002	0	0	0	0	0	0	0	0	0	0	0	0	0	0	0	0	0	0	0	0	0	0	0	0	0	0	0
CR00615_cyto	0	5.50359	5.50359	4.97396	4.97396	4.99281	4.99281	0.00631926	5.50849	6.319e-05	5.50857	5.50857	5.51489	5.50857	0	0	0	0	0	0	0	0	0	0	0	0	0	0	0	0	0	0	0	0	0	0	0	0	0	0	0	0	0	0	0	0	0	0	0
CR00420_cyto	0	4.75052e-08	0	0	0	0	0	0	0	0	0	0	0	0	0	0	0	0	0	0	0	0	0	0	0	0	0	0	0	0	0	0	0	0	0	0	0	0	0	0	0	0	0	0	0	0	0	0	0
CR00406_mito	0	-1.1134e-08	0	0	0	0	0	0	0	0	0	0	0	0	0	0	0	0	0	0	0	0	0	0	0	0	0	0	0	0	0	0	0	0	0	0	0	0	0	0	0	0	0	0	0	0	0	0	0
CR00922_cyto	-0.111311	-0.111319	-0.111319	-0.111311	-0.110173	-0.00181458	-0.00181458	-0.111319	-0.111319	-0.111311	-0.111311	-0.111319	-0.111311	-0.111311	-0.111319	-0.111319	-0.111311	-0.111311	-0.111311	-0.00181458	-0.111319	-0.110148	-0.111311	-0.00181458	-0.111311	-0.111319	-0.111318	-0.00181458	-0.00181458	-0.00181458	-0.00181458	-0.00181458	-0.00181458	-0.111311	-0.110205	-0.00181818	-0.109882	-0.111311	-0.111311	-0.00181458	-0.110178	-0.00181458	-0.110173	-0.00181414	-0.00181458	-0.00181458	-0.00181462	-0.00181456	-0.111319
CR01365_cyto	0.0019778	0.0019826	0.0019826	2.20071	0.0019778	0.0019778	0.00198335	0.0019826	0.00198465	0.0019778	0.0019778	0.0019826	0.0019778	0.0019778	0.0019826	0.0019826	0.0019778	0.0019778	11.0084	0.0019778	0.0019826	0.0019778	0.0019778	0.0019778	0.0019778	0.00198265	0.00198255	0.0019778	0.0019778	0.0019778	0.0019778	0.0019778	0.00197958	9.9579	0.0019778	0.0019826	0.0019778	0.0019778	0.0019778	0.140862	0.0019778	0.0019778	0.0019778	0.00197661	0.00197958	0.0019778	0.00197785	0.00197775	0.0019826
CR01007_cyto	0	4.00825e-08	0	0	0	0	0	0	0	0	0	0	0	0	0	0	0	0	0	0	0	0	0	0	0	0	0	0	0	0	0	0	0	0	0	0	0	0	0	0	0	0	0	0	0	0	0	0	0
CR00750_cyto	0.111311	0.111319	0.111319	0.111311	0.110173	0.00181458	0.00181458	0.111319	0.111319	0.111311	0.111311	0.111319	0.111311	0.111311	0.111319	0.111319	0.111311	0.111311	0.111311	0.00181458	0.111319	0.110148	0.111311	0.00181458	0.111311	0.111319	0.111318	0.00181458	0.00181458	0.00181458	0.00181458	0.00181458	0.00181458	0.111311	0.110205	0.00181818	0.109882	0.111311	0.111311	0.00181458	0.110178	0.00181458	0.110173	0.00181414	0.00181458	0.00181458	0.00181462	0.00181456	0.111319
CR00145_CC00142_cyto	0	5.44878	0	0	0	0	0	0	0	0	0	0	0	0	0	0	0	0	0	0	0	0	0	0	0	0	0	0	0	0	0	0	0	0	0	0	0	0	0	0	0	0	0	0	0	0	0	0	0
CR01121_CC00180_cyto	0	6.44e-06	0	0	0	0	0	0	0	0	0	0	0	0	0	0	0	0	0	0	0	0	0	0	0	0	0	0	0	0	0	0	0	0	0	0	0	0	0	0	0	0	0	0	0	0	0	0	0
CR01312_CC00106_cyto	0	2.17e-06	0	0	0	0	0	0	0	0	0	0	0	0	0	0	0	0	0	0	0	0	0	0	0	0	0	0	0	0	0	0	0	0	0	0	0	0	0	0	0	0	0	0	0	0	0	0	0
CR00444_cyto	0	4.98966	4.98966	0.0063194	5.51488	5.51805	5.51803	5.51805	5.50987	5.51306	5.51805	0.00625621	5.50224	5.51306	0.00629026	0.0063122	0.0063194	0.0063194	5.51805	5.51805	5.51489	5.51489	5.51805	5.51805	5.51805	0.0130036	0.0063194	5.51486	0	0	0	0	0	0	0	0	0	0	0	0	0	0	0	0	0	0	0	0	0
CR01456_cyto	0	3.71134e-08	0	0	0	0	0	0	0	0	0	0	0	0	0	0	0	0	0	0	0	0	0	0	0	0	0	0	0	0	0	0	0	0	0	0	0	0	0	0	0	0	0	0	0	0	0	0	0
CR01139_cyto	0.001973	0.001973	0.001973	2.20071	0.001973	0.001973	0.00197855	0.001973	0.00197505	0.001973	0.001973	0.001973	0.001973	0.001973	0.001973	0.001973	0.001973	0.001973	0.001973	0.001973	0.001973	0.001973	0.001973	0.001973	0.001973	0.00197314	0.00197286	0.001973	0.001973	0.001973	0.001973	0.001973	0.00197478	0.001973	0.001973	0.001973	0.001973	0.001973	0.001973	0.001973	0.001973	0.001973	0.001973	0.00197122	0.00197478	0.001973	0.001973	0.001973	0.001973
CR00487_mito	0	4.17918	4.17918	5.51121	0.0122224	5.5105	5.51929	0.0002144	0	0	0	0	0	0	0	0	0	0	0	0	0	0	0	0	0	0	0	0	0	0	0	0	0	0	0	0	0	0	0	0	0	0	0	0	0	0	0	0	0
CR01233_CC00055_cyto	0.001298	0.001298	0.001298	0.001298	0.001298	0.001298	0.001298	0.001298	0.001298	0.001298	0.001298	0.001298	0.001298	0.001298	0.001298	0.001298	0.001298	0.001298	0.001298	0.001298	0.001298	0.001298	0.001298	0.001298	0.001298	0.001298	0.001298	0.001298	0.001298	0.001298	0.001298	0.001298	0.001298	0.001298	0.001298	0.001298	0.001298	0.001298	0.001298	0.001298	0.001298	0.001298	0.001298	0.001298	0.001298	0.001298	0.001298	0.001298	0.001298
CR01158_cyto	0.01	0.01	0.01	0.01	0.00989651	4.57439e-05	4.57439e-05	0.01	0.01	0.01	0.01	0.01	0.01	0.01	0.01	0.01	0.01	0.01	0.01	4.57439e-05	0.01	0.00989424	0.01	4.57439e-05	0.01	0.01	0.01	4.57439e-05	4.57439e-05	4.57439e-05	4.57439e-05	4.57439e-05	4.57439e-05	0.01	0.01	0.01	0.00987002	0.01	0.01	4.57439e-05	0.00989698	4.57439e-05	0.00989651	4.59462e-05	4.57439e-05	4.57439e-05	4.57407e-05	4.57483e-05	0.01
CR01174_cyto	0	0.00012638	-1.07629e-07	0.0126388	0	0	0	0	0	0	0	0	0	0	0	0	0	0	0	0	0	0	0	0	0	0	0	0	0	0	0	0	0	0	0	0	0	0	0	0	0	0	0	0	0	0	0	0	0
CR00634_cyto	0.0063194	0.0063266	0.0063266	0.0063194	0.0063194	4.99598	4.99598	0.0063266	0.0063266	5.50991	5.50991	0.0063266	0.0063194	0.0063194	4.98028	4.98028	0.0100603	0.0126388	0.0063194	0.0063194	5.51623	0.0063194	0.0063194	0.0063194	0.0063194	0.00632674	0.00632646	4.99281	4.99281	0.0063194	5.5212	0.0063194	5.51805	0.0063194	0.0063194	0.0126532	0.0063194	0.0063194	0.0063194	0.0063194	0.0063194	5.52121	0.0063194	5.50942	5.50942	0.0063194	0.00631947	0.00631933	0.0063266
CR00988_CC00078_cyto	0	2.20004	1.298e-05	0.001298	0.001298	0	0	0	0	0	0	0	0	0	0	0	0	0	0	0	0	0	0	0	0	0	0	0	0	0	0	0	0	0	0	0	0	0	0	0	0	0	0	0	0	0	0	0	0
CR01339_CC02180_cyto	0.000977	0.000977	0.000977	0.000977	0.000977	0.000977	0.000977	0.000977	0.000977	0.000977	0.000977	0.000977	0.000977	0.000977	0.000977	0.000977	0.000977	0.000977	0.000977	0.000977	0.000977	0.000977	0.000977	0.000977	0.000977	0.000977	0.000977	0.000977	0.000977	0.000977	0.000977	0.000977	0.000977	0.000977	0.000977	0.000977	0.000977	0.000977	0.000977	0.000977	0.000977	0.000977	0.000977	0.000977	0.000977	0.000977	0.000977	0.000977	0.000977
CR01121_CC00150_cyto	0	3.205e-05	0	0	0	0	0	0	0	0	0	0	0	0	0	0	0	0	0	0	0	0	0	0	0	0	0	0	0	0	0	0	0	0	0	0	0	0	0	0	0	0	0	0	0	0	0	0	0
CR00143_cyto	0.001468	0.001468	0.001468	0.001468	0.001468	0.001468	0.001468	0.001468	0.001468	0.001468	0.001468	0.001468	0.001468	0.001468	0.001468	0.001468	0.001468	0.001468	0.001468	0.001468	0.001468	0.001468	0.001468	0.001468	0.001468	0.001468	0.001468	0.001468	0.001468	0.001468	0.00145127	0.001468	0.001468	0.001468	0.001468	0.001468	0.001468	0.001468	0.001468	0.001468	0.001468	0.001468	0.001468	0.001468	0.001468	0.001468	0.001468	0.001468	0.001468
CR00789_cyto	0.0018768	0.0018768	0.0018768	0.0018768	0.0018768	0.0018768	0.0018768	0.0018768	0.0018768	0.0018768	0.0018768	0.0018768	0.0018768	0.0018768	0.0018768	0.0018768	0.0018768	0.0018768	0.0018768	0.0018768	0.0018768	0.0018768	0.0018768	0.0018768	0.0018768	0.0018768	0.0018768	0.0018768	0.0018768	0.0018768	0.0018768	0.0018768	0.0018768	0.0018768	0.0018768	0.0018768	0.0018768	0.0018768	0.0018768	0.0018768	0.0018768	0.0018768	0.0018768	0.0018768	0.0018768	0.0018768	0.0018768	0.0018768	0.0018768
CR00874_cyto	0	1.31402	1.31402	1.44e-05	1.44e-05	1.31402	1.44e-05	1.44e-05	1.44e-05	1.4256e-05	1.4544e-05	1.44e-05	1.44e-07	1.44e-05	1.44e-05	1.4256e-05	1.4544e-05	1.4256e-05	1.4544e-05	1.44e-05	1.44e-05	1.44e-05	1.44e-05	5.0745e-05	1.4256e-05	1.4544e-05	1.44e-05	1.44e-05	1.4256e-05	1.4544e-05	1.44e-05	-1.44e-07	1.44e-07	-1.44e-07	1.44e-07	1.44e-07	1.44e-05	1.44e-05	1.44e-05	1.44e-05	-1.44e-07	1.44e-07	1.4256e-05	1.4544e-05	1.44e-05	1.4256e-05	1.4544e-05	-1.44e-07	1.44e-07
CR00219_CC00299_cytoYmito	0	-4.75052e-08	0	0	0	0	0	0	0	0	0	0	0	0	0	0	0	0	0	0	0	0	0	0	0	0	0	0	0	0	0	0	0	0	0	0	0	0	0	0	0	0	0	0	0	0	0	0	0
CR00819_cyto	0	5.50857	0	0	0	0	0	0	0	0	0	0	0	0	0	0	0	0	0	0	0	0	0	0	0	0	0	0	0	0	0	0	0	0	0	0	0	0	0	0	0	0	0	0	0	0	0	0	0
CR00647_cyto	0.0018768	0.0018768	0.0018768	0.0018768	0.0018768	0.0018768	0.0018768	0.0018768	0.0018768	0.0018768	0.0018768	0.0018768	0.0018768	0.0018768	0.0018768	0.0018768	0.0018768	0.0018768	0.0018768	0.0018768	0.0018768	0.0018768	0.0018768	0.0018768	0.0018768	0.0018768	0.0018768	0.0018768	0.0018768	0.0018768	0.0018768	0.0018768	0.0018768	0.0018768	0.0018768	0.0018768	0.0018768	0.0018768	0.0018768	0.0018768	0.0018768	0.0018768	0.0018768	0.0018768	0.0018768	0.0018768	0.0018768	0.0018768	0.0018768
CR01109_lyso_CC00106_lysoYmicro	0	2.9e-07	-2.9e-07	0	0	0	0	0	0	0	0	0	0	0	0	0	0	0	0	0	0	0	0	0	0	0	0	0	0	0	0	0	0	0	0	0	0	0	0	0	0	0	0	0	0	0	0	0	0
CR00618_cyto	0	5.76339	5.76338	11.0193	0	0	0	0	0	0	0	0	0	0	0	0	0	0	0	0	0	0	0	0	0	0	0	0	0	0	0	0	0	0	0	0	0	0	0	0	0	0	0	0	0	0	0	0	0
CR01459_cyto	0	4.75052e-08	0	0	0	0	0	0	0	0	0	0	0	0	0	0	0	0	0	0	0	0	0	0	0	0	0	0	0	0	0	0	0	0	0	0	0	0	0	0	0	0	0	0	0	0	0	0	0
CR00238_CC00063_cyto	0.000854	0.000854	0.000854	0.000854	0.000854	0.000854	0.000854	0.000854	0.000854	0.000854	0.000854	0.000854	0.000854	0.000854	0.000854	0.000854	0.000854	0.000854	0.000854	0.000854	0.000854	0.000854	0.000854	0.000854	0.000854	0.000854144	0.000853856	0.000854	0.000854	0.000854	0.000854	0.000854	0.000854	0.000854	0.000854	0.000854	0.000854	0.000854	0.000854	0.000854	0.000854	0.000854	0.000854	0.000854	0.000854	0.000854	0.000854	0.000854	0.000854
CR00676_cyto	1.44e-05	1.31403	1.31403	1.44e-05	1.44e-05	1.44e-05	1.44e-05	2.88e-05	2.88e-05	1.44e-05	1.44e-05	1.31403	1.44e-05	1.44e-05	2.88e-05	2.88e-05	1.44e-05	1.44e-05	1.44e-05	1.44e-05	2.88e-05	1.44e-05	1.44e-05	1.44e-05	1.44e-05	2.8512e-05	2.9088e-05	1.44e-05	1.44e-05	1.44e-05	1.44e-05	1.44e-05	1.44e-05	1.44e-05	1.44e-05	2.88e-05	1.44e-05	1.44e-05	1.44e-05	1.44e-05	1.44e-05	1.44e-05	1.44e-05	1.618e-05	1.44e-05	1.44e-05	1.4544e-05	1.44e-05	2.88e-05
CR00876_CC00031_extYcyto	0.015792	0.015792	0.015792	0.015792	0.015792	0.015792	0.015792	0.015792	0.015792	0.015792	0.015792	0.015792	0.015792	0.015792	0.015792	0.015792	0.015792	0.015792	0.015792	0.015792	0.015792	0.015792	0.015792	0.015792	0.015792	0.015792	0.015792	0.015792	0.015792	0.015792	0.015792	0.015792	0.015792	0.015792	0.015792	0.015792	0.015792	0.015792	0.015792	0.015792	0.015792	0.015792	0.015792	0.015792	0.015792	0.015792	0.015792	0.015792	0.015792
CR00238_CC00064_cyto	0.000249	0.000249	0.000249	0.000249	0.000249	0.000249	0.000249	0.000249	0.000249	0.000249	0.000249	0.000249	0.000249	0.000249	0.000249	0.000249	0.000249	0.000249	0.000249	0.000249	0.000249	0.000249	0.000249	0.000249	0.000249	0.000249	0.000249	0.000249	0.000249	0.000249	0.000249	0.000249	0.000249	0.000249	0.000249	0.000249	0.000249	0.000249	0.000249	0.000249	0.000249	0.000249	0.000249	0.000249	0.000249	0.000249	0.000249	0.000249	0.000249
CR00694_mito	0	0.0104996	8.90008	11.0171	0.0061108	0.0061108	0	0	0	0	0	0	0	0	0	0	0	0	0	0	0	0	0	0	0	0	0	0	0	0	0	0	0	0	0	0	0	0	0	0	0	0	0	0	0	0	0	0	0
CR00233_cyto	0	0.0087876	5.52037	5.51121	0.0214476	0.0002144	0.0002144	0	0	0	0	0	0	0	0	0	0	0	0	0	0	0	0	0	0	0	0	0	0	0	0	0	0	0	0	0	0	0	0	0	0	0	0	0	0	0	0	0	0
CR00880_cyto_cytoYmicro	-0.0064332	-0.0064332	-0.0064332	-0.0064332	-0.0064332	-0.0045564	-0.0045564	-0.0064332	-0.0064332	-0.0064332	-0.0064332	-0.0045564	-0.0045564	-0.0045564	-0.0045564	-0.0045564	-0.0045564	-0.0045564	-0.0045564	-0.0064332	-0.0045564	-0.0064332	-0.0063018	-0.0064332	-0.0045564	-0.0064332	-0.0064332	-0.0064332	-0.0064332	-0.0064332	-0.0064332	-0.0064332	-0.0064332	-0.0045564	-0.0064332	-0.0045564	-0.0045564	-0.0064332	-0.0064332	-0.0064332	-0.0064332	-0.0045564	-0.0064332	-0.0064332	-0.0064332	-0.0064332	-0.0064332	-0.0064332	-0.0045564
CR01145_cyto	0.0063194	0.0063266	0.0063266	0.0063194	0.0063194	0.0063194	0.0063194	0.0063266	0.0063266	0.0063194	0.0063194	0.0063266	0.0063194	0.0063194	0.0063266	0.0063266	0.0063194	0.0063194	0.0063194	0.0063194	0.0063266	0.0063194	0.0063194	0.0063194	0.0063194	0.00632674	0.00632646	0.0063194	0.0063194	0.0063194	0.0063194	0.0063194	0.0063194	0.0063194	0.0063194	0.0063266	0.0063194	0.0063194	0.0063194	0.0063194	0.0063194	0.0063194	0.0063194	0.00631673	0.0063194	0.0063194	0.00631947	0.00631933	0.0063266
CR00244_CC00144_cytoYmicro	-0.001673	-0.001673	-0.001673	-0.000205	-0.000205	-0.001673	-0.001673	-0.001673	-0.001673	-0.000205	-0.000205	-0.001673	-0.000205	-0.000205	-0.000205	-0.000205	-0.000205	-0.000205	-0.000205	-0.000205	-0.000205	-0.000205	-0.000205	-0.001673	-0.001673	-0.000205	-0.000205	-0.001673	-0.001673	-0.001673	-0.001673	-0.001673	-0.001673	-0.000205	-0.001673	-0.000205	-0.001673	-0.001673	-0.001673	-0.000205	-0.001673	-0.000205	-0.000205	-0.000205	-0.000205	-0.000205	-0.001673	-0.001673	-0.000205
CR00698_mito	0	4.75052e-08	0	0	0	0	0	0	0	0	0	0	0	0	0	0	0	0	0	0	0	0	0	0	0	0	0	0	0	0	0	0	0	0	0	0	0	0	0	0	0	0	0	0	0	0	0	0	0
CR00696_CC00100_cyto	0	1.97143	1.97143	1.97143	1.97143	1.97143	0	0	0	0	0	0	0	0	0	0	0	0	0	0	0	0	0	0	0	0	0	0	0	0	0	0	0	0	0	0	0	0	0	0	0	0	0	0	0	0	0	0	0
CR00183_mito	0.015614	0.015614	0.015614	0.015614	0.015614	0.015614	0.015614	0.015614	0.015614	0.015614	0.015614	0.0154579	0.0154579	0.015614	0.015614	0.015614	0.015614	0.015614	0.015614	0.015614	0.015614	0.015614	0.015614	0.015614	0.015614	0.015614	0.015614	0.0154579	0.015614	0.015614	0.015614	0.015614	0.015614	0.015614	0.015614	0.015614	0.015614	0.015614	0.015614	0.015614	0.015614	0.015614	0.015614	0.015614	0.015614	0.015614	0.015614	0.015614	0.015614
CR00763_cyto	0.0018768	0.0018768	0.0018768	0.0018768	0.0018768	0.0018768	0.0018768	0.0018768	0.0018768	0.0018768	0.0018768	0.0018768	0.0018768	0.0018768	0.0018768	0.0018768	0.0018768	0.0018768	0.0018768	0.0018768	0.0018768	0.0018768	0.0018768	0.0018768	0.0018768	0.0018768	0.0018768	0.0018768	0.0018768	0.0018768	0.0018768	0.0018768	0.0018768	0.0018768	0.0018768	0.0018768	0.0018768	0.0018768	0.0018768	0.0018768	0.0018768	0.0018768	0.0018768	0.0018768	0.0018768	0.0018768	0.0018768	0.0018768	0.0018768
CR01224_cyto	0	0.0018768	0.0018768	0.0018768	0.0018768	0.0018768	0.0018768	0.0018768	0.0018768	0.0018768	0.0018768	0.0018768	0.0001314	0.0018768	0.0018768	0.0018768	0.0018768	0.0018768	0.0018768	0.0018768	6.433e-05	0.0018768	0.0018768	0.0018768	0.0018768	0.0018768	0.0018768	6.433e-05	0.0018768	0.0018768	0.0018768	0.0018768	0.0018768	1.877e-05	6.433e-05	6.433e-05	0.0018768	6.433e-05	0.0018768	0.0018768	6.433e-05	0.0018768	0.0018768	0.0018768	0.0018768	0.0018768	0.0018768	0.0018768	0.0018768
CR00018_cytoYmito	0	-1.78144e-08	0	0	0	0	0	0	0	0	0	0	0	0	0	0	0	0	0	0	0	0	0	0	0	0	0	0	0	0	0	0	0	0	0	0	0	0	0	0	0	0	0	0	0	0	0	0	0
CR01141_cyto_cytoYmito	0	1.31401	1.31401	1.31401	1.44e-07	1.44e-05	-2.88e-07	2.88e-07	2.88e-07	2.938e-05	1.44e-05	-1.44e-07	1.44e-07	3.878e-05	4.2395e-05	-2.88e-07	2.88e-07	-1.44e-07	1.44e-07	2.938e-05	-2.88e-07	2.88e-07	-2.88e-07	2.88e-07	0	0	0	0	0	0	0	0	0	0	0	0	0	0	0	0	0	0	0	0	0	0	0	0	0
CR00979_cyto	-0.227631	-0.227645	-0.227645	-0.227631	-0.225354	-0.00863717	-0.00863717	-0.227645	-0.227645	-0.227631	-0.227631	-0.227645	-0.227631	-0.227631	-0.227645	-0.227645	-0.227631	-0.227631	-0.227631	-0.00863717	-0.227645	-0.225304	-0.227631	-0.00863717	-0.227631	-0.227645	-0.227645	-0.00863717	-0.00863717	-0.00863717	-0.00863717	-0.00863717	-0.00863717	-0.227631	-0.225417	-0.00864437	-0.224771	-0.227631	-0.227631	-0.00863717	-0.225364	-0.00863717	-0.225354	-0.00863628	-0.00863717	-0.00863717	-0.00863724	-0.00863712	-0.227645
CR01325_mito	0	10.9984	10.9984	0	0	0	0	0	0	0	0	0	0	0	0	0	0	0	0	0	0	0	0	0	0	0	0	0	0	0	0	0	0	0	0	0	0	0	0	0	0	0	0	0	0	0	0	0	0
CR00911_cyto	0.0018768	0.0018768	0.0018768	0.0018768	0.0018768	0.0018768	0.0018768	0.0018768	0.0018768	0.0018768	0.0018768	0.0018768	0.0018768	0.0018768	0.0018768	0.0018768	0.0018768	0.0018768	0.0018768	0.0018768	0.0018768	0.0018768	0.0018768	0.0018768	0.0018768	0.0018768	0.0018768	0.0018768	0.0018768	0.0018768	0.0018768	0.0018768	0.0018768	0.0018768	0.0018768	0.0018768	0.0018768	0.0018768	0.0018768	0.0018768	0.0018768	0.0018768	0.0018768	0.0018768	0.0018768	0.0018768	0.0018768	0.0018768	0.0018768
CR01389_cyto	0	11.0298	9.95042	1.16888	0.969901	11.0298	11.0298	11.0169	10.9947	9.97301	0	0	0	0	0	0	0	0	0	0	0	0	0	0	0	0	0	0	0	0	0	0	0	0	0	0	0	0	0	0	0	0	0	0	0	0	0	0	0
CR00594_cyto_CC00091_cytoYmicro	0	2.438e-05	0	0	0	0	0	0	0	0	0	0	0	0	0	0	0	0	0	0	0	0	0	0	0	0	0	0	0	0	0	0	0	0	0	0	0	0	0	0	0	0	0	0	0	0	0	0	0
CR01413_cyto	0.01	0.01	0.01	0.01	0.00989651	4.57439e-05	4.57439e-05	0.01	0.01	0.01	0.01	0.01	0.01	0.01	0.01	0.01	0.01	0.01	0.01	4.57439e-05	0.01	0.00989424	0.01	4.57439e-05	0.01	0.01	0.01	4.57439e-05	4.57439e-05	4.57439e-05	4.57439e-05	4.57439e-05	4.57439e-05	0.01	0.01	0.01	0.00987002	0.01	0.01	4.57439e-05	0.00989698	4.57439e-05	0.00989651	4.59462e-05	4.57439e-05	4.57439e-05	4.57407e-05	4.57483e-05	0.01
CR00508_cyto	0	0.0104996	4.97835	4.97835	0.0214476	5.52552	5.52051	0.0214476	0.0122224	5.5105	5.51929	0.0214476	0.0214476	0.0214476	0.0214476	0.0122224	0	0	0	0	0	0	0	0	0	0	0	0	0	0	0	0	0	0	0	0	0	0	0	0	0	0	0	0	0	0	0	0	0
CR01109_cyto_CC00104_cytoYmicro	0	-2.7995e-05	-2.49e-06	0	0	0	0	0	0	0	0	0	0	0	0	0	0	0	0	0	0	0	0	0	0	0	0	0	0	0	0	0	0	0	0	0	0	0	0	0	0	0	0	0	0	0	0	0	0
CR01148_cyto	0	9.64948e-09	0	0	0	0	0	0	0	0	0	0	0	0	0	0	0	0	0	0	0	0	0	0	0	0	0	0	0	0	0	0	0	0	0	0	0	0	0	0	0	0	0	0	0	0	0	0	0
CR01317_CC00086_lyso	0	1.498e-05	1.38e-06	0	0	0	0	0	0	0	0	0	0	0	0	0	0	0	0	0	0	0	0	0	0	0	0	0	0	0	0	0	0	0	0	0	0	0	0	0	0	0	0	0	0	0	0	0	0
CR00388_cyto	0.0018768	0.0018768	0.0018768	0.0018768	0.0018768	0.0018768	0.0018768	0.0018768	0.0018768	0.0018768	0.0018768	0.0018768	0.0018768	0.0018768	0.0018768	0.0018768	0.0018768	0.0018768	0.0018768	0.0018768	0.0018768	0.0018768	0.0018768	0.0018768	0.0018768	0.0018768	0.0018768	0.0018768	0.0018768	0.0018768	0.0018768	0.0018768	0.0018768	0.0018768	0.0018768	0.0018768	0.0018768	0.0018768	0.0018768	0.0018768	0.0018768	0.0018768	0.0018768	0.0018768	0.0018768	0.0018768	0.0018768	0.0018768	0.0018768
CR00902_cyto	0.0018768	0.0018768	0.0018768	0.0018768	0.0018768	0.0018768	0.0018768	0.0018768	0.0018768	0.0018768	0.0018768	0.0018768	0.0018768	0.0018768	0.0018768	0.0018768	0.0018768	0.0018768	0.0018768	0.0018768	0.0018768	0.0018768	0.0018768	0.0018768	0.0018768	0.0018768	0.0018768	0.0018768	0.0018768	0.0018768	0.0018768	0.0018768	0.0018768	0.0018768	0.0018768	0.0018768	0.0018768	0.0018768	0.0018768	0.0018768	0.0018768	0.0018768	0.0018768	0.0018768	0.0018768	0.0018768	0.0018768	0.0018768	0.0018768
CR01232_cyto	0.0018768	0.0018768	0.0018768	0.0018768	0.0018768	0.0018768	0.0018768	0.0018768	0.0018768	0.0018768	0.0018768	0.0018768	0.0018768	0.0018768	0.0018768	0.0018768	0.0018768	0.0018768	0.0018768	0.0018768	0.0018768	0.0018768	0.0018768	0.0018768	0.0018768	0.0018768	0.0018768	0.0018768	0.0018768	0.0018768	0.0018768	0.0018768	0.0018768	0.0018768	0.0018768	0.0018768	0.0018768	0.0018768	0.0018768	0.0018768	0.0018768	0.0018768	0.0018768	0.0018768	0.0018768	0.0018768	0.0018768	0.0018768	0.0018768
CR00153_CC02420_cyto	0.000217	0.000217	0.000217	0.000217	0.000217	0.000217	0.000217	0.000217	0.000217	0.000217	0.000217	0.000217	0.000217	0.000217	0.000217	0.000217	0.000217	0.000217	0.000217	0.000217	0.000217	0.000217	0.000217	0.000217	0.000217	0.000217	0.000217	0.000217	0.000217	0.000217	0.000217	0.000217	0.000217	0.000217	0.000217	0.000217	0.000217	0.000217	0.000217	0.000217	0.000217	0.000217	0.000217	0.000217	0.000217	0.000217	0.000217	0.000217	0.000217
CR01068_cyto	0.0018768	0.0018768	0.0018768	0.0018768	0.0018768	0.0018768	0.0018768	0.0018768	0.0018768	0.0018768	0.0018768	0.0018768	0.0018768	0.0018768	0.0018768	0.0018768	0.0018768	0.0018768	0.0018768	0.0018768	0.0018768	0.0018768	0.0018768	0.0018768	0.0018768	0.0018768	0.0018768	0.0018768	0.0018768	0.0018768	0.0018768	0.0018768	0.0018768	0.0018768	0.0018768	0.0018768	0.0018768	0.0018768	0.0018768	0.0018768	0.0018768	0.0018768	0.0018768	0.0018768	0.0018768	0.0018768	0.0018768	0.0018768	0.0018768
CR00188_mito	0	0.015614	0.015614	0.015614	0.015614	0.015614	0.015614	0.015614	0.015614	0.015614	0.0001561	0.015614	0.015614	0.0001561	0.015614	0.015614	0.015614	0.015614	0.015614	0.015614	0.015614	0.015614	0.015614	0.015614	0.015614	0.015614	0.015614	0.015614	0.015614	0.015614	0.015614	0.015614	0.0001561	0.015614	0.015614	0.015614	0.015614	0.015614	0.015614	0.015614	0.015614	0.015614	0.015614	0.015614	0.015614	0.015614	0.015614	0.015614	0.015614
CR01121_CC00160_cyto	0	0.0001579	0	0	0	0	0	0	0	0	0	0	0	0	0	0	0	0	0	0	0	0	0	0	0	0	0	0	0	0	0	0	0	0	0	0	0	0	0	0	0	0	0	0	0	0	0	0	0
CR00581_cyto	0.0018768	0.0018768	0.0018768	0.0018768	0.0018768	0.0018768	0.0018768	0.0018768	0.0018768	0.0018768	0.0018768	0.0018768	0.0018768	0.0018768	0.0018768	0.0018768	0.0018768	0.0018768	0.0018768	0.0018768	0.0018768	0.0018768	0.0018768	0.0018768	0.0018768	0.0018768	0.0018768	0.0018768	0.0018768	0.0018768	0.0018768	0.0018768	0.0018768	0.0018768	0.0018768	0.0018768	0.0018768	0.0018768	0.0018768	0.0018768	0.0018768	0.0018768	0.0018768	0.0018768	0.0018768	0.0018768	0.0018768	0.0018768	0.0018768
CR00696_CC00095_cyto	0	1.592e-05	7.43e-06	0	0	0	0	0	0	0	0	0	0	0	0	0	0	0	0	0	0	0	0	0	0	0	0	0	0	0	0	0	0	0	0	0	0	0	0	0	0	0	0	0	0	0	0	0	0
CR00031_cyto	0.001149	0.001149	0.001149	0.002617	0.002617	0.001149	0.001149	0.001149	0.001149	0.002617	0.002617	0.001149	0.002617	0.002617	0.002617	0.002617	0.002617	0.002617	0.002617	0.002617	0.002617	0.002617	0.002617	0.001149	0.001149	0.002617	0.002617	0.001149	0.001149	0.001149	0.001149	0.001149	0.001149	0.002617	0.001149	0.002617	0.001149	0.001149	0.001149	0.002617	0.001149	0.002617	0.002617	0.002617	0.002617	0.002617	0.001149	0.001149	0.002617
CR00130_cyto	0.015792	0.015792	0.015792	0.015792	0.015792	0.015792	0.015792	0.015792	0.015792	0.015792	0.015792	0.015792	0.015792	0.015792	0.015792	0.015792	0.015792	0.015792	0.015792	0.015792	0.015792	0.015792	0.015792	0.015792	0.015792	0.015792	0.015792	0.015792	0.015792	0.015792	0.015792	0.015792	0.015792	0.015792	0.015792	0.015792	0.015792	0.015792	0.015792	0.015792	0.015792	0.015792	0.015792	0.015792	0.015792	0.015792	0.015792	0.015792	0.015792
CR00387_cyto	0.0063194	0.0063194	0.0063194	0.0063194	0.0063194	0.0063266	0.0063266	0.0063194	0.0063194	0.00632674	0.00632646	0.0063194	0.0063194	0.0063194	0.0063194	0.0063194	0.00631673	0.0063194	0.00631947	0.00631933	0.0063266	0.0063266	0.00632674	0.00632646	0.0063194	0.00632674	0.00632646	0.0063194	0.0063194	0.0063194	0.00631926	0.0063266	0.0063194	0.0063194	0.00632674	0.00632646	0.0063194	0.0063194	0.0063194	0.00632674	0.00632646	0.00638259	0.0063194	0.0063194	0.0063194	0.0063194	0.0063194	0.00630659	0.0063194
CR01128_cyto	0.0018768	0.0018768	0.0018768	0.0018768	0.0018768	0.0018768	0.0018768	0.0018768	0.0018768	0.0018768	0.0018768	0.0018768	0.0018768	0.0018768	0.0018768	0.0018768	0.0018768	0.0018768	0.0018768	0.0018768	0.0018768	0.0018768	0.0018768	0.0018768	0.0018768	0.0018768	0.0018768	0.0018768	0.0018768	0.0018768	0.0018768	0.0018768	0.0018768	0.0018768	0.0018768	0.0018768	0.0018768	0.0018768	0.0018768	0.0018768	0.0018768	0.0018768	0.0018768	0.0018768	0.0018768	0.0018768	0.0018768	0.0018768	0.0018768
CR00238_CC00067_cyto	3.4e-05	3.4e-05	3.4e-05	3.4e-05	3.4e-05	3.4e-05	3.4e-05	3.4e-05	3.605e-05	3.4e-05	3.4e-05	3.4e-05	3.4e-05	3.4e-05	3.4e-05	3.4e-05	3.4e-05	3.4e-05	3.4e-05	3.4e-05	3.4e-05	3.4e-05	3.4e-05	3.4e-05	3.4e-05	3.4e-05	3.4e-05	3.4e-05	3.4e-05	3.4e-05	3.4e-05	3.4e-05	3.4e-05	3.4e-05	3.4e-05	3.4e-05	3.4e-05	3.4e-05	3.4e-05	3.4e-05	3.4e-05	3.4e-05	3.4e-05	3.4e-05	3.4e-05	3.4e-05	3.4e-05	3.4e-05	3.4e-05
CR00594_lyso_CC00091_lysoYmicro	0	-2.438e-05	0	0	0	0	0	0	0	0	0	0	0	0	0	0	0	0	0	0	0	0	0	0	0	0	0	0	0	0	0	0	0	0	0	0	0	0	0	0	0	0	0	0	0	0	0	0	0
CR00807_cyto	0	1.83144	0	0	0	0	0	0	0	0	0	0	0	0	0	0	0	0	0	0	0	0	0	0	0	0	0	0	0	0	0	0	0	0	0	0	0	0	0	0	0	0	0	0	0	0	0	0	0
CR01339_CC00370_cyto	0.001298	0.001298	0.001298	0.001298	0.001298	0.001298	0.001298	0.001298	0.001298	0.001298	0.001298	0.001298	0.001298	0.001298	0.001298	0.001298	0.001298	0.001298	0.001298	0.001298	0.001298	0.001298	0.001298	0.001298	0.001298	0.001298	0.001298	0.001298	0.001298	0.001298	0.001298	0.001298	0.001298	0.001298	0.001298	0.001298	0.001298	0.001298	0.001298	0.001298	0.001298	0.001298	0.001298	0.001298	0.001298	0.001298	0.001298	0.001298	0.001298
CR01442_cyto	0	2.972	2.97204	3.32215	0	0	0	0	0	0	0	0	0	0	0	0	0	0	0	0	0	0	0	0	0	0	0	0	0	0	0	0	0	0	0	0	0	0	0	0	0	0	0	0	0	0	0	0	0
CR00594_cyto_CC00090_cytoYmicro	0	2.9e-07	-2.9e-07	0	0	0	0	0	0	0	0	0	0	0	0	0	0	0	0	0	0	0	0	0	0	0	0	0	0	0	0	0	0	0	0	0	0	0	0	0	0	0	0	0	0	0	0	0	0
CR00027_CC00620_cytoYmito	1.6e-05	1.6e-05	1.6e-05	1.6e-05	1.6e-05	1.6e-05	1.6e-05	1.6e-05	1.6e-05	1.6e-05	1.6e-05	1.6e-05	1.6e-05	1.6e-05	1.6e-05	1.6e-05	1.6e-05	1.6e-05	1.6e-05	1.6e-05	1.6e-05	1.6e-05	1.6e-05	1.6e-05	1.6e-05	1.6e-05	1.6e-05	1.6e-05	1.6e-05	1.6e-05	1.6e-05	1.6e-05	1.6e-05	1.6e-05	1.6e-05	1.6e-05	1.6e-05	1.6e-05	1.6e-05	1.6e-05	1.6e-05	1.6e-05	1.6e-05	1.6e-05	1.6e-05	1.6e-05	1.6e-05	1.6e-05	1.6e-05
CR01027_mito	0	-8.90722e-09	0	0	0	0	0	0	0	0	0	0	0	0	0	0	0	0	0	0	0	0	0	0	0	0	0	0	0	0	0	0	0	0	0	0	0	0	0	0	0	0	0	0	0	0	0	0	0
CR01409_cytoYmito	0	9.95042	1.16888	0.969901	11.0169	9.97301	0	0	0	0	0	0	0	0	0	0	0	0	0	0	0	0	0	0	0	0	0	0	0	0	0	0	0	0	0	0	0	0	0	0	0	0	0	0	0	0	0	0	0
CR01099_cyto	0	11.0135	9.95687	9.98352	7.86817	9.95687	0	0	0	0	0	0	0	0	0	0	0	0	0	0	0	0	0	0	0	0	0	0	0	0	0	0	0	0	0	0	0	0	0	0	0	0	0	0	0	0	0	0	0
CR00957_mito	1.14723	12.1481	12.1481	12.1481	11.0976	11.0976	11.0976	12.1481	12.1481	12.1481	10.0472	2.03234	2.03234	11.0976	11.0976	1.13575	1.1587	12.1481	12.1376	12.1481	1.14712	11.0976	12.1481	12.1481	12.1481	11.0976	11.0976	1.11831	12.1481	1.11832	12.1481	11.0976	11.0976	11.0976	1.14723	1.14723	1.2572	12.1481	12.1481	11.1081	12.1481	12.1481	11.0976	11.0976	12.1481	12.1481	12.1481	12.1481	12.1481
CR01230_mito	0	4.75052e-08	0	0	0	0	0	0	0	0	0	0	0	0	0	0	0	0	0	0	0	0	0	0	0	0	0	0	0	0	0	0	0	0	0	0	0	0	0	0	0	0	0	0	0	0	0	0	0
CR00038_CC00100_cyto	0	1.78e-06	0	0	0	0	0	0	0	0	0	0	0	0	0	0	0	0	0	0	0	0	0	0	0	0	0	0	0	0	0	0	0	0	0	0	0	0	0	0	0	0	0	0	0	0	0	0	0
CR00687_cyto	0.0063194	0.0063194	0.0063194	0.0063266	0.0063266	0.0063194	0.00632674	0.00632646	0.0063194	0.0063194	0.00631673	0.0063194	0.00632674	0.00632646	0.0063194	0.00632674	0.00632646	0.0063194	0.0063194	0.00631926	0.0063194	0.0063194	0.0063194	0.00632674	0.00632646	0.0063194	0.0063194	0.0063194	0.00632674	0.00632646	0.00625621	0.0063194	0.0063194	0.0063194	0.0063194	0.00625621	0.00630659	0.0063194	0.0063194	0.00631933	0.00632674	0.00632646	0.00625621	0.00625621	0.0063194	0.0063194	0.00632674	0.00632646	0.00625621
CR00708_cyto	0	0.0011067	0.1095	0.108397	0.108397	0.109497	0.108397	0.108397	0.108397	0	0	0	0	0	0	0	0	0	0	0	0	0	0	0	0	0	0	0	0	0	0	0	0	0	0	0	0	0	0	0	0	0	0	0	0	0	0	0	0
CR00176_cyto	-1.14723	-12.1481	-12.1481	-12.1481	-11.0976	-11.0976	-11.0976	-12.1481	-12.1481	-12.1481	-10.0472	-2.03234	-2.03234	-11.0976	-11.0976	-1.13575	-1.1587	-12.1481	-12.1376	-12.1481	-1.14712	-11.0976	-12.1481	-12.1481	-12.1481	-11.0976	-11.0976	-1.11831	-12.1481	-1.11832	-12.1481	-11.0976	-11.0976	-11.0976	-1.14723	-1.14723	-1.2572	-12.1481	-12.1481	-11.1081	-12.1481	-12.1481	-11.0976	-11.0976	-12.1481	-12.1481	-12.1481	-12.1481	-12.1481
CR00238_CC00066_cyto	2.9e-05	2.9e-05	2.9e-05	2.9e-05	2.9e-05	2.9e-05	2.9e-05	2.9e-05	2.9e-05	2.9e-05	2.9e-05	2.9e-05	2.9e-05	2.9e-05	2.9e-05	2.9e-05	2.9e-05	2.9e-05	2.9e-05	2.9e-05	2.9e-05	2.9e-05	2.9e-05	2.9e-05	2.9e-05	2.9e-05	2.9e-05	2.9e-05	2.9e-05	2.9e-05	2.9e-05	2.9e-05	2.9e-05	2.9e-05	2.9e-05	2.9e-05	2.9e-05	2.9e-05	2.9e-05	2.9e-05	2.9e-05	2.9e-05	2.9e-05	2.9e-05	2.9e-05	2.9e-05	2.9e-05	2.9e-05	2.9e-05
CR00867_cyto	0.67014	0.670176	0.670176	0.67014	0.663309	0.0150357	0.0150357	0.670176	0.670176	0.67014	0.67014	0.672053	0.672017	0.672017	0.672053	0.672053	0.672017	0.672017	0.672017	0.0131589	0.672053	0.663159	0.670271	0.0131589	0.672017	0.670177	0.670175	0.0131589	0.0131589	0.0131589	0.0131589	0.0131589	0.0131589	0.672017	0.6635	0.0150501	0.663438	0.67014	0.67014	0.0131589	0.663341	0.0150357	0.663309	0.0131589	0.0131589	0.0131589	0.013159	0.0131588	0.672053
CR00558_CC00067_cyto	0.000171	0.000171	0.000171	0.000171	0.000171	0.000171	0.000171	0.000171	0.000171	0.000171	0.000171	0.000171	0.000171	0.000171	0.000171	0.000171	0.000171	0.000171	0.000171	0.000171	0.000171	0.000171	0.000171	0.000171	0.000171	0.000171	0.000171	0.000171	0.000171	0.000171	0.000171	0.000171	0.000171	0.000171	0.000171	0.000171	0.000171	0.000171	0.000171	0.000171	0.000171	0.000171	0.000171	0.000171	0.000171	0.000171	0.000171	0.000171	0.000171
CR00568_mito	0	-3.85979e-08	0	0	0	0	0	0	0	0	0	0	0	0	0	0	0	0	0	0	0	0	0	0	0	0	0	0	0	0	0	0	0	0	0	0	0	0	0	0	0	0	0	0	0	0	0	0	0
CR00147_CC00148_cyto	0	9.71e-06	0	0	0	0	0	0	0	0	0	0	0	0	0	0	0	0	0	0	0	0	0	0	0	0	0	0	0	0	0	0	0	0	0	0	0	0	0	0	0	0	0	0	0	0	0	0	0
CR01109_cyto_CC00103_cytoYmicro	0	1.44e-07	-1.44e-07	1.44e-07	-1.44e-07	1.44e-07	-1.44e-07	-1.498e-05	1.44e-07	-1.44e-07	-1.973e-05	1.44e-07	-1.44e-07	-8.54e-06	1.44e-07	-1.44e-07	1.44e-07	-1.44e-07	0	0	0	0	0	0	0	0	0	0	0	0	0	0	0	0	0	0	0	0	0	0	0	0	0	0	0	0	0	0	0
CR00643_cyto	-0.0107238	-0.0107238	-0.0107238	-0.005474	-0.0107238	-0.0107238	-0.0107238	-0.0107238	-0.0107238	-0.0107238	-0.0107238	-0.0107238	-0.450072	-0.450072	-0.015117	-0.00633	-0.0107238	-0.0107238	-0.0107238	-0.0107238	-0.0107238	-0.0107238	-0.0107238	-0.0107238	-0.0107238	-0.0107238	-0.0107238	-0.0107238	-0.0107238	-0.0107238	-0.0107238	-0.0107238	-0.0107238	-0.0107238	-0.0107238	-0.0107238	-0.0107238	-0.0107238	-0.0107238	-0.0107238	-0.0107238	-0.0107238	-0.0107238	-0.0107238	-0.0107238	-0.0107238	-0.0107238	-0.0107238	-0.0107238
CR00148_CC02420_cyto	0	6.44e-06	0	0	0	0	0	0	0	0	0	0	0	0	0	0	0	0	0	0	0	0	0	0	0	0	0	0	0	0	0	0	0	0	0	0	0	0	0	0	0	0	0	0	0	0	0	0	0
CR00646_cyto	0.0018768	0.0018768	0.0018768	0.0018768	0.0018768	0.0018768	0.0018768	0.0018768	0.0018768	0.0018768	0.0018768	0.0018768	0.0018768	0.0018768	0.0018768	0.0018768	0.0018768	0.0018768	0.0018768	0.0018768	0.0018768	0.0018768	0.0018768	0.0018768	0.0018768	0.0018768	0.0018768	0.0018768	0.0018768	0.0018768	0.0018768	0.0018768	0.0018768	0.0018768	0.0018768	0.0018768	0.0018768	0.0018768	0.0018768	0.0018768	0.0018768	0.0018768	0.0018768	0.0018768	0.0018768	0.0018768	0.0018768	0.0018768	0.0018768
CR00153_CC00148_cyto	0.000555	0.000555	0.000555	0.000555	0.000555	0.000555	0.000555	0.000555	0.000555	0.000555	0.000555	0.000555	0.000555	0.000555	0.000555	0.000555	0.000555	0.000555	0.000555	0.000555	0.000555	0.000555	0.000555	0.000555	0.000555	0.000555	0.000555	0.000555	0.000555	0.000555	0.000555	0.000555	0.000555	0.000555	0.000555	0.000555	0.000555	0.000555	0.000555	0.000555	0.000555	0.000555	0.000555	0.000555	0.000555	0.000555	0.000555	0.000555	0.000555
CR00881_cyto	0.0063194	0.0063194	0.0063194	-4.98966	-4.98966	0.0063194	0.0063194	0.0063194	0.0063194	0.0063266	0.0063266	0.0063194	0.0063194	0.0063194	-0.0063194	0.00632674	0.00632646	-5.51488	-5.51805	0.0063194	0.0063194	0.0063194	0.0063194	0.0063194	0.00631673	0.0063194	0.00631947	0.00631933	0.0063266	0.0063266	-5.51803	-5.51805	0.00632674	0.00632646	0.0063194	0.00632674	0.00632646	-5.50987	-5.51306	0.0063194	0.0063194	0.0063194	0.00631926	-5.51805	7.039e-05	0.0063194	-5.50224	-5.51306	-0.00629026
CR00696_CC00101_cyto	0	4.16e-06	1.75e-06	0	0	0	0	0	0	0	0	0	0	0	0	0	0	0	0	0	0	0	0	0	0	0	0	0	0	0	0	0	0	0	0	0	0	0	0	0	0	0	0	0	0	0	0	0	0
CR00477_cyto	0.01	0.01	0.01	0.01	0.00989651	4.57439e-05	4.57439e-05	0.01	0.01	0.01	0.01	0.01	0.01	0.01	0.01	0.01	0.01	0.01	0.01	4.57439e-05	0.01	0.00989424	0.01	4.57439e-05	0.01	0.01	0.01	4.57439e-05	4.57439e-05	4.57439e-05	4.57439e-05	4.57439e-05	4.57439e-05	0.01	0.01	0.01	0.00987002	0.01	0.01	4.57439e-05	0.00989698	4.57439e-05	0.00989651	4.59462e-05	4.57439e-05	4.57439e-05	4.57407e-05	4.57483e-05	0.01
CR00342_mito	0.611102	0.611102	0.611102	0.605852	0.611102	0.611102	0.611102	0.611102	0.611102	0.611102	0.611102	0.611102	1.05045	1.05045	0.615495	0.606708	0.611102	0.611102	0.611102	0.610878	0.611102	9.51118	0.611102	0.611102	0.611102	0.611102	0.611102	0.611102	0.611102	0.611102	0.611102	0.611102	0.611102	0.611102	0.611102	0.611102	0.611102	0.611102	0.611102	0.611102	0.611102	0.611102	0.611102	0.611102	0.611102	0.611102	0.611102	0.611102	0.611102
CR00630_CC00209_cyto	0	5e-08	0	0	0	0	0	0	0	0	0	0	0	0	0	0	0	0	0	0	0	0	0	0	0	0	0	0	0	0	0	0	0	0	0	0	0	0	0	0	0	0	0	0	0	0	0	0	0
CR00386_cyto	0	0.00012638	-1.07629e-07	0.0126388	0	0	0	0	0	0	0	0	0	0	0	0	0	0	0	0	0	0	0	0	0	0	0	0	0	0	0	0	0	0	0	0	0	0	0	0	0	0	0	0	0	0	0	0	0
CR00488_cyto	1.44e-05	1.44e-05	1.44e-05	1.44e-05	1.44e-05	1.44e-05	1.44e-05	1.44e-05	1.44e-05	1.44e-05	1.44e-05	1.44e-05	1.44e-05	1.44e-05	1.44e-05	1.44e-05	1.44e-05	1.44e-05	1.44e-05	1.44e-05	1.44e-05	1.44e-05	1.44e-05	1.44e-05	1.44e-05	1.4256e-05	1.4544e-05	1.44e-05	1.44e-05	1.44e-05	1.44e-05	1.44e-05	1.44e-05	1.44e-05	1.44e-05	1.44e-05	1.44e-05	1.44e-05	1.44e-05	1.44e-05	1.44e-05	1.44e-05	1.44e-05	1.618e-05	1.44e-05	1.44e-05	1.44e-05	1.44e-05	1.44e-05
CR00363_cyto	0	9.64948e-09	0	0	0	0	0	0	0	0	0	0	0	0	0	0	0	0	0	0	0	0	0	0	0	0	0	0	0	0	0	0	0	0	0	0	0	0	0	0	0	0	0	0	0	0	0	0	0
CR01169_cyto_cytoYmito	0	-0.0063194	-0.0063194	-0.0063194	-0.0063194	-0.0063194	-0.0063194	-0.0063194	-0.0063194	-6.319e-05	-8.90722e-09	-0.00625621	-0.0063194	-0.0063194	-6.319e-05	-0.0063194	-0.00631933	-0.00631947	0	0	0	0	0	0	0	0	0	0	0	0	0	0	0	0	0	0	0	0	0	0	0	0	0	0	0	0	0	0	0
CR00355_cyto	0.0018768	0.0018768	0.0018768	0.0018768	0.0018768	0.0018768	0.0018768	0.0018768	0.0018768	0.0018768	0.0018768	0.0018768	0.0018768	0.0018768	0.0018768	0.0018768	0.0018768	0.0018768	0.0018768	0.0018768	0.0018768	0.0018768	0.0018768	0.0018768	0.0018768	0.0018768	0.0018768	0.0018768	0.0018768	0.0018768	0.0018768	0.0018768	0.0018768	0.0018768	0.0018768	0.0018768	0.0018768	0.0018768	0.0018768	0.0018768	0.0018768	0.0018768	0.0018768	0.0018768	0.0018768	0.0018768	0.0018768	0.0018768	0.0018768
CR00508_mito	0	5.05788	5.05788	5.51475	5.49924	5.49918	5.5086	0.0002144	0	0	0	0	0	0	0	0	0	0	0	0	0	0	0	0	0	0	0	0	0	0	0	0	0	0	0	0	0	0	0	0	0	0	0	0	0	0	0	0	0
CR01339_CC02420_cyto	0.000416	0.000416	0.000416	0.000416	0.000416	0.000416	0.000416	0.000416	0.000416	0.000416	0.000416	0.000416	0.000416	0.000416	0.000416	0.000416	0.000416	0.000416	0.000416	0.000416	0.000416	0.000416	0.000416	0.000416	0.000416	0.000416	0.000416	0.000416	0.000416	0.000416	0.000416	0.000416	0.000416	0.000416	0.000416	0.000416	0.000416	0.000416	0.000416	0.000416	0.000416	0.000416	0.000416	0.000416	0.000416	0.000416	0.000416	0.000416	0.000416
CR00531_mito	-1.05045	-1.05045	-1.05045	-1.06095	-1.05045	-1.05045	-1.05045	-1.05045	-1.05045	-1.05045	-1.05045	-1.05045	-1.05045	-1.05045	-1.05045	-1.05924	-1.05045	-1.05045	-1.05045	-6.57082	-1.05045	-1.05045	-1.05045	-1.05045	-1.05045	-1.05045	-1.05045	-1.05045	-1.05045	-1.05045	-1.05045	-1.05045	-1.05045	-1.05045	-1.05045	-1.05045	-1.05045	-1.05045	-1.05045	-1.05045	-1.05045	-1.05045	-1.05045	-1.05045	-1.05045	-1.05045	-1.05045	-1.05045	-1.05045
CR01109_cyto_CC00107_cytoYmicro	0	-2.438e-05	0	0	0	0	0	0	0	0	0	0	0	0	0	0	0	0	0	0	0	0	0	0	0	0	0	0	0	0	0	0	0	0	0	0	0	0	0	0	0	0	0	0	0	0	0	0	0
CR00177_cytoYmito	1.14723	12.1481	12.1481	12.1481	11.0976	11.0976	11.0976	12.1481	12.1481	12.1481	10.0472	2.03234	2.03234	11.0976	11.0976	1.13575	1.1587	12.1481	12.1376	12.1481	1.14712	11.0976	12.1481	12.1481	12.1481	11.0976	11.0976	1.11831	12.1481	1.11832	12.1481	11.0976	11.0976	11.0976	1.14723	1.14723	1.2572	12.1481	12.1481	11.1081	12.1481	12.1481	11.0976	11.0976	12.1481	12.1481	12.1481	12.1481	12.1481
CR01210_cyto	0	-4.37938e-08	0	0	0	0	0	0	0	0	0	0	0	0	0	0	0	0	0	0	0	0	0	0	0	0	0	0	0	0	0	0	0	0	0	0	0	0	0	0	0	0	0	0	0	0	0	0	0
CR00558_CC00069_cyto	0.000175	0.000175	0.000175	0.000175	0.000175	0.000175	0.000175	0.000175	0.000175	0.000175	0.00017916	0.000175	0.000175	0.000175	0.000175	0.000175	0.000175	0.000175	0.00017675	0.000175	0.000175	0.000175	0.000175	0.000175	0.000175	0.000175	0.000175	0.000175	0.000175	0.000175	0.000175	0.000175	0.000175	0.000175	0.000175	0.000175	0.000175	0.000175	0.000175	0.000175	0.000175	0.000175	0.000175	0.000175	0.000175	0.000175	0.000175	0.000175	0.000175
CR00480_CC00198_cyto	9e-06	9e-06	9e-06	9e-06	9e-06	9e-06	9e-06	9e-06	9e-06	9e-06	9e-06	9e-06	9e-06	9e-06	9e-06	9e-06	9e-06	9e-06	9e-06	9e-06	9e-06	9e-06	9e-06	9e-06	9e-06	9e-06	9e-06	9e-06	9e-06	9e-06	9e-06	9e-06	9e-06	9e-06	9e-06	9e-06	9e-06	9e-06	9e-06	9e-06	9e-06	9e-06	9e-06	9e-06	9e-06	9e-06	9e-06	9e-06	9e-06
CR01271_cyto	0.0131376	0.0131376	0.0131376	0.0131376	0.0131376	0.0150144	0.0150144	0.0131376	0.0131376	0.0131376	0.0131376	0.0150144	0.0150144	0.0150144	0.0150144	0.0150144	0.0150144	0.0150144	0.0150144	0.0131376	0.0150144	0.0131376	0.013269	0.0131376	0.0150144	0.0131376	0.0131376	0.0131376	0.0131376	0.0131376	0.0131376	0.0131376	0.0131376	0.0150144	0.0131376	0.0150144	0.0150144	0.0131376	0.0131376	0.0131376	0.0131376	0.0150144	0.0131376	0.0131376	0.0131376	0.0131376	0.0131376	0.0131376	0.0150144
CR00964_mito	0	5.05788	5.05788	5.51475	5.49924	5.49918	5.5086	0.0002144	0	0	0	0	0	0	0	0	0	0	0	0	0	0	0	0	0	0	0	0	0	0	0	0	0	0	0	0	0	0	0	0	0	0	0	0	0	0	0	0	0
CR01312_CC00107_cyto	0	2.05e-06	-3.4e-07	3.4e-07	0	0	0	0	0	0	0	0	0	0	0	0	0	0	0	0	0	0	0	0	0	0	0	0	0	0	0	0	0	0	0	0	0	0	0	0	0	0	0	0	0	0	0	0	0
CR00166_cytoYmito	1.44e-05	1.44e-05	1.44e-05	1.44e-05	1.44e-05	1.44e-05	1.44e-05	1.44e-05	1.44e-05	1.44e-05	1.44e-05	1.44e-05	1.44e-05	1.44e-05	1.44e-05	1.44e-05	1.44e-05	1.44e-05	1.44e-05	1.44e-05	1.44e-05	1.44e-05	1.44e-05	1.44e-05	1.44e-05	1.4256e-05	1.4544e-05	1.44e-05	1.44e-05	1.44e-05	1.44e-05	1.44e-05	1.44e-05	1.44e-05	1.44e-05	1.44e-05	1.44e-05	1.44e-05	1.44e-05	1.44e-05	1.44e-05	1.44e-05	1.44e-05	1.618e-05	1.44e-05	1.44e-05	1.44e-05	1.44e-05	1.44e-05
CR01317_CC00091_lyso	0	2.438e-05	0	0	0	0	0	0	0	0	0	0	0	0	0	0	0	0	0	0	0	0	0	0	0	0	0	0	0	0	0	0	0	0	0	0	0	0	0	0	0	0	0	0	0	0	0	0	0
CR00038_CC00095_cyto	0	-1.44e-07	1.44e-07	-1.44e-07	1.44e-07	-1.44e-07	1.44e-07	1.498e-05	-1.44e-07	1.44e-07	1.973e-05	-1.44e-07	1.44e-07	8.54e-06	-1.44e-07	1.44e-07	-1.44e-07	1.44e-07	0	0	0	0	0	0	0	0	0	0	0	0	0	0	0	0	0	0	0	0	0	0	0	0	0	0	0	0	0	0	0
CR00774_cyto	-0.221311	-0.221319	-0.221319	-0.221311	-0.219035	-0.00231777	-0.00231777	-0.221319	-0.221319	-0.221311	-0.221311	-0.221319	-0.221311	-0.221311	-0.221319	-0.221319	-0.221311	-0.221311	-0.221311	-0.00231777	-0.221319	-0.218985	-0.221311	-0.00231777	-0.221311	-0.221319	-0.221318	-0.00231777	-0.00231777	-0.00231777	-0.00231777	-0.00231777	-0.00231777	-0.221311	-0.219098	-0.00231777	-0.218452	-0.221311	-0.221311	-0.00231777	-0.219045	-0.00231777	-0.219035	-0.00231955	-0.00231777	-0.00231777	-0.00231777	-0.00231779	-0.221319
CR01144_mito	0	-8.90722e-09	0	0	0	0	0	0	0	0	0	0	0	0	0	0	0	0	0	0	0	0	0	0	0	0	0	0	0	0	0	0	0	0	0	0	0	0	0	0	0	0	0	0	0	0	0	0	0
CR00272_cyto	-0.566573	-0.566609	-0.566609	-0.566573	-0.560881	-0.0190889	-0.0190889	-0.566609	-0.566609	-0.566573	-0.566573	-0.566609	-0.566573	-0.566573	-0.566609	-0.566609	-0.566573	-0.566573	-0.566573	-0.0190889	-0.566609	-0.560756	-0.566573	-0.0190889	-0.566573	-0.56661	-0.566608	-0.0190889	-0.0190889	-0.0190889	-0.0190889	-0.0190889	-0.0190889	-0.566573	-0.56104	-0.0191069	-0.559424	-0.566573	-0.566573	-0.0190889	-0.560907	-0.0190889	-0.560881	-0.0190867	-0.0190889	-0.0190889	-0.0190891	-0.0190888	-0.566609
CR00192_mito	0.031228	0.031228	0.031228	0.031228	0.031228	0.031228	0.031228	0.031228	0.031228	0.031228	0.031228	0.031228	0.031228	0.031228	0.031228	0.031228	0.031228	0.031228	0.031228	0.031228	0.031228	0.031228	0.031228	0.031228	0.031228	0.031228	0.031228	0.031228	0.031228	0.031228	0.031228	0.031228	0.031228	0.031228	0.031228	0.031228	0.031228	0.031228	0.031228	0.031228	0.031228	0.031228	0.031228	0.031228	0.031228	0.031228	0.031228	0.031228	0.031228
CR01113_cyto	0.227631	0.227645	0.227645	0.227631	0.225354	0.00863717	0.00863717	0.227645	0.227645	0.227631	0.227631	0.227645	0.227631	0.227631	0.227645	0.227645	0.227631	0.227631	0.227631	0.00863717	0.227645	0.225304	0.227631	0.00863717	0.227631	0.227645	0.227645	0.00863717	0.00863717	0.00863717	0.00863717	0.00863717	0.00863717	0.227631	0.225417	0.00864437	0.224771	0.227631	0.227631	0.00863717	0.225364	0.00863717	0.225354	0.00863628	0.00863717	0.00863717	0.00863724	0.00863712	0.227645
CR01348_CC00094_cyto	9e-06	9e-06	9e-06	9e-06	9e-06	9e-06	9e-06	9e-06	9e-06	9e-06	9e-06	9e-06	9e-06	9e-06	9e-06	9e-06	9e-06	9e-06	9e-06	9e-06	9e-06	9e-06	9e-06	9e-06	2.069e-05	9e-06	9e-06	9e-06	9e-06	9e-06	9e-06	9e-06	9e-06	9e-06	9e-06	9e-06	9e-06	9e-06	9e-06	9e-06	9e-06	9e-06	9e-06	9e-06	9e-06	9e-06	9e-06	9e-06	9e-06
CR01109_lyso_CC00109_lysoYmicro	0	3.6345e-05	2.41e-06	-1.44e-07	1.44e-07	0	0	0	0	0	0	0	0	0	0	0	0	0	0	0	0	0	0	0	0	0	0	0	0	0	0	0	0	0	0	0	0	0	0	0	0	0	0	0	0	0	0	0	0
CR00395_cyto	0	0.00019392	0.000178	2.20024	0.000178	5.55e-06	2.05e-06	4.16e-06	4.881e-05	0.000406	1.298e-05	1.78e-06	0.000406	0.000178	0.002304	0.00230578	0.000217	2.17e-06	0.002414	0.000406	0.000555	4.06e-06	1.9734	1.9734	0.000217	0.000217	1.9734	0.000178	0.000178	0.000961	0.001592	0.001592	0.000406	1.9734	0.003569	1.9734	0.001592	0	0	0	0	0	0	0	0	0	0	0	0
CR00189_mito	0.015614	0.015614	0.015614	0.015614	0.015614	0.015614	0.015614	0.015614	0.015614	0.015614	0.015614	0.0154579	0.0154579	0.015614	0.015614	0.015614	0.015614	0.015614	0.015614	0.015614	0.015614	0.015614	0.015614	0.015614	0.015614	0.015614	0.015614	0.0154579	0.015614	0.015614	0.015614	0.015614	0.015614	0.015614	0.015614	0.015614	0.015614	0.015614	0.015614	0.015614	0.015614	0.015614	0.015614	0.015614	0.015614	0.015614	0.015614	0.015614	0.015614
CR00806_cyto	0	4.98966	4.98966	5.50359	5.50359	4.97396	4.97396	0.0037409	0.0063194	5.5099	4.98649	4.98649	5.51488	5.51173	0.0063266	5.51489	5.50311	5.5031	5.51172	5.51173	6.319e-05	6.319e-05	5.50987	0.0037409	0.0063194	5.50673	0.0063194	5.51173	5.49596	5.50675	5.50849	5.51173	6.319e-05	5.51173	6.319e-05	5.51489	5.50991	5.51489	5.50991	5.51489	5.51484	4.97521	5.51489	5.51489	5.50674	5.51173	5.51173	5.51173	5.51489
CR00145_CC00146_cyto	0	5.50357	5.50357	5.50357	5.50357	5.50357	5.50357	5.50357	5.50357	5.50357	5.50357	5.50357	5.50357	5.50357	5.50357	2.05e-06	0	0	0	0	0	0	0	0	0	0	0	0	0	0	0	0	0	0	0	0	0	0	0	0	0	0	0	0	0	0	0	0	0
CR01402_cyto	-0.0063194	-0.0063266	-0.0063266	-0.0063194	-0.0063194	-5.5099	-0.0063194	-0.0063194	-0.0063194	-5.50864	-5.50942	-5.50942	-0.0063194	-0.00631947	-0.00631933	-0.00625621	-0.00638259	-0.00625621	-0.00638259	-0.0063194	-0.0063194	-0.0063194	-0.0063194	-0.0063194	-0.0063194	-0.00625621	-0.00638259	-5.50991	-0.0063194	-0.0063194	-5.50991	-5.51484	-4.98153	-0.00631947	-5.50674	-5.50991	-4.45311	-5.50663	-4.983	-5.51489	-5.51489	0	0	0	0	0	0	0	0
CR01323_mito	0	1.05045	1.05045	1.05045	1.05045	1.05045	1.05045	1.05045	1.05045	1.05045	1.05045	1.05045	1.05045	1.05045	1.05045	1.05045	1.05045	1.05045	1.05045	1.05045	1.05045	1.05045	1.05045	1.05045	1.05045	1.05045	1.05045	1.05045	1.05045	1.05045	1.05045	1.05045	1.05045	1.05045	1.05045	1.05045	0.0105004	1.05045	1.05045	1.05045	1.05045	1.05045	1.05045	1.05045	1.05045	1.05045	1.05045	1.05045	1.05045
CR00626_cyto	0.0018768	0.0018768	0.0018768	0.0018768	0.0018768	0.0018768	0.0018768	0.0018768	0.0018768	0.0018768	0.0018768	0.0018768	0.0018768	0.0018768	0.0018768	0.0018768	0.0018768	0.0018768	0.0018768	0.0018768	0.0018768	0.0018768	0.0018768	0.0018768	0.0018768	0.0018768	0.0018768	0.0018768	0.0018768	0.0018768	0.0018768	0.0018768	0.0018768	0.0018768	0.0018768	0.0018768	0.0018768	0.0018768	0.0018768	0.0018768	0.0018768	0.0018768	0.0018768	0.0018768	0.0018768	0.0018768	0.0018768	0.0018768	0.0018768
CR00937_cyto	0	4.881e-05	2.96961	5.50357	5.44883	0	0	0	0	0	0	0	0	0	0	0	0	0	0	0	0	0	0	0	0	0	0	0	0	0	0	0	0	0	0	0	0	0	0	0	0	0	0	0	0	0	0	0	0
CR00231_CC02180_mito	1.2e-05	1.2e-05	1.2e-05	1.2e-05	1.2e-05	1.2e-05	1.2e-05	1.2e-05	1.2e-05	1.2e-05	1.2e-05	1.2e-05	1.2e-05	1.2e-05	1.2e-05	1.2e-05	1.2e-05	1.2e-05	1.2e-05	1.2e-05	1.2e-05	1.2e-05	1.2e-05	1.2e-05	1.2e-05	1.2e-05	1.2e-05	1.2e-05	1.2e-05	1.2e-05	1.2e-05	1.2e-05	1.2e-05	1.2e-05	1.2e-05	1.2e-05	1.2e-05	1.2e-05	1.2e-05	1.2e-05	1.2e-05	1.2e-05	1.2e-05	1.2e-05	1.2e-05	1.2e-05	1.2e-05	1.2e-05	1.2e-05
CR01109_cyto_CC00108_cytoYmicro	0	-1.78e-06	0	0	0	0	0	0	0	0	0	0	0	0	0	0	0	0	0	0	0	0	0	0	0	0	0	0	0	0	0	0	0	0	0	0	0	0	0	0	0	0	0	0	0	0	0	0	0
CR01332_cyto	1.44e-05	1.44e-05	1.44e-05	1.44e-05	1.44e-05	1.44e-05	1.44e-05	1.44e-05	1.44e-05	1.44e-05	1.44e-05	1.44e-05	1.44e-05	1.44e-05	1.44e-05	1.44e-05	1.44e-05	1.44e-05	1.44e-05	1.44e-05	1.44e-05	1.44e-05	1.44e-05	1.44e-05	1.44e-05	1.44e-05	1.44e-05	1.44e-05	1.44e-05	1.44e-05	1.44e-05	1.44e-05	1.44e-05	1.44e-05	1.44e-05	1.44e-05	1.44e-05	1.44e-05	1.44e-05	1.44e-05	1.44e-05	1.44e-05	1.44e-05	1.44e-05	1.44e-05	1.44e-05	1.44e-05	1.44e-05	1.44e-05
CR00594_lyso_CC00092_lysoYmicro	0	-1.78e-06	0	0	0	0	0	0	0	0	0	0	0	0	0	0	0	0	0	0	0	0	0	0	0	0	0	0	0	0	0	0	0	0	0	0	0	0	0	0	0	0	0	0	0	0	0	0	0
CR00926_cyto	1.44e-05	1.44e-05	1.44e-05	1.44e-05	1.44e-05	1.44e-05	1.44e-05	1.44e-05	1.44e-05	1.44e-05	1.44e-05	1.44e-05	1.44e-05	1.44e-05	1.44e-05	1.44e-05	1.44e-05	1.44e-05	1.44e-05	1.44e-05	1.44e-05	1.44e-05	1.44e-05	1.44e-05	1.44e-05	1.44e-05	1.44e-05	1.44e-05	1.44e-05	1.44e-05	1.44e-05	1.44e-05	1.44e-05	1.44e-05	1.44e-05	1.44e-05	1.44e-05	1.44e-05	1.44e-05	1.44e-05	1.44e-05	1.44e-05	1.44e-05	1.44e-05	1.44e-05	1.44e-05	1.44e-05	1.44e-05	1.44e-05
CR00594_lyso_CC00088_lysoYmicro	0	-2.7995e-05	-2.49e-06	0	0	0	0	0	0	0	0	0	0	0	0	0	0	0	0	0	0	0	0	0	0	0	0	0	0	0	0	0	0	0	0	0	0	0	0	0	0	0	0	0	0	0	0	0	0
CR00027_CC02180_cytoYmito	0.000149	0.000149	0.000149	0.000149	0.000149	0.000149	0.000149	0.000149	0.000149	0.000149	0.000149	0.000149	0.000149	0.000149	0.000149	0.000149	0.000149	0.000149	0.000149	0.000149	0.000149	0.000149	0.000149	0.000149	0.000149	0.000149	0.000149	0.000149	0.000149	0.000149	0.000149	0.000149	0.000149	0.000149	0.000149	0.000149	0.000149	0.000149	0.000149	0.000149	0.000149	0.000149	0.000149	0.000149	0.000149	0.000149	0.000149	0.000149	0.000149
CR00287_CC00114_mito	1.2e-05	1.2e-05	1.2e-05	1.2e-05	1.2e-05	1.2e-05	1.2e-05	1.2e-05	1.2e-05	1.2e-05	1.2e-05	1.2e-05	1.2e-05	1.2e-05	1.2e-05	1.2e-05	1.2e-05	1.2e-05	1.2e-05	1.2e-05	1.2e-05	1.2e-05	1.2e-05	1.2e-05	1.2e-05	1.2e-05	1.2e-05	1.2e-05	1.2e-05	1.2e-05	1.2e-05	1.2e-05	1.2e-05	1.2e-05	1.2e-05	1.2e-05	1.2e-05	1.2e-05	1.2e-05	1.2e-05	1.2e-05	1.2e-05	1.2e-05	1.2e-05	1.2e-05	1.2e-05	1.2e-05	1.2e-05	1.2e-05
CR01212_cyto	0	0.0087876	5.52037	5.51121	0.0214476	0.0002144	0.0002144	0	0	0	0	0	0	0	0	0	0	0	0	0	0	0	0	0	0	0	0	0	0	0	0	0	0	0	0	0	0	0	0	0	0	0	0	0	0	0	0	0	0
CR01090_cyto	0.0018768	0.0018768	0.0018768	0.0018768	0.0018768	0.0018768	0.0018768	0.0018768	0.0018768	0.0018768	0.0018768	0.0018768	0.0018768	0.0018768	0.0018768	0.0018768	0.0018768	0.0018768	0.0018768	0.0018768	0.0018768	0.0018768	0.0018768	0.0018768	0.0018768	0.0018768	0.0018768	0.0018768	0.0018768	0.0018768	0.0018768	0.0018768	0.0018768	0.0018768	0.0018768	0.0018768	0.0018768	0.0018768	0.0018768	0.0018768	0.0018768	0.0018768	0.0018768	0.0018768	0.0018768	0.0018768	0.0018768	0.0018768	0.0018768
CR00743_cyto	0	0.0063266	0.0063266	0.0063194	0.0063194	0.0063194	0.0063194	0.0063194	0.0063194	0.0063266	0.0063266	0.0063266	0.0063194	0.0063194	0.0063194	0.0063194	0.0063266	0.0063194	0.0063194	0.00632674	0.00632646	0.0063194	0.0063194	0.0063194	0.0063194	0.0063194	0.0063266	0.0063194	0.0063194	0.0063194	0.0063194	0.0063194	0.0063266	0.0063266	0.00632674	0.00632646	0.0063194	6.319e-05	6.319e-05	0.00632674	0.00632646	0.0063266	0.0063194	0.0063194	0.0063194	0.0063194	0.0063194	7.039e-05	0.0063194
CR00038_CC00097_cyto	0	2.5e-06	0	0	0	0	0	0	0	0	0	0	0	0	0	0	0	0	0	0	0	0	0	0	0	0	0	0	0	0	0	0	0	0	0	0	0	0	0	0	0	0	0	0	0	0	0	0	0
CR01186_cyto	0.0018768	0.0018768	0.0018768	0.0018768	0.0018768	0.0018768	0.0018768	0.0018768	0.0018768	0.0018768	0.0018768	0.0018768	0.0018768	0.0018768	0.0018768	0.0018768	0.0018768	0.0018768	0.0018768	0.0018768	0.0018768	0.0018768	0.0018768	0.0018768	0.0018768	0.0018768	0.0018768	0.0018768	0.0018768	0.0018768	0.0018768	0.0018768	0.0018768	0.0018768	0.0018768	0.0018768	0.0018768	0.0018768	0.0018768	0.0018768	0.0018768	0.0018768	0.0018768	0.0018768	0.0018768	0.0018768	0.0018768	0.0018768	0.0018768
CR01441_cyto	0.0063194	0.0063266	0.0063266	0.0063194	0.0063194	5.5099	0.0063194	0.0063194	0.0063194	5.50864	5.50942	5.50942	0.0063194	0.00631947	0.00631933	0.00625621	0.00638259	0.00625621	0.00638259	0.0063194	0.0063194	0.0063194	0.0063194	0.0063194	0.0063194	0.00625621	0.00638259	5.50991	0.0063194	0.0063194	5.50991	5.51484	4.98153	0.00631947	5.50674	5.50991	4.45311	5.50663	4.983	5.51489	5.51489	0	0	0	0	0	0	0	0
CR01191_mito	0	8.90722e-09	0	0	0	0	0	0	0	0	0	0	0	0	0	0	0	0	0	0	0	0	0	0	0	0	0	0	0	0	0	0	0	0	0	0	0	0	0	0	0	0	0	0	0	0	0	0	0
CR01045_cytoYmito	0	1.1134e-08	0	0	0	0	0	0	0	0	0	0	0	0	0	0	0	0	0	0	0	0	0	0	0	0	0	0	0	0	0	0	0	0	0	0	0	0	0	0	0	0	0	0	0	0	0	0	0
CR00988_CC00081_cyto	0	5.55e-06	0.000555	0.000555	0.000555	0	0	0	0	0	0	0	0	0	0	0	0	0	0	0	0	0	0	0	0	0	0	0	0	0	0	0	0	0	0	0	0	0	0	0	0	0	0	0	0	0	0	0	0
CR00988_CC00084_cyto	0	0.000178	0.000178	0.000178	1.78e-06	0.000178	0.000178	0.00017978	1.9716	1.9716	1.9716	0.000178	0.000178	1.9716	0.000178	1.9716	0	0	0	0	0	0	0	0	0	0	0	0	0	0	0	0	0	0	0	0	0	0	0	0	0	0	0	0	0	0	0	0	0
CR01312_CC00105_cyto	0	5.55e-06	2.5e-06	0	0	0	0	0	0	0	0	0	0	0	0	0	0	0	0	0	0	0	0	0	0	0	0	0	0	0	0	0	0	0	0	0	0	0	0	0	0	0	0	0	0	0	0	0	0
CR01312_CC00109_cyto	0	2.41e-06	0	0	0	0	0	0	0	0	0	0	0	0	0	0	0	0	0	0	0	0	0	0	0	0	0	0	0	0	0	0	0	0	0	0	0	0	0	0	0	0	0	0	0	0	0	0	0
CR00793_CC00558_cyto	5.2e-06	5.2e-06	5.2e-06	5.2e-06	5.2e-06	5.2e-06	5.2e-06	5.2e-06	5.2e-06	5.2e-06	5.2e-06	5.2e-06	5.2e-06	5.2e-06	5.2e-06	5.2e-06	5.2e-06	5.2e-06	5.2e-06	5.2e-06	5.2e-06	5.2e-06	5.2e-06	5.2e-06	5.2e-06	5.2e-06	5.2e-06	5.2e-06	5.2e-06	5.2e-06	5.2e-06	5.2e-06	5.2e-06	5.2e-06	5.2e-06	5.2e-06	5.2e-06	5.2e-06	5.2e-06	5.2e-06	5.2e-06	5.2e-06	5.2e-06	5.2e-06	5.2e-06	5.2e-06	5.2e-06	5.2e-06	5.2e-06
CR00019_CC00072_cyto	0	0.000406	0.000406	0.000406	0.000406	0.000406	0.000406	4.06e-06	0.000406	0.000406	0.000406	0	0	0	0	0	0	0	0	0	0	0	0	0	0	0	0	0	0	0	0	0	0	0	0	0	0	0	0	0	0	0	0	0	0	0	0	0	0
CR00415_cyto	0	-6.68041e-09	0	0	0	0	0	0	0	0	0	0	0	0	0	0	0	0	0	0	0	0	0	0	0	0	0	0	0	0	0	0	0	0	0	0	0	0	0	0	0	0	0	0	0	0	0	0	0
CR01312_CC00102_cyto	0	2.19874	1.973e-05	1.38e-06	0	0	0	0	0	0	0	0	0	0	0	0	0	0	0	0	0	0	0	0	0	0	0	0	0	0	0	0	0	0	0	0	0	0	0	0	0	0	0	0	0	0	0	0	0
CR01339_CC02183_cyto	0.000406	0.000406	0.000406	0.000406	0.000406	0.000406	0.000406	0.000406	0.000406	0.000406	0.000406	0.000406	0.000406	0.000406	0.000406	0.000406	0.000406	0.000406	0.000406	0.000406	0.000406	0.000406	0.000406	0.000406	0.000406	0.000406	0.000406	0.000406	0.000406	0.000406	0.000406	0.000406	0.000406	0.000406	0.000406	0.000406	0.000406	0.000406	0.000406	0.000406	0.000406	0.000406	0.000406	0.000406	0.000406	0.000406	0.000406	0.000406	0.000406
CR00731_cytoYmito	0.000141	0.000141	0.000141	0.000141	0.000141	0.000141	0.000141	0.000141	0.000141	0.000141	0.000141	0.000141	0.000141	0.000141	0.000141	0.000141	0.000141	0.000141	0.000141	0.000141	0.000141	0.000141	0.000141	0.000141	0.000141	0.000141	0.000141	0.000141	0.000141	0.000141	0.000141	0.000141	0.000141	0.000141	0.000141	0.000141	0.000141	0.000141	0.000141	0.000141	0.000141	0.000141	0.000141	0.000141	0.000141	0.000141	0.000141	0.000141	0.000141
CR00696_CC00097_cyto	0	3.05e-06	0	0	0	0	0	0	0	0	0	0	0	0	0	0	0	0	0	0	0	0	0	0	0	0	0	0	0	0	0	0	0	0	0	0	0	0	0	0	0	0	0	0	0	0	0	0	0
CR00862_cyto	-0.0063194	4.98966	4.98966	-0.0063194	-0.0063194	-0.0063266	-0.0063266	-0.0063194	0.0063194	-0.00632674	-0.00632646	5.51488	5.51805	-0.0063194	-0.0063194	-0.00631673	-0.0063194	5.51803	5.51805	-0.00632674	-0.00632646	-0.0063194	-0.00632674	-0.00632646	5.50987	5.51306	-0.0063194	-0.0063194	-0.00631926	5.51805	0.00625621	-0.0063194	5.50224	5.51306	0.00629026	0.0063122	-0.0063194	-0.0063194	-0.00632674	-0.00632646	0.0063194	0.0063194	-0.0063194	-0.0063194	-0.0063194	5.51805	-0.00632674	-0.00632646	-0.00625621
CR00252_cyto	0	7.71959e-08	0	0	0	0	0	0	0	0	0	0	0	0	0	0	0	0	0	0	0	0	0	0	0	0	0	0	0	0	0	0	0	0	0	0	0	0	0	0	0	0	0	0	0	0	0	0	0
CR00019_CC02459_mito	1.2e-05	1.2e-05	1.2e-05	1.2e-05	1.2e-05	1.2e-05	1.2e-05	1.2e-05	1.2e-05	1.2e-05	1.2e-05	1.2e-05	1.2e-05	1.2e-05	1.2e-05	1.2e-05	1.2e-05	1.2e-05	1.2e-05	1.2e-05	1.2e-05	1.2e-05	1.2e-05	1.2e-05	1.2e-05	1.2e-05	1.2e-05	1.2e-05	1.2e-05	1.2e-05	1.2e-05	1.2e-05	1.2e-05	1.2e-05	1.2e-05	1.2e-05	1.2e-05	1.2e-05	1.2e-05	1.2e-05	1.2e-05	1.2e-05	1.2e-05	1.2e-05	1.2e-05	1.2e-05	1.2e-05	1.2e-05	1.2e-05
CR00502_mito	1.05045	1.05045	1.05045	1.05045	1.05045	1.05045	1.05045	1.05045	1.05045	1.05045	1.05045	1.05045	1.05045	1.05045	1.05045	1.05045	1.05045	1.05045	1.05045	1.05045	1.05045	1.05045	1.05045	1.05045	1.05045	1.05045	1.05045	1.05045	1.05045	1.05045	1.05045	1.05045	1.05045	1.05045	1.05045	1.05045	1.05045	1.05045	1.05045	1.05045	1.05045	1.05045	1.05045	1.05045	1.05045	1.05045	1.05045	1.05045	1.05045
CR00787_cyto	0	2.37526e-08	0	0	0	0	0	0	0	0	0	0	0	0	0	0	0	0	0	0	0	0	0	0	0	0	0	0	0	0	0	0	0	0	0	0	0	0	0	0	0	0	0	0	0	0	0	0	0
CR00125_mito	0	1.1134e-08	0	0	0	0	0	0	0	0	0	0	0	0	0	0	0	0	0	0	0	0	0	0	0	0	0	0	0	0	0	0	0	0	0	0	0	0	0	0	0	0	0	0	0	0	0	0	0
CR01091_cyto	0	0.000100609	0.00995458	0.00985426	0.00985426	0.00995426	0.00985426	0.00985426	0.00985426	0	0	0	0	0	0	0	0	0	0	0	0	0	0	0	0	0	0	0	0	0	0	0	0	0	0	0	0	0	0	0	0	0	0	0	0	0	0	0	0
CR00287_CC00110_mito	1.6e-05	1.6e-05	1.6e-05	1.6e-05	1.6e-05	1.6e-05	1.6e-05	1.6e-05	1.6e-05	1.6e-05	1.6e-05	1.6e-05	1.6e-05	1.6e-05	1.6e-05	1.6e-05	1.6e-05	1.6e-05	1.6e-05	1.6e-05	1.6e-05	1.6e-05	1.6e-05	1.6e-05	1.6e-05	1.6e-05	1.6e-05	1.6e-05	1.6e-05	1.6e-05	1.6e-05	1.6e-05	1.6e-05	1.6e-05	1.6e-05	1.6e-05	1.6e-05	1.6e-05	1.6e-05	1.6e-05	1.6e-05	1.6e-05	1.6e-05	1.6e-05	1.6e-05	1.6e-05	1.6e-05	1.6e-05	1.6e-05
CR01109_cyto_CC00109_cytoYmicro	0	-3.6345e-05	-2.41e-06	1.44e-07	-1.44e-07	0	0	0	0	0	0	0	0	0	0	0	0	0	0	0	0	0	0	0	0	0	0	0	0	0	0	0	0	0	0	0	0	0	0	0	0	0	0	0	0	0	0	0	0
CR00123_cyto	0	5.50347	4.98414	5.50347	5.51173	5.51173	5.51173	5.51173	5.51489	5.50347	5.51173	5.51173	5.50347	4.881e-05	3.67658	5.51173	5.51173	5.50505	5.50878	5.50552	0	0	0	0	0	0	0	0	0	0	0	0	0	0	0	0	0	0	0	0	0	0	0	0	0	0	0	0	0
CR00144_CC00145_cyto	0	0.0001579	0	0	0	0	0	0	0	0	0	0	0	0	0	0	0	0	0	0	0	0	0	0	0	0	0	0	0	0	0	0	0	0	0	0	0	0	0	0	0	0	0	0	0	0	0	0	0
CR00487_cyto	0	0.878696	0.878696	4.97835	4.97835	0.0002144	0	0	0	0	0	0	0	0	0	0	0	0	0	0	0	0	0	0	0	0	0	0	0	0	0	0	0	0	0	0	0	0	0	0	0	0	0	0	0	0	0	0	0
CR01310_cyto	0	0.0018768	0.0018768	0.0018768	0.0018768	0.0018768	0.0018768	0.0018768	0.0018768	0.0018768	0.0018768	0.0018768	0.0001314	0.0018768	0.0018768	0.0018768	0.0018768	0.0018768	0.0018768	0.0018768	6.433e-05	0.0018768	0.0018768	0.0018768	0.0018768	0.0018768	0.0018768	6.433e-05	0.0018768	0.0018768	0.0018768	0.0018768	0.0018768	1.877e-05	6.433e-05	6.433e-05	0.0018768	6.433e-05	0.0018768	0.0018768	6.433e-05	0.0018768	0.0018768	0.0018768	0.0018768	0.0018768	0.0018768	0.0018768	0.0018768
CR00653_CC00071_cyto	0.001592	0.00157608	0.00160792	0.001592	0.001592	0.001592	0.001592	0.001592	0.001592	0.001592	0.001592	0.001592	0.001592	0.00154319	0.001592	0.001592	0.001592	0.001592	0.001592	0.001592	0.001592	0.001592	0.001592	0.001592	0.001592	0.001592	0.001592	0.001592	0.001592	0.001592	0.001592	0.001592	0.001592	0.001592	0.001592	0.001592	0.001592	0.001592	0.001592	0.001592	0.001592	0.001592	0.001592	0.001592	0.001592	0.001592	0.001592	0.001592	0.001592
CR00752_cyto	0.0018768	0.0018768	0.0018768	0.0018768	0.0018768	0.0018768	0.0018768	0.0018768	0.0018768	0.0018768	0.0018768	0.0017454	0.0018768	0.0018768	0.0018768	0.0018768	0.0018768	0.0018768	0.0018768	0.0018768	0.0018768	0.0018768	0.0018768	0.0018768	0.0018768	0.0018768	0.0018768	0.0018768	0.0018768	0.0018768	0.0018768	0.0018768	0.0018768	0.00181247	0.0018768	0.0018768	0.0018768	0.0018768	0.0018768	0.0018768	0.0018768	0.0018768	0.0018768	0.0018768	0.0018768	0.0018768	0.0018768	0.0018768	0.0018768
CR00834_cyto	0	0.00012638	0.0126388	0	0	0	0	0	0	0	0	0	0	0	0	0	0	0	0	0	0	0	0	0	0	0	0	0	0	0	0	0	0	0	0	0	0	0	0	0	0	0	0	0	0	0	0	0	0
CR01564_CC00148_cyto	0.000416	0.000416	0.000416	0.000416	0.000416	0.000416	0.000416	0.000416	0.000416	0.000416	0.000416	0.000416	0.000416	0.000416	0.000416	0.000416	0.000416	0.000416	0.000416	0.000416	0.000416	0.000416	0.000416	0.000416	0.000416	0.000416	0.000416	0.000416	0.000416	0.000416	0.000416	0.000416	0.000416	0.000416	0.000416	0.000416	0.000416	0.000416	0.000416	0.000416	0.000416	0.000416	0.000416	0.000416	0.000416	0.000416	0.000416	0.000416	0.000416
CR00220_CC02180_mito	5.5e-05	5.5e-05	5.5e-05	5.5e-05	5.5e-05	5.5e-05	5.5e-05	5.5e-05	5.5e-05	5.5e-05	5.5e-05	5.5e-05	5.5e-05	5.5e-05	5.5e-05	5.5e-05	5.5e-05	5.5e-05	5.5e-05	5.5e-05	5.5e-05	5.5e-05	5.5e-05	5.5e-05	5.5e-05	5.5e-05	5.5e-05	5.5e-05	5.5e-05	5.5e-05	5.5e-05	5.5e-05	5.5e-05	5.5e-05	5.5e-05	5.5e-05	5.5e-05	5.5e-05	5.5e-05	5.5e-05	5.5e-05	5.5e-05	5.5e-05	5.5e-05	5.5e-05	5.5e-05	5.5e-05	5.5e-05	5.5e-05
CR00735_cyto	0	0.0018768	0.0018768	0.0018768	0.0018768	0.0018768	0.0018768	0.0018768	0.0018768	0.0018768	0.0018768	0.0018768	0.0001314	0.0018768	0.0018768	0.0018768	0.0018768	0.0018768	0.0018768	0.0018768	6.433e-05	0.0018768	0.0018768	0.0018768	0.0018768	0.0018768	0.0018768	6.433e-05	0.0018768	0.0018768	0.0018768	0.0018768	0.0018768	1.877e-05	6.433e-05	6.433e-05	0.0018768	6.433e-05	0.0018768	0.0018768	6.433e-05	0.0018768	0.0018768	0.0018768	0.0018768	0.0018768	0.0018768	0.0018768	0.0018768
CR00338_cyto	0	5.50347	4.98414	5.50347	5.51173	5.51173	5.51173	5.51173	5.51489	5.50347	5.51173	5.51173	5.50347	4.881e-05	3.67658	5.51173	5.51173	5.50505	5.50878	5.50552	0	0	0	0	0	0	0	0	0	0	0	0	0	0	0	0	0	0	0	0	0	0	0	0	0	0	0	0	0
CR00126_cyto	0.000178	0.000178	0.000178	0.000178	0.000178	0.000178	0.000178	0.000178	0.000178	0.000178	0.000178	0.00017978	0.000178	0.000178	0.000178	0.000178	0.000178	0.000178	0.000178	0.000178	0.000178	0.000178	0.000178	0.000178	0.000178	0.000178	0.000178	0.000178	0.000178	0.000178	0.000178	0.000178	0.000178	0.000178	0.000178	5.44896	0.000178	0.000178	0.000178	0.000178	0.000178	0.000178	0.000178	0.000178	0.000178	0.000178	0.000178	0.000178	0.000178
CR00139_cyto	0.001298	0.001298	0.001298	0.001298	0.001298	0.001298	0.001298	0.001298	0.001298	0.001298	0.001298	0.001298	0.001298	0.001298	0.001298	0.001298	0.001298	0.001298	0.001298	0.001298	0.001298	0.001298	0.001298	0.001298	0.001298	0.001298	0.001298	0.001298	0.001298	0.001298	0.001298	0.001298	0.001298	0.001298	0.001298	0.001298	0.001298	0.001298	0.001298	0.001298	0.001298	0.001298	0.001298	0.001298	0.001298	0.001298	0.001298	0.001298	0.001298
CR00242_cyto	0	6.68041e-09	0	0	0	0	0	0	0	0	0	0	0	0	0	0	0	0	0	0	0	0	0	0	0	0	0	0	0	0	0	0	0	0	0	0	0	0	0	0	0	0	0	0	0	0	0	0	0
CR00610_cyto	0.116319	0.116327	0.116327	0.116319	0.115181	0.00682258	0.00682258	0.116327	0.116327	0.116319	0.116319	0.116327	0.116319	0.116319	0.116327	0.116327	0.116319	0.116319	0.116319	0.00682258	0.116327	0.115156	0.116319	0.00682258	0.116319	0.116327	0.116326	0.00682258	0.00682258	0.00682258	0.00682258	0.00682258	0.00682258	0.116319	0.115213	0.00682618	0.11489	0.116319	0.116319	0.00682258	0.115186	0.00682258	0.115181	0.00682214	0.00682258	0.00682258	0.00682262	0.00682256	0.116327
CR00063_cyto	0.000971	0.000971	0.000971	0.000971	0.000971	0.000971	0.000971	0.000971	0.000971	0.000971	0.000971	0.000971	0.000971	0.000971	0.000971	0.000971	0.000971	0.000971	0.000971	0.000971	0.000971	0.000971	0.000971	0.000971	0.000971	0.000971	0.000971	0.000971	0.000971	0.000971	0.00098071	0.000971	0.000971	0.000971	0.000971	0.000971	0.000971	0.000971	0.000971	0.000971	0.000971	0.000971	0.000971	0.000971	0.000971	0.000971	0.000971	0.000971	0.000971
CR00553_CC00394_mito	0	2.07835e-08	0	0	0	0	0	0	0	0	0	0	0	0	0	0	0	0	0	0	0	0	0	0	0	0	0	0	0	0	0	0	0	0	0	0	0	0	0	0	0	0	0	0	0	0	0	0	0
CR00341_cytoYmito	0	-0.0104996	0.878696	0.878696	-0.0087876	-5.52037	-5.51121	-0.0214476	-0.0214476	-5.52552	-5.52051	-0.0214476	-0.0122224	-5.5105	-5.51929	-0.0214476	-0.0214476	-0.0214476	-0.0214476	-0.0002144	-0.0002144	0.0002144	-0.0122224	0	0	0	0	0	0	0	0	0	0	0	0	0	0	0	0	0	0	0	0	0	0	0	0	0	0
CR00145_CC00147_cyto	0	1.78e-06	0	0	0	0	0	0	0	0	0	0	0	0	0	0	0	0	0	0	0	0	0	0	0	0	0	0	0	0	0	0	0	0	0	0	0	0	0	0	0	0	0	0	0	0	0	0	0
CR00846_cyto	0.0063194	0.0063266	0.0063266	0.0063194	0.0063194	0.0063194	0.0063194	0.0063194	0.0063194	0.0063194	0.0063194	0.0063194	0.00631673	0.0063194	0.0063194	0.00631947	0.00631933	0.0063122	0.0063194	0.00631954	0.00631926	0.00625621	0.0063194	0.00625621	0.0063194	0.0063266	0.0063194	0.0063194	0.00631926	0.0063194	0.00625621	0.00628224	0.0063194	0.00629026	0.0063122	0.0063194	0.0063194	0.0063194	0.0063194	0.0063194	0.0063194	0.0063194	0.00631954	0.00631926	0.0063194	0.00625621	0.0063194	0.0063194	0.0063194
CR01273_CC02465_mito	1.2e-05	1.2e-05	1.2e-05	1.2e-05	1.2e-05	1.2e-05	1.2e-05	1.2e-05	1.2e-05	1.2e-05	1.2e-05	1.2e-05	1.2e-05	1.2e-05	1.2e-05	1.2e-05	1.2e-05	1.2e-05	1.2e-05	1.2e-05	1.2e-05	1.2e-05	1.2e-05	1.2e-05	1.2e-05	1.2e-05	1.2e-05	1.2e-05	1.2e-05	1.2e-05	1.2e-05	1.2e-05	1.2e-05	1.2e-05	1.2e-05	1.2e-05	1.2e-05	1.2e-05	1.2e-05	1.2e-05	1.2e-05	1.2e-05	1.2e-05	1.2e-05	1.2e-05	1.2e-05	1.2e-05	1.2e-05	1.2e-05
CR00748_cyto	4.8e-06	9.6e-06	9.6e-06	4.8e-06	4.8e-06	4.8e-06	4.8e-06	9.6e-06	9.6e-06	4.8e-06	4.8e-06	9.6e-06	4.8e-06	4.8e-06	9.6e-06	9.6e-06	4.8e-06	4.8e-06	4.8e-06	4.8e-06	9.6e-06	4.8e-06	4.8e-06	4.8e-06	4.8e-06	9.504e-06	9.696e-06	4.8e-06	4.8e-06	4.8e-06	4.8e-06	4.8e-06	4.8e-06	4.8e-06	4.8e-06	9.6e-06	4.8e-06	4.8e-06	4.8e-06	4.8e-06	4.8e-06	4.8e-06	4.8e-06	5.39333e-06	4.8e-06	4.8e-06	4.848e-06	4.752e-06	9.6e-06
CR01348_CC00095_cyto	5e-06	5e-06	5e-06	5e-06	5e-06	5e-06	5e-06	5e-06	5e-06	5e-06	5e-06	5e-06	5e-06	5e-06	5e-06	5e-06	5e-06	5e-06	5e-06	5e-06	5e-06	5e-06	5e-06	5e-06	5e-06	5e-06	5e-06	5e-06	5e-06	5e-06	5e-06	5e-06	5e-06	5e-06	5e-06	5e-06	5e-06	5e-06	5e-06	5e-06	5e-06	5e-06	5e-06	5e-06	5e-06	5e-06	5e-06	5e-06	5e-06
CR00019_CC00070_cyto	0	2.20004	1.298e-05	0.001298	0.001298	0	0	0	0	0	0	0	0	0	0	0	0	0	0	0	0	0	0	0	0	0	0	0	0	0	0	0	0	0	0	0	0	0	0	0	0	0	0	0	0	0	0	0	0
CR00988_CC00080_cyto	0	0.000406	0.000406	0.000406	0.000406	0.000406	0.000406	4.06e-06	0.000406	0.000406	0.000406	0	0	0	0	0	0	0	0	0	0	0	0	0	0	0	0	0	0	0	0	0	0	0	0	0	0	0	0	0	0	0	0	0	0	0	0	0	0
CR00696_CC00098_cyto	0	3.32223	1.88e-06	3.32312	3.32312	0	0	0	0	0	0	0	0	0	0	0	0	0	0	0	0	0	0	0	0	0	0	0	0	0	0	0	0	0	0	0	0	0	0	0	0	0	0	0	0	0	0	0	0
CR01317_CC00092_lyso	0	1.78e-06	0	0	0	0	0	0	0	0	0	0	0	0	0	0	0	0	0	0	0	0	0	0	0	0	0	0	0	0	0	0	0	0	0	0	0	0	0	0	0	0	0	0	0	0	0	0	0
CR01255_cyto	0	1.83144	11.0135	9.95687	9.98352	7.86817	7.71959e-08	9.95687	0	0	0	0	0	0	0	0	0	0	0	0	0	0	0	0	0	0	0	0	0	0	0	0	0	0	0	0	0	0	0	0	0	0	0	0	0	0	0	0	0
CR00153_CC00146_cyto	0.000205	0.000205	0.000205	0.000205	0.000205	0.000205	0.000205	0.000205	0.000205	0.000205	0.000205	0.000205	0.000205	0.000205	0.000205	0.000205	0.000205	0.000205	0.000205	0.000205	0.000205	0.000205	0.000205	0.000205	0.000205	0.000205	0.000205	0.000205	0.000205	0.000205	0.000205	0.000205	0.000205	0.000205	0.000205	0.000205	0.000205	0.000205	0.000205	0.000205	0.000205	0.000205	0.000205	0.000205	0.000205	0.000205	0.000205	0.000205	0.000205
CR00679_cyto	1.44e-05	1.31403	1.31403	1.44e-05	1.44e-05	1.44e-05	1.44e-05	2.88e-05	2.88e-05	1.44e-05	1.44e-05	1.31403	1.44e-05	1.44e-05	2.88e-05	2.88e-05	1.44e-05	1.44e-05	1.44e-05	1.44e-05	2.88e-05	1.44e-05	1.44e-05	1.44e-05	1.44e-05	2.8512e-05	2.9088e-05	1.44e-05	1.44e-05	1.44e-05	1.44e-05	1.44e-05	1.44e-05	1.44e-05	1.44e-05	2.88e-05	1.44e-05	1.44e-05	1.44e-05	1.44e-05	1.44e-05	1.44e-05	1.44e-05	1.618e-05	1.44e-05	1.44e-05	1.4544e-05	1.44e-05	2.88e-05
CR01215_cyto	0	11.0135	11.0072	11.0072	0	0	0	0	0	0	0	0	0	0	0	0	0	0	0	0	0	0	0	0	0	0	0	0	0	0	0	0	0	0	0	0	0	0	0	0	0	0	0	0	0	0	0	0	0
CR00915_cyto	1.44e-05	1.44e-05	1.44e-05	1.44e-05	1.44e-05	1.44e-05	1.44e-05	1.44e-05	1.44e-05	1.44e-05	1.44e-05	1.44e-05	1.44e-05	1.44e-05	1.44e-05	1.44e-05	1.44e-05	1.44e-05	1.44e-05	1.44e-05	1.44e-05	1.44e-05	1.44e-05	1.44e-05	1.44e-05	1.4256e-05	1.4544e-05	1.44e-05	1.44e-05	1.44e-05	1.44e-05	1.44e-05	1.44e-05	1.44e-05	1.44e-05	1.44e-05	1.44e-05	1.44e-05	1.44e-05	1.44e-05	1.44e-05	1.44e-05	1.44e-05	1.618e-05	1.44e-05	1.44e-05	1.44e-05	1.44e-05	1.44e-05
CR01249_cytoYmicro	0.0032052	0.0032052	0.0032052	0.0032052	0.0032052	0.0013284	0.0013284	0.0032052	0.0032052	0.0032052	0.0032052	0.0013284	0.0013284	0.0013284	0.0013284	0.0013284	0.0013284	0.0013284	0.0013284	0.0032052	0.0013284	0.0032052	0.0030738	0.0032052	0.0013284	0.0032052	0.0032052	0.0032052	0.0032052	0.0032052	0.0032052	0.0032052	0.0032052	0.0013284	0.0032052	0.0013284	0.0013284	0.0032052	0.0032052	0.0032052	0.0032052	0.0013284	0.0032052	0.0032052	0.0032052	0.0032052	0.0032052	0.0032052	0.0013284
CR00038_CC00096_cyto	0	2.7995e-05	2.49e-06	0	0	0	0	0	0	0	0	0	0	0	0	0	0	0	0	0	0	0	0	0	0	0	0	0	0	0	0	0	0	0	0	0	0	0	0	0	0	0	0	0	0	0	0	0	0
CR00244_CC02423_cytoYmicro	0.001149	0.001149	0.001149	0.001149	0.001149	0.001149	0.001149	0.001149	0.001149	0.001149	0.001149	0.001149	0.001149	0.001149	0.001149	0.001149	0.001149	0.001149	0.001149	0.001149	0.001149	0.001149	0.001149	0.001149	0.001149	0.001149	0.001149	0.001149	0.001149	0.001149	0.001149	0.001149	0.001149	0.001149	0.001149	0.001149	0.001149	0.001149	0.001149	0.001149	0.001149	0.001149	0.001149	0.001149	0.001149	0.001149	0.001149	0.001149	0.001149
CR00504_cyto	0	0.00012638	0.0126388	0	0	0	0	0	0	0	0	0	0	0	0	0	0	0	0	0	0	0	0	0	0	0	0	0	0	0	0	0	0	0	0	0	0	0	0	0	0	0	0	0	0	0	0	0	0
CR00964_cyto	0.036481	1.34417	1.34417	0.0417308	0.036481	5.01982	5.01982	0.0301688	0.0301688	5.54007	5.54007	1.34418	0.475829	0.475829	5.01484	5.01484	0.0339025	0.036481	0.036481	5.5398	5.54007	0.036481	0.0301616	0.036481	0.0301616	5.54007	5.54007	5.01666	5.01665	0.0301616	5.54505	0.0301616	5.54189	0.036481	0.0301616	5.48528	0.036481	0.036481	0.036481	0.0301616	0.0301616	5.54505	0.036481	5.53959	5.53959	0.0301616	0.0364811	0.036481	5.01484
CR00127_cyto	0.000406	0.000406	0.000406	0.000406	0.000406	0.000406	0.000406	0.000406	0.000406	0.000406	0.000406	0.000406	0.000406	0.000406	0.000406	0.000406	0.000406	0.000406	0.000406	0.000406	0.000406	0.000406	0.000406	0.000406	0.000406	0.000406	0.000406	0.000406	0.000406	0.000406	0.000406	0.000406	0.000406	0.000406	0.000406	0.000406	0.000406	0.000406	0.000406	0.000406	0.000406	0.000406	0.000406	0.000406	0.000406	0.000406	0.000406	0.000406	0.000406
CR00594_cyto_CC00086_cytoYmicro	0	1.498e-05	1.38e-06	0	0	0	0	0	0	0	0	0	0	0	0	0	0	0	0	0	0	0	0	0	0	0	0	0	0	0	0	0	0	0	0	0	0	0	0	0	0	0	0	0	0	0	0	0	0
CR00853_cyto	0	0.000100609	0.00995458	0.00985426	0.00985426	0.00995426	0.00985426	0.00985426	0.00985426	0	0	0	0	0	0	0	0	0	0	0	0	0	0	0	0	0	0	0	0	0	0	0	0	0	0	0	0	0	0	0	0	0	0	0	0	0	0	0	0
CR01419_cyto	0	9.64948e-09	0	0	0	0	0	0	0	0	0	0	0	0	0	0	0	0	0	0	0	0	0	0	0	0	0	0	0	0	0	0	0	0	0	0	0	0	0	0	0	0	0	0	0	0	0	0	0
CR00340_cyto_cytoYmito	0	-0.0063194	-0.0063194	-0.0063194	-0.0063194	-0.0063194	-0.0063194	-0.0063194	-0.0063194	-6.319e-05	-0.00625621	-0.0063194	-0.0063194	-6.319e-05	-0.0063194	-0.00631933	-0.00631947	0	0	0	0	0	0	0	0	0	0	0	0	0	0	0	0	0	0	0	0	0	0	0	0	0	0	0	0	0	0	0	0
CR00019_CC00077_cyto	0	4.16e-06	0.000416	0.000416	0	0	0	0	0	0	0	0	0	0	0	0	0	0	0	0	0	0	0	0	0	0	0	0	0	0	0	0	0	0	0	0	0	0	0	0	0	0	0	0	0	0	0	0	0
CR00454_cyto	0.0107238	0.0107238	0.0107238	0.005474	0.0107238	0.0107238	0.0107238	0.0107238	0.0107238	0.0107238	0.0107238	0.0107238	0.450072	0.450072	0.015117	0.00633	0.0107238	0.0107238	0.0107238	0.0107238	0.0107238	0.0107238	0.0107238	0.0107238	0.0107238	0.0107238	0.0107238	0.0107238	0.0107238	0.0107238	0.0107238	0.0107238	0.0107238	0.0107238	0.0107238	0.0107238	0.0107238	0.0107238	0.0107238	0.0107238	0.0107238	0.0107238	0.0107238	0.0107238	0.0107238	0.0107238	0.0107238	0.0107238	0.0107238
CR00287_CC00115_mito	1.1e-05	1.1e-05	1.1e-05	1.1e-05	1.1e-05	1.1e-05	1.1e-05	1.1e-05	1.1e-05	1.1e-05	1.1e-05	1.1e-05	1.1e-05	1.1e-05	1.1e-05	1.1e-05	1.1e-05	1.1e-05	1.1e-05	1.1e-05	1.1e-05	1.1e-05	1.1e-05	1.1e-05	1.1e-05	1.1e-05	1.1e-05	1.1e-05	1.1e-05	1.1e-05	1.1e-05	1.1e-05	1.1e-05	1.1e-05	1.1e-05	1.1e-05	1.1e-05	1.1e-05	1.1e-05	1.1e-05	1.1e-05	1.1e-05	1.1e-05	1.1e-05	1.1e-05	1.1e-05	1.1e-05	1.1e-05	1.1e-05
CR00245_cyto	0	1.33608e-08	9.97931	9.97933	0	0	0	0	0	0	0	0	0	0	0	0	0	0	0	0	0	0	0	0	0	0	0	0	0	0	0	0	0	0	0	0	0	0	0	0	0	0	0	0	0	0	0	0	0
CR00764_cyto	0	1.83144	0	0	0	0	0	0	0	0	0	0	0	0	0	0	0	0	0	0	0	0	0	0	0	0	0	0	0	0	0	0	0	0	0	0	0	0	0	0	0	0	0	0	0	0	0	0	0
CR00795_cyto	0	1.126e-05	0	0	0	0	0	0	0	0	0	0	0	0	0	0	0	0	0	0	0	0	0	0	0	0	0	0	0	0	0	0	0	0	0	0	0	0	0	0	0	0	0	0	0	0	0	0	0
CR01121_CC00167_cyto	0	1.78e-06	0	0	0	0	0	0	0	0	0	0	0	0	0	0	0	0	0	0	0	0	0	0	0	0	0	0	0	0	0	0	0	0	0	0	0	0	0	0	0	0	0	0	0	0	0	0	0
CR01147_cyto	0	5.19588e-09	0	0	0	0	0	0	0	0	0	0	0	0	0	0	0	0	0	0	0	0	0	0	0	0	0	0	0	0	0	0	0	0	0	0	0	0	0	0	0	0	0	0	0	0	0	0	0
CR00999_cytoYmito	0	8.90722e-09	0	0	0	0	0	0	0	0	0	0	0	0	0	0	0	0	0	0	0	0	0	0	0	0	0	0	0	0	0	0	0	0	0	0	0	0	0	0	0	0	0	0	0	0	0	0	0
CR01431_cyto	1.44e-05	1.31403	1.31403	1.44e-05	1.44e-05	1.44e-05	1.44e-05	2.88e-05	2.88e-05	1.44e-05	1.44e-05	1.31403	1.44e-05	1.44e-05	2.88e-05	2.88e-05	1.44e-05	1.44e-05	1.44e-05	1.44e-05	2.88e-05	1.44e-05	1.44e-05	1.44e-05	1.44e-05	2.8512e-05	2.9088e-05	1.44e-05	1.44e-05	1.44e-05	1.44e-05	1.44e-05	1.44e-05	1.44e-05	1.44e-05	2.88e-05	1.44e-05	1.44e-05	1.44e-05	1.44e-05	1.44e-05	1.44e-05	1.44e-05	1.618e-05	1.44e-05	1.44e-05	1.4544e-05	1.44e-05	2.88e-05
CR00033_cyto	0.000824	0.000824	0.000824	0.000824	0.000824	0.000824	0.000824	0.000824	0.000824	0.000824	0.000824	0.000824	0.000824	0.000824	0.000824	0.000824	0.000824	0.000824	0.000824	0.000824	0.000824	0.000824	0.000824	0.000824	0.000824	0.000824	0.000824	0.000824	0.000824	0.000824	0.000824	0.000824	0.000824	0.000824	0.000824	0.000824	0.000824	0.000824	0.000824	0.000824	0.000824	0.000824	0.000824	0.000824	0.000824	0.000824	0.000824	0.000824	0.000824
CR00128_cyto	0.000205	0.000205	0.000205	0.000205	0.000205	0.000205	0.000205	0.000205	0.000205	0.000205	0.000205	0.000205	0.000205	0.000205	0.000205	0.000205	0.000205	0.000205	0.000205	0.000205	0.000205	0.000205	0.000205	0.000205	0.000205	5.50378	5.50378	0.000205	0.000205	0.000205	0.000205	0.000205	0.000205	0.000205	0.000205	0.000205	0.000205	0.000205	0.000205	0.000205	0.000205	0.000205	0.000205	0.000205	0.000205	0.000205	0.000205	0.000205	0.000205
CR00145_CC00620_cyto	0	4.98467	0	0	0	0	0	0	0	0	0	0	0	0	0	0	0	0	0	0	0	0	0	0	0	0	0	0	0	0	0	0	0	0	0	0	0	0	0	0	0	0	0	0	0	0	0	0	0
CR00165_cytoYmito	0	4.75052e-08	0	0	0	0	0	0	0	0	0	0	0	0	0	0	0	0	0	0	0	0	0	0	0	0	0	0	0	0	0	0	0	0	0	0	0	0	0	0	0	0	0	0	0	0	0	0	0
CR00405_mito	-1.05045	-1.05045	-1.05045	-1.05045	-1.05045	-1.05045	-1.05045	-1.05045	-1.05045	-1.05045	-1.05045	-1.05045	-1.05045	-1.05045	-1.05045	-1.05045	-1.05045	-1.05045	-1.05045	-1.05045	-1.05045	-1.05045	-1.05045	-1.05045	-1.05045	-1.05045	-1.05045	-1.05045	-1.05045	-1.05045	-1.05045	-1.05045	-1.05045	-1.05045	-1.05045	-1.05045	-1.05045	-1.05045	-1.05045	-1.05045	-1.05045	-1.05045	-1.05045	-1.05045	-1.05045	-1.05045	-1.05045	-1.05045	-1.05045
CR00317_cyto	0	0.0011064	0	0	0	0	0	0	0	0	0	0	0	0	0	0	0	0	0	0	0	0	0	0	0	0	0	0	0	0	0	0	0	0	0	0	0	0	0	0	0	0	0	0	0	0	0	0	0
CR00653_CC00075_cyto	0.000205	0.000205	0.000205	0.000205	0.000205	0.000205	0.00020295	0.00020705	0.000205	0.000205	0.000205	0.000205	0.000205	0.000205	0.000205	0.000205	0.000205	0.000205	0.000205	0.000205	0.000205	0.000205	0.000205	0.000205	0.000205	0.000205	0.000205	0.000205	0.000205	0.000205	0.000205	0.000205	0.000205	0.000205	0.000205	0.000205	0.000205	0.000205	0.000205	0.000205	0.000205	0.000205	0.000205	0.000205	0.000205	0.000205	0.000205	0.000205	0.000205
CR01109_lyso_CC00105_lysoYmicro	0	2.5e-06	0	0	0	0	0	0	0	0	0	0	0	0	0	0	0	0	0	0	0	0	0	0	0	0	0	0	0	0	0	0	0	0	0	0	0	0	0	0	0	0	0	0	0	0	0	0	0
CR00674_cyto	0.0018768	0.0018768	0.0018768	0.0018768	0.0018768	0.0018768	0.0018768	0.0018768	0.0018768	0.0018768	0.0018768	0.0018768	0.0018768	0.0018768	0.0018768	0.0018768	0.0018768	0.0018768	0.0018768	0.0018768	0.0018768	0.0018768	0.0018768	0.0018768	0.0018768	0.0018768	0.0018768	0.0018768	0.0018768	0.0018768	0.0018768	0.0018768	0.0018768	0.0018768	0.0018768	0.0018768	0.0018768	0.0018768	0.0018768	0.0018768	0.0018768	0.0018768	0.0018768	0.0018768	0.0018768	0.0018768	0.0018768	0.0018768	0.0018768
CR00944_cyto	0	5.19588e-09	0	0	0	0	0	0	0	0	0	0	0	0	0	0	0	0	0	0	0	0	0	0	0	0	0	0	0	0	0	0	0	0	0	0	0	0	0	0	0	0	0	0	0	0	0	0	0
CR00148_CC00143_cyto	0	4.06e-06	0	0	0	0	0	0	0	0	0	0	0	0	0	0	0	0	0	0	0	0	0	0	0	0	0	0	0	0	0	0	0	0	0	0	0	0	0	0	0	0	0	0	0	0	0	0	0
CR00179_mito	1.65375	1.65375	1.65375	1.65375	1.65375	1.65375	1.65375	1.65375	1.65375	1.65375	1.65375	1.65375	1.65375	1.65375	1.65375	1.65375	1.65375	1.65375	1.65375	1.65375	1.65375	1.65375	1.65375	1.65375	1.65375	1.65375	1.65375	1.65375	1.65375	1.65375	1.65375	1.65375	1.65375	1.65375	1.65375	1.65375	1.65375	1.65375	1.65375	1.65375	1.65375	1.65375	1.65375	1.65375	1.65375	1.65375	1.65375	1.65375	1.65375
CR01121_CC00161_cyto	0	4.98467	0	0	0	0	0	0	0	0	0	0	0	0	0	0	0	0	0	0	0	0	0	0	0	0	0	0	0	0	0	0	0	0	0	0	0	0	0	0	0	0	0	0	0	0	0	0	0
CR00594_lyso_CC00093_lysoYmicro	0	-3.6345e-05	-2.41e-06	1.44e-07	-1.44e-07	0	0	0	0	0	0	0	0	0	0	0	0	0	0	0	0	0	0	0	0	0	0	0	0	0	0	0	0	0	0	0	0	0	0	0	0	0	0	0	0	0	0	0	0
CR00955_mito	0	8.90722e-09	0	0	0	0	0	0	0	0	0	0	0	0	0	0	0	0	0	0	0	0	0	0	0	0	0	0	0	0	0	0	0	0	0	0	0	0	0	0	0	0	0	0	0	0	0	0	0
CR00244_CC01976_cytoYmicro	0	0.001468	0.001468	0.001468	0.001468	0.001468	0.001468	0.001468	0.001468	0.001468	0.001468	0.001468	0.001468	0.001468	0.001468	0.001468	0.001468	0.001468	0.001468	0.001468	0.001468	0.001468	0.001468	0.001468	0.001468	0.001468	0.001468	0.001468	0.001468	0.001468	0.001468	0.001468	0.001468	0.001468	0.001468	0.001468	0.001468	1.673e-05	0.001468	0.001468	0.001468	0.001468	0.001468	0.001468	0.001468	0.001468	0.001468	0.001468	0.001468
CR00891_cyto	0	11.0235	11.0233	11.0235	11.0233	11.0197	11.0198	11.0198	11.0235	11.0233	11.0295	0	0	0	0	0	0	0	0	0	0	0	0	0	0	0	0	0	0	0	0	0	0	0	0	0	0	0	0	0	0	0	0	0	0	0	0	0	0
CR00208_mito	0.015614	0.015614	0.015614	0.015614	0.015614	0.015614	0.015614	0.015614	0.015614	0.015614	0.015614	0.0154579	0.0154579	0.015614	0.015614	0.015614	0.015614	0.015614	0.015614	0.015614	0.015614	0.015614	0.015614	0.015614	0.015614	0.015614	0.015614	0.0154579	0.015614	0.015614	0.015614	0.015614	0.015614	0.015614	0.015614	0.015614	0.015614	0.015614	0.015614	0.015614	0.015614	0.015614	0.015614	0.015614	0.015614	0.015614	0.015614	0.015614	0.015614
CR00583_cyto	0	0.0001957	0	0	0	0	0	0	0	0	0	0	0	0	0	0	0	0	0	0	0	0	0	0	0	0	0	0	0	0	0	0	0	0	0	0	0	0	0	0	0	0	0	0	0	0	0	0	0
CR00494_cyto	0	5.50347	4.881e-05	4.98414	5.50347	5.51173	5.51173	2.96961	5.51173	5.51173	5.51489	5.50357	5.44883	5.50347	5.51173	5.51173	5.50347	4.881e-05	3.67658	5.51173	5.51173	5.50505	5.50878	5.50552	0	0	0	0	0	0	0	0	0	0	0	0	0	0	0	0	0	0	0	0	0	0	0	0	0
CR00486_cyto	0.67014	0.670176	0.670176	0.67014	0.663309	0.0150357	0.0150357	0.670176	0.670176	0.67014	0.67014	0.672053	0.672017	0.672017	0.672053	0.672053	0.672017	0.672017	0.672017	0.0131589	0.672053	0.663159	0.670271	0.0131589	0.672017	0.670177	0.670175	0.0131589	0.0131589	0.0131589	0.0131589	0.0131589	0.0131589	0.672017	0.6635	0.0150501	0.663438	0.67014	0.67014	0.0131589	0.663341	0.0150357	0.663309	0.0131589	0.0131589	0.0131589	0.013159	0.0131588	0.672053
CR01134_CC00121_mito	1.2e-05	1.2e-05	1.2e-05	1.2e-05	1.2e-05	1.2e-05	1.2e-05	1.2e-05	1.2e-05	1.2e-05	1.2e-05	1.2e-05	1.2e-05	1.2e-05	1.2e-05	1.2e-05	1.2e-05	1.2e-05	1.2e-05	1.2e-05	1.2e-05	1.2e-05	1.2e-05	1.2e-05	1.2e-05	1.2e-05	1.2e-05	1.2e-05	1.2e-05	1.2e-05	1.2e-05	1.2e-05	1.2e-05	1.2e-05	1.2e-05	1.2e-05	1.2e-05	1.2e-05	1.2e-05	1.2e-05	1.2e-05	1.2e-05	1.2e-05	1.2e-05	1.2e-05	1.2e-05	1.2e-05	1.2e-05	1.2e-05
CR00238_CC00068_cyto	0.000178	0.000178	0.000178	0.000178	0.000178	0.000178	0.000178	0.000178	0.000178	0.000178	0.000178	0.000178	0.000178	0.000178	0.000178	0.000178	0.000178	0.000178	0.000178	0.000178	0.000178	0.000178	0.000178	0.000178	0.000178	0.000178	0.000178	0.000178	0.000178	0.000178	0.000178	0.000178	0.00017978	0.000178	0.000178	0.000178	0.000178	0.000178	0.000178	0.000178	0.000178	0.000178	0.000178	0.00017622	0.00017978	0.000178	0.000178	0.000178	0.000178
CR00936_cyto	1.44e-05	1.44e-05	1.44e-05	1.44e-05	1.44e-05	1.44e-05	1.44e-05	1.44e-05	1.44e-05	1.44e-05	1.44e-05	1.44e-05	1.44e-05	1.44e-05	1.44e-05	1.44e-05	1.44e-05	1.44e-05	1.44e-05	1.44e-05	1.44e-05	1.44e-05	1.44e-05	1.44e-05	1.44e-05	1.44e-05	1.44e-05	1.44e-05	1.44e-05	1.44e-05	1.44e-05	1.44e-05	1.618e-05	1.44e-05	1.44e-05	1.4256e-05	1.4544e-05	2.88e-05	1.44e-05	1.4112e-05	1.4688e-05	1.44e-05	1.44e-05	1.44e-05	1.44e-05	1.44e-05	1.44e-05	1.44e-05	1.44e-05
CR00935_cyto	0	9.95669	9.96281	3.67663	0	0	0	0	0	0	0	0	0	0	0	0	0	0	0	0	0	0	0	0	0	0	0	0	0	0	0	0	0	0	0	0	0	0	0	0	0	0	0	0	0	0	0	0	0
CR00169_cyto	2.88e-05	1.31403	1.31403	2.88e-05	2.88e-05	2.88e-05	2.88e-05	2.88e-05	2.88e-05	2.88e-05	2.88e-05	1.31403	2.88e-05	2.88e-05	2.88e-05	2.88e-05	2.88e-05	2.88e-05	2.88e-05	2.88e-05	2.88e-05	2.88e-05	2.88e-05	2.88e-05	2.88e-05	2.8512e-05	2.9088e-05	2.88e-05	2.88e-05	2.88e-05	2.88e-05	2.88e-05	2.88e-05	2.88e-05	2.88e-05	2.88e-05	2.88e-05	2.88e-05	2.88e-05	2.88e-05	2.88e-05	2.88e-05	2.88e-05	3.236e-05	2.88e-05	2.88e-05	2.88e-05	2.8944e-05	2.88e-05
CR00988_CC00083_cyto	0	0.000205	2.05e-06	0.000205	0.000205	0.000205	0.000205	0.000205	0.000205	0.000205	0.000205	0	0	0	0	0	0	0	0	0	0	0	0	0	0	0	0	0	0	0	0	0	0	0	0	0	0	0	0	0	0	0	0	0	0	0	0	0	0
CR00855_cyto	0	5.19588e-09	0	0	0	0	0	0	0	0	0	0	0	0	0	0	0	0	0	0	0	0	0	0	0	0	0	0	0	0	0	0	0	0	0	0	0	0	0	0	0	0	0	0	0	0	0	0	0
CR00970_cytoYmicro	0.000406	0.000406	0.000406	0.000406	0.000406	0.000406	0.000406	0.000406	0.000406	0.000406	0.000406	0.000406	0.000406	0.000406	0.000406	0.000406	0.000406	0.000406	0.000406	0.000406	0.000406	0.000406	0.000406	0.000406	0.000406	0.000406	0.000406	0.000406	0.000406	0.000406	0.000406	0.000406	0.000406	0.000406	0.000406	0.000406	0.000406	0.000406	0.000406	0.000406	0.000406	0.000406	0.000406	0.000406	0.000406	0.000406	0.000406	0.000406	0.000406
CR00988_CC00085_cyto	0	4.16e-06	0.000416	0.000416	0	0	0	0	0	0	0	0	0	0	0	0	0	0	0	0	0	0	0	0	0	0	0	0	0	0	0	0	0	0	0	0	0	0	0	0	0	0	0	0	0	0	0	0	0
CR00144_CC00558_cyto	0	3.205e-05	0	0	0	0	0	0	0	0	0	0	0	0	0	0	0	0	0	0	0	0	0	0	0	0	0	0	0	0	0	0	0	0	0	0	0	0	0	0	0	0	0	0	0	0	0	0	0
CR01038_cyto	0	9.96302	11.0135	11.0104	11.0108	11.0103	11.0103	-1.44e-07	1.44e-07	11.0103	0	0	0	0	0	0	0	0	0	0	0	0	0	0	0	0	0	0	0	0	0	0	0	0	0	0	0	0	0	0	0	0	0	0	0	0	0	0	0
CR00142_micro	0.001673	0.001673	0.001673	0.000205	0.000205	0.001673	0.001673	0.001673	0.001673	0.000205	0.000205	0.001673	0.000205	0.000205	0.000205	0.000205	0.000205	0.000205	0.000205	0.000205	0.000205	0.000205	0.000205	0.001673	0.001673	0.000205	0.000205	0.001673	0.001673	0.001673	0.001673	0.001673	0.001673	0.000205	0.001673	0.000205	0.001673	0.001673	0.001673	0.000205	0.001673	0.000205	0.000205	0.000205	0.000205	0.000205	0.001673	0.001673	0.000205
CR01134_CC00120_mito	1.1e-05	1.1e-05	1.1e-05	1.1e-05	1.1e-05	1.1e-05	1.1e-05	1.1e-05	1.1e-05	1.1e-05	1.1e-05	1.1e-05	1.1e-05	1.1e-05	1.1e-05	1.1e-05	1.1e-05	1.1e-05	1.1e-05	1.1e-05	1.1e-05	1.1e-05	1.1e-05	1.1e-05	1.1e-05	1.1e-05	1.1e-05	1.1e-05	1.1e-05	1.1e-05	1.1e-05	1.1e-05	1.1e-05	1.1e-05	1.1e-05	1.1e-05	1.1e-05	1.1e-05	1.1e-05	1.1e-05	1.1e-05	1.1e-05	1.1e-05	1.1e-05	1.1e-05	1.1e-05	1.1e-05	1.1e-05	1.1e-05
CR01454_mito	11.0009	1.05045	1.05045	11.0123	10.9894	1.05045	1.05045	1.05045	9.97933	11.0298	11.0009	11.0009	10.8909	1.03995	1.05045	1.05045	11.0123	10.9894	11.0009	11.0009	10.8909	1.05045	1.05045	1.05045	11.0009	11.0009	1.05045	1.05045	11.0235	11.0235	11.0298	11.0298	9.85092	10.0499	11.0009	11.0009	2.1009	1.05045	1.05045	1.05045	11.0009	11.0009	11.0298	11.0298	9.96938	1.05045	1.05045	11.0136	11.0113
CR00582_cyto	0	0.0018768	0.0018768	0.0018768	0.0018768	0.0018768	0.0018768	0.0018768	0.0018768	0.0018768	0.0018768	0.0018768	0.0001314	0.0018768	0.0018768	0.0018768	0.0018768	0.0018768	0.0018768	0.0018768	6.433e-05	0.0018768	0.0018768	0.0018768	0.0018768	0.0018768	0.0018768	6.433e-05	0.0018768	0.0018768	0.0018768	0.0018768	0.0018768	1.877e-05	6.433e-05	6.433e-05	0.0018768	6.433e-05	0.0018768	0.0018768	6.433e-05	0.0018768	0.0018768	0.0018768	0.0018768	0.0018768	0.0018768	0.0018768	0.0018768
CR00486_micro	0.0064332	0.0064332	0.0064332	0.0064332	0.0064332	0.0045564	0.0045564	0.0064332	0.0064332	0.0064332	0.0064332	0.0045564	0.0045564	0.0045564	0.0045564	0.0045564	0.0045564	0.0045564	0.0045564	0.0064332	0.0045564	0.0064332	0.0063018	0.0064332	0.0045564	0.0064332	0.0064332	0.0064332	0.0064332	0.0064332	0.0064332	0.0064332	0.0064332	0.0045564	0.0064332	0.0045564	0.0045564	0.0064332	0.0064332	0.0064332	0.0064332	0.0045564	0.0064332	0.0064332	0.0064332	0.0064332	0.0064332	0.0064332	0.0045564
CR00244_CC00026_cytoYmicro	-0.001149	-0.001149	-0.001149	-0.001149	-0.001149	-0.001149	-0.001149	-0.001149	-0.001149	-0.001149	-0.001149	-0.001149	-0.001149	-0.001149	-0.001149	-0.001149	-0.001149	-0.001149	-0.001149	-0.001149	-0.001149	-0.001149	-0.001149	-0.001149	-0.001149	-0.001149	-0.001149	-0.001149	-0.001149	-0.001149	-0.001149	-0.001149	-0.001149	-0.001149	-0.001149	-0.001149	-0.001149	-0.001149	-0.001149	-0.001149	-0.001149	-0.001149	-0.001149	-0.001149	-0.001149	-0.001149	-0.001149	-0.001149	-0.001149
CR01425_cyto	0.007674	0.007674	0.007674	0.007674	0.007674	0.007674	0.007674	0.007674	0.007674	0.007674	0.007674	0.007674	0.007674	0.007674	0.007674	0.007674	0.007674	0.007674	0.007674	0.007674	0.007674	0.007674	0.007674	0.007674	0.007674	0.007674	0.007674	0.007674	0.007674	0.007674	0.007674	0.007674	0.007674	0.007674	0.007674	0.007674	0.007674	0.007674	0.007674	0.007674	0.007674	0.007674	0.007674	0.007674	0.007674	0.007674	0.007674	0.007674	0.007674
CR00594_cyto_CC00093_cytoYmicro	0	3.6345e-05	2.41e-06	-1.44e-07	1.44e-07	0	0	0	0	0	0	0	0	0	0	0	0	0	0	0	0	0	0	0	0	0	0	0	0	0	0	0	0	0	0	0	0	0	0	0	0	0	0	0	0	0	0	0	0
CR00680_mito	0	1.05045	0.121418	1.05045	1.05045	0	0	0	0	0	0	0	0	0	0	0	0	0	0	0	0	0	0	0	0	0	0	0	0	0	0	0	0	0	0	0	0	0	0	0	0	0	0	0	0	0	0	0	0
CR00038_CC00094_cyto	0	1.498e-05	1.38e-06	0	0	0	0	0	0	0	0	0	0	0	0	0	0	0	0	0	0	0	0	0	0	0	0	0	0	0	0	0	0	0	0	0	0	0	0	0	0	0	0	0	0	0	0	0	0
CR00022_cyto	0.001608	0.001608	0.001608	0.001608	0.001608	0.001608	0.001608	0.001608	0.001608	0.001608	0.001608	0.001608	0.001608	0.001608	0.001608	0.001608	0.001608	0.001608	0.001608	0.001608	0.001608	0.001608	0.001608	0.001608	0.001608	0.001608	0.001608	0.001608	0.001608	0.001608	0.001608	0.001608	0.001608	0.001608	0.001608	0.001608	0.001608	0.001608	0.001608	0.001608	0.001608	0.001608	0.001608	0.001608	0.001608	0.001608	0.001608	0.001608	0.001608
CR00653_CC00072_cyto	0.000406	0.000406	0.000406	0.000406	0.000406	0.000406	0.000406	0.000406	0.000406	0.000406	0.000406	0.000406	0.000406	0.000406	0.000406	0.000406	0.000406	0.000406	0.000406	0.000406	0.000406	0.000406	0.000406	0.000406	0.000406	0.000406	0.000406	0.000406	0.000406	0.000406	0.000406	0.000406	0.000406	0.00043508	0.000406	0.000406	0.000406	0.000406	0.000406	0.000406	0.000406	0.000406	0.000406	0.000406	0.000406	0.000406	0.000406	0.000406	0.000406
CR00365_CC00129_cyto	0	5.55e-06	0.000555	0.000555	0.000555	0	0	0	0	0	0	0	0	0	0	0	0	0	0	0	0	0	0	0	0	0	0	0	0	0	0	0	0	0	0	0	0	0	0	0	0	0	0	0	0	0	0	0	0
CR01564_CC02180_mito	1.1e-05	1.1e-05	1.1e-05	1.1e-05	1.1e-05	1.1e-05	1.1e-05	1.1e-05	1.1e-05	1.1e-05	1.1e-05	1.1e-05	1.1e-05	1.1e-05	1.1e-05	1.1e-05	1.1e-05	1.1e-05	1.1e-05	1.1e-05	1.1e-05	1.1e-05	1.1e-05	1.1e-05	1.1e-05	1.1e-05	1.1e-05	1.1e-05	1.1e-05	1.1e-05	1.1e-05	1.1e-05	1.1e-05	1.1e-05	1.1e-05	1.1e-05	1.1e-05	1.1e-05	1.1e-05	1.1e-05	1.1e-05	1.1e-05	1.1e-05	1.1e-05	1.1e-05	1.1e-05	1.1e-05	1.1e-05	1.1e-05
CR00061_cyto	0.000644	0.000644	0.000644	0.000644	0.000644	0.000644	0.000644	0.000644	0.000644	0.000644	0.000644	0.000644	0.000644	0.000644	0.000644	0.000644	0.000644	0.000644	0.000644	0.000644	0.000644	0.000644	0.000644	0.000644	0.000644	0.000644	0.000644	0.000644	0.000644	0.000644	0.000644	0.000644	0.000644	0.000644	0.000644	0.000644	0.000644	0.000644	0.000644	0.000644	0.000644	0.000644	0.000644	0.000644	0.000644	0.000644	0.000644	0.000644	0.000644
CR01273_CC02460_mito	1.6e-05	1.6e-05	1.6e-05	1.6e-05	1.6e-05	1.6e-05	1.6e-05	1.6e-05	1.6e-05	1.6e-05	1.6e-05	1.6e-05	1.6e-05	1.6e-05	1.6e-05	1.6e-05	1.6e-05	1.6e-05	1.6e-05	1.6e-05	1.6e-05	1.6e-05	1.6e-05	1.6e-05	1.6e-05	1.6e-05	1.6e-05	1.6e-05	1.6e-05	1.6e-05	1.6e-05	1.6e-05	1.6e-05	1.6e-05	1.6e-05	1.6e-05	1.6e-05	1.6e-05	1.6e-05	1.6e-05	1.6e-05	1.6e-05	1.6e-05	1.6e-05	1.6e-05	1.6e-05	1.6e-05	1.6e-05	1.6e-05
CR00445_cyto	0	4.45361e-09	0	0	0	0	0	0	0	0	0	0	0	0	0	0	0	0	0	0	0	0	0	0	0	0	0	0	0	0	0	0	0	0	0	0	0	0	0	0	0	0	0	0	0	0	0	0	0
CR00374_cyto	0.0018768	0.0018768	0.0018768	0.0018768	0.0018768	0.0018768	0.0018768	0.0018768	0.0018768	0.0018768	0.0018768	0.0018768	0.0018768	0.0018768	0.0018768	0.0018768	0.0018768	0.0018768	0.0018768	0.0018768	0.0018768	0.0018768	0.0018768	0.0018768	0.0018768	0.0018768	0.0018768	0.0018768	0.0018768	0.0018768	0.0018768	0.0018768	0.0018768	0.0018768	0.0018768	0.0018768	0.0018768	0.0018768	0.0018768	0.0018768	0.0018768	0.0018768	0.0018768	0.0018768	0.0018768	0.0018768	0.0018768	0.0018768	0.0018768
CR01317_CC00087_lyso	0	-1.44e-07	1.44e-07	-1.44e-07	1.44e-07	-1.44e-07	1.44e-07	1.498e-05	-1.44e-07	1.44e-07	1.973e-05	-1.44e-07	1.44e-07	8.54e-06	-1.44e-07	1.44e-07	-1.44e-07	1.44e-07	0	0	0	0	0	0	0	0	0	0	0	0	0	0	0	0	0	0	0	0	0	0	0	0	0	0	0	0	0	0	0
CR00256_mito	1.44e-05	1.44e-05	1.44e-05	1.44e-05	1.44e-05	1.44e-05	1.44e-05	1.44e-05	1.44e-05	1.44e-05	1.44e-05	1.44e-05	1.44e-05	1.44e-05	1.44e-05	1.44e-05	1.44e-05	1.44e-05	1.44e-05	1.44e-05	1.44e-05	1.44e-05	1.44e-05	1.44e-05	1.44e-05	1.4256e-05	1.4544e-05	1.44e-05	1.44e-05	1.44e-05	1.44e-05	1.44e-05	1.44e-05	1.44e-05	1.44e-05	1.44e-05	1.44e-05	1.44e-05	1.44e-05	1.44e-05	1.44e-05	1.44e-05	1.44e-05	1.618e-05	1.44e-05	1.44e-05	1.44e-05	1.44e-05	1.44e-05
CR01109_lyso_CC00102_lysoYmicro	0	1.498e-05	1.38e-06	0	0	0	0	0	0	0	0	0	0	0	0	0	0	0	0	0	0	0	0	0	0	0	0	0	0	0	0	0	0	0	0	0	0	0	0	0	0	0	0	0	0	0	0	0	0
CR00988_CC00079_cyto	0	1.592e-05	4.881e-05	0.001592	0.001592	0.001592	0.001592	0.001592	0.001592	0.001592	0.001592	0.001592	0.001592	0	0	0	0	0	0	0	0	0	0	0	0	0	0	0	0	0	0	0	0	0	0	0	0	0	0	0	0	0	0	0	0	0	0	0	0
CR00662_mito	0	9.95042	1.16888	0.969901	11.0169	9.97301	0	0	0	0	0	0	0	0	0	0	0	0	0	0	0	0	0	0	0	0	0	0	0	0	0	0	0	0	0	0	0	0	0	0	0	0	0	0	0	0	0	0	0
CR00804_cytoYmicro	0.0064332	0.0064332	0.0064332	0.0064332	0.0064332	0.0045564	0.0045564	0.0064332	0.0064332	0.0064332	0.0064332	0.0045564	0.0045564	0.0045564	0.0045564	0.0045564	0.0045564	0.0045564	0.0045564	0.0064332	0.0045564	0.0064332	0.0063018	0.0064332	0.0045564	0.0064332	0.0064332	0.0064332	0.0064332	0.0064332	0.0064332	0.0064332	0.0064332	0.0045564	0.0064332	0.0045564	0.0045564	0.0064332	0.0064332	0.0064332	0.0064332	0.0045564	0.0064332	0.0064332	0.0064332	0.0064332	0.0064332	0.0064332	0.0045564
CR00462_cyto	0.000418	0.000418	0.000418	0.000418	0.000418	0.000418	0.000418	0.000418	0.000418	0.000418	0.000418	0.000418	0.000418	0.000418	0.000418	0.000418	0.000418	0.000418	0.000418	0.000418	0.000418	0.000418	0.000418	0.000418	0.000418	0.000418	0.000418	0.000418	0.000418	0.000418	0.000418	0.000418	0.000418	0.000418	0.000418	0.000418	0.000418	0.000418	0.000418	0.000418	0.000418	0.000418	0.000418	0.000418	0.000418	0.000418	0.000418	0.000418	0.000418
CR01109_lyso_CC00108_lysoYmicro	0	1.78e-06	0	0	0	0	0	0	0	0	0	0	0	0	0	0	0	0	0	0	0	0	0	0	0	0	0	0	0	0	0	0	0	0	0	0	0	0	0	0	0	0	0	0	0	0	0	0	0
CR01565_cytoYmicro	0.0064332	0.0064332	0.0064332	0.0064332	0.0064332	0.0045564	0.0045564	0.0064332	0.0064332	0.0064332	0.0064332	0.0045564	0.0045564	0.0045564	0.0045564	0.0045564	0.0045564	0.0045564	0.0045564	0.0064332	0.0045564	0.0064332	0.0063018	0.0064332	0.0045564	0.0064332	0.0064332	0.0064332	0.0064332	0.0064332	0.0064332	0.0064332	0.0064332	0.0045564	0.0064332	0.0045564	0.0045564	0.0064332	0.0064332	0.0064332	0.0064332	0.0045564	0.0064332	0.0064332	0.0064332	0.0064332	0.0064332	0.0064332	0.0045564
CR00553_CC00554_mito	0	8.90722e-09	0	0	0	0	0	0	0	0	0	0	0	0	0	0	0	0	0	0	0	0	0	0	0	0	0	0	0	0	0	0	0	0	0	0	0	0	0	0	0	0	0	0	0	0	0	0	0
CR00230_cyto	0.01	0.01	0.01	0.01	0.00989651	4.57439e-05	4.57439e-05	0.01	0.01	0.01	0.01	0.01	0.01	0.01	0.01	0.01	0.01	0.01	0.01	4.57439e-05	0.01	0.00989424	0.01	4.57439e-05	0.01	0.01	0.01	4.57439e-05	4.57439e-05	4.57439e-05	4.57439e-05	4.57439e-05	4.57439e-05	0.01	0.01	0.01	0.00987002	0.01	0.01	4.57439e-05	0.00989698	4.57439e-05	0.00989651	4.59462e-05	4.57439e-05	4.57439e-05	4.57407e-05	4.57483e-05	0.01
CR00983_cyto	0	0.00012638	-1.07629e-07	0.0126388	0	0	0	0	0	0	0	0	0	0	0	0	0	0	0	0	0	0	0	0	0	0	0	0	0	0	0	0	0	0	0	0	0	0	0	0	0	0	0	0	0	0	0	0	0
CR01312_CC00108_cyto	0	1.78e-06	1.78e-06	0	0	0	0	0	0	0	0	0	0	0	0	0	0	0	0	0	0	0	0	0	0	0	0	0	0	0	0	0	0	0	0	0	0	0	0	0	0	0	0	0	0	0	0	0	0
CR00640_cyto	0	4.75052e-08	0	0	0	0	0	0	0	0	0	0	0	0	0	0	0	0	0	0	0	0	0	0	0	0	0	0	0	0	0	0	0	0	0	0	0	0	0	0	0	0	0	0	0	0	0	0	0
CR00521_mito	0	1.05045	1.05045	1.05045	1.05045	1.05045	1.05045	1.05045	1.05045	1.05045	1.05045	1.05045	0.121418	1.05045	1.05045	1.05045	1.05045	1.05045	1.05045	1.05045	-1.78144e-08	1.05045	1.05045	1.05045	1.05045	1.05045	1.05045	1.05045	1.05045	1.05045	1.05045	0.0105004	0	0	0	0	0	0	0	0	0	0	0	0	0	0	0	0	0
CR00365_CC00133_cyto	0	4.16e-06	0.000416	0.000416	0	0	0	0	0	0	0	0	0	0	0	0	0	0	0	0	0	0	0	0	0	0	0	0	0	0	0	0	0	0	0	0	0	0	0	0	0	0	0	0	0	0	0	0	0
CR00258_cyto	4.8e-06	9.6e-06	9.6e-06	4.8e-06	4.8e-06	4.8e-06	4.8e-06	9.6e-06	9.6e-06	4.8e-06	4.8e-06	9.6e-06	4.8e-06	4.8e-06	9.6e-06	9.6e-06	4.8e-06	4.8e-06	4.8e-06	4.8e-06	9.6e-06	4.8e-06	4.8e-06	4.8e-06	4.8e-06	9.504e-06	9.696e-06	4.8e-06	4.8e-06	4.8e-06	4.8e-06	4.8e-06	4.8e-06	4.8e-06	4.8e-06	9.6e-06	4.8e-06	4.8e-06	4.8e-06	4.8e-06	4.8e-06	4.8e-06	4.8e-06	5.39333e-06	4.8e-06	4.8e-06	4.848e-06	4.752e-06	9.6e-06
CR00173_cytoYext	0.0063194	0.0063266	0.0063266	0.0063194	0.0063194	0.0063194	0.0063194	0.0063266	0.0063266	0.0063194	0.0063194	0.0063266	0.0063194	0.0063194	0.0063266	0.0063266	0.0063194	0.0063194	0.0063194	0.0063194	0.0063266	0.0063194	0.0063194	0.0063194	0.0063194	0.00632674	0.00632646	0.0063194	0.0063194	0.0063194	0.0063194	0.0063194	0.0063194	0.0063194	0.0063194	0.0063266	0.0063194	0.0063194	0.0063194	0.0063194	0.0063194	0.0063194	0.0063194	0.00631673	0.0063194	0.0063194	0.00631947	0.00631933	0.0063266
CR00032_micro	0	0.001468	0.001468	0.001468	0.001468	0.001468	0.001468	0.001468	0.001468	0.001468	0.001468	0.001468	0.001468	0.001468	0.001468	0.001468	0.001468	0.001468	0.001468	0.001468	0.001468	0.001468	0.001468	0.001468	0.001468	0.001468	0.001468	0.001468	0.001468	0.001468	0.001468	0.001468	0.001468	0.001468	0.001468	0.001468	0.001468	1.673e-05	0.001468	0.001468	0.001468	0.001468	0.001468	0.001468	0.001468	0.001468	0.001468	0.001468	0.001468
CR00739_mito	1.05045	1.05045	1.05045	1.05045	1.05045	1.05045	1.05045	1.05045	1.05045	1.05045	1.05045	1.05045	1.05045	1.05045	1.05045	1.05045	1.05045	1.05045	1.05045	1.05045	1.05045	1.05045	1.05045	1.05045	1.05045	1.05045	1.05045	1.05045	1.05045	1.05045	1.05045	1.05045	1.05045	1.05045	1.05045	1.05045	1.05045	1.05045	1.05045	1.05045	1.05045	1.05045	1.05045	1.05045	1.05045	1.05045	1.05045	1.05045	1.05045
CR00019_CC00071_cyto	0	1.592e-05	4.881e-05	0.001592	0.001592	0.001592	0.001592	0.001592	0.001592	0.001592	0.001592	0.001592	0.001592	0	0	0	0	0	0	0	0	0	0	0	0	0	0	0	0	0	0	0	0	0	0	0	0	0	0	0	0	0	0	0	0	0	0	0	0
CR00345_mito	9.4e-05	9.4e-05	9.4e-05	9.4e-05	9.4e-05	9.4e-05	9.4e-05	9.4e-05	9.4e-05	9.4e-05	9.4e-05	9.4e-05	9.4e-05	9.4e-05	9.4e-05	9.4e-05	9.4e-05	9.4e-05	9.4e-05	9.4e-05	9.4e-05	9.4e-05	9.4e-05	9.4e-05	9.4e-05	9.4e-05	9.4e-05	9.4e-05	9.4e-05	9.4e-05	9.4e-05	9.4e-05	9.4e-05	9.4e-05	9.4e-05	9.4e-05	9.4e-05	9.4e-05	9.4e-05	9.4e-05	9.4e-05	9.4e-05	9.4e-05	9.4e-05	9.4e-05	9.4e-05	9.4e-05	9.4e-05	9.4e-05
CR01289_cyto	0.0018768	0.0018768	0.0018768	0.0018768	0.0018768	0.0018768	0.0018768	0.0018768	0.0018768	0.0018768	0.0018768	0.0018768	0.0018768	0.0018768	0.0018768	0.0018768	0.0018768	0.0018768	0.0018768	0.0018768	0.0018768	0.0018768	0.0018768	0.0018768	0.0018768	0.0018768	0.0018768	0.0018768	0.0018768	0.0018768	0.0018768	0.0018768	0.0018768	0.0018768	0.0018768	0.0018768	0.0018768	0.0018768	0.0018768	0.0018768	0.0018768	0.0018768	0.0018768	0.0018768	0.0018768	0.0018768	0.0018768	0.0018768	0.0018768
CR01317_CC00089_lyso	0	2.5e-06	0	0	0	0	0	0	0	0	0	0	0	0	0	0	0	0	0	0	0	0	0	0	0	0	0	0	0	0	0	0	0	0	0	0	0	0	0	0	0	0	0	0	0	0	0	0	0
CR00788_CC00260_CC00232_cyto	0.01	0.01	0.01	0.01	0.00989651	4.57439e-05	4.57439e-05	0.01	0.01	0.01	0.01	0.01	0.01	0.01	0.01	0.01	0.01	0.01	0.01	4.57439e-05	0.01	0.00989424	0.01	4.57439e-05	0.01	0.01	0.01	4.57439e-05	4.57439e-05	4.57439e-05	4.57439e-05	4.57439e-05	4.57439e-05	0.01	0.01	0.01	0.00987002	0.01	0.01	4.57439e-05	0.00989698	4.57439e-05	0.00989651	4.59462e-05	4.57439e-05	4.57439e-05	4.57407e-05	4.57483e-05	0.01
CR01566_extYcyto	0.0019778	0.0019826	0.0019826	0.0019778	0.0019778	0.0019778	0.0019778	0.0019826	0.0019826	0.0019778	0.0019778	0.0019826	0.0019778	0.0019778	0.0019826	0.0019826	0.0019778	0.0019778	0.0019778	0.0019778	0.0019826	0.0019778	0.0019778	0.0019778	0.0019778	0.00198265	0.00198255	0.0019778	0.0019778	0.0019778	0.0019778	0.0019778	0.0019778	0.0019778	0.0019778	0.0019826	0.0019778	0.0019778	0.0019778	0.0019778	0.0019778	0.0019778	0.0019778	0.00197661	0.0019778	0.0019778	0.00197785	0.00197775	0.0019826
[truncated: 170 more columns]
