# Supplementary material for: CardioNet: A human metabolic network suited for the study of cardiomyocyte metabolism
Source: BMC Syst Biol. 2012 Aug 29;6:114. doi: 10.1186/1752-0509-6-114 (PMC3568067; doi:10.1186/1752-0509-6-114)
Supplement: Additional file 11 — Predicted metabolic fluxes of substrate uptake and oxygen demand for fulfilling the metabolic target function in varied substrate availability,Ci+>0.8. We simulated a varied substrate availability for nine selected substrates, including glucose, palmitate, stearate, oleate, alpha-linoleate, eicosapentaenoate, docosahexaenoate, acetoacetate and lactate. During the simulations, we demanded an ATP expenditure (vATPase) of 21.6 mmol·min−1·(l cell)−1 and metabolic target flux, as specified in Additional file 6. This table lists results for substrate combination for which efficiency values ( Ci+) greater than 0.8 were calculated. Uptake rates for all nine substrates, the resulting total substrate uptake rate and oxygen consumption rate for all simulated substrate compositions which fulfilled the metabolic objective are given. Furthermore solutions for glycogen synthesis and glycogenolysis as determined during simulations are shown. [file 1752-0509-6-114-S11.csv]

Predicted metabolic fluxes of substrate uptake and oxygen demand satisfying the metabolic target funtion in varied substrate availability, Results Ci+ > 0.8
	Predicted metabolic fluxes of substrate uptake and oxygen demand (mmol*min-1*(l cell)-1)
Titel	vO2	vs	vGlucose	vPalmitate	vStearate	vOleate	valpha-Linoleate	vEPA	vDHA	vAcetoacetate	vLactate	vGL	vGS
Targetfunction_fluxfix194581367.val	6.91543872	4.88592	4.397328	0.244296	0	0	0.081432	0.081432	0.081432	0	0	0	0.402689945454545	0.843763447888923
Targetfunction_fluxfix190312775.val	5.80417487999998	5.116608	3.837456	0.0426384	0	0.0426384	0.0852767999999998	0	0.0852767999999998	1.0233216	0	0	0.345997047272718	0.843265163309751
Targetfunction_fluxfix190300769.val	5.82664752	5.116608	3.837456	0	0.0852768	0.0426384	0.0852768	0	0.0426384	1.0233216	0	0	0.334401381818183	0.841496673595926
Targetfunction_fluxfix194564567.val	7.20045072	4.88592	4.397328	0.162864	0	0	0.081432	0.162864	0.081432	0	0	0	0.402689945454545	0.840843495744118
Targetfunction_fluxfix190296311.val	6.20923968	5.116608	3.837456	0	0	0.0852768	0.0852768	0	0.0852768	1.0233216	0	0	0.341721458181819	0.839547030796086
Targetfunction_fluxfix194550161.val	7.3755144	4.88592	4.397328	0.081432	0.081432	0	0.081432	0.162864	0.081432	0	0	0	0.403738920000001	0.839106443610571
Targetfunction_fluxfix194581703.val	7.36247232	5.116608	4.6049472	0.2558304	0	0.0852768	0.0852768	0	0.0852768	0	0	0	0.421144265454546	0.838990190354015
Targetfunction_fluxfix187609248.val	5.53680576	5.116608	3.5816256	0.0426384	0.0426384	0.0426384	0.0852768	0	0.0426384	0.5116608	0.7674912	0	0.301856858181819	0.83896235241541
Targetfunction_fluxfix194583761.val	7.3879776	5.116608	4.6049472	0.2558304	0.0852768	0	0.0852768	0	0.0852768	0	0	0	0.422992047272728	0.838941033478785
Targetfunction_fluxfix194564561.val	7.40403072	4.88592	4.397328	0.162864	0	0	0.081432	0.081432	0.162864	0	0	0	0.402689945454545	0.838662081824486
Targetfunction_fluxfix190295969.val	6.35847407999998	5.116608	3.837456	0	0	0.0426384	0.0852767999999998	0	0.1279152	1.0233216	0	0	0.341721458181819	0.838310599192674
Targetfunction_fluxfix194548103.val	7.41948768	4.88592	4.397328	0.081432	0	0.081432	0.081432	0.162864	0.081432	0	0	0	0.400867559999999	0.838260560761701
Targetfunction_fluxfix190060329.val	6.15462192	5.116608	3.837456	0	0	0	0.0852768	0	0.1705536	0.5116608	0.5116608	0	0.32848150909091	0.838168535894838
Targetfunction_fluxfix187592784.val	5.94187056	5.116608	3.5816256	0	0.0426384	0.0852768	0.0852768	0	0.0426384	0.5116608	0.7674912	0	0.313615996363637	0.837751372224656
Targetfunction_fluxfix183743295.val	5.61501936	5.116608	3.3257952	0.0852768	0.0426384	0	0.0852768	0	0.0426384	0	1.5349824	0	0.295957014545454	0.837603398732617
Targetfunction_fluxfix187594842.val	5.96318976	5.116608	3.5816256	0	0.0852768	0.0426384	0.0852768	0	0.0426384	0.5116608	0.7674912	0	0.313615996363637	0.837591176723974
Targetfunction_fluxfix183741237.val	5.64224832	5.116608	3.3257952	0.0852768	0	0.0426384	0.0852768	0	0.0426384	0	1.5349824	0	0.295221436363637	0.83731394765825
Targetfunction_fluxfix194550155.val	7.5790944	4.88592	4.397328	0.081432	0.081432	0	0.081432	0.081432	0.162864	0	0	0	0.403738920000001	0.836857178139436
Targetfunction_fluxfix187592442.val	6.09110496	5.116608	3.5816256	0	0.0426384	0.0426384	0.0852768	0	0.0852768	0.5116608	0.7674912	0	0.313615996363637	0.836610932031367
Targetfunction_fluxfix193875473.val	6.91543872	3.25728	2.768688	0.244296	0	0	0.081432	0.081432	0.081432	0	0	0	0.254631763636364	0.83644624233723
Targetfunction_fluxfix183726831.val	5.79263616	5.116608	3.3257952	0.0426384	0.0426384	0.0426384	0.0852768	0	0.0426384	0	1.5349824	0	0.294880941818183	0.836215049353585
Targetfunction_fluxfix190177978.val	6.41919167999996	5.11660799999997	3.83745599999998	0	0	0	0.0852767999999996	0	0.170553599999999	0.767491199999996	0.255830399999998	0	0.32913651272727	0.836079155513977
Targetfunction_fluxfix183728889.val	5.81395536	5.116608	3.3257952	0.0426384	0.0852768	0	0.0852768	0	0.0426384	0	1.5349824	0	0.294880941818183	0.836062446246125
Targetfunction_fluxfix194548097.val	7.62306768	4.88592	4.397328	0.081432	0	0.081432	0.081432	0.081432	0.162864	0	0	0	0.400867559999999	0.835998889076479
Targetfunction_fluxfix183860944.val	5.87084976	5.116608	3.3257952	0.0852768	0.0426384	0	0.0852768	0	0.0426384	0.2558304	1.279152	0	0.295957014545454	0.835802188651659
Targetfunction_fluxfix187726897.val	6.42358512	5.116608	3.5816256	0.0426384	0.0426384	0.0426384	0.0852768	0	0.0426384	1.279152	0	0	0.327175232727272	0.835773499564487
Targetfunction_fluxfix183858886.val	5.89807872	5.116608	3.3257952	0.0852768	0	0.0426384	0.0852768	0	0.0426384	0.2558304	1.279152	0	0.295221436363637	0.835499388465662
Targetfunction_fluxfix194581361.val	7.71304031999998	5.116608	4.6049472	0.2558304	0	0	0.0852768	0	0.1705536	0	0	0	0.421943072727272	0.8351811594256
Targetfunction_fluxfix176905247.val	4.92728832	2.558304	1.4070672	0.0426384	0.0852768	0	0.0852768	0	0.0426384	0.8954064	0	0	0.130796672727273	0.834994725418978
Targetfunction_fluxfix176903189.val	4.88860272	2.558304	1.4070672	0.0426384	0.0426384	0.0426384	0.0852768	0	0.0426384	0.8954064	0	0	0.129471610909091	0.834976290669667
Targetfunction_fluxfix193859009.val	7.06691952	3.25728	2.768688	0.162864	0	0.081432	0.081432	0.081432	0.081432	0	0	0	0.253842381818181	0.834848086096758
Targetfunction_fluxfix193892273.val	7.20137951999981	3.41107199999993	2.89941119999994	0.341107199999994	0	0	0.0852767999999985	0	0.0852767999999985	0	0	0	0.266894345454541	0.834452971324334
Targetfunction_fluxfix183844480.val	6.04846656	5.116608	3.3257952	0.0426384	0.0426384	0.0426384	0.0852768	0	0.0426384	0.2558304	1.279152	0	0.294880941818183	0.834324568968548
Targetfunction_fluxfix190194784.val	5.86489248000004	5.11660800000003	3.83745600000002	0.0426384000000002	0	0	0.0852768000000004	0	0.127915200000001	0.767491200000004	0.255830400000002	0	0.285108610909114	0.834316550770187
Targetfunction_fluxfix183846538.val	6.06978576	5.116608	3.3257952	0.0426384	0.0852768	0	0.0852768	0	0.0426384	0.2558304	1.279152	0	0.294880941818183	0.834161226998922
Targetfunction_fluxfix183709695.val	5.99590512	4.88592	3.175848	0	0.040716	0	0.081432	0.081432	0.040716	0	1.465776	0	0.273328854545454	0.833876748266346
Targetfunction_fluxfix181253460.val	5.22531648	2.558304	1.5349824	0.0426384	0	0	0.0852768	0	0.1279152	0.7674912	0	0	0.134024105454545	0.833871916054251
Targetfunction_fluxfix183978593.val	6.12668016	5.116608	3.3257952	0.0852768	0.0426384	0	0.0852768	0	0.0426384	0.5116608	1.0233216	0	0.295957014545454	0.83387147711714
Targetfunction_fluxfix181237338.val	5.18591808	2.558304	1.5349824	0	0	0.0852768	0.0852768	0	0.0852768	0.7674912	0	0	0.132396250909091	0.833829654475764
Targetfunction_fluxfix181121405.val	5.11872048	2.558304	1.5349824	0	0.0426384	0	0.0852768	0	0.1279152	0.639576	0.1279152	0	0.129834294545455	0.833786329310429
Targetfunction_fluxfix183724773.val	6.04731312	5.116608	3.3257952	0.0426384	0	0.0852768	0.0852768	0	0.0426384	0	1.5349824	0	0.290699181818183	0.833746842790503
Targetfunction_fluxfix194548775.val	7.82949887999998	5.116608	4.6049472	0.0852768	0	0.2558304	0.0852768	0	0.0852768	0	0	0	0.420537894545453	0.833665392746217
Targetfunction_fluxfix194547767.val	7.79614848	4.88592	4.397328	0.081432	0	0	0.081432	0.244296	0.081432	0	0	0	0.397982585454546	0.833655860203606
Targetfunction_fluxfix193858673.val	7.20045072	3.25728	2.768688	0.162864	0	0	0.081432	0.162864	0.081432	0	0	0	0.254631763636364	0.833634734228867
Targetfunction_fluxfix185001422.val	5.26795488	2.558304	1.6628976	0	0	0	0.0852768	0	0.1705536	0.639576	0	0	0.133936101818183	0.833605361061707
Targetfunction_fluxfix183707637.val	6.02341272	4.88592	3.175848	0	0	0.040716	0.081432	0.081432	0.040716	0	1.465776	0	0.272603618181819	0.833564907881515
Targetfunction_fluxfix183976535.val	6.15390912	5.116608	3.3257952	0.0852768	0	0.0426384	0.0852768	0	0.0426384	0.5116608	1.0233216	0	0.295221436363637	0.833555652345264
Targetfunction_fluxfix181239054.val	5.31059328	2.558304	1.5349824	0	0.0426384	0	0.0852768	0	0.1279152	0.7674912	0	0	0.134679567272727	0.83347406207961
Targetfunction_fluxfix193640175.val	7.52617872	4.88592	4.153032	0.244296	0	0	0.081432	0.081432	0.081432	0	0.244296	0	0.371227581818181	0.833274475908621
Targetfunction_fluxfix181119347.val	5.14327968	2.558304	1.5349824	0	0	0.0426384	0.0852768	0	0.1279152	0.639576	0.1279152	0	0.127560403636364	0.833267391518319
Targetfunction_fluxfix194564897.val	7.87413312	5.116608	4.6049472	0.1705536	0	0.0852768	0.0852768	0	0.1705536	0	0	0	0.421144265454546	0.833216142344886
Targetfunction_fluxfix194554949.val	7.8996384	5.116608	4.6049472	0.0852768	0.2558304	0	0.0852768	0	0.0852768	0	0	0	0.422992047272726	0.833137340191259
Targetfunction_fluxfix194566955.val	7.89963840000004	5.11660800000002	4.60494720000002	0.170553600000001	0.0852768000000002	0	0.0852768000000002	0	0.170553600000001	0	0	0	0.422992047272728	0.833137340191258
Targetfunction_fluxfix183709689.val	6.09769512	4.88592	3.175848	0	0.040716	0	0.081432	0.040716	0.081432	0	1.465776	0	0.273328854545454	0.833101612817529
Targetfunction_fluxfix183726489.val	6.15462192	5.116608	3.3257952	0.0426384	0.0426384	0	0.0852768	0	0.0852768	0	1.5349824	0	0.291657436363637	0.833051614266524
Targetfunction_fluxfix175942839.val	5.3532320211072	3.411072	1.8760896	0	0	0.0284255715744	0.0852768	0	0.0568512284256	1.3644288	0	0	0.162889819449382	0.832987833600754
Targetfunction_fluxfix176917253.val	5.18267808	2.558304	1.4070672	0.0852768	0	0	0.0852768	0	0.0852768	0.8954064	0	0	0.126927130909091	0.83293578390854
Targetfunction_fluxfix176901131.val	5.14327968	2.558304	1.4070672	0.0426384	0	0.0852768	0.0852768	0	0.0426384	0.8954064	0	0	0.125299276363637	0.832890282800307
Targetfunction_fluxfix193844603.val	7.276716	3.25728	2.768688	0.081432	0.081432	0.081432	0.081432	0.081432	0.081432	0	0	0	0.254365101818181	0.832815763706952
Targetfunction_fluxfix183707631.val	6.12520272	4.88592	3.175848	0	0	0.040716	0.081432	0.040716	0.081432	0	1.465776	0	0.272603618181819	0.832784601424227
Targetfunction_fluxfix193875809.val	7.36247232	3.411072	2.8994112	0.2558304	0	0.0852768	0.0852768	0	0.0852768	0	0	0	0.266104963636363	0.832669671471306
Targetfunction_fluxfix181236660.val	5.21068248	2.44296	1.465776	0	0	0	0.081432	0.040716	0.122148	0.732888	0	0	0.122831705454545	0.832643185662801
Targetfunction_fluxfix183724431.val	6.19654752	5.116608	3.3257952	0.0426384	0	0.0426384	0.0852768	0	0.0852768	0	1.5349824	0	0.290699181818183	0.832587413772145
Targetfunction_fluxfix176533436.val	4.93986816	2.558304	1.4070672	0	0.0426384	0.0426384	0.0852768	0	0.0852768	0.5116608	0.3837456	0	0.115798385454548	0.832425258237267
Targetfunction_fluxfix184110648.val	6.29723376	5.116608	3.3257952	0.1279152	0	0	0.0852768	0	0.0426384	0.7674912	0.7674912	0	0.295310978181817	0.83242355665635
Targetfunction_fluxfix193846661.val	7.33479839999998	3.25728	2.768688	0.081432	0.162864	0	0.081432	0.081432	0.081432	0	0	0	0.255680738181818	0.832418458751743
Targetfunction_fluxfix183712425.val	6.21902016	5.116608	3.3257952	0	0.0852768	0.0426384	0.0852768	0	0.0426384	0	1.5349824	0	0.290358687272727	0.832361506390296
Targetfunction_fluxfix190313117.val	5.65494048	5.116608	3.837456	0.0426384	0	0.0852768	0.0852768	0	0.0426384	1.0233216	0	0	0.260720247272725	0.832326054932118
Targetfunction_fluxfix176783140.val	5.10064128	2.558304	1.4070672	0.0426384	0	0.0426384	0.0852768	0	0.0852768	0.7674912	0.1279152	0	0.120454003636364	0.832323823465325
Targetfunction_fluxfix176900459.val	5.06817648	2.44296	1.343628	0.040716	0	0	0.081432	0.081432	0.040716	0.855036	0	0	0.116055130909091	0.832319898986959
Targetfunction_fluxfix176771134.val	5.12311392	2.558304	1.4070672	0	0.0852768	0.0426384	0.0852768	0	0.0426384	0.7674912	0.1279152	0	0.120113509090909	0.832140617403069
Targetfunction_fluxfix72373786.val	4.76931456	2.558304	1.279152	0.0426384	0.0426384	0.0426384	0.0852768	0	0.0426384	0.5116608	0.5116608	0	0.108822469090909	0.832140602353051
Targetfunction_fluxfix183964187.val	6.32561616	5.116608	3.3257952	0.0426384	0.0852768	0	0.0852768	0	0.0426384	0.5116608	1.0233216	0	0.294880941818183	0.832132372951607
Targetfunction_fluxfix73345848.val	4.96286352	2.558304	1.279152	0.1279152	0	0	0.0852768	0	0.0426384	0.8954064	0.1279152	0	0.114752781818182	0.832128832410469
Targetfunction_fluxfix176902847.val	5.26795488	2.558304	1.4070672	0.0426384	0.0426384	0	0.0852768	0	0.0852768	0.8954064	0	0	0.124908578181818	0.832100370451823
Targetfunction_fluxfix176900789.val	5.29251408	2.558304	1.4070672	0.0426384	0	0.0426384	0.0852768	0	0.0852768	0.8954064	0	0	0.125299276363637	0.83201916775889
Targetfunction_fluxfix181241454.val	4.96992672	2.558304	1.5349824	0	0.0852768	0	0.0852768	0	0.0852768	0.7674912	0	0	0.114175636363637	0.831995003680118
Targetfunction_fluxfix72743197.val	4.85626752	2.558304	1.279152	0.0852768	0.0426384	0	0.0852768	0	0.0426384	0.7674912	0.2558304	0	0.110553545454545	0.831988744620984
Targetfunction_fluxfix72623490.val	4.74684192	2.558304	1.279152	0.0852768	0	0.0426384	0.0852768	0	0.0426384	0.639576	0.3837456	0	0.107232807272728	0.831987671037222
Targetfunction_fluxfix183827344.val	6.24020112	4.88592	3.175848	0	0.040716	0	0.081432	0.081432	0.040716	0.244296	1.22148	0	0.273328854545456	0.831982788866775
Targetfunction_fluxfix183962129.val	6.30429696	5.116608	3.3257952	0.0426384	0.0426384	0.0426384	0.0852768	0	0.0426384	0.5116608	1.0233216	0	0.292511127272727	0.831976184865585
Targetfunction_fluxfix176886725.val	5.29366752	2.558304	1.4070672	0	0.0426384	0.0852768	0.0852768	0	0.0426384	0.8954064	0	0	0.124949356363636	0.831954018294734
Targetfunction_fluxfix193842545.val	7.33805568	3.25728	2.768688	0.081432	0	0.162864	0.081432	0.081432	0.081432	0	0	0	0.252818803636363	0.83194498540349
Targetfunction_fluxfix73110550.val	5.15473632000002	2.55830400000001	1.279152	0.1279152	0	0	0.0852768000000002	0	0.0426384	1.0233216	0	0	0.119598054545455	0.831875201766076
Targetfunction_fluxfix176888783.val	5.31498672	2.558304	1.4070672	0	0.0852768	0.0426384	0.0852768	0	0.0426384	0.8954064	0	0	0.124958781818182	0.831827662963638
Targetfunction_fluxfix176890841.val	5.35367232	2.558304	1.4070672	0	0.1279152	0	0.0852768	0	0.0426384	0.8954064	0	0	0.126274418181818	0.831812233817395
Targetfunction_fluxfix73331442.val	5.04814032	2.558304	1.279152	0.0852768	0.0426384	0	0.0852768	0	0.0426384	0.8954064	0.1279152	0	0.115405887272727	0.831775103645704
Targetfunction_fluxfix176651085.val	5.06778336	2.558304	1.4070672	0	0.0426384	0.0426384	0.0852768	0	0.0852768	0.639576	0.2558304	0	0.115928869090909	0.831753657195891
Targetfunction_fluxfix72375844.val	4.79063376	2.558304	1.279152	0.0426384	0.0852768	0	0.0852768	0	0.0426384	0.5116608	0.5116608	0	0.10710792	0.831749103383161
Targetfunction_fluxfix176900453.val	5.16996648	2.44296	1.343628	0.040716	0	0	0.081432	0.040716	0.081432	0.855036	0	0	0.116055130909091	0.831746107004412
Targetfunction_fluxfix183842422.val	6.30314352	5.116608	3.3257952	0.0426384	0	0.0852768	0.0852768	0	0.0426384	0.2558304	1.279152	0	0.290699181818183	0.831732984391427
Targetfunction_fluxfix176653143.val	5.09784192	2.558304	1.4070672	0	0.0852768	0	0.0852768	0	0.0852768	0.639576	0.2558304	0	0.116583872727273	0.831695239081689
Targetfunction_fluxfix72741139.val	4.87475712	2.558304	1.279152	0.0852768	0	0.0426384	0.0852768	0	0.0426384	0.7674912	0.2558304	0	0.109162963636364	0.831662191386005
Targetfunction_fluxfix183825286.val	6.26770872	4.88592	3.175848	0	0	0.040716	0.081432	0.081432	0.040716	0.244296	1.22148	0	0.272603618181819	0.831658630023426
Targetfunction_fluxfix176883995.val	5.15974968	2.44296	1.343628	0	0	0.040716	0.081432	0.081432	0.040716	0.855036	0	0	0.114631167272727	0.831566870533564
Targetfunction_fluxfix194533697.val	7.95781152	4.88592	4.397328	0	0.081432	0.081432	0.081432	0.162864	0.081432	0	0	0	0.396412592727272	0.831565911895052
Targetfunction_fluxfix187710433.val	6.82864992	5.116608	3.5816256	0	0.0426384	0.0852768	0.0852768	0	0.0426384	1.279152	0	0	0.322645909090909	0.831560247537063
Targetfunction_fluxfix193858667.val	7.40403072	3.25728	2.768688	0.162864	0	0	0.081432	0.081432	0.162864	0	0	0	0.254631763636364	0.831534725664521
Targetfunction_fluxfix194538149.val	7.97517792	4.88592	4.397328	0	0.244296	0	0.081432	0.081432	0.081432	0	0	0	0.397737654545455	0.83152465542501
Targetfunction_fluxfix176886053.val	5.14960848	2.44296	1.343628	0	0.040716	0	0.081432	0.081432	0.040716	0.855036	0	0	0.114007450909091	0.831520598001638
Targetfunction_fluxfix72609084.val	4.89722976000013	2.55830400000004	1.27915200000002	0.0426384000000007	0.0426384000000007	0.0426384000000007	0.0852768000000013	0	0.0426384000000007	0.639576000000011	0.383745600000006	0	0.108822469090911	0.83148888171088
Targetfunction_fluxfix73329384.val	5.05800288	2.558304	1.279152	0.0852768	0	0.0426384	0.0852768	0	0.0426384	0.8954064	0.1279152	0	0.113347603636364	0.831378390979297
Targetfunction_fluxfix72611142.val	4.91854896	2.558304	1.279152	0.0426384	0.0852768	0	0.0852768	0	0.0426384	0.639576	0.3837456	0	0.108822469090909	0.831377291798257
Targetfunction_fluxfix187712491.val	6.84996912	5.116608	3.5816256	0	0.0852768	0.0426384	0.0852768	0	0.0426384	1.279152	0	0	0.322645909090909	0.831362545488267
Targetfunction_fluxfix75430308.val	5.0318089434	3.4110719147232	1.705536	0.0284255715744	0	0.0284255715744	0.0852768	0	0.0284255715744	1.0233216	0.5116608	0	0.141130957176	0.831346594603164
Targetfunction_fluxfix184096242.val	6.38251056	5.116608	3.3257952	0.0852768	0.0426384	0	0.0852768	0	0.0426384	0.7674912	0.7674912	0	0.292511127272727	0.831334725151318
Targetfunction_fluxfix183710025.val	6.34693536	5.116608	3.3257952	0	0.0426384	0.0426384	0.0852768	0	0.0852768	0	1.5349824	0	0.290358687272727	0.831328249581073
Targetfunction_fluxfix194547761.val	7.99972848	4.88592	4.397328	0.081432	0	0	0.081432	0.162864	0.162864	0	0	0	0.397982585454546	0.831262741246623
Targetfunction_fluxfix176766340.val	5.07831768	2.44296	1.343628	0	0	0.040716	0.081432	0.040716	0.081432	0.732888	0.122148	0	0.110004349090909	0.831253545715307
Targetfunction_fluxfix176665491.val	4.91739552	2.558304	1.4070672	0.0426384	0	0.0426384	0.0852768	0	0.0852768	0.639576	0.2558304	0	0.108012960000004	0.831248832465189
Targetfunction_fluxfix175945239.val	5.0405482607616	3.4110719147232	1.8760896	0	0.0284255715744	0.0284255715744	0.0852768	0	0.0284255715744	1.3644288	0	0	0.140395470558547	0.831179902764964
Targetfunction_fluxfix183827338.val	6.34199112	4.88592	3.175848	0	0.040716	0	0.081432	0.040716	0.081432	0.244296	1.22148	0	0.273328854545454	0.831159809173995
Targetfunction_fluxfix183712083.val	6.36825456	5.116608	3.3257952	0	0.0852768	0	0.0852768	0	0.0852768	0	1.5349824	0	0.290358687272727	0.831153007246182
Targetfunction_fluxfix176917595.val	4.73821488	2.558304	1.4070672	0.0852768	0	0.0426384	0.0852768	0	0.0426384	0.8954064	0	0	0.101795301818183	0.831127146560397
Targetfunction_fluxfix75415902.val	5.0886600865488	3.4110719147232	1.705536	0	0.0284255715744	0.0284255715744	0.0852768	0	0.0284255715744	1.0233216	0.5116608	0	0.1415616476544	0.8311004666778
Targetfunction_fluxfix193842209.val	7.41948768	3.25728	2.768688	0.081432	0	0.081432	0.081432	0.162864	0.081432	0	0	0	0.252818803636363	0.831094805078668
Targetfunction_fluxfix72757603.val	4.77099072	2.558304	1.279152	0.1279152	0	0	0.0852768	0	0.0426384	0.7674912	0.2558304	0	0.102485716363636	0.831079613413703
Targetfunction_fluxfix72491093.val	4.87546992	2.558304	1.279152	0.0426384	0.0426384	0	0.0852768	0	0.0852768	0.2558304	0.7674912	0	0.105598963636364	0.831066341361522
Targetfunction_fluxfix176886383.val	5.44290192	2.558304	1.4070672	0	0.0426384	0.0426384	0.0852768	0	0.0852768	0.8954064	0	0	0.124949356363636	0.831040521018008
Targetfunction_fluxfix194535755.val	8.01589392	4.88592	4.397328	0	0.162864	0	0.081432	0.162864	0.081432	0	0	0	0.397737654545455	0.83103933513163
Targetfunction_fluxfix176888441.val	5.48158752	2.558304	1.4070672	0	0.0852768	0	0.0852768	0	0.0852768	0.8954064	0	0	0.126274418181818	0.831016963736245
Targetfunction_fluxfix176429851.val	5.08866192	2.558304	1.4070672	0.0426384	0	0	0.0852768	0	0.1279152	0.3837456	0.5116608	0	0.112059327272727	0.830994172401658
Targetfunction_fluxfix183844138.val	6.41045232	5.116608	3.3257952	0.0426384	0.0426384	0	0.0852768	0	0.0852768	0.2558304	1.279152	0	0.291657436363637	0.830984127654627
Targetfunction_fluxfix176883989.val	5.26153968	2.44296	1.343628	0	0	0.040716	0.081432	0.040716	0.081432	0.855036	0	0	0.114631167272727	0.830975756253722
Targetfunction_fluxfix176535494.val	4.96118736	2.558304	1.4070672	0	0.0852768	0	0.0852768	0	0.0852768	0.5116608	0.3837456	0	0.107763185454546	0.830975587917229
Targetfunction_fluxfix176295738.val	5.08794912	2.558304	1.4070672	0	0	0.0426384	0.0852768	0	0.1279152	0.2558304	0.639576	0	0.111747109090909	0.830946263349828
Targetfunction_fluxfix176886047.val	5.25139848	2.44296	1.343628	0	0.040716	0	0.081432	0.040716	0.081432	0.855036	0	0	0.114007450909091	0.830931519650897
Targetfunction_fluxfix183825280.val	6.36949872	4.88592	3.175848	0	0	0.040716	0.081432	0.040716	0.081432	0.244296	1.22148	0	0.272603618181819	0.830830612688574
Targetfunction_fluxfix72726733.val	5.02514496	2.55830400000001	1.279152	0.0426384	0.0426384	0.0426384	0.0852768000000002	0	0.0426384	0.767491200000002	0.2558304	0	0.108822469090909	0.83080662675457
Targetfunction_fluxfix73195271.val	4.89607632	2.558304	1.279152	0.0426384	0	0.0852768	0.0852768	0	0.0426384	0.3837456	0.639576	0	0.104640709090909	0.830800281682011
Targetfunction_fluxfix72728791.val	5.05520352	2.558304	1.279152	0.0426384	0.0852768	0	0.0852768	0	0.0426384	0.7674912	0.2558304	0	0.109468047272727	0.830749097179054
Targetfunction_fluxfix176413729.val	5.06662992	2.558304	1.4070672	0	0	0.0852768	0.0852768	0	0.0852768	0.3837456	0.5116608	0	0.109820290909092	0.830744525377911
Targetfunction_fluxfix73211393.val	4.91810832	2.558304	1.279152	0.0852768	0	0	0.0852768	0	0.0852768	0.3837456	0.639576	0	0.104952927272727	0.830736886145445
Targetfunction_fluxfix72489035.val	4.91739552	2.558304	1.279152	0.0426384	0	0.0426384	0.0852768	0	0.0852768	0.2558304	0.7674912	0	0.104640709090909	0.830688801437527
Targetfunction_fluxfix194550491.val	8.095464	5.116608	4.6049472	0.0852768	0.0852768	0.0852768	0.0852768	0	0.1705536	0	0	0	0.421676410909092	0.830639538206961
Targetfunction_fluxfix20389392.val	4.71961296	2.558304	1.1512368	0.0852768	0.0426384	0	0.0852768	0	0.0426384	0.2558304	0.8954064	0	0.0982698872727273	0.83063357281123
Targetfunction_fluxfix21330584.val	4.71961296000015	2.55830400000006	1.15123680000003	0.085276800000002	0.0426384000000009	0	0.085276800000002	0	0.0426384000000009	0.255830400000007	0.895406400000019	0	0.0982698872727297	0.830633572811229
Targetfunction_fluxfix72474971.val	4.91854896	2.558304	1.279152	0	0.0426384	0.0852768	0.0852768	0	0.0426384	0.2558304	0.7674912	0	0.104300214545455	0.830626231208094
Targetfunction_fluxfix176415445.val	5.17393872	2.558304	1.4070672	0	0.0426384	0	0.0852768	0	0.1279152	0.3837456	0.5116608	0	0.112705363636364	0.83061925510029
Targetfunction_fluxfix194533361.val	8.05660992	4.88592	4.397328	0	0.081432	0	0.081432	0.244296	0.081432	0	0	0	0.397737654545455	0.830551232455452
Targetfunction_fluxfix75296195.val	5.08084262051046	3.41107200000003	1.70553600000001	0	0	0.0568512284256004	0.0852768000000007	0	0.0284255715744002	0.852768000000007	0.682214400000007	0	0.137730575876101	0.830526848075293
Targetfunction_fluxfix72827576.val	4.93986815999998	2.55830399999999	1.279152	0	0.0426384	0.0426384	0.0852767999999998	0	0.0852767999999998	0.1279152	0.895406399999998	0	0.104300214545454	0.830513867709045
Targetfunction_fluxfix72477029.val	4.93986816	2.558304	1.279152	0	0.0852768	0.0426384	0.0852768	0	0.0426384	0.2558304	0.7674912	0	0.104300214545455	0.830513867709045
Targetfunction_fluxfix183842080.val	6.45237792	5.116608	3.3257952	0.0426384	0	0.0426384	0.0852768	0	0.0852768	0.2558304	1.279152	0	0.290699181818183	0.830500395295055
Targetfunction_fluxfix73314978.val	5.20839072	2.558304	1.279152	0.0426384	0.0426384	0.0426384	0.0852768	0	0.0426384	0.8954064	0.1279152	0	0.113007109090909	0.830470664177434
Targetfunction_fluxfix176649369.val	5.17322592	2.558304	1.4070672	0	0	0.1279152	0.0852768	0	0.0426384	0.639576	0.2558304	0	0.111747109090909	0.830464199094046
Targetfunction_fluxfix73317036.val	5.24707632	2.558304	1.279152	0.0426384	0.0852768	0	0.0852768	0	0.0426384	0.8954064	0.1279152	0	0.114322745454546	0.830463329134198
Targetfunction_fluxfix72479087.val	4.96118736	2.558304	1.279152	0	0.1279152	0	0.0852768	0	0.0426384	0.2558304	0.7674912	0	0.104300214545455	0.830400661668238
Targetfunction_fluxfix193859345.val	7.57566432000015	3.41107200000005	2.89941120000004	0.170553600000002	0	0.170553600000002	0.0852768000000011	0	0.0852768000000011	0	0	0	0.266104963636367	0.830397569653765
Targetfunction_fluxfix193861403.val	7.5838032	3.411072	2.8994112	0.1705536	0.0852768	0.0852768	0.0852768	0	0.0852768	0	0	0	0.266627683636365	0.83038773817925
Targetfunction_fluxfix21328526.val	4.74684192	2.558304	1.1512368	0.0852768	0	0.0426384	0.0852768	0	0.0426384	0.2558304	0.8954064	0	0.0975343090909093	0.830378092296347
Targetfunction_fluxfix20387334.val	4.74684192	2.558304	1.1512368	0.0852768	0	0.0426384	0.0852768	0	0.0426384	0.2558304	0.8954064	0	0.097534309090909	0.830378092296347
Targetfunction_fluxfix176531378.val	5.19454512	2.558304	1.4070672	0	0	0.0852768	0.0852768	0	0.0852768	0.5116608	0.3837456	0	0.111747109090909	0.830341563012339
Targetfunction_fluxfix193757824.val	7.89262272	4.88592	4.153032	0.244296	0	0	0.081432	0.081432	0.081432	0.244296	0	0	0.380481218181818	0.83033052124065
Targetfunction_fluxfix21227341.val	4.76225136	2.558304	1.1512368	0.1279152	0	0	0.0852768	0	0.0426384	0.3837456	0.7674912	0	0.097623850909091	0.830316739819354
Targetfunction_fluxfix176547500.val	5.21657712	2.558304	1.4070672	0.0426384	0	0	0.0852768	0	0.1279152	0.5116608	0.3837456	0	0.112059327272727	0.830265763840603
Targetfunction_fluxfix183830074.val	6.47485056	5.116608	3.3257952	0	0.0852768	0.0426384	0.0852768	0	0.0426384	0.2558304	1.279152	0	0.290358687272727	0.830263887797246
Targetfunction_fluxfix176413387.val	5.21586432	2.558304	1.4070672	0	0	0.0426384	0.0852768	0	0.1279152	0.3837456	0.5116608	0	0.111747109090909	0.830218079751517
Targetfunction_fluxfix20843524.val	4.76931456000002	2.55830400000001	1.1512368	0.0426384000000002	0.0426384000000002	0.0426384000000002	0.0852768000000002	0	0.0426384000000002	0.1279152	1.0233216	0	0.0971938145454549	0.83021041106111
Targetfunction_fluxfix187710091.val	6.97788432	5.116608	3.5816256	0	0.0426384	0.0426384	0.0852768	0	0.0852768	1.279152	0	0	0.322645909090909	0.830158595521701
Targetfunction_fluxfix75782919.val	5.217466539204	3.257279918568	1.62864	0.027143972856	0	0	0.081432	0.027143972856	0.027143972856	1.302912	0.162864	0	0.134356764393818	0.830142187925426
Targetfunction_fluxfix72371728.val	5.02399152	2.558304	1.279152	0.0426384	0	0.0852768	0.0852768	0	0.0426384	0.5116608	0.5116608	0	0.104640709090909	0.830118757324143
Targetfunction_fluxfix76004147.val	5.2592136865488	3.4110719147232	1.705536	0	0.0284255715744	0.0284255715744	0.0852768	0	0.0284255715744	1.1938752	0.3411072	0	0.1415616476544	0.830117278235213
Targetfunction_fluxfix194548433.val	8.12796768	5.116608	4.6049472	0.0852768	0	0.1705536	0.0852768	0	0.1705536	0	0	0	0.420537894545455	0.830110271033928
Targetfunction_fluxfix73081738.val	5.43894912	2.558304	1.279152	0.0426384	0.0852768	0	0.0852768	0	0.0426384	1.0233216	0	0	0.119168018181818	0.830105293108205
Targetfunction_fluxfix20845582.val	4.79063375999996	2.55830399999998	1.15123679999999	0.0426383999999998	0.0852767999999993	0	0.0852767999999993	0	0.0426383999999998	0.127915199999999	1.02332159999999	0	0.0971938145454538	0.830104005166874
Targetfunction_fluxfix193623375.val	7.81119072	4.88592	4.153032	0.162864	0	0	0.081432	0.162864	0.081432	0	0.244296	0	0.371227581818181	0.830090595210768
Targetfunction_fluxfix194552549.val	8.1554688	5.116608	4.6049472	0.0852768	0.1705536	0	0.0852768	0	0.1705536	0	0	0	0.422992047272728	0.830064658959996
Targetfunction_fluxfix176919653.val	4.72835232	2.558304	1.4070672	0.0852768	0.0426384	0	0.0852768	0	0.0426384	0.8954064	0	0	0.0947332800000007	0.830004943113336
Targetfunction_fluxfix78253836.val	5.04531071999998	2.558304	1.279152	0.0426384	0	0.0426384	0.0852767999999998	0	0.0852767999999998	0.3837456	0.639576	0	0.104640709090909	0.830002221653452
Targetfunction_fluxfix73194929.val	5.04531072000026	2.55830400000009	1.27915200000004	0.0426384000000015	0	0.0426384000000015	0.085276800000003	0	0.085276800000003	0.383745600000013	0.639576000000022	0	0.104640709090913	0.83000222165345
Targetfunction_fluxfix21212935.val	4.84752816	2.558304	1.1512368	0.0852768	0.0426384	0	0.0852768	0	0.0426384	0.3837456	0.7674912	0	0.0982698872727273	0.829994243541544
Targetfunction_fluxfix183944993.val	6.48449712	4.88592	3.175848	0	0.040716	0	0.081432	0.081432	0.040716	0.488592	0.977184	0	0.273328854545454	0.829974627825169
Targetfunction_fluxfix193863461.val	7.64380799999994	3.41107199999998	2.89941119999998	0.170553599999999	0.170553599999999	0	0.0852767999999996	0	0.0852767999999996	0	0	0	0.267943319999999	0.829929590806371
Targetfunction_fluxfix75312317.val	5.1881518895328	3.411072	1.705536	0.0284255715744	0	0	0.0852768	0	0.0568512284256	0.852768	0.6822144	0	0.1376854333488	0.829909442594201
Targetfunction_fluxfix176533094.val	5.30185392	2.558304	1.4070672	0	0.0426384	0	0.0852768	0	0.1279152	0.5116608	0.3837456	0	0.112705363636364	0.829870375315419
Targetfunction_fluxfix72474629.val	5.06778336	2.558304	1.279152	0	0.0426384	0.0426384	0.0852768	0	0.0852768	0.2558304	0.7674912	0	0.104300214545455	0.829822001992331
Targetfunction_fluxfix78241830.val	5.06778336	2.558304	1.279152	0	0.0852768	0.0426384	0.0852768	0	0.0426384	0.3837456	0.639576	0	0.104300214545455	0.829822001992331
Targetfunction_fluxfix73182923.val	5.06778336	2.558304	1.279152	0	0.0852768	0.0426384	0.0852768	0	0.0426384	0.3837456	0.639576	0	0.104300214545455	0.829822001992331
Targetfunction_fluxfix21210877.val	4.87475712	2.558304	1.1512368	0.0852768	0	0.0426384	0.0852768	0	0.0426384	0.3837456	0.7674912	0	0.097534309090909	0.829732391690103
Targetfunction_fluxfix73184981.val	5.08910256	2.558304	1.279152	0	0.1279152	0	0.0852768	0	0.0426384	0.3837456	0.639576	0	0.104300214545455	0.829703746118186
Targetfunction_fluxfix78243888.val	5.08910256	2.558304	1.279152	0	0.1279152	0	0.0852768	0	0.0426384	0.3837456	0.639576	0	0.104300214545455	0.829703746118186
Targetfunction_fluxfix72476687.val	5.08910256	2.558304	1.279152	0	0.0852768	0	0.0852768	0	0.0852768	0.2558304	0.7674912	0	0.104300214545455	0.829703746118186
Targetfunction_fluxfix72373444.val	5.13130032	2.558304	1.279152	0.0426384	0.0426384	0	0.0852768	0	0.0852768	0.5116608	0.5116608	0	0.105598963636364	0.829682517490031
Targetfunction_fluxfix176884667.val	5.54834448	2.558304	1.4070672	0	0	0.1279152	0.0852768	0	0.0426384	0.8954064	0	0	0.120777021818182	0.829677899404623
Targetfunction_fluxfix20286149.val	4.89016656000002	2.55830400000001	1.1512368	0.1279152	0	0	0.0852768000000004	0	0.0426384000000002	0.511660800000002	0.639576000000002	0	0.0976238509090914	0.829667409692522
Targetfunction_fluxfix75194674.val	5.461762539204	3.257279918568	1.62864	0.027143972856	0	0	0.081432	0.027143972856	0.027143972856	1.465776	0	0	0.140525855302909	0.829657424919711
Targetfunction_fluxfix184081836.val	6.58144656	5.116608	3.3257952	0.0426384	0.0852768	0	0.0852768	0	0.0426384	0.7674912	0.7674912	0	0.292511127272727	0.829650992148283
Targetfunction_fluxfix75297911.val	5.2450030326816	3.411072	1.705536	0	0.0284255715744	0	0.0852768	0	0.0568512284256	0.852768	0.6822144	0	0.1381161238272	0.829646771688806
Targetfunction_fluxfix183942935.val	6.51200472	4.88592	3.175848	0	0	0.040716	0.081432	0.081432	0.040716	0.488592	0.977184	0	0.272603618181819	0.829638476243376
Targetfunction_fluxfix183960071.val	6.55897392	5.116608	3.3257952	0.0426384	0	0.0852768	0.0852768	0	0.0426384	0.5116608	1.0233216	0	0.290699181818183	0.829594241496066
Targetfunction_fluxfix176649027.val	5.32246032	2.558304	1.4070672	0	0	0.0852768	0.0852768	0	0.0852768	0.639576	0.2558304	0	0.111747109090909	0.829587971776044
Targetfunction_fluxfix181236654.val	5.77961567999996	2.55830399999999	1.53498239999999	0	0	0	0.0852767999999996	0	0.170553599999999	0.767491199999996	0	0	0.129511276363636	0.829580177549201
Targetfunction_fluxfix176665149.val	5.35323168	2.558304	1.4070672	0.0426384	0	0	0.0852768	0	0.1279152	0.639576	0.2558304	0	0.112714330909091	0.829562493163575
Targetfunction_fluxfix21314120.val	4.89722975999998	2.558304	1.1512368	0.0426384	0.0426384	0.0426384	0.0852767999999998	0	0.0426384	0.2558304	0.895406399999998	0	0.0971938145454542	0.829559446063237
Targetfunction_fluxfix20372928.val	4.89722976	2.558304	1.1512368	0.0426384	0.0426384	0.0426384	0.0852768	0	0.0426384	0.2558304	0.8954064	0	0.0971938145454546	0.829559446063237
Targetfunction_fluxfix23415044.val	4.9181064865488	3.4110719147232	1.5349824	0	0.0284255715744	0.0284255715744	0.0852768	0	0.0284255715744	0.3411072	1.3644288	0	0.126056774927127	0.829530890724178
Targetfunction_fluxfix176531036.val	5.34377952	2.558304	1.4070672	0	0	0.0426384	0.0852768	0	0.1279152	0.5116608	0.3837456	0	0.111747109090909	0.829459415269329
Targetfunction_fluxfix20374986.val	4.91854896	2.558304	1.1512368	0.0426384	0.0852768	0	0.0852768	0	0.0426384	0.2558304	0.8954064	0	0.0971938145454546	0.829448029269522
Targetfunction_fluxfix21316178.val	4.91854896000002	2.55830400000001	1.1512368	0.0426384000000002	0.0852768000000002	0	0.0852768000000002	0	0.0426384000000002	0.2558304	0.895406400000002	0	0.0971938145454549	0.829448029269522
Targetfunction_fluxfix72607026.val	5.15190672	2.558304	1.279152	0.0426384	0	0.0852768	0.0852768	0	0.0426384	0.639576	0.3837456	0	0.104640709090909	0.829406925298232
Targetfunction_fluxfix193169579.val	6.91543872000009	2.44296000000002	1.95436800000002	0.244296000000002	0	0	0.0814320000000009	0.0814320000000009	0.0814320000000009	0	0	0	0.180609741818184	0.829374259821695
Targetfunction_fluxfix72623148.val	5.17393871999996	2.55830399999999	1.27915199999999	0.0852767999999996	0	0	0.0852767999999996	0	0.0852767999999996	0.639575999999996	0.383745599999998	0	0.104952927272727	0.829333007450584
Targetfunction_fluxfix20271743.val	4.97544336000002	2.55830400000001	1.1512368	0.0852768000000002	0.0426384	0	0.0852768000000002	0	0.0426384	0.511660800000002	0.639576000000002	0	0.0982698872727275	0.829324806122972
Targetfunction_fluxfix75768849.val	5.4669322607616	3.4110719147232	1.705536	0	0.0284255715744	0.0284255715744	0.0852768	0	0.0284255715744	1.3644288	0.1705536	0	0.144370106912945	0.829297366135305
Targetfunction_fluxfix72371386.val	5.17322592	2.558304	1.279152	0.0426384	0	0.0426384	0.0852768	0	0.0852768	0.5116608	0.5116608	0	0.104640709090909	0.829285344826983
Targetfunction_fluxfix75211474.val	5.6374873104672	3.411072	1.705536	0.0568512284256	0	0	0.0852768	0	0.0284255715744	1.5349824	0	0	0.151045824833018	0.829263061673015
Targetfunction_fluxfix72357322.val	5.17437936	2.558304	1.279152	0	0.0426384	0.0852768	0.0852768	0	0.0426384	0.5116608	0.5116608	0	0.104300214545455	0.82922232026102
Targetfunction_fluxfix194531975.val	8.11165968	4.88592	4.397328	0	0	0.244296	0.081432	0.081432	0.081432	0	0	0	0.392240258181818	0.829207693436192
Targetfunction_fluxfix176653485.val	4.93986816	2.558304	1.4070672	0	0.0852768	0.0426384	0.0852768	0	0.0426384	0.639576	0.2558304	0	0.0964172945454594	0.829207198828582
Targetfunction_fluxfix72356650.val	5.01872112	2.44296	1.22148	0	0.040716	0	0.081432	0.081432	0.040716	0.488592	0.488592	0	0.0956590363636363	0.829192817682388
Targetfunction_fluxfix176530700.val	5.20194312	2.44296	1.343628	0	0	0	0.081432	0.040716	0.122148	0.488592	0.366444	0	0.101828127272727	0.829192152469264
Targetfunction_fluxfix183827674.val	6.60276576	5.116608	3.3257952	0	0.0426384	0.0426384	0.0852768	0	0.0852768	0.2558304	1.279152	0	0.290358687272727	0.829168752979193
Targetfunction_fluxfix75413166.val	5.19515718786004	3.25728000000002	1.62864000000001	0	0	0	0.0814320000000004	0.0271439728560002	0.0542880271440002	0.977184000000007	0.488592000000002	0	0.127524994546931	0.82916558303485
Targetfunction_fluxfix192934281.val	7.32259872	3.25728	2.605824	0.244296	0	0	0.081432	0.081432	0.081432	0	0.162864	0	0.233656854545455	0.829155450934942
Targetfunction_fluxfix190295981.val	5.64834167999994	4.88591999999997	3.66443999999998	0	0	0.0407159999999998	0.0814319999999994	0.0814319999999994	0.0407159999999998	0.977183999999994	0	0	0.223780319999974	0.829149779480973
Targetfunction_fluxfix176650743.val	5.43850848	2.558304	1.4070672	0	0.0426384	0	0.0852768	0	0.1279152	0.639576	0.2558304	0	0.113360367272727	0.829145191123452
Targetfunction_fluxfix176648355.val	5.23104048	2.44296	1.343628	0	0	0	0.081432	0.081432	0.081432	0.61074	0.244296	0	0.102483130909091	0.829132284544166
Targetfunction_fluxfix194533691.val	8.16139152	4.88592	4.397328	0	0.081432	0.081432	0.081432	0.081432	0.162864	0	0	0	0.396412592727272	0.829119511351881
Targetfunction_fluxfix183944987.val	6.58628712	4.88592	3.175848	0	0.040716	0	0.081432	0.040716	0.081432	0.488592	0.977184	0	0.273328854545454	0.829104717669527
Targetfunction_fluxfix72359380.val	5.19569856	2.558304	1.279152	0	0.0852768	0.0426384	0.0852768	0	0.0426384	0.5116608	0.5116608	0	0.104300214545455	0.829099865038735
Targetfunction_fluxfix194564555.val	8.22470112	5.116608	4.6049472	0.1705536	0	0	0.0852768	0	0.2558304	0	0	0	0.421943072727272	0.829091338094357
Targetfunction_fluxfix176883659.val	5.49569448	2.44296	1.343628	0	0	0	0.081432	0.122148	0.040716	0.855036	0	0	0.111736767272727	0.82906126966317
Targetfunction_fluxfix20269685.val	5.00267232	2.558304	1.1512368	0.0852768	0	0.0426384	0.0852768	0	0.0426384	0.5116608	0.639576	0	0.0975343090909093	0.829056620196847
Targetfunction_fluxfix73178129.val	5.02587072	2.44296	1.22148	0	0	0.040716	0.081432	0.040716	0.081432	0.366444	0.61074	0	0.0949337999999999	0.829033508692966
Targetfunction_fluxfix193875467.val	7.71304031999998	3.411072	2.8994112	0.2558304	0	0	0.0852767999999998	0	0.1705536	0	0	0	0.266894345454546	0.829008838456717
Targetfunction_fluxfix20639096.val	5.01808176	2.558304	1.1512368	0.1279152	0	0	0.0852768	0	0.0426384	0.639576	0.5116608	0	0.097623850909091	0.828988009305164
Targetfunction_fluxfix72625548.val	4.71961296	2.558304	1.279152	0.0852768	0.0426384	0	0.0852768	0	0.0426384	0.639576	0.3837456	0	0.0883208290909093	0.828986923026544
Targetfunction_fluxfix183829732.val	6.62408496	5.116608	3.3257952	0	0.0852768	0	0.0852768	0	0.0852768	0.2558304	1.279152	0	0.290358687272727	0.828983262833669
Targetfunction_fluxfix72371050.val	5.03907912	2.44296	1.22148	0.040716	0	0	0.081432	0.040716	0.081432	0.488592	0.488592	0	0.0950421272727274	0.828979494589437
Targetfunction_fluxfix72361438.val	5.21701776	2.558304	1.279152	0	0.1279152	0	0.0852768	0	0.0426384	0.5116608	0.5116608	0	0.104300214545455	0.828976571100781
Targetfunction_fluxfix73182581.val	5.21701776	2.558304	1.279152	0	0.0852768	0	0.0852768	0	0.0852768	0.3837456	0.639576	0	0.104300214545455	0.828976571100781
Targetfunction_fluxfix72608742.val	5.25921552	2.558304	1.279152	0.0426384	0.0426384	0	0.0852768	0	0.0852768	0.639576	0.3837456	0	0.105598963636364	0.828945139494937
Targetfunction_fluxfix72354592.val	5.04622872	2.44296	1.22148	0	0	0.040716	0.081432	0.081432	0.040716	0.488592	0.488592	0	0.0949337999999999	0.828922395702917
Targetfunction_fluxfix193842203.val	7.62306768	3.25728	2.768688	0.081432	0	0.081432	0.081432	0.081432	0.162864	0	0	0	0.252818803636363	0.828917904850116
Targetfunction_fluxfix20857930.val	4.61892672	2.558304	1.1512368	0.0852768	0	0.0426384	0.0852768	0	0.0426384	0.1279152	1.0233216	0	0.0847556509090888	0.828880079282296
Targetfunction_fluxfix21196471.val	5.02514496	2.558304	1.1512368	0.0426384	0.0426384	0.0426384	0.0852768	0	0.0426384	0.3837456	0.7674912	0	0.0971938145454546	0.828878430553814
Targetfunction_fluxfix20959115.val	4.89607632	2.558304	1.1512368	0.0426384	0	0.0852767999999998	0.0852767999999998	0	0.0426384	0	1.1512368	0	0.0930120545454544	0.828873248508961
Targetfunction_fluxfix72606354.val	5.05943712	2.44296	1.22148	0.040716	0	0	0.081432	0.081432	0.040716	0.61074	0.366444	0	0.0950421272727274	0.828867886168983
Targetfunction_fluxfix20975237.val	4.91810832	2.558304	1.1512368	0.0852768	0	0	0.0852768	0	0.0852768	0	1.1512368	0	0.0933242727272727	0.828809845506397
Targetfunction_fluxfix194547755.val	8.20330848	4.88592	4.397328	0.081432	0	0	0.081432	0.081432	0.244296	0	0	0	0.397982585454546	0.828799863324579
Targetfunction_fluxfix183961787.val	6.66628272	5.116608	3.3257952	0.0426384	0.0426384	0	0.0852768	0	0.0852768	0.5116608	1.0233216	0	0.291657436363637	0.828792736946356
Targetfunction_fluxfix74942906.val	5.0602366468944	3.411072	1.705536	0	0	0.0284255715744	0.0852768	0	0.0568512284256	0.6822144	0.852768	0	0.126231676379346	0.828790985821479
Targetfunction_fluxfix176655543.val	4.96992672	2.558304	1.4070672	0	0.1279152	0	0.0852768	0	0.0426384	0.639576	0.2558304	0	0.0947945454545464	0.828778966941461
Targetfunction_fluxfix183942929.val	6.61379472	4.88592	3.175848	0	0	0.040716	0.081432	0.040716	0.081432	0.488592	0.977184	0	0.272603618181819	0.828763669531219
Targetfunction_fluxfix21198529.val	5.04646416	2.558304	1.1512368	0.0426384	0.0852768	0	0.0852768	0	0.0426384	0.3837456	0.7674912	0	0.0971938145454546	0.828762009480656
Targetfunction_fluxfix176297796.val	5.04602352	2.558304	1.4070672	0	0.0426384	0	0.0852768	0	0.1279152	0.2558304	0.639576	0	0.0970370181818185	0.828738473487775
Targetfunction_fluxfix176900447.val	5.73697728	2.558304	1.4070672	0.0426384	0	0	0.0852768	0	0.1279152	0.8954064	0	0	0.122404876363636	0.828697173993378
Targetfunction_fluxfix176884325.val	5.69757888	2.558304	1.4070672	0	0	0.0852768	0.0852768	0	0.0852768	0.8954064	0	0	0.120777021818182	0.828694623326093
Targetfunction_fluxfix72944883.val	5.17393872	2.558304	1.279152	0	0.0426384	0	0.0852768	0	0.1279152	0	1.0233216	0	0.101076709090909	0.828690953501581
Targetfunction_fluxfix78003790.val	5.17393872	2.558304	1.279152	0	0.0426384	0	0.0852768	0	0.1279152	0	1.0233216	0	0.101076709090909	0.828690953501581
Targetfunction_fluxfix176648685.val	5.47169472	2.558304	1.4070672	0	0	0.0426384	0.0852768	0	0.1279152	0.639576	0.2558304	0	0.111747109090909	0.828670377145789
Targetfunction_fluxfix72724675.val	5.27982192	2.558304	1.279152	0.0426384	0	0.0852768	0.0852768	0	0.0426384	0.7674912	0.2558304	0	0.104640709090909	0.828664857914557
Targetfunction_fluxfix176667549.val	4.88420928	2.558304	1.4070672	0.0426384	0.0426384	0	0.0852768	0	0.0852768	0.639576	0.2558304	0	0.0912977018181811	0.828651316335758
Targetfunction_fluxfix72740797.val	5.31059328	2.558304	1.279152	0.0852768	0	0	0.0852768	0	0.0852768	0.7674912	0.2558304	0	0.105607930909091	0.828641946513826
Targetfunction_fluxfix72356644.val	5.12051112	2.44296	1.22148	0	0.040716	0	0.081432	0.040716	0.081432	0.488592	0.488592	0	0.0956590363636363	0.828630908846066
Targetfunction_fluxfix20624690.val	5.10335856	2.558304	1.1512368	0.0852768	0.0426384	0	0.0852768	0	0.0426384	0.639576	0.5116608	0	0.0982698872727273	0.828625301314591
Targetfunction_fluxfix183707967.val	6.60161232	5.116608	3.3257952	0	0	0.0852768	0.0852768	0	0.0852768	0	1.5349824	0	0.286176927272727	0.828600282838992
Targetfunction_fluxfix187708375.val	7.08332687999998	5.116608	3.5816256	0	0	0.1279152	0.0852768	0	0.0426384	1.279152	0	0	0.318464149090909	0.828582808973202
Targetfunction_fluxfix194535749.val	8.21947392	4.88592	4.397328	0	0.162864	0	0.081432	0.081432	0.162864	0	0	0	0.397737654545455	0.828571383958792
Targetfunction_fluxfix176766346.val	4.97652768	2.44296	1.343628	0	0	0.040716	0.081432	0.081432	0.040716	0.732888	0.122148	0	0.0905279563636368	0.828568233673107
Targetfunction_fluxfix72606684.val	5.30114112	2.558304	1.279152	0.0426384	0	0.0426384	0.0852768	0	0.0852768	0.639576	0.3837456	0	0.104640709090909	0.828538246675939
Targetfunction_fluxfix72472913.val	5.17322592	2.558304	1.279152	0	0	0.1279152	0.0852768	0	0.0426384	0.2558304	0.7674912	0	0.100118454545455	0.828536414818938
Targetfunction_fluxfix176648349.val	5.33283048	2.44296	1.343628	0	0	0	0.081432	0.040716	0.122148	0.61074	0.244296	0	0.102483130909091	0.828529669269112
Targetfunction_fluxfix72591948.val	5.14086912	2.44296	1.22148	0	0.040716	0	0.081432	0.081432	0.040716	0.61074	0.366444	0	0.0956590363636363	0.828516246557227
Targetfunction_fluxfix176177747.val	5.38713071999998	2.55830399999999	1.4070672	0	0	0	0.0852767999999998	0	0.1705536	0.1279152	0.767491199999998	0	0.107537072727272	0.828498235521685
Targetfunction_fluxfix184077048.val	6.64736112	4.88592	3.175848	0.040716	0	0	0.081432	0.081432	0.040716	0.732888	0.732888	0	0.272711945454545	0.82848629080751
Targetfunction_fluxfix72592620.val	5.30229456	2.558304	1.279152	0	0.0426384	0.0852768	0.0852768	0	0.0426384	0.639576	0.3837456	0	0.104300214545455	0.828475016841527
Targetfunction_fluxfix176883653.val	5.59748448	2.44296	1.343628	0	0	0	0.081432	0.081432	0.081432	0.855036	0	0	0.111736767272727	0.82840699468964
Targetfunction_fluxfix64757471.val	4.76225136	2.558304	1.0233216	0.1279152	0	0	0.0852768	0	0.0426384	0	1.279152	0	0.0859951963636364	0.828393096453152
Targetfunction_fluxfix72354586.val	5.14801872	2.44296	1.22148	0	0	0.040716	0.081432	0.040716	0.081432	0.488592	0.488592	0	0.0949337999999999	0.828355435280962
Targetfunction_fluxfix20622632.val	5.13058752	2.558304	1.1512368	0.0852768	0	0.0426384	0.0852768	0	0.0426384	0.639576	0.5116608	0	0.097534309090909	0.828350822617895
Targetfunction_fluxfix72356980.val	5.32361376	2.558304	1.279152	0	0.0426384	0.0426384	0.0852768	0	0.0852768	0.5116608	0.5116608	0	0.104300214545455	0.82834753594635
Targetfunction_fluxfix72594678.val	5.32361376	2.558304	1.279152	0	0.0852768	0.0426384	0.0852768	0	0.0426384	0.639576	0.3837456	0	0.104300214545455	0.82834753594635
Targetfunction_fluxfix72841640.val	5.21657712	2.558304	1.279152	0.0426384	0	0	0.0852768	0	0.1279152	0.1279152	0.8954064	0	0.100430672727273	0.828338533137018
Targetfunction_fluxfix72606348.val	5.16122712	2.44296	1.22148	0.040716	0	0	0.081432	0.040716	0.081432	0.61074	0.366444	0	0.0950421272727274	0.828298449573257
Targetfunction_fluxfix72942825.val	5.21586432	2.558304	1.279152	0	0	0.0426384	0.0852768	0	0.1279152	0	1.0233216	0	0.100118454545455	0.828291007998455
Targetfunction_fluxfix183959729.val	6.70820832	5.116608	3.3257952	0.0426384	0	0.0426384	0.0852768	0	0.0852768	0.5116608	1.0233216	0	0.290699181818183	0.828290022963705
Targetfunction_fluxfix190060671.val	5.72752512000004	5.11660800000003	3.83745600000002	0	0	0.0426384000000002	0.0852768000000004	0	0.127915200000001	0.511660800000002	0.511660800000002	0	0.235928160000024	0.828285158166926
Targetfunction_fluxfix73329042.val	5.50246608	2.558304	1.279152	0.0852768	0	0	0.0852768	0	0.0852768	0.8954064	0.1279152	0	0.110453203636364	0.828262007308959
Targetfunction_fluxfix73312920.val	5.46306768	2.558304	1.279152	0.0426384	0	0.0852768	0.0852768	0	0.0426384	0.8954064	0.1279152	0	0.108825349090909	0.828241078491735
Targetfunction_fluxfix72589890.val	5.16837672	2.44296	1.22148	0	0	0.040716	0.081432	0.081432	0.040716	0.61074	0.366444	0	0.0949337999999999	0.828239766082326
Targetfunction_fluxfix72724003.val	5.19032448	2.44296	1.22148	0.040716	0	0	0.081432	0.081432	0.040716	0.732888	0.244296	0	0.0956877054545454	0.828239293336799
Targetfunction_fluxfix76001411.val	5.35802118786	3.25728	1.62864	0	0	0	0.081432	0.027143972856	0.054288027144	1.140048	0.325728	0	0.127738309090909	0.828232793020392
Targetfunction_fluxfix72726391.val	5.39587008	2.558304	1.279152	0.0426384	0.0426384	0	0.0852768	0	0.0852768	0.7674912	0.2558304	0	0.106253967272727	0.828232366528211
Targetfunction_fluxfix72596736.val	5.34493296	2.558304	1.279152	0	0.1279152	0	0.0852768	0	0.0426384	0.639576	0.3837456	0	0.104300214545455	0.82821921909092
Targetfunction_fluxfix194531639.val	8.19309168	4.88592	4.397328	0	0	0.162864	0.081432	0.162864	0.081432	0	0	0	0.392240258181818	0.82821909098963
Targetfunction_fluxfix23412986.val	5.0808426205104	3.411072	1.5349824	0	0	0.0568512284256	0.0852768	0	0.0284255715744	0.3411072	1.3644288	0	0.123375763636364	0.828217642365087
Targetfunction_fluxfix23883240.val	5.0602366468944	3.411072	1.5349824	0	0	0.0284255715744	0.0852768	0	0.0568512284256	0.1705536	1.5349824	0	0.122611251099927	0.828209212406783
Targetfunction_fluxfix193608969.val	7.9862544	4.88592	4.153032	0.081432	0.081432	0	0.081432	0.162864	0.081432	0	0.244296	0	0.372276556363637	0.828198428495687
Targetfunction_fluxfix20841466.val	5.02399151999991	2.55830399999997	1.15123679999999	0.0426383999999996	0	0.0852767999999992	0.0852767999999992	0	0.0426383999999996	0.127915199999999	1.02332159999999	0	0.0930120545454533	0.828192924327748
Targetfunction_fluxfix176766334.val	5.65494048	2.558304	1.4070672	0	0	0.0426384	0.0852768	0	0.1279152	0.7674912	0.1279152	0	0.115931749090909	0.828178552563626
Targetfunction_fluxfix20255279.val	5.15306016	2.558304	1.1512368	0.0426384	0.0426384	0.0426384	0.0852768000000002	0	0.0426384	0.5116608	0.639576	0	0.0971938145454546	0.828167412766878
Targetfunction_fluxfix20857588.val	5.04602351999998	2.55830399999999	1.1512368	0.0852767999999998	0	0	0.0852767999999998	0	0.0852767999999998	0.1279152	1.0233216	0	0.0933242727272725	0.82812434578764
Targetfunction_fluxfix64743065.val	4.84752816	2.558304	1.0233216	0.0852768	0.0426384	0	0.0852768	0	0.0426384	0	1.279152	0	0.0866412327272727	0.828070600935696
Targetfunction_fluxfix194533355.val	8.26018992	4.88592	4.397328	0	0.081432	0	0.081432	0.162864	0.162864	0	0	0	0.397737654545455	0.828069658651203
Targetfunction_fluxfix20257337.val	5.17437936	2.558304	1.1512368	0.0426384	0.0852768	0	0.0852768	0	0.0426384	0.5116608	0.639576	0	0.0971938145454544	0.82804599742728
Targetfunction_fluxfix183947723.val	6.73068096	5.116608	3.3257952	0	0.0852768	0.0426384	0.0852768	0	0.0426384	0.5116608	1.0233216	0	0.290358687272727	0.828043191978903
Targetfunction_fluxfix176651427.val	4.91854896	2.558304	1.4070672	0	0.0426384	0.0852768	0.0852768	0	0.0426384	0.639576	0.2558304	0	0.0886648581818222	0.82803729488994
Targetfunction_fluxfix20944709.val	5.04646416	2.558304	1.1512368	0	0.0426384	0.0852768	0.0852768	0	0.0426384	0	1.1512368	0	0.09267156	0.828014037596415
Targetfunction_fluxfix72827234.val	5.30185392	2.558304	1.279152	0	0.0426384	0	0.0852768	0	0.1279152	0.1279152	0.8954064	0	0.101076709090909	0.82794438103846
Targetfunction_fluxfix72591942.val	5.24265912	2.44296	1.22148	0	0.040716	0	0.081432	0.040716	0.081432	0.61074	0.366444	0	0.0956590363636363	0.827931549311679
Targetfunction_fluxfix73312248.val	5.37354648	2.44296	1.22148	0.040716	0	0	0.081432	0.081432	0.040716	0.855036	0.122148	0	0.100323949090909	0.827925055881275
Targetfunction_fluxfix69917221.val	4.67101728	1.705536	0.6822144	0.0852768	0	0	0.0852768	0	0.0852768	0.7674912	0	0	0.0602879563636361	0.827917532619997
Targetfunction_fluxfix20946767.val	5.06778336	2.558304	1.1512368	0	0.0852768	0.0426384	0.0852768	0	0.0426384	0	1.1512368	0	0.09267156	0.827896882236691
Targetfunction_fluxfix72709597.val	5.27175648	2.44296	1.22148	0	0.040716	0	0.081432	0.081432	0.040716	0.732888	0.244296	0	0.0963140399999999	0.827869538769274
Targetfunction_fluxfix184062642.val	6.72879312	4.88592	3.175848	0	0.040716	0	0.081432	0.081432	0.040716	0.732888	0.732888	0	0.273328854545454	0.827854519996147
Targetfunction_fluxfix73314636.val	5.58774287999998	2.558304	1.279152	0.0426384	0.0426384	0	0.0852767999999998	0	0.0852767999999998	0.895406399999998	0.1279152	0	0.11109924	0.827821317082155
Targetfunction_fluxfix20756745.val	5.14599696000004	2.55830400000001	1.1512368	0.1279152	0	0	0.0852768000000004	0	0.0426384000000002	0.767491200000004	0.383745600000002	0	0.0948240000000004	0.827815633171979
Targetfunction_fluxfix73093744.val	5.69433888	2.558304	1.279152	0.0852768	0	0	0.0852768	0	0.0852768	1.0233216	0	0	0.115289050909091	0.827809561121104
Targetfunction_fluxfix64741007.val	4.87475712	2.558304	1.0233216	0.0852768	0	0.0426384	0.0852768	0	0.0426384	0	1.279152	0	0.0859056545454546	0.827809346485034
Targetfunction_fluxfix73077622.val	5.65494048	2.558304	1.279152	0.0426384	0	0.0852768	0.0852768	0	0.0426384	1.0233216	0	0	0.113670621818182	0.827804986311337
Targetfunction_fluxfix183709683.val	6.70892112	5.116608	3.3257952	0	0.0426384	0	0.0852768	0	0.1279152	0	1.5349824	0	0.287135181818183	0.827792490665092
Targetfunction_fluxfix73178807.val	5.30114112	2.558304	1.279152	0	0	0.1279152	0.0852768	0	0.0426384	0.3837456	0.639576	0	0.100118454545455	0.827790194082904
Targetfunction_fluxfix20948825.val	5.08910256000002	2.55830400000001	1.1512368	0	0.1279152	0	0.0852768000000002	0	0.0426384	0	1.1512368	0	0.0926715600000002	0.827778899062515
Targetfunction_fluxfix72724333.val	5.42905632	2.558304	1.279152	0.0426384	0	0.0426384	0.0852768	0	0.0852768	0.7674912	0.2558304	0	0.104640709090909	0.827761023082097
Targetfunction_fluxfix69902815.val	4.75629408	1.705536	0.6822144	0.0426384	0.0426384	0	0.0852768	0	0.0852768	0.7674912	0	0	0.0616774581818182	0.827738127139584
Targetfunction_fluxfix74961722.val	4.75629408	1.705536	0.6822144	0.0426384	0.0426384	0	0.0852768	0	0.0852768	0.7674912	0	0	0.0616774581818182	0.827738127139584
Targetfunction_fluxfix176883647.val	5.69927448	2.44296	1.343628	0	0	0	0.081432	0.040716	0.122148	0.855036	0	0	0.111736767272727	0.827733593229004
Targetfunction_fluxfix193623369.val	8.01477072	4.88592	4.153032	0.162864	0	0	0.081432	0.081432	0.162864	0	0.244296	0	0.371227581818181	0.827730701127311
Targetfunction_fluxfix176295396.val	5.51504592	2.558304	1.4070672	0	0	0	0.0852768	0	0.1705536	0.2558304	0.639576	0	0.107537072727273	0.827700059284688
Targetfunction_fluxfix72710269.val	5.43020976	2.558304	1.279152	0	0.0426384	0.0852768	0.0852768	0	0.0426384	0.7674912	0.2558304	0	0.104300214545455	0.827697602539238
Targetfunction_fluxfix193640511.val	8.01067536000028	5.11660800000013	4.34911680000011	0.255830400000007	0	0.0852768000000022	0.0852768000000022	0	0.0852768000000022	0	0.255830400000007	0	0.388866469090918	0.827696728824478
Targetfunction_fluxfix176883983.val	5.84681328	2.558304	1.4070672	0	0	0.0426384	0.0852768	0	0.1279152	0.8954064	0	0	0.120777021818182	0.827670075698593
Targetfunction_fluxfix72472571.val	5.32246032	2.558304	1.279152	0	0	0.0852768	0.0852768	0	0.0852768	0.2558304	0.7674912	0	0.100118454545455	0.827662909793831
Targetfunction_fluxfix72589884.val	5.27016672	2.44296	1.22148	0	0	0.040716	0.081432	0.040716	0.081432	0.61074	0.366444	0	0.0949337999999999	0.827650052179305
Targetfunction_fluxfix72723997.val	5.29211448	2.44296	1.22148	0.040716	0	0	0.081432	0.040716	0.081432	0.732888	0.244296	0	0.0956877054545454	0.827645381923588
Targetfunction_fluxfix193642569.val	8.0275536	5.116608	4.3491168	0.2558304	0.0852768	0	0.0852768	0	0.0852768	0	0.2558304	0	0.390044192727272	0.827642347312718
Targetfunction_fluxfix184077042.val	6.74915112	4.88592	3.175848	0.040716	0	0	0.081432	0.040716	0.081432	0.732888	0.732888	0	0.272711945454545	0.827585936356343
Targetfunction_fluxfix72488693.val	5.34449232	2.558304	1.279152	0.0426384	0	0	0.0852768	0	0.1279152	0.2558304	0.7674912	0	0.100430672727273	0.827582088103168
Targetfunction_fluxfix72712327.val	5.45152896	2.558304	1.279152	0	0.0852768	0.0426384	0.0852768	0	0.0426384	0.7674912	0.2558304	0	0.104300214545455	0.827565113867478
Targetfunction_fluxfix72592278.val	5.45152896	2.558304	1.279152	0	0.0426384	0.0426384	0.0852768	0	0.0852768	0.639576	0.3837456	0	0.104300214545455	0.827565113867478
Targetfunction_fluxfix193846997.val	7.8396336	3.411072	2.8994112	0.0852768	0.1705536	0.0852768	0.0852768	0	0.0852768	0	0	0	0.266627683636363	0.827551555313235
Targetfunction_fluxfix193051930.val	7.56689472	3.25728	2.605824	0.244296	0	0	0.081432	0.081432	0.081432	0.162864	0	0	0.239825945454545	0.82755012274906
Targetfunction_fluxfix73076950.val	5.55676848	2.44296	1.22148	0.040716	0	0	0.081432	0.081432	0.040716	0.977184	0	0	0.104950767272727	0.827545588295613
Targetfunction_fluxfix72825176.val	5.34377952000004	2.55830400000001	1.27915200000001	0	0	0.0426384000000002	0.0852768000000004	0	0.127915200000001	0.127915200000001	0.895406400000004	0	0.100118454545455	0.82753479412554
Targetfunction_fluxfix72707539.val	5.29052472	2.44296	1.22148	0	0	0.040716	0.081432	0.081432	0.040716	0.732888	0.244296	0	0.0949337999999999	0.827529838329663
Targetfunction_fluxfix28135020.val	4.88420927999998	1.70553599999999	0.767491199999998	0.0426383999999998	0	0	0.0852767999999996	0	0.1279152	0.682214399999998	0	0	0.0642616036363634	0.827528644840237
Targetfunction_fluxfix26017338.val	4.88420927999998	1.70553599999999	0.767491199999998	0.0426383999999998	0	0	0.0852767999999996	0	0.1279152	0.682214399999998	0	0	0.0642616036363634	0.827528644840237
Targetfunction_fluxfix73297842.val	5.45497848	2.44296	1.22148	0	0.040716	0	0.081432	0.081432	0.040716	0.855036	0.122148	0	0.100940858181818	0.827525713344713
Targetfunction_fluxfix193842881.val	7.82949887999989	3.41107199999995	2.89941119999996	0.0852767999999989	0	0.255830399999998	0.0852767999999989	0	0.0852767999999989	0	0	0	0.265489167272724	0.827497246116169
Targetfunction_fluxfix72714385.val	5.48158752	2.558304	1.279152	0	0.1279152	0	0.0852768	0	0.0426384	0.7674912	0.2558304	0	0.104955218181818	0.827485091098567
Targetfunction_fluxfix20370870.val	5.15190672	2.558304	1.1512368	0.0426384	0	0.0852768	0.0852768	0	0.0426384	0.2558304	0.8954064	0	0.0930120545454546	0.827482766402017
Targetfunction_fluxfix74944964.val	5.0744494326816	3.411072	1.705536	0	0.0284255715744	0	0.0852768	0	0.0568512284256	0.6822144	0.852768	0	0.118479247768146	0.82746701357598
Targetfunction_fluxfix26001216.val	4.84481088000004	1.70553600000001	0.767491200000004	0	0	0.0852768000000004	0.0852768000000004	0	0.0852768000000004	0.682214400000004	0	0	0.0626337490909096	0.827456673494526
Targetfunction_fluxfix190177984.val	5.82142248	4.88592	3.66444	0	0	0	0.081432	0.040716	0.122148	0.732888	0.244296	0	0.220304683636363	0.827452870727642
Targetfunction_fluxfix72594336.val	5.47284816000002	2.55830400000001	1.279152	0	0.0852768000000002	0	0.0852768000000002	0	0.0852768000000002	0.639576000000002	0.3837456	0	0.104300214545455	0.827431792533431
Targetfunction_fluxfix20608226.val	5.28097536	2.558304	1.1512368	0.0426384	0.0426384	0.0426384	0.0852768	0	0.0426384	0.639576	0.5116608	0	0.0971938145454546	0.827426461125894
Targetfunction_fluxfix23429108.val	5.1881518895328	3.411072	1.5349824	0.0284255715744	0	0	0.0852768	0	0.0568512284256	0.3411072	1.3644288	0	0.122180560621527	0.827417533221517
Targetfunction_fluxfix23429450.val	4.8612553434	3.4110719147232	1.5349824	0.0284255715744	0	0.0284255715744	0.0852768	0	0.0284255715744	0.3411072	1.3644288	0	0.110725733815855	0.827364939940684
Targetfunction_fluxfix24370642.val	4.8612553434	3.4110719147232	1.5349824	0.0284255715744	0	0.0284255715744	0.0852768	0	0.0284255715744	0.3411072	1.3644288	0	0.110725733815856	0.827364939940684
Targetfunction_fluxfix176531720.val	5.04531072	2.558304	1.4070672	0	0	0.1279152	0.0852768	0	0.0426384	0.5116608	0.3837456	0	0.0886318690909106	0.82735304483727
Targetfunction_fluxfix20826388.val	5.01872112000004	2.44296000000001	1.09933200000001	0	0.0407160000000002	0	0.0814320000000004	0.0814320000000004	0.0407160000000002	0.122148000000001	0.977184000000007	0	0.0845546727272733	0.827351249703036
Targetfunction_fluxfix20961173.val	4.64139936000002	2.55830400000001	1.1512368	0.0426384000000002	0.0426384000000002	0.0426384000000002	0.0852768000000002	0	0.0426384000000002	0	1.1512368	0	0.0760606690909194	0.827340739272664
Targetfunction_fluxfix184077720.val	6.81480432	5.116608	3.3257952	0.0426384	0	0.0852768	0.0852768	0	0.0426384	0.7674912	0.7674912	0	0.290699181818183	0.827333288870258
Targetfunction_fluxfix176886041.val	5.82225408	2.558304	1.4070672	0	0.0426384	0	0.0852768	0	0.1279152	0.8954064	0	0	0.117656541818182	0.827326878796621
Targetfunction_fluxfix20742339.val	5.23127375999998	2.558304	1.1512368	0.0852767999999998	0.0426384	0	0.0852767999999998	0	0.0426384	0.7674912	0.3837456	0	0.0948239999999998	0.827326361092169
Targetfunction_fluxfix75177874.val	5.74677641214	3.25728	1.62864	0	0	0	0.081432	0.054288027144	0.027143972856	1.465776	0	0	0.137646949090909	0.827320200486344
Targetfunction_fluxfix28355912.val	4.84157088	1.705536	0.7674912	0	0.0426384	0	0.0852768	0	0.1279152	0.5969376	0.0852768	0	0.0616774581818182	0.827312677488578
Targetfunction_fluxfix26238230.val	4.84157088	1.705536	0.7674912	0	0.0426384	0	0.0852768	0	0.1279152	0.5969376	0.0852768	0	0.0616774581818182	0.827312677488578
Targetfunction_fluxfix193606911.val	8.03885471999972	4.88591999999987	4.15303199999989	0.0814319999999979	0	0.0814319999999979	0.0814319999999979	0.162863999999996	0.0814319999999979	0	0.244295999999994	0	0.370075254545445	0.827301160697676
Targetfunction_fluxfix20610284.val	5.30229456	2.558304	1.1512368	0.0426384	0.0852768	0	0.0852768	0	0.0426384	0.639576	0.5116608	0	0.0971938145454546	0.827300064856751
Targetfunction_fluxfix20827060.val	5.17437936	2.558304	1.1512368	0	0.0426384	0.0852768	0.0852768	0	0.0426384	0.1279152	1.0233216	0	0.0926715600000002	0.827298694415688
Targetfunction_fluxfix73312242.val	5.47533648	2.44296	1.22148	0.040716	0	0	0.081432	0.040716	0.081432	0.855036	0.122148	0	0.100323949090909	0.827296196745073
Targetfunction_fluxfix187476851.val	5.60076335999998	5.11660799999997	3.58162559999998	0	0.0852767999999998	0	0.0852767999999998	0	0.0852767999999998	0	1.279152	0	0.223074196363624	0.827291538384591
Targetfunction_fluxfix183707625.val	6.75084672	5.116608	3.3257952	0	0	0.0426384	0.0852768	0	0.1279152	0	1.5349824	0	0.286176927272727	0.827287308391376
Targetfunction_fluxfix73312578.val	5.61230208	2.558304	1.279152	0.0426384	0	0.0426384	0.0852768	0	0.0852768	0.8954064	0.1279152	0	0.108825349090909	0.827285695873069
Targetfunction_fluxfix72709591.val	5.37354648	2.44296	1.22148	0	0.040716	0	0.081432	0.040716	0.081432	0.732888	0.244296	0	0.0963140399999999	0.827260377739084
Targetfunction_fluxfix69900757.val	4.78085328	1.705536	0.6822144	0.0426384	0	0.0426384	0.0852768	0	0.0852768	0.7674912	0	0	0.0594035672727272	0.827235663413911
Targetfunction_fluxfix72471899.val	5.22230112	2.44296	1.22148	0	0	0	0.081432	0.081432	0.081432	0.244296	0.732888	0	0.0907237636363636	0.82723195175849
Targetfunction_fluxfix21109692.val	5.47452432	2.558304	1.1512368	0.1279152	0	0	0.0852768	0	0.0426384	1.0233216	0.1279152	0	0.103124127272727	0.827227044276735
Targetfunction_fluxfix72959289.val	5.08866192	2.558304	1.279152	0.0426384	0	0	0.0852768	0	0.1279152	0	1.0233216	0	0.0892845818181778	0.827221954406623
Targetfunction_fluxfix73298514.val	5.61345552	2.558304	1.279152	0	0.0426384	0.0852768	0.0852768	0	0.0426384	0.8954064	0.1279152	0	0.108484854545455	0.827221952947012
Targetfunction_fluxfix194531303.val	8.27452368	4.88592	4.397328	0	0	0.081432	0.081432	0.244296	0.081432	0	0	0	0.392230832727274	0.827218557549204
Targetfunction_fluxfix26002932.val	4.96948608	1.705536	0.7674912	0	0.0426384	0	0.0852768	0	0.1279152	0.6822144	0	0	0.0649076399999999	0.827191977514399
Targetfunction_fluxfix28120614.val	4.96948608	1.705536	0.7674912	0	0.0426384	0	0.0852768	0	0.1279152	0.6822144	0	0	0.0649076399999999	0.827191977514399
Targetfunction_fluxfix20829118.val	5.19569856000002	2.55830400000001	1.1512368	0	0.0852768000000002	0.0426384000000002	0.0852768000000002	0	0.0426384000000002	0.1279152	1.0233216	0	0.0926715600000002	0.827176576947396
Targetfunction_fluxfix184093842.val	6.83683632	5.116608	3.3257952	0.0852768	0	0	0.0852768	0	0.0852768	0.7674912	0.7674912	0	0.2910114	0.827175767458508
Targetfunction_fluxfix72474287.val	5.42976912	2.558304	1.279152	0	0.0426384	0	0.0852768	0	0.1279152	0.2558304	0.7674912	0	0.101076709090909	0.827167825666882
Targetfunction_fluxfix20740281.val	5.25850272000004	2.55830400000001	1.1512368	0.0852768000000004	0	0.0426384000000002	0.0852768000000004	0	0.0426384000000002	0.767491200000002	0.383745600000002	0	0.0948240000000004	0.827167346163156
Targetfunction_fluxfix73295784.val	5.46511968	2.44296	1.22148	0	0	0.040716	0.081432	0.081432	0.040716	0.855036	0.122148	0	0.0988999854545455	0.827124305404783
Targetfunction_fluxfix73177799.val	5.24265912	2.44296	1.22148	0	0	0	0.081432	0.122148	0.040716	0.366444	0.61074	0	0.0907237636363636	0.827113643028876
Targetfunction_fluxfix193859003.val	7.87413312	3.411072	2.8994112	0.1705536	0	0.0852768	0.0852768	0	0.1705536	0	0	0	0.266104963636363	0.82708323703984
Targetfunction_fluxfix73300572.val	5.63477472	2.558304	1.279152	0	0.0852768	0.0426384	0.0852768	0	0.0426384	0.8954064	0.1279152	0	0.108484854545455	0.827082106912545
Targetfunction_fluxfix78359479.val	5.63477472	2.558304	1.279152	0	0.0852768	0.0426384	0.0852768	0	0.0426384	0.8954064	0.1279152	0	0.108484854545455	0.827082106912545
Targetfunction_fluxfix20824330.val	5.04622871999996	2.44295999999999	1.099332	0	0	0.0407159999999998	0.0814319999999996	0.0814319999999996	0.0407159999999998	0.122147999999999	0.977183999999996	0	0.0838294363636359	0.827081533188411
Targetfunction_fluxfix75178546.val	5.8823451805104	3.411072	1.705536	0	0	0.0568512284256	0.0852768	0	0.0284255715744	1.5349824	0	0	0.147910549090909	0.827077389485578
Targetfunction_fluxfix193849055.val	7.8996384	3.411072	2.8994112	0.0852768	0.2558304	0	0.0852768	0	0.0852768	0	0	0	0.267933894545455	0.827063044209826
Targetfunction_fluxfix20946425.val	5.21701775999981	2.55830399999994	1.15123679999997	0	0.0852767999999978	0	0.0852767999999978	0	0.0852767999999978	0	1.15123679999997	0	0.0926715599999974	0.827053633681476
Targetfunction_fluxfix20831176.val	5.21701776	2.558304	1.1512368	0	0.1279152	0	0.0852768	0	0.0426384	0.1279152	1.0233216	0	0.09267156	0.827053633681475
Targetfunction_fluxfix73302630.val	5.67346032	2.558304	1.279152	0	0.1279152	0	0.0852768	0	0.0426384	0.8954064	0.1279152	0	0.109800490909091	0.827043197182449
Targetfunction_fluxfix20370198.val	5.05943712	2.44296	1.099332	0.040716	0	0	0.081432	0.081432	0.040716	0.244296	0.855036	0	0.0839377636363635	0.827027109782739
Targetfunction_fluxfix21311390.val	5.05943712	2.44296	1.099332	0.040716	0	0	0.081432	0.081432	0.040716	0.244296	0.855036	0	0.0839377636363637	0.827027109782739
Targetfunction_fluxfix20372586.val	5.25921551999957	2.55830399999985	1.15123679999993	0.0426383999999974	0.0426383999999974	0	0.085276799999995	0	0.085276799999995	0.255830399999985	0.895406399999946	0	0.0939703090909023	0.827022217162438
Targetfunction_fluxfix72355264.val	5.42905632	2.558304	1.279152	0	0	0.1279152	0.0852768	0	0.0426384	0.5116608	0.5116608	0	0.100118454545455	0.827014027852719
Targetfunction_fluxfix184211833.val	6.92140032	5.116608	3.3257952	0.0852768	0	0.0426384	0.0852768	0	0.0426384	1.279152	0.2558304	0	0.295221436363637	0.826973594576027
Targetfunction_fluxfix64726601.val	5.02514496	2.558304	1.0233216	0.0426384	0.0426384	0.0426384	0.0852768	0	0.0426384	0	1.279152	0	0.08556516	0.826956881035038
Targetfunction_fluxfix193741024.val	8.17763472	4.88592	4.153032	0.162864	0	0	0.081432	0.162864	0.081432	0.244296	0	0	0.380481218181818	0.826949880075085
Targetfunction_fluxfix184062636.val	6.83058312	4.88592	3.175848	0	0.040716	0	0.081432	0.040716	0.081432	0.732888	0.732888	0	0.273328854545454	0.826938678616275
Targetfunction_fluxfix23885298.val	5.0744494326816	3.411072	1.5349824	0	0.0284255715744	0	0.0852768	0	0.0568512284256	0.1705536	1.5349824	0	0.115126119056291	0.82692908251065
Targetfunction_fluxfix72707533.val	5.39231472	2.44296	1.22148	0	0	0.040716	0.081432	0.040716	0.081432	0.732888	0.244296	0	0.0949337999999999	0.826917435535748
Targetfunction_fluxfix181001356.val	5.25921551999998	2.55830399999999	1.53498239999999	0	0	0	0.0852767999999998	0	0.170553599999999	0.383745599999998	0.383745599999998	0	0.0931607999999877	0.826888595843466
Targetfunction_fluxfix183945323.val	6.85859616	5.116608	3.3257952	0	0.0426384	0.0426384	0.0852768	0	0.0852768	0.5116608	1.0233216	0	0.290358687272727	0.826887565429861
Targetfunction_fluxfix194550149.val	8.41129920000013	5.11660800000005	4.60494720000004	0.0852768000000009	0.0852768000000009	0	0.0852768000000009	0	0.255830400000002	0	0	0	0.422992047272733	0.826884564192007
Targetfunction_fluxfix73178465.val	5.45037552	2.558304	1.279152	0	0	0.0852768	0.0852768	0	0.0852768	0.3837456	0.639576	0	0.100118454545455	0.82688176306157
Targetfunction_fluxfix73297836.val	5.55676848	2.44296	1.22148	0	0.040716	0	0.081432	0.040716	0.081432	0.855036	0.122148	0	0.100940858181818	0.826881566676967
Targetfunction_fluxfix73076944.val	5.65855847999996	2.44295999999999	1.22147999999999	0.0407159999999998	0	0	0.0814319999999996	0.0407159999999998	0.0814319999999996	0.977183999999994	0	0	0.104950767272727	0.82688155205473
Targetfunction_fluxfix184213891.val	6.90291071999991	5.11660799999997	3.32579519999998	0.0852767999999993	0.0426383999999996	0	0.0852767999999993	0	0.0426383999999996	1.27915199999999	0.255830399999998	0	0.293291476363634	0.826881346697422
Targetfunction_fluxfix176413045.val	5.64296112	2.558304	1.4070672	0	0	0	0.0852768	0	0.1705536	0.3837456	0.5116608	0	0.107537072727273	0.826871848919963
Targetfunction_fluxfix75177868.val	5.81463654786	3.25728	1.62864	0	0	0	0.081432	0.027143972856	0.054288027144	1.465776	0	0	0.137646949090909	0.826852450541858
Targetfunction_fluxfix64728659.val	5.04646416	2.558304	1.0233216	0.0426384	0.0852768	0	0.0852768	0	0.0426384	0	1.279152	0	0.08556516	0.826840696087296
Targetfunction_fluxfix20403798.val	4.63433616	2.558304	1.1512368	0.1279152	0	0	0.0852768	0	0.0426384	0.2558304	0.8954064	0	0.0728159563636372	0.826840284721385
Targetfunction_fluxfix21344990.val	4.63433616	2.558304	1.1512368	0.1279152	0	0	0.0852767999999998	0	0.0426384	0.2558304	0.895406399999998	0	0.0728159563636325	0.826840284721384
Targetfunction_fluxfix76001753.val	5.045863138488	3.257279918568	1.62864	0	0	0.027143972856	0.081432	0.027143972856	0.027143972856	1.140048	0.325728	0	0.107782842554183	0.826817456488926
Targetfunction_fluxfix28353854.val	4.86613007999998	1.705536	0.767491199999998	0	0	0.0426384	0.0852767999999998	0	0.1279152	0.5969376	0.0852767999999998	0	0.0594035672727272	0.826806548179532
Targetfunction_fluxfix26236172.val	4.86613008	1.705536	0.7674912	0	0	0.0426384	0.0852768	0	0.1279152	0.5969376	0.0852768	0	0.0594035672727272	0.826806548179532
Targetfunction_fluxfix73194587.val	5.47240752	2.558304	1.279152	0.0426384	0	0	0.0852768	0	0.1279152	0.3837456	0.639576	0	0.100430672727273	0.826795721228927
Targetfunction_fluxfix78253494.val	5.47240752000002	2.55830400000001	1.279152	0.0426384	0	0	0.0852768000000002	0	0.1279152	0.3837456	0.639576000000002	0	0.100430672727273	0.826795721228927
Targetfunction_fluxfix21095286.val	5.55980112	2.558304	1.1512368	0.0852768	0.0426384	0	0.0852768	0	0.0426384	1.0233216	0.1279152	0	0.103777232727273	0.826793134322003
Targetfunction_fluxfix72709927.val	5.57944416	2.558304	1.279152	0	0.0426384	0.0426384	0.0852768	0	0.0852768	0.7674912	0.2558304	0	0.104300214545455	0.826752717482504
Targetfunction_fluxfix72472229.val	5.47169472	2.558304	1.279152	0	0	0.0426384	0.0852768	0	0.1279152	0.2558304	0.7674912	0	0.100118454545455	0.826748670103169
Targetfunction_fluxfix21194413.val	5.27982192	2.558304	1.1512368	0.0426384	0	0.0852768	0.0852768	0	0.0426384	0.3837456	0.7674912	0	0.0930120545454546	0.826742840764443
Targetfunction_fluxfix73063216.val	5.80532832	2.558304	1.279152	0	0.0426384	0.0852768	0.0852768	0	0.0426384	1.0233216	0	0	0.113330127272727	0.826731143908607
Targetfunction_fluxfix183947381.val	6.87991536	5.116608	3.3257952	0	0.0852768	0	0.0852768	0	0.0852768	0.5116608	1.0233216	0	0.290358687272727	0.826692064001735
Targetfunction_fluxfix26000874.val	4.99404527999998	1.70553599999999	0.767491199999998	0	0	0.0426383999999998	0.0852767999999998	0	0.1279152	0.682214399999998	0	0	0.0626337490909087	0.826679917196584
Targetfunction_fluxfix75766449.val	5.7796160211072	3.411072	1.705536	0	0	0.0284255715744	0.0852768	0	0.0568512284256	1.3644288	0.1705536	0	0.140924583085745	0.826679904417365
Targetfunction_fluxfix21296984.val	5.14086912	2.44296	1.099332	0	0.040716	0	0.081432	0.081432	0.040716	0.244296	0.855036	0	0.0845546727272727	0.826676139177188
Targetfunction_fluxfix20355792.val	5.14086912	2.44296	1.099332	0	0.040716	0	0.081432	0.081432	0.040716	0.244296	0.855036	0	0.0845546727272727	0.826676139177188
Targetfunction_fluxfix72711985.val	5.60950271999998	2.558304	1.279152	0	0.0852767999999998	0	0.0852767999999998	0	0.0852767999999998	0.767491199999998	0.2558304	0	0.104955218181818	0.826665479620363
Targetfunction_fluxfix193152779.val	7.20045071999998	2.44295999999999	1.954368	0.162864	0	0	0.0814319999999998	0.162864	0.0814319999999998	0	0	0	0.180609741818181	0.826661821349609
Targetfunction_fluxfix192951081.val	7.62776352000002	3.411072	2.7288576	0.3411072	0	0	0.0852768000000002	0	0.0852768000000002	0	0.1705536	0	0.244929109090909	0.826650507352402
Targetfunction_fluxfix72471893.val	5.32409112	2.44296	1.22148	0	0	0	0.081432	0.040716	0.122148	0.244296	0.732888	0	0.0907237636363636	0.82663288378025
Targetfunction_fluxfix69886015.val	4.76280648	1.62864	0.651456	0	0.040716	0	0.081432	0.040716	0.081432	0.732888	0	0	0.0537392290909088	0.826619437040146
Targetfunction_fluxfix20370528.val	5.30114111999998	2.558304	1.1512368	0.0426383999999998	0	0.0426383999999998	0.0852767999999998	0	0.0852767999999998	0.2558304	0.895406399999998	0	0.0930120545454542	0.826616631465924
Targetfunction_fluxfix73178135.val	4.92408072	2.44296	1.22148	0	0	0.040716	0.081432	0.081432	0.040716	0.366444	0.61074	0	0.0768999272727286	0.826589449268959
Targetfunction_fluxfix193841873.val	7.79614848	3.25728	2.768688	0.081432	0	0	0.081432	0.244296	0.081432	0	0	0	0.249924403636363	0.826575934295115
Targetfunction_fluxfix20356464.val	5.30229456	2.558304	1.1512368	0	0.0426384	0.0852768	0.0852768	0	0.0426384	0.2558304	0.8954064	0	0.09267156	0.826553610636835
Targetfunction_fluxfix70476654.val	4.84201151999998	1.705536	0.6822144	0	0.0852767999999998	0	0.0852767999999998	0	0.0852767999999998	0.6822144	0.0852767999999998	0	0.0571485272727272	0.826551486542692
Targetfunction_fluxfix176648361.val	5.12925048	2.44296	1.343628	0	0	0	0.081432	0.122148	0.040716	0.61074	0.244296	0	0.0833508654545452	0.82654239152457
Targetfunction_fluxfix73067332.val	5.86533312000002	2.55830400000001	1.279152	0	0.1279152	0	0.0852768000000002	0	0.0426384	1.0233216	0	0	0.114645763636364	0.826530092778737
Targetfunction_fluxfix70474596.val	4.80332592	1.705536	0.6822144	0	0.0426384	0.0426384	0.0852768	0	0.0852768	0.6822144	0.0852768	0	0.0558328909090909	0.826525807966016
Targetfunction_fluxfix70489002.val	4.65293808	1.705536	0.6822144	0.0426384	0	0.0426384	0.0852768	0	0.0852768	0.6822144	0.0852768	0	0.0514044654545462	0.82651625246888
Targetfunction_fluxfix73177793.val	5.34444912	2.44296	1.22148	0	0	0	0.081432	0.081432	0.081432	0.366444	0.61074	0	0.0907237636363636	0.826510814823323
Targetfunction_fluxfix184079436.val	6.92211312	5.116608	3.3257952	0.0426384	0.0426384	0	0.0852768	0	0.0852768	0.7674912	0.7674912	0	0.291657436363637	0.826480225657628
Targetfunction_fluxfix73295778.val	5.56690968	2.44296	1.22148	0	0	0.040716	0.081432	0.040716	0.081432	0.855036	0.122148	0	0.0988999854545455	0.826478731175215
Targetfunction_fluxfix23782061.val	5.330875179204	3.257279918568	1.465776	0.027143972856	0	0	0.081432	0.027143972856	0.027143972856	0.977184	0.651456	0	0.115811397121091	0.826472024202314
Targetfunction_fluxfix20370192.val	5.16122711999998	2.44295999999999	1.099332	0.0407159999999998	0	0	0.0814319999999996	0.0407159999999998	0.0814319999999996	0.244296	0.855035999999996	0	0.0839377636363633	0.826458970636922
Targetfunction_fluxfix69888409.val	4.96992672	1.705536	0.6822144	0	0.0852768	0	0.0852768	0	0.0852768	0.7674912	0	0	0.0603787090909092	0.826430133159985
Targetfunction_fluxfix21299714.val	5.3236137599995	2.55830399999984	1.15123679999993	0	0.0852767999999948	0.0426383999999974	0.0852767999999948	0	0.0426383999999974	0.255830399999985	0.895406399999944	0	0.0926715599999935	0.826426544508536
Targetfunction_fluxfix20358522.val	5.32361376	2.558304	1.1512368	0	0.0852768	0.0426384	0.0852768	0	0.0426384	0.2558304	0.8954064	0	0.09267156	0.826426544508533
Targetfunction_fluxfix69886351.val	4.93124112000002	1.70553600000001	0.682214400000002	0	0.0426384000000002	0.0426384000000002	0.0852768000000002	0	0.0852768000000002	0.767491200000002	0	0	0.0590630727272728	0.826413147510901
Targetfunction_fluxfix194548091.val	8.42643648	5.116608	4.6049472	0.0852768	0	0.0852768	0.0852768	0	0.2558304	0	0	0	0.420528469090909	0.826407256322313
Targetfunction_fluxfix20353734.val	5.16837672	2.44296	1.099332	0	0	0.040716	0.081432	0.081432	0.040716	0.244296	0.855036	0	0.0838294363636363	0.826400449482353
Targetfunction_fluxfix21093228.val	5.56966368	2.558304	1.1512368	0.0852768	0	0.0426384	0.0852768	0	0.0426384	1.0233216	0.1279152	0	0.101718949090909	0.826390217447759
Targetfunction_fluxfix72354256.val	5.36480712	2.44296	1.22148	0	0	0	0.081432	0.122148	0.040716	0.488592	0.488592	0	0.0907237636363636	0.826387995026206
Targetfunction_fluxfix181237680.val	5.03668368	2.558304	1.5349824	0	0	0.1279152	0.0852768	0	0.0426384	0.7674912	0	0	0.0824142109090916	0.826374620939593
Targetfunction_fluxfix65110418.val	5.14599696000002	2.55830400000001	1.0233216	0.1279152	0	0	0.0852768000000002	0	0.0426384000000002	0.383745600000002	0.895406400000004	0	0.0859951963636368	0.826358301324789
Targetfunction_fluxfix21193741.val	5.18158512	2.44296	1.099332	0.040716	0	0	0.081432	0.081432	0.040716	0.366444	0.732888	0	0.0839377636363635	0.82634309960575
Targetfunction_fluxfix183825616.val	6.85744272	5.116608	3.3257952	0	0	0.0852768	0.0852768	0	0.0852768	0.2558304	1.279152	0	0.286176927272727	0.82632451983187
Targetfunction_fluxfix20828776.val	5.34493296	2.558304	1.1512368	0	0.0852768	0	0.0852768	0	0.0852768	0.1279152	1.0233216	0	0.09267156	0.826298655135966
Targetfunction_fluxfix20360580.val	5.34493296	2.558304	1.1512368	0	0.1279152	0	0.0852768	0	0.0426384	0.2558304	0.8954064	0	0.09267156	0.826298655135966
Targetfunction_fluxfix23765597.val	5.371591138488	3.257279918568	1.465776	0	0	0.027143972856	0.081432	0.027143972856	0.027143972856	0.977184	0.651456	0	0.116222669437091	0.826291687853388
Targetfunction_fluxfix20725875.val	5.40889056	2.558304	1.1512368	0.0426384	0.0426384	0.0426384	0.0852768	0	0.0426384	0.7674912	0.3837456	0	0.094824	0.826264819007223
Targetfunction_fluxfix21196129.val	5.38713072000002	2.55830400000001	1.1512368	0.0426384	0.0426384000000002	0	0.0852768000000002	0	0.0852768000000002	0.3837456	0.767491200000002	0	0.0939703090909095	0.826257180860691
Targetfunction_fluxfix69883957.val	4.77294768	1.62864	0.651456	0	0	0.040716	0.081432	0.040716	0.081432	0.732888	0	0	0.0517064400000001	0.826229063286871
Targetfunction_fluxfix73298172.val	5.76268992	2.558304	1.279152	0	0.0426384	0.0426384	0.0852768	0	0.0852768	0.8954064	0.1279152	0	0.108484854545455	0.826225596408209
Targetfunction_fluxfix23767655.val	5.385163124916	3.257279918568	1.465776	0	0.027143972856	0	0.081432	0.027143972856	0.027143972856	0.977184	0.651456	0	0.116222669437091	0.826208800828189
Targetfunction_fluxfix72590562.val	5.55697152	2.558304	1.279152	0	0	0.1279152	0.0852768	0	0.0426384	0.639576	0.3837456	0	0.100118454545455	0.826208028538702
Targetfunction_fluxfix75194668.val	6.0070208495328	3.411072	1.705536	0.0284255715744	0	0	0.0852768	0	0.0568512284256	1.5349824	0	0	0.148030982439709	0.826197220052941
Targetfunction_fluxfix73300230.val	5.80137552	2.558304	1.279152	0	0.0852768	0	0.0852768	0	0.0852768	0.8954064	0.1279152	0	0.109800490909091	0.826177201227795
Targetfunction_fluxfix192917481.val	7.60761072	3.25728	2.605824	0.162864	0	0	0.081432	0.162864	0.081432	0	0.162864	0	0.233656854545455	0.826176678966972
Targetfunction_fluxfix20727933.val	5.43020976000002	2.558304	1.1512368	0.0426384	0.0852768000000002	0	0.0852768000000002	0	0.0426384	0.7674912	0.3837456	0	0.0948240000000002	0.826133554807233
Targetfunction_fluxfix24355894.val	5.4155566326816	3.411072	1.5349824	0	0.0284255715744	0	0.0852768	0	0.0568512284256	0.5116608	1.1938752	0	0.122611251099927	0.826128156998021
Targetfunction_fluxfix194534369.val	8.40627072	5.116608	4.6049472	0	0.0852768	0.2558304	0.0852768	0	0.0852768	0	0	0	0.415665719999999	0.826094742528546
Targetfunction_fluxfix20355786.val	5.24265912000004	2.44296000000001	1.099332	0	0.0407160000000002	0	0.0814320000000004	0.0407160000000002	0.0814320000000004	0.244296000000002	0.855036000000004	0	0.0845546727272731	0.826092968002184
Targetfunction_fluxfix23431508.val	4.87546812918722	3.4110719147232	1.5349824	0.0284255715744	0.0284255715744	0	0.0852768000000002	0	0.0284255715744	0.3411072	1.3644288	0	0.102973305204662	0.826049282908945
Targetfunction_fluxfix181236666.val	5.10889248	2.44296	1.465776	0	0	0	0.081432	0.081432	0.081432	0.732888	0	0	0.0796494109090897	0.826044443065565
Targetfunction_fluxfix173359019.val	5.1028744073184	3.411072	1.3644288	0	0.0568512284256	0	0.0852768	0	0.0284255715744	0	1.8760896	0	0.110551912536436	0.826037503460973
Targetfunction_fluxfix176530694.val	5.77087632	2.558304	1.4070672	0	0	0	0.0852768	0	0.1705536	0.5116608	0.3837456	0	0.107537072727273	0.826013753835307
Targetfunction_fluxfix23798861.val	5.5008327504672	3.411072	1.5349824	0.0568512284256	0	0	0.0852768	0	0.0284255715744	1.0233216	0.6822144	0	0.125195403014836	0.82600791285362
Targetfunction_fluxfix72371044.val	5.60032272	2.558304	1.279152	0.0426384	0	0	0.0852768	0	0.1279152	0.5116608	0.5116608	0	0.100430672727273	0.825979551583997
Targetfunction_fluxfix65096012.val	5.23127376	2.558304	1.0233216	0.0852768	0.0426384	0	0.0852768	0	0.0426384	0.3837456	0.8954064	0	0.0866412327272727	0.825976458688945
Targetfunction_fluxfix21179335.val	5.26301712	2.44296	1.099332	0	0.040716	0	0.081432	0.081432	0.040716	0.366444	0.732888	0	0.0845546727272727	0.825974092408815
Targetfunction_fluxfix20253221.val	5.40773712	2.558304	1.1512368	0.0426384	0	0.0852768	0.0852768	0	0.0426384	0.5116608	0.639576	0	0.0930120545454544	0.825973232937149
Targetfunction_fluxfix78237030.val	5.59960992	2.558304	1.279152	0	0	0.0426384	0.0852768	0	0.1279152	0.3837456	0.639576	0	0.100118454545455	0.825932754676589
Targetfunction_fluxfix73178123.val	5.59960991999998	2.55830399999999	1.279152	0	0	0.0426383999999998	0.0852767999999998	0	0.1279152	0.3837456	0.639575999999998	0	0.100118454545454	0.825932754676589
Targetfunction_fluxfix20963231.val	4.66271856	2.55830400000001	1.1512368	0.0426384	0.0852768	0	0.0852768	0	0.0426384	0	1.1512368	0	0.0680254690909134	0.825918258480892
Targetfunction_fluxfix20504983.val	5.76153648000002	2.55830400000001	1.1512368	0.0852768000000002	0	0.0426384000000002	0.0852768000000002	0	0.0426384000000002	1.1512368	0	0	0.106564221818182	0.825917291865132
Targetfunction_fluxfix72371056.val	4.93728912	2.44296	1.22148	0.040716	0	0	0.081432	0.081432	0.040716	0.488592	0.488592	0	0.0732369599999998	0.825915233942189
Targetfunction_fluxfix78236694.val	5.44623912	2.44296	1.22148	0	0	0	0.081432	0.040716	0.122148	0.366444	0.61074	0	0.0907237636363636	0.825889216215925
Targetfunction_fluxfix73177787.val	5.44623912	2.44296	1.22148	0	0	0	0.081432	0.040716	0.122148	0.366444	0.61074	0	0.0907237636363636	0.825889216215925
Targetfunction_fluxfix20942651.val	5.30114112000002	2.55830400000001	1.1512368	0	0	0.1279152	0.0852768000000002	0	0.0426384	0	1.1512368	0	0.0884898000000002	0.825871070875029
Targetfunction_fluxfix23294659.val	5.35802118786	3.25728	1.465776	0	0	0	0.081432	0.027143972856	0.054288027144	0.651456	0.977184	0	0.112932490909091	0.825844035886969
Targetfunction_fluxfix21194071.val	5.42905632000074	2.55830400000023	1.15123680000011	0.0426384000000039	0	0.0426384000000039	0.0852768000000078	0	0.0852768000000078	0.383745600000035	0.767491200000069	0	0.0930120545454644	0.825842086264291
Targetfunction_fluxfix193037524.val	7.7419584	3.25728	2.605824	0.162864	0.081432	0	0.081432	0.081432	0.081432	0.162864	0	0	0.240874920000001	0.825813297803194
Targetfunction_fluxfix20353728.val	5.27016671999976	2.44295999999992	1.09933199999997	0	0	0.0407159999999987	0.0814319999999974	0.0407159999999987	0.0814319999999974	0.244295999999991	0.855035999999974	0	0.0838294363636333	0.825812331350411
Targetfunction_fluxfix23782397.val	5.5434697434	3.4110719147232	1.5349824	0.0284255715744	0	0.0284255715744	0.0852768	0	0.0284255715744	1.0233216	0.6822144	0	0.125626084448727	0.825804764247401
Targetfunction_fluxfix193035466.val	7.71837552	3.25728	2.605824	0.162864	0	0.081432	0.081432	0.081432	0.081432	0.162864	0	0	0.239036563636364	0.82579414945089
Targetfunction_fluxfix193171973.val	7.3879776	2.558304	2.0466432	0.2558304	0.0852768	0	0.0852768	0	0.0852768	0	0	0	0.190426025454546	0.825783219853498
Targetfunction_fluxfix21180007.val	5.43020976	2.558304	1.1512368	0	0.0426384	0.0852768	0.0852768	0	0.0426384	0.3837456	0.7674912	0	0.09267156	0.825778874955444
Targetfunction_fluxfix193608963.val	8.1898344	4.88592	4.153032	0.081432	0.081432	0	0.081432	0.081432	0.162864	0	0.244296	0	0.372276556363637	0.825777682575026
Targetfunction_fluxfix70709894.val	4.67541072	1.705536	0.6822144	0	0.0426384	0.0426384	0.0852768	0	0.0852768	0.5969376	0.1705536	0	0.0475612363636405	0.825767746980215
Targetfunction_fluxfix20859988.val	4.59169776000002	2.55830400000001	1.1512368	0.0852768000000002	0.0426384	0	0.0852768000000002	0	0.0426384	0.1279152	1.0233216	0	0.0650635200000084	0.82576688640124
Targetfunction_fluxfix21193735.val	5.28337512	2.44296	1.099332	0.040716	0	0	0.081432	0.040716	0.081432	0.366444	0.732888	0	0.0839377636363637	0.825752545177491
Targetfunction_fluxfix193169915.val	7.36247231999996	2.55830399999999	2.04664319999999	0.2558304	0	0.0852767999999998	0.0852767999999998	0	0.0852767999999998	0	0	0	0.188587669090908	0.825749634096348
Targetfunction_fluxfix68121328.val	5.059435124916	3.257279918568	1.302912	0	0.027143972856	0	0.081432	0.027143972856	0.027143972856	0.162864	1.62864	0	0.101416851255273	0.825716742031495
Targetfunction_fluxfix23784455.val	5.5576825291872	3.4110719147232	1.5349824	0.0284255715744	0.0284255715744	0	0.0852768	0	0.0284255715744	1.0233216	0.6822144	0	0.125626084448727	0.825713331628253
Targetfunction_fluxfix194531633.val	8.39667168	4.88592	4.397328	0	0	0.162864	0.081432	0.081432	0.162864	0	0	0	0.392240258181818	0.82570077590382
Targetfunction_fluxfix65093954.val	5.25850272000004	2.55830400000001	1.0233216	0.0852768000000004	0	0.0426384000000002	0.0852768000000004	0	0.0426384000000002	0.383745600000002	0.895406400000004	0	0.0859056545454551	0.825696607835645
Targetfunction_fluxfix21177277.val	5.29052472	2.44296	1.099332	0	0	0.040716	0.081432	0.081432	0.040716	0.366444	0.732888	0	0.0838294363636363	0.825692469892457
Targetfunction_fluxfix20356122.val	5.45152895999955	2.55830399999987	1.15123679999994	0	0.0426383999999978	0.0426383999999978	0.0852767999999955	0	0.0852767999999955	0.255830399999987	0.895406399999953	0	0.0926715599999946	0.825646876801704
Targetfunction_fluxfix21182065.val	5.45152896	2.558304	1.1512368	0	0.0852768	0.0426384	0.0852768	0	0.0426384	0.3837456	0.7674912	0	0.09267156	0.825646876801702
Targetfunction_fluxfix72589554.val	5.48695512	2.44296	1.22148	0	0	0	0.081432	0.122148	0.040716	0.61074	0.366444	0	0.0907237636363636	0.825635333517769
Targetfunction_fluxfix20252549.val	5.30373311999998	2.44295999999999	1.099332	0.0407159999999998	0	0	0.0814319999999998	0.0814319999999998	0.0407159999999998	0.488591999999998	0.610739999999998	0	0.0839377636363633	0.825632196822793
Targetfunction_fluxfix190315175.val	5.40026352	5.116608	3.837456	0.0426384	0.0426384	0.0426384	0.0852768	0	0.0426384	1.0233216	0	0	0.202609963636366	0.825619537328021
Targetfunction_fluxfix73064932.val	5.99324832	2.558304	1.279152	0	0.0852768	0	0.0852768	0	0.0852768	1.0233216	0	0	0.114636338181818	0.825615978575507
Targetfunction_fluxfix175942503.val	5.16318054786	3.25728	1.791504	0	0	0	0.081432	0.027143972856	0.054288027144	1.302912	0	0	0.104325809092365	0.825603712394273
Targetfunction_fluxfix76003811.val	5.059435124916	3.257279918568	1.62864	0	0.027143972856	0	0.081432	0.027143972856	0.027143972856	1.140048	0.325728	0	0.100379940866183	0.825549767070948
Targetfunction_fluxfix72356638.val	5.68559952	2.558304	1.279152	0	0.0426384	0	0.0852768	0	0.1279152	0.5116608	0.5116608	0	0.101076709090909	0.82552523775104
Targetfunction_fluxfix194533349.val	8.46376992	4.88592	4.397328	0	0.081432	0	0.081432	0.081432	0.244296	0	0	0	0.397737654545455	0.825521410776789
Targetfunction_fluxfix72505499.val	4.79019312	2.558304	1.279152	0.0852768	0	0	0.0852768	0	0.0852768	0.2558304	0.7674912	0	0.0693803781818183	0.825517632164381
Targetfunction_fluxfix21184123.val	5.47284816	2.558304	1.1512368	0	0.1279152	0	0.0852768	0	0.0426384	0.3837456	0.7674912	0	0.09267156	0.825514058480053
Targetfunction_fluxfix184067430.val	7.00783056	5.116608	3.3257952	0	0.1279152	0	0.0852768	0	0.0426384	0.7674912	0.7674912	0	0.290358687272727	0.825501833603087
Targetfunction_fluxfix24487955.val	5.493739179204	3.257279918568	1.465776	0.027143972856	0	0	0.081432	0.027143972856	0.027143972856	1.140048	0.488592	0	0.115811397121091	0.825467459959039
Targetfunction_fluxfix183827332.val	6.96475152	5.116608	3.3257952	0	0.0426384	0	0.0852768	0	0.1279152	0.2558304	1.279152	0	0.287135181818183	0.825465562941758
Targetfunction_fluxfix20254937.val	5.51504592000043	2.55830400000013	1.15123680000006	0.0426384000000022	0.0426384000000022	0	0.0852768000000045	0	0.0852768000000045	0.511660800000026	0.639576000000035	0	0.0939703090909151	0.825462511780113
Targetfunction_fluxfix23770049.val	5.6145352073184	3.411072	1.5349824	0	0.0568512284256	0	0.0852768	0	0.0284255715744	1.0233216	0.6822144	0	0.126056785263709	0.825412754394445
Targetfunction_fluxfix45330980.val	4.51516032	1.705536	0.5116608	0.0852768	0.0426384	0	0.0852768	0	0.0426384	0.6822144	0.2558304	0	0.0407816181818182	0.82537967004608
Targetfunction_fluxfix190180720.val	5.57944416	5.116608	3.837456	0	0.0426384	0.0426384	0.0852768	0	0.0852768	0.7674912	0.2558304	0	0.208827621818182	0.825378697014695
Targetfunction_fluxfix72708211.val	5.68488672	2.558304	1.279152	0	0	0.1279152	0.0852768	0	0.0426384	0.7674912	0.2558304	0	0.100118454545455	0.825372327366102
Targetfunction_fluxfix21179329.val	5.36480712000002	2.44296000000001	1.099332	0	0.0407160000000002	0	0.0814320000000002	0.0407160000000002	0.0814320000000002	0.366444000000002	0.732888000000002	0	0.0845546727272731	0.825368527134314
Targetfunction_fluxfix21078822.val	5.72005152	2.55830400000001	1.1512368	0.0426384	0.0426384	0.0426384	0.0852768	0	0.0426384	1.0233216	0.1279152	0	0.101378454545455	0.825344589591726
Targetfunction_fluxfix20941643.val	5.24265911999996	2.44295999999999	1.09933199999999	0	0	0	0.0814319999999994	0.122147999999999	0.0407159999999998	0	1.09933199999999	0	0.0796193999999993	0.825277805099151
Targetfunction_fluxfix24471491.val	5.534455138488	3.257279918568	1.465776	0	0	0.027143972856	0.081432	0.027143972856	0.027143972856	1.140048	0.488592	0	0.116222669437091	0.825274956166748
Targetfunction_fluxfix190062729.val	5.68559951999994	5.11660799999997	3.83745599999998	0	0.0426383999999998	0	0.0852767999999993	0	0.127915199999999	0.511660799999996	0.511660799999996	0	0.212800450909065	0.82524768985481
Targetfunction_fluxfix20238143.val	5.38516512	2.44296	1.099332	0	0.040716	0	0.081432	0.081432	0.040716	0.488592	0.61074	0	0.0845546727272727	0.825245179349406
Targetfunction_fluxfix72590220.val	5.70620592	2.558304	1.279152	0	0	0.0852768	0.0852768	0	0.0852768	0.639576	0.3837456	0	0.100118454545455	0.825230166389447
Targetfunction_fluxfix64037171.val	5.35918896000002	2.558304	1.0233216	0.0852768	0.0426384	0	0.0852768	0	0.0426384	0.5116608	0.7674912	0	0.0866412327272729	0.825219382621574
Targetfunction_fluxfix24473549.val	5.548027124916	3.257279918568	1.465776	0	0.027143972856	0	0.081432	0.027143972856	0.027143972856	1.140048	0.488592	0	0.116222669437091	0.82518805724704
Targetfunction_fluxfix20606168.val	5.53565232	2.558304	1.1512368	0.0426384	0	0.0852768	0.0852768	0	0.0426384	0.639576	0.5116608	0	0.0930120545454546	0.825174047459093
Targetfunction_fluxfix95783879.val	4.71689568	1.705536	0.5969376	0.0426384	0	0.0852768	0.0852768	0	0.0426384	0.6822144	0.1705536	0	0.0451907672727272	0.825173045911235
Targetfunction_fluxfix176648343.val	5.90753088	2.558304	1.4070672	0	0	0	0.0852768	0	0.1705536	0.639576	0.2558304	0	0.108192076363637	0.825171752134099
Targetfunction_fluxfix64051577.val	5.27391215999976	2.55830399999993	1.02332159999997	0.127915199999996	0	0	0.0852767999999976	0	0.0426383999999987	0.511660799999985	0.767491199999979	0	0.0831953454545428	0.825160089092968
Targetfunction_fluxfix95211756.val	4.88420927999998	1.70553599999999	0.596937599999998	0.0852767999999996	0	0	0.0852767999999996	0	0.0852767999999996	0.767491199999996	0.0852767999999996	0	0.0500488036363634	0.825149145971505
Targetfunction_fluxfix72606342.val	5.72823792	2.558304	1.279152	0.0426384	0	0	0.0852768	0	0.1279152	0.639576	0.3837456	0	0.100430672727273	0.82513371687451
Targetfunction_fluxfix72354244.val	5.56838712	2.44296	1.22148	0	0	0	0.081432	0.040716	0.122148	0.488592	0.488592	0	0.0907237636363636	0.825118601347336
Targetfunction_fluxfix20825002.val	5.42905631999998	2.55830399999999	1.1512368	0	0	0.1279152	0.0852767999999998	0	0.0426384	0.1279152	1.0233216	0	0.0884897999999998	0.825097531987007
Targetfunction_fluxfix193138373.val	7.37551439999998	2.44296	1.954368	0.081432	0.081432	0	0.081432	0.162864	0.081432	0	0	0	0.181658716363636	0.825091657361056
Targetfunction_fluxfix21080880.val	5.75873712	2.558304	1.1512368	0.0426384	0.0852768	0	0.0852768	0	0.0426384	1.0233216	0.1279152	0	0.101418676363636	0.825090045950625
Targetfunction_fluxfix72354580.val	5.72752512	2.558304	1.279152	0	0	0.0426384	0.0852768	0	0.1279152	0.5116608	0.5116608	0	0.100118454545455	0.825087185213018
Targetfunction_fluxfix21177271.val	5.39231472000041	2.44296000000013	1.09933200000006	0	0	0.0407160000000022	0.0814320000000043	0.0407160000000022	0.0814320000000043	0.366444000000019	0.732888000000039	0	0.0838294363636417	0.825081993725637
Targetfunction_fluxfix45328922.val	4.53364992	1.705536	0.5116608	0.0852768	0	0.0426384	0.0852768	0	0.0426384	0.6822144	0.2558304	0	0.0393910363636363	0.825065000094681
Targetfunction_fluxfix68123722.val	5.2734280073184	3.411072	1.3644288	0	0.0568512284256	0	0.0852768	0	0.0284255715744	0.1705536	1.705536	0	0.110551912536436	0.825056660547172
Targetfunction_fluxfix94945588.val	4.64139936000032	1.70553600000007	0.596937600000024	0	0.0426384000000017	0.0426384000000017	0.0852768000000035	0	0.0852768000000035	0.341107200000013	0.511660800000022	0	0.0422807236363658	0.825048611998298
Targetfunction_fluxfix72824840.val	5.20194312	2.44296	1.22148	0	0	0	0.081432	0.040716	0.122148	0.122148	0.855036	0	0.0767938909090895	0.825046749058369
Targetfunction_fluxfix20252879.val	5.55697152000063	2.5583040000002	1.15123680000009	0.0426384000000032	0	0.0426384000000032	0.0852768000000065	0	0.0852768000000065	0.511660800000039	0.63957600000005	0	0.0930120545454628	0.825037982648163
Targetfunction_fluxfix96138542.val	4.71365568	1.705536	0.5969376	0.0426384	0.0426384	0	0.0852767999999998	0	0.0852767999999998	0.5969376	0.2558304	0	0.0442344763636363	0.825029312795747
Targetfunction_fluxfix20252543.val	5.40552312000065	2.4429600000002	1.09933200000009	0.0407160000000035	0	0	0.0814320000000067	0.0407160000000035	0.0814320000000067	0.488592000000041	0.61074000000005	0	0.0839377636363724	0.82501928842546
Targetfunction_fluxfix95917650.val	5.01212448	1.705536	0.5969376	0.0852768	0	0	0.0852768	0	0.0852768	0.852768	0	0	0.0532789854545455	0.825017306896921
Targetfunction_fluxfix194538485.val	8.49154752	5.116608	4.6049472	0	0.2558304	0.0852768	0.0852768	0	0.0852768	0	0	0	0.415665719999999	0.825016766427725
Targetfunction_fluxfix95430590.val	4.66156512	1.705536	0.5969376	0.0426384	0	0.0426384	0.0852768	0	0.0852768	0.5116608	0.3411072	0	0.0426212181818183	0.825010007323337
Targetfunction_fluxfix184199485.val	7.10184671999998	5.116608	3.3257952	0.0426384	0.0852767999999998	0	0.0852767999999998	0	0.0426384	1.279152	0.2558304	0	0.293291476363637	0.825006518153565
Targetfunction_fluxfix72589548.val	5.58874512	2.44296	1.22148	0	0	0	0.081432	0.081432	0.081432	0.61074	0.366444	0	0.0907237636363636	0.824987553303023
Targetfunction_fluxfix193830197.val	7.91709552	3.25728	2.768688	0	0.162864	0.081432	0.081432	0.081432	0.081432	0	0	0	0.248363836363637	0.824982854903037
Targetfunction_fluxfix20238815.val	5.55812495999996	2.55830399999999	1.15123679999999	0	0.0426383999999998	0.0852767999999996	0.0852767999999996	0	0.0426383999999998	0.511660799999998	0.639575999999996	0	0.0926715599999993	0.824974594975721
Targetfunction_fluxfix20942309.val	5.45037552000002	2.55830400000001	1.1512368	0	0	0.0852768000000002	0.0852768000000002	0	0.0852768000000002	0	1.1512368	0	0.0884898000000002	0.824965748805008
Targetfunction_fluxfix20236085.val	5.41267271999994	2.44295999999998	1.09933199999999	0	0	0.0407159999999996	0.0814319999999994	0.0814319999999994	0.0407159999999996	0.488591999999996	0.610739999999996	0	0.0838294363636354	0.824957667547798
Targetfunction_fluxfix183825274.val	7.00667712	5.116608	3.3257952	0	0	0.0426384	0.0852768	0	0.1279152	0.2558304	1.279152	0	0.286176927272727	0.824942140827402
Targetfunction_fluxfix193726618.val	8.3526984	4.88592	4.153032	0.081432	0.081432	0	0.081432	0.162864	0.081432	0.244296	0	0	0.381530192727274	0.824936894278468
Targetfunction_fluxfix24504755.val	5.6713863504672	3.411072	1.5349824	0.0568512284256	0	0	0.0852768	0	0.0284255715744	1.1938752	0.5116608	0	0.125195403014836	0.824899877697161
Targetfunction_fluxfix20605496.val	5.42588112	2.44296	1.099332	0.040716	0	0	0.081432	0.081432	0.040716	0.61074	0.488592	0	0.0839377636363637	0.824894476307648
Targetfunction_fluxfix192905469.val	7.7419584	3.25728	2.605824	0.081432	0.162864	0	0.081432	0.081432	0.081432	0	0.162864	0	0.234705829090909	0.824882340723372
Targetfunction_fluxfix70491060.val	4.62837888	1.705536	0.6822144	0.0426384	0.0426384	0	0.0852768	0	0.0852768	0.6822144	0.0852768	0	0.0409068654545473	0.824881039754262
Targetfunction_fluxfix192903411.val	7.683876	3.25728	2.605824	0.081432	0.081432	0.081432	0.081432	0.081432	0.081432	0	0.162864	0	0.230487152727272	0.824875682013445
Targetfunction_fluxfix67648674.val	5.208727138488	3.257279918568	1.302912	0	0	0.027143972856	0.081432	0.027143972856	0.027143972856	0.325728	1.465776	0	0.101416851255273	0.824874036286952
Targetfunction_fluxfix70003658.val	4.83283152	1.705536	0.6822144	0	0.0426384	0	0.0852768	0	0.1279152	0.426384	0.3411072	0	0.0468096545454546	0.824870050227127
Targetfunction_fluxfix193606905.val	8.24243472000011	4.88592000000005	4.15303200000004	0.0814320000000009	0	0.0814320000000009	0.0814320000000009	0.0814320000000009	0.162864000000002	0	0.244296000000002	0	0.370075254545458	0.824866104799046
Targetfunction_fluxfix95418584.val	4.68403776	1.705536	0.5969376	0	0.0852768	0.0426384	0.0852768	0	0.0426384	0.5116608	0.3411072	0	0.0422807236363637	0.824846245850725
Targetfunction_fluxfix21179665.val	5.57944416000002	2.558304	1.1512368	0	0.0426384	0.0426384	0.0852768000000002	0	0.0852768000000002	0.3837456	0.767491200000002	0	0.0926715600000002	0.82483768453269
Targetfunction_fluxfix20240873.val	5.57944416000002	2.558304	1.1512368	0	0.0852768000000002	0.0426384	0.0852768000000002	0	0.0426384	0.5116608	0.639576	0	0.0926715600000002	0.82483768453269
Targetfunction_fluxfix70135713.val	4.84157088	1.705536	0.6822144	0.0426384	0	0	0.0852768	0	0.1279152	0.5116608	0.2558304	0	0.0468186218181819	0.824827399783255
Targetfunction_fluxfix64724543.val	5.27982192	2.558304	1.0233216	0.0426384	0	0.0852768	0.0852768	0	0.0426384	0	1.279152	0	0.0813834	0.824827292092444
Targetfunction_fluxfix95197350.val	4.96948608	1.705536	0.5969376	0.0426384	0.0426384	0	0.0852768	0	0.0852768	0.7674912	0.0852768	0	0.0506948399999999	0.824812686326267
Targetfunction_fluxfix78355363.val	5.86813247999957	2.55830399999987	1.27915199999994	0	0	0.127915199999994	0.0852767999999957	0	0.0426383999999978	0.895406399999955	0.127915199999994	0	0.104303094545449	0.824810302060115
Targetfunction_fluxfix73296456.val	5.86813248	2.558304	1.279152	0	0	0.1279152	0.0852768	0	0.0426384	0.8954064	0.1279152	0	0.104303094545455	0.824810302060112
Targetfunction_fluxfix193068730.val	7.88359392000004	3.411072	2.7288576	0.341107200000002	0	0	0.0852768000000002	0	0.0852768000000002	0.170553600000001	0	0	0.251389472727275	0.82479686952761
Targetfunction_fluxfix72707203.val	5.61784248	2.44296	1.22148	0	0	0	0.081432	0.122148	0.040716	0.732888	0.244296	0	0.0906031309090908	0.824779065515298
Targetfunction_fluxfix20492635.val	5.95060992000011	2.55830400000003	1.15123680000001	0.0426384000000004	0.0852768000000011	0	0.0852768000000011	0	0.0426384000000004	1.15123680000001	0	0	0.107539363636365	0.824758249125358
Targetfunction_fluxfix64740665.val	5.30185392	2.558304	1.0233216	0.0852768	0	0	0.0852768	0	0.0852768	0	1.279152	0	0.0816956181818183	0.824748577884048
Targetfunction_fluxfix65079548.val	5.40889056000004	2.55830400000002	1.02332160000001	0.0426384000000002	0.0426384000000002	0.0426384000000002	0.0852768000000004	0	0.0426384000000002	0.383745600000002	0.895406400000007	0	0.0855651600000007	0.824740318842871
Targetfunction_fluxfix45667463.val	4.59876096	1.705536	0.5116608	0.0426384	0.0426384	0.0426384	0.0852768	0	0.0426384	0.5969376	0.3411072	0	0.0390505418181817	0.824710218247042
Targetfunction_fluxfix24488291.val	5.7140233434	3.4110719147232	1.5349824	0.0284255715744	0	0.0284255715744	0.0852768	0	0.0284255715744	1.1938752	0.5116608	0	0.125626084448727	0.824683363687956
Targetfunction_fluxfix20941637.val	5.34444912	2.44296	1.099332	0	0	0	0.081432	0.081432	0.081432	0	1.099332	0	0.0796193999999999	0.82467674057373
Targetfunction_fluxfix194531297.val	8.47810368	4.88592	4.397328	0	0	0.081432	0.081432	0.162864	0.162864	0	0	0	0.392230832727274	0.824673980899185
Targetfunction_fluxfix95903244.val	5.09740128	1.705536	0.5969376	0.0426384	0.0426384	0	0.0852768	0	0.0852768	0.852768	0	0	0.0539250218181819	0.824661492058318
Targetfunction_fluxfix72591936.val	5.81351472	2.558304	1.279152	0	0.0426384	0	0.0852768	0	0.1279152	0.639576	0.3837456	0	0.101076709090909	0.824659487555295
Targetfunction_fluxfix95298535.val	4.72667615999972	1.70553599999994	0.596937599999981	0	0.0426383999999985	0.0426383999999985	0.0852767999999972	0	0.0852767999999972	0.426383999999985	0.426383999999985	0	0.0422807236363617	0.824640715468902
Targetfunction_fluxfix20607884.val	5.64296111999998	2.55830399999999	1.1512368	0.0426383999999998	0.0426383999999998	0	0.0852767999999998	0	0.0852767999999998	0.639575999999998	0.511660799999998	0	0.0939703090909086	0.824638330682315
Targetfunction_fluxfix193152773.val	7.40403072000004	2.44296000000001	1.95436800000001	0.162864000000001	0	0	0.0814320000000002	0.0814320000000002	0.162864000000001	0	0	0	0.180602672727273	0.824635443951747
Targetfunction_fluxfix20238137.val	5.48695512000004	2.44296000000001	1.099332	0	0.040716	0	0.0814320000000002	0.040716	0.0814320000000002	0.488592	0.610740000000002	0	0.0845546727272729	0.824617290186472
Targetfunction_fluxfix45669521.val	4.62008016	1.705536	0.5116608	0.0426384	0.0852768	0	0.0852768	0	0.0426384	0.5969376	0.3411072	0	0.0390505418181817	0.824610999155213
Targetfunction_fluxfix65081606.val	5.43020976000002	2.55830400000001	1.0233216	0.0426384000000002	0.0852768000000002	0	0.0852768000000002	0	0.0426384000000002	0.383745600000002	0.895406400000002	0	0.0855651600000004	0.824609422470636
Targetfunction_fluxfix193844597.val	8.095464	3.411072	2.8994112	0.0852768	0.0852768	0.0852768	0.0852768	0	0.1705536	0	0	0	0.266627683636363	0.824604922790031
Targetfunction_fluxfix96136484.val	4.74684192	1.705536	0.5969376	0.0426384	0	0.0426384	0.0852768	0	0.0852768	0.5969376	0.2558304	0	0.0426212181818183	0.824599116653894
Targetfunction_fluxfix20823994.val	5.36480712	2.44296	1.099332	0	0	0	0.081432	0.122148	0.040716	0.122148	0.977184	0	0.0796193999999999	0.824554306164144
Targetfunction_fluxfix70488660.val	5.09740128	1.705536	0.6822144	0.0426384	0	0	0.0852768	0	0.1279152	0.6822144	0.0852768	0	0.0532789854545455	0.824553581485742
Targetfunction_fluxfix95300593.val	4.74799536	1.705536	0.5969376	0	0.0852768	0	0.0852768	0	0.0852768	0.426384	0.426384	0	0.0422807236363637	0.824536763645631
Targetfunction_fluxfix96122420.val	4.74799536	1.705536	0.5969376	0	0.0426384	0.0852768	0.0852768	0	0.0426384	0.5969376	0.2558304	0	0.0422807236363637	0.824536763645631
Targetfunction_fluxfix72841982.val	4.78948031999998	2.55830399999999	1.279152	0.0426383999999998	0	0.0426383999999998	0.0852767999999996	0	0.0852767999999996	0.1279152	0.895406399999996	0	0.0633056727272586	0.824524336294118
Targetfunction_fluxfix193827803.val	7.95781152	3.25728	2.768688	0	0.081432	0.081432	0.081432	0.162864	0.081432	0	0	0	0.248363836363637	0.824520003030736
Targetfunction_fluxfix193832255.val	7.97517792	3.25728	2.768688	0	0.244296	0	0.081432	0.081432	0.081432	0	0	0	0.249679472727272	0.824517505049834
Targetfunction_fluxfix64723871.val	5.18158512	2.44296	0.977184	0.040716	0	0	0.081432	0.081432	0.040716	0	1.22148	0	0.0728334000000001	0.824510169575425
Targetfunction_fluxfix70472538.val	5.05800288000065	1.70553600000014	0.682214400000056	0	0	0.0852768000000071	0.0852768000000071	0	0.0852768000000071	0.682214400000056	0.0852768000000071	0	0.0516511309090965	0.824497560403718
Targetfunction_fluxfix70121307.val	4.92684768	1.705536	0.6822144	0	0.0426384	0	0.0852768	0	0.1279152	0.5116608	0.2558304	0	0.0474646581818182	0.824497356088166
Targetfunction_fluxfix70001600.val	4.87475712	1.705536	0.6822144	0	0	0.0426384	0.0852768	0	0.1279152	0.426384	0.3411072	0	0.0458514	0.824497257369076
Targetfunction_fluxfix75060507.val	4.87475712	1.705536	0.6822144	0	0	0.0426384	0.0852768	0	0.1279152	0.426384	0.3411072	0	0.0458514	0.824497257369076
Targetfunction_fluxfix20591090.val	5.50731312	2.44296	1.099332	0	0.040716	0	0.081432	0.081432	0.040716	0.61074	0.488592	0	0.0845546727272727	0.824489485531167
Targetfunction_fluxfix64035113.val	5.38641791999998	2.55830399999999	1.0233216	0.0852767999999998	0	0.0426383999999998	0.0852767999999998	0	0.0426383999999998	0.511660799999998	0.767491199999998	0	0.0831953454545452	0.824487775866633
Targetfunction_fluxfix72825860.val	5.04531072	2.558304	1.279152	0	0	0.1279152	0.0852768	0	0.0426384	0.1279152	0.8954064	0	0.0710581090909095	0.824459572282125
Targetfunction_fluxfix193741018.val	8.38121472	4.88592	4.153032	0.162864	0	0	0.081432	0.081432	0.162864	0.244296	0	0	0.380481218181818	0.824454062374467
Targetfunction_fluxfix78354355.val	5.80106448	2.44296	1.22148	0	0	0	0.081432	0.122148	0.040716	0.855036	0.122148	0	0.0960055854545452	0.824445553751963
Targetfunction_fluxfix73295448.val	5.80106448	2.44296	1.22148	0	0	0	0.081432	0.122148	0.040716	0.855036	0.122148	0	0.0960055854545455	0.824445553751963
Targetfunction_fluxfix172581046.val	5.14599696000002	2.55830400000001	0.895406400000002	0.1279152	0	0	0.0852768000000002	0	0.0426384	0	1.4070672	0	0.0743665418181819	0.824444680190856
Targetfunction_fluxfix193035130.val	7.85190672	3.25728	2.605824	0.162864	0	0	0.081432	0.162864	0.081432	0.162864	0	0	0.239825945454545	0.824438322396024
Targetfunction_fluxfix96124478.val	4.76931456	1.705536	0.5969376	0	0.0852768	0.0426384	0.0852768	0	0.0426384	0.5969376	0.2558304	0	0.0422807236363637	0.8244320207388
Targetfunction_fluxfix192901353.val	7.74521568	3.25728	2.605824	0.081432	0	0.162864	0.081432	0.081432	0.081432	0	0.162864	0	0.231843894545454	0.824414632971908
Targetfunction_fluxfix64404524.val	5.40182735999985	2.55830399999995	1.02332159999998	0.127915199999998	0	0	0.0852767999999985	0	0.0426383999999991	0.639575999999989	0.639575999999989	0	0.0831953454545439	0.824393930258431
Targetfunction_fluxfix96126536.val	4.79937312	1.705536	0.5969376	0	0.1279152	0	0.0852768	0	0.0426384	0.5969376	0.2558304	0	0.0429357272727272	0.824392085690224
Targetfunction_fluxfix67665474.val	5.3729161434	3.4110719147232	1.3644288	0.0284255715744	0	0.0284255715744	0.0852768	0	0.0284255715744	0.3411072	1.5349824	0	0.110121211721455	0.824391480264872
Targetfunction_fluxfix74959322.val	5.22531648000002	1.705536	0.682214400000002	0.0426384	0	0	0.0852768000000002	0	0.1279152	0.767491200000002	0	0	0.0565091672727275	0.824373295038866
Targetfunction_fluxfix69900415.val	5.22531648000002	1.705536	0.682214400000002	0.0426384	0	0	0.0852768000000002	0	0.1279152	0.767491200000002	0	0	0.0565091672727275	0.824373295038866
Targetfunction_fluxfix95769473.val	4.86728351999998	1.705536	0.5969376	0	0.0426384	0.0852767999999998	0.0852767999999998	0	0.0426384	0.6822144	0.1705536	0	0.0448502727272726	0.824368566331318
Targetfunction_fluxfix24473885.val	5.7708744865488	3.4110719147232	1.5349824	0	0.0284255715744	0.0284255715744	0.0852768	0	0.0284255715744	1.1938752	0.5116608	0	0.126056774927127	0.824366529189971
Targetfunction_fluxfix72707869.val	5.83412111999998	2.55830399999999	1.279152	0	0	0.0852767999999998	0.0852767999999998	0	0.0852767999999998	0.767491199999998	0.2558304	0	0.100118454545454	0.824360003178592
Targetfunction_fluxfix69884293.val	5.18591808	1.705536	0.6822144	0	0	0.0852768	0.0852768	0	0.0852768	0.7674912	0	0	0.0548813127272726	0.82432621737469
Targetfunction_fluxfix20236079.val	5.51446271999978	2.44295999999994	1.09933199999997	0	0	0.0407159999999989	0.0814319999999979	0.0407159999999989	0.0814319999999979	0.488591999999987	0.610739999999985	0	0.0838294363636339	0.824324906113028
Targetfunction_fluxfix72589542.val	5.69053512	2.44296	1.22148	0	0	0	0.081432	0.040716	0.122148	0.61074	0.366444	0	0.0907237636363636	0.824321151159187
Targetfunction_fluxfix73197329.val	4.64139936	2.558304	1.279152	0.0426384	0.0426384	0.0426384	0.0852768	0	0.0426384	0.3837456	0.639576	0	0.0576551127272731	0.824319726205795
Targetfunction_fluxfix45314516.val	4.68403776	1.705536	0.5116608	0.0426384	0.0426384	0.0426384	0.0852768	0	0.0426384	0.6822144	0.2558304	0	0.0390505418181817	0.824308617160976
Targetfunction_fluxfix72723991.val	5.86489247999994	2.55830399999998	1.27915199999999	0.0426383999999996	0	0	0.0852767999999993	0	0.127915199999999	0.767491199999994	0.255830399999998	0	0.10107625090909	0.824303388323822
Targetfunction_fluxfix95195292.val	4.99404528	1.705536	0.5969376	0.0426384	0	0.0426384	0.0852768	0	0.0852768	0.7674912	0.0852768	0	0.0484209490909092	0.824302879152186
Targetfunction_fluxfix20354406.val	5.55697152	2.558304	1.1512368	0	0	0.1279152	0.0852768	0	0.0426384	0.2558304	0.8954064	0	0.0884898	0.824294607458071
Targetfunction_fluxfix184065030.val	7.13574575999996	5.11660799999997	3.32579519999998	0	0.0852767999999998	0	0.0852767999999998	0	0.0852767999999998	0.767491199999998	0.767491199999998	0	0.290358687272727	0.824282360962193
Targetfunction_fluxfix95416526.val	4.66271856	1.705536	0.5969376	0	0.0426384	0.0852768	0.0852768	0	0.0426384	0.5116608	0.3411072	0	0.0382740218181826	0.824281054402773
Targetfunction_fluxfix45316574.val	4.71409632	1.705536	0.5116608	0.0426384	0.0852768	0	0.0852768	0	0.0426384	0.6822144	0.2558304	0	0.0397055454545455	0.824273021126107
Targetfunction_fluxfix193841867.val	7.99972848	3.25728	2.768688	0.081432	0	0	0.081432	0.162864	0.162864	0	0	0	0.249924403636363	0.824272526971912
Targetfunction_fluxfix24475943.val	5.7850888073184	3.411072	1.5349824	0	0.0568512284256	0	0.0852768	0	0.0284255715744	1.1938752	0.5116608	0	0.126056785263709	0.82426921641564
Targetfunction_fluxfix95771531.val	4.88860271999998	1.70553599999999	0.596937599999998	0	0.0852767999999998	0.0426383999999998	0.0852767999999998	0	0.0426383999999998	0.682214399999998	0.1705536	0	0.0448502727272726	0.824259372935703
Targetfunction_fluxfix20605490.val	5.52767112	2.44296	1.099332	0.040716	0	0	0.081432	0.040716	0.081432	0.61074	0.488592	0	0.0839377636363637	0.824259288134673
Targetfunction_fluxfix193758160.val	8.38579392	5.116608	4.3491168	0.2558304	0	0.0852768	0.0852768	0	0.0852768	0.2558304	0	0	0.397886956363636	0.824252846770355
Targetfunction_fluxfix20739939.val	5.68559952	2.558304	1.1512368	0.0852768	0	0	0.0852768	0	0.0852768	0.7674912	0.3837456	0	0.0933242727272727	0.824250982644973
Targetfunction_fluxfix95783201.val	4.76280648	1.62864	0.570024	0.040716	0	0	0.081432	0.040716	0.081432	0.651456	0.162864	0	0.0395584036363635	0.824250288550868
Targetfunction_fluxfix25529936.val	5.05476288	1.705536	0.7674912	0	0	0	0.0852768	0	0.1705536	0.426384	0.2558304	0	0.0500488036363636	0.824247742085915
Targetfunction_fluxfix95768801.val	4.74244848000002	1.62864000000001	0.570024000000002	0	0.040716	0	0.0814320000000002	0.0814320000000002	0.040716	0.651456000000002	0.162864	0	0.0389334109090998	0.824245905805865
Targetfunction_fluxfix172295426.val	4.94816688	2.558304	0.8954064	0	0	0	0.0852768	0	0.0426384	1.4070672	0.1279152	0	0.0665227309090909	0.824236500774398
Targetfunction_fluxfix72707197.val	5.71963248	2.44296	1.22148	0	0	0	0.081432	0.081432	0.081432	0.732888	0.244296	0	0.0913787672727272	0.824235086696729
Targetfunction_fluxfix94947646.val	4.66271856	1.705536	0.5969376	0	0.0852768	0	0.0852768	0	0.0852768	0.3411072	0.5116608	0	0.0379912581818176	0.824234037007528
Targetfunction_fluxfix73061158.val	6.06000528	2.558304	1.279152	0	0	0.1279152	0.0852768	0	0.0426384	1.0233216	0	0	0.109148367272727	0.824228758366784
Targetfunction_fluxfix95416184.val	4.81195296	1.705536	0.5969376	0	0.0426384	0.0426384	0.0852767999999998	0	0.0852767999999998	0.5116608	0.3411072	0	0.0422807236363637	0.824220161773486
Targetfunction_fluxfix23765261.val	5.61588905214	3.25728	1.465776	0	0	0	0.081432	0.054288027144	0.027143972856	0.977184	0.651456	0	0.112932490909091	0.824220034671988
Targetfunction_fluxfix72589878.val	5.85544032	2.558304	1.279152	0	0	0.0426384	0.0852768	0	0.1279152	0.639576	0.3837456	0	0.100118454545455	0.824212117095926
Targetfunction_fluxfix24118544.val	5.697319138488	3.257279918568	1.465776	0	0	0.027143972856	0.081432	0.027143972856	0.027143972856	1.302912	0.325728	0	0.116222669437091	0.824210204723285
Targetfunction_fluxfix20605826.val	5.68488672	2.558304	1.1512368	0.0426384	0	0.0426384	0.0852768	0	0.0852768	0.639576	0.5116608	0	0.0930120545454546	0.824204446684832
Targetfunction_fluxfix70119591.val	4.81079952	1.705536	0.6822144	0	0	0.0852768	0.0852768	0	0.0852768	0.5116608	0.2558304	0	0.0421172509090897	0.82419871334944
Targetfunction_fluxfix20589032.val	5.53482072	2.44296	1.099332	0	0	0.040716	0.081432	0.081432	0.040716	0.61074	0.488592	0	0.0838294363636363	0.824196131037244
Targetfunction_fluxfix193136315.val	7.41948768000007	2.44296000000001	1.95436800000001	0.0814320000000004	0	0.0814320000000004	0.0814320000000004	0.162864000000001	0.0814320000000004	0	0	0	0.178796781818183	0.824191699668627
Targetfunction_fluxfix34961404.val	4.42820736	1.705536	0.426384	0.0426384	0.0426384	0.0426384	0.0852768	0	0.0426384	0.1705536	0.852768	0	0.0312981054545456	0.824188686753453
Targetfunction_fluxfix70474254.val	5.18267808	1.705536	0.6822144	0	0.0426384	0	0.0852768	0	0.1279152	0.6822144	0.0852768	0	0.0539250218181819	0.824184893556528
Targetfunction_fluxfix73194593.val	4.91693112	2.44296	1.22148	0.040716	0	0	0.081432	0.040716	0.081432	0.366444	0.61074	0	0.0619880727272738	0.824168832741387
Targetfunction_fluxfix95785595.val	4.84157087999998	1.70553599999999	0.596937599999998	0.0426383999999998	0.0426383999999998	0	0.0852767999999998	0	0.0852767999999998	0.682214399999998	0.170553599999999	0	0.0428080909090907	0.824158958332231
Targetfunction_fluxfix20824660.val	5.57829071999998	2.55830399999999	1.1512368	0	0	0.0852767999999998	0.0852767999999998	0	0.0852767999999998	0.1279152	1.0233216	0	0.0884897999999998	0.824157938133567
Targetfunction_fluxfix34858161.val	4.44837312	1.705536	0.426384	0.0852768	0	0.0426384	0.0852768	0	0.0426384	0.3411072	0.6822144	0	0.0316386	0.824157161924358
Targetfunction_fluxfix193760218.val	8.4112992	5.116608	4.3491168	0.2558304	0.0852768	0	0.0852768	0	0.0852768	0.2558304	0	0	0.399734738181819	0.824155100724299
Targetfunction_fluxfix95194956.val	4.88495448	1.62864	0.570024	0.040716	0	0	0.081432	0.040716	0.081432	0.732888	0.081432	0	0.0426429490909092	0.824150849560521
Targetfunction_fluxfix95901186.val	5.12196048	1.705536	0.5969376	0.0426384	0	0.0426384	0.0852768	0	0.0852768	0.852768	0	0	0.0516511309090909	0.824145900886303
Targetfunction_fluxfix64709465.val	5.26301712	2.44296	0.977184	0	0.040716	0	0.081432	0.081432	0.040716	0	1.22148	0	0.073450309090909	0.824142032878557
Targetfunction_fluxfix20591762.val	5.68604016	2.558304	1.1512368	0	0.0426384	0.0852768	0.0852768	0	0.0426384	0.639576	0.5116608	0	0.09267156	0.824140896685778
Targetfunction_fluxfix70471866.val	4.98674448000026	1.62864000000005	0.651456000000022	0	0	0	0.0814320000000026	0.0814320000000026	0.0814320000000026	0.651456000000022	0.0814320000000026	0	0.0457274945454566	0.824134115748695
Targetfunction_fluxfix20723145.val	5.54802912	2.44296	1.099332	0.040716	0	0	0.081432	0.081432	0.040716	0.732888	0.366444	0	0.0839377636363635	0.824130028357788
Targetfunction_fluxfix24120602.val	5.710891124916	3.257279918568	1.465776	0	0.027143972856	0	0.081432	0.027143972856	0.027143972856	1.302912	0.325728	0	0.116222669437091	0.824119316992342
Targetfunction_fluxfix95418242.val	4.83327216000002	1.705536	0.5969376	0	0.0852768000000002	0	0.0852768	0	0.0852768000000002	0.5116608	0.3411072	0	0.0422807236363637	0.824113045799835
Targetfunction_fluxfix167135922.val	4.52502288	1.279152	0.319788	0.0426384	0	0.0426384	0.0852768	0	0.0852768	0.7035336	0	0	0.0262090472727267	0.824111692872057
Targetfunction_fluxfix193846655.val	8.1554688	3.411072	2.8994112	0.0852768	0.1705536	0	0.0852768	0	0.1705536	0	0	0	0.267943319999999	0.824089751757557
Targetfunction_fluxfix25647585.val	5.18267808000002	1.70553600000001	0.767491200000002	0	0	0	0.0852768000000004	0	0.170553600000001	0.511660800000002	0.170553600000001	0	0.0532789854545457	0.824077045148654
Targetfunction_fluxfix172566640.val	5.23127376	2.558304	0.8954064	0.0852768	0.0426384	0	0.0852768	0	0.0426384	0	1.4070672	0	0.0750125781818181	0.824063709715184
Targetfunction_fluxfix95766743.val	4.75258968000007	1.62864000000002	0.570024000000007	0	0	0.0407160000000004	0.0814320000000009	0.0814320000000009	0.0407160000000004	0.651456000000007	0.162864000000002	0	0.0381344400000006	0.824063239450662
Targetfunction_fluxfix193842539.val	8.12796768000004	3.41107200000002	2.89941120000002	0.0852768000000004	0	0.170553600000001	0.0852768000000004	0	0.170553600000001	0	0	0	0.265489167272728	0.824056835497202
Targetfunction_fluxfix70119249.val	4.96003392	1.705536	0.6822144	0	0	0.0426384	0.0852768	0	0.1279152	0.5116608	0.2558304	0	0.0458514	0.824054563740964
Targetfunction_fluxfix193829861.val	8.01589392	3.25728	2.768688	0	0.162864	0	0.081432	0.162864	0.081432	0	0	0	0.249679472727272	0.82405033251806
Targetfunction_fluxfix193724560.val	8.39667168	4.88592	4.153032	0.081432	0	0.081432	0.081432	0.162864	0.081432	0.244296	0	0	0.378658832727272	0.824037631428223
Targetfunction_fluxfix95420642.val	4.70535696	1.705536	0.5969376	0	0.1279152	0	0.0852768	0	0.0426384	0.5116608	0.3411072	0	0.0379912581818187	0.824030085313414
Targetfunction_fluxfix95900850.val	5.00710248	1.62864	0.570024	0.040716	0	0	0.081432	0.040716	0.081432	0.81432	0	0	0.0457274945454546	0.82402565079769
Targetfunction_fluxfix35213166.val	4.50642096	1.705536	0.426384	0.0852768	0.0426384	0	0.0852768	0	0.0426384	0.426384	0.5969376	0	0.0323741781818183	0.824022047288171
Targetfunction_fluxfix20593820.val	5.70735936	2.558304	1.1512368	0	0.0852768	0.0426384	0.0852768	0	0.0426384	0.639576	0.5116608	0	0.09267156	0.823999096699634
Targetfunction_fluxfix20238473.val	5.70735936000102	2.5583040000003	1.15123680000013	0	0.042638400000005	0.042638400000005	0.0852768000000099	0	0.0852768000000099	0.511660800000058	0.639576000000074	0	0.0926715600000121	0.823999096699627
Targetfunction_fluxfix23765933.val	5.76305702051038	3.41107199999999	1.5349824	0	0	0.0568512284255998	0.0852767999999998	0	0.0284255715744	1.0233216	0.682214399999998	0	0.123375763636363	0.8239924612657
Targetfunction_fluxfix69883621.val	5.10889248	1.62864	0.651456	0	0	0	0.081432	0.081432	0.081432	0.732888	0	0	0.0488120400000001	0.823987251193209
Targetfunction_fluxfix172413075.val	5.14003968	2.558304	0.8954064	0	0	0	0.0852768	0	0.0426384	1.5349824	0	0	0.0713680036363636	0.823985854907264
Targetfunction_fluxfix69886009.val	5.31059328	1.705536	0.6822144	0	0.0426384	0	0.0852768	0	0.1279152	0.7674912	0	0	0.0571552036363636	0.823985041024917
Targetfunction_fluxfix184060248.val	7.07487912	4.88592	3.175848	0	0	0	0.081432	0.122148	0.040716	0.732888	0.732888	0	0.268393581818182	0.823976312205237
Targetfunction_fluxfix44622686.val	4.61963952000002	1.70553600000001	0.511660800000002	0.0852768000000002	0	0	0.0852768000000002	0	0.0852768000000002	0.341107200000002	0.596937600000002	0	0.0351810000000002	0.82396990855997
Targetfunction_fluxfix192917475.val	7.81119072	3.25728	2.605824	0.162864	0	0	0.081432	0.081432	0.162864	0	0.162864	0	0.233656854545455	0.823963459803086
Targetfunction_fluxfix64020707.val	5.53680575999972	2.55830399999992	1.02332159999997	0.0426383999999987	0.0426383999999987	0.0426383999999987	0.0852767999999974	0	0.0426383999999987	0.511660799999985	0.767491199999976	0	0.085565159999997	0.823942753349017
Targetfunction_fluxfix191287195.val	7.22080871999994	2.44295999999999	1.83221999999999	0.244295999999998	0	0	0.0814319999999996	0.0814319999999996	0.0814319999999996	0	0.122147999999999	0	0.16487149090909	0.823940745520359
Targetfunction_fluxfix20823988.val	5.46659711999987	2.44295999999996	1.09933199999998	0	0	0	0.0814319999999985	0.0814319999999985	0.0814319999999985	0.122147999999998	0.977183999999983	0	0.0796193999999982	0.823931048671814
Targetfunction_fluxfix183943265.val	7.11327312	5.116608	3.3257952	0	0	0.0852768	0.0852768	0	0.0852768	0.5116608	1.0233216	0	0.286176927272727	0.823930401733701
Targetfunction_fluxfix34860219.val	4.42114416	1.705536	0.426384	0.0852768	0.0426384	0	0.0852768	0	0.0426384	0.3411072	0.6822144	0	0.0295529236363641	0.823930162683786
Targetfunction_fluxfix70723958.val	4.96948607999998	1.70553599999999	0.682214399999998	0.0426383999999998	0	0	0.0852767999999996	0	0.127915199999999	0.596937599999998	0.170553599999999	0	0.0453922363636361	0.823928191209371
Targetfunction_fluxfix73060150.val	5.98428648	2.44296	1.22148	0	0	0	0.081432	0.122148	0.040716	0.977184	0	0	0.100632403636364	0.823920112157412
Targetfunction_fluxfix95783537.val	4.86613007999996	1.70553599999999	0.596937599999998	0.0426383999999998	0	0.0426383999999998	0.0852767999999996	0	0.0852767999999996	0.682214399999996	0.170553599999999	0	0.0421129636363634	0.823918474167243
Targetfunction_fluxfix35345221.val	4.50642095999989	1.70553599999998	0.426383999999994	0.127915199999998	0	0	0.0852767999999989	0	0.0426383999999994	0.511660799999993	0.511660799999993	0	0.0317281418181813	0.823914902451326
Targetfunction_fluxfix23650000.val	5.75666383268188	3.41107200000011	1.53498240000005	0	0.0284255715744009	0	0.0852768000000028	0	0.0568512284256019	0.852768000000028	0.852768000000028	0	0.122611251099932	0.823914114668465
Targetfunction_fluxfix68472217.val	5.371591138488	3.257279918568	1.302912	0	0	0.027143972856	0.081432	0.027143972856	0.027143972856	0.488592	1.302912	0	0.101416851255273	0.823909148919957
Targetfunction_fluxfix176883641.val	6.29127648	2.558304	1.4070672	0	0	0	0.0852768	0	0.1705536	0.8954064	0	0	0.117882621818182	0.823904790369196
Targetfunction_fluxfix26235830.val	5.31059327999998	1.70553599999999	0.767491199999998	0	0	0	0.0852767999999996	0	0.170553599999999	0.596937599999998	0.0852767999999996	0	0.056509167272727	0.823877182554769
Targetfunction_fluxfix64710137.val	5.43020976	2.558304	1.0233216	0	0.0426384	0.0852768	0.0852768	0	0.0426384	0	1.279152	0	0.0810429054545454	0.823866468669895
Targetfunction_fluxfix64707407.val	5.29052472	2.44296	0.977184	0	0	0.040716	0.081432	0.081432	0.040716	0	1.22148	0	0.0727250727272728	0.823861267638685
Targetfunction_fluxfix95432648.val	4.61963951999998	1.705536	0.596937599999998	0.0426383999999998	0.0426383999999998	0	0.0852767999999998	0	0.0852767999999998	0.511660799999998	0.3411072	0	0.0344944145454449	0.823855891681339
Targetfunction_fluxfix20591084.val	5.60910312000002	2.44296000000001	1.099332	0	0.0407160000000002	0	0.0814320000000004	0.0407160000000002	0.0814320000000002	0.610740000000002	0.488592000000002	0	0.0845546727272731	0.823839355376956
Targetfunction_fluxfix95180550.val	4.96638648	1.62864	0.570024	0	0.040716	0	0.081432	0.040716	0.081432	0.732888	0.081432	0	0.0432598581818181	0.823830150349226
Targetfunction_fluxfix68474275.val	5.38516312491598	3.257279918568	1.302912	0	0.027143972856	0	0.081432	0.027143972856	0.027143972856	0.488592	1.302912	0	0.101416851255273	0.823826600428127
Targetfunction_fluxfix35667298.val	4.51348416	1.705536	0.426384	0.0426384	0.0426384	0.0426384	0.0852768000000002	0	0.0426384	0.2558304	0.7674912	0	0.0312981054545456	0.823811916206061
Targetfunction_fluxfix34963462.val	4.44952656	1.705536	0.426384	0.0426384	0.0852768	0	0.0852768	0	0.0426384	0.1705536	0.852768	0	0.0295835563636344	0.823811532174791
Targetfunction_fluxfix72709585.val	5.95016928	2.558304	1.279152	0	0.0426384	0	0.0852768	0	0.1279152	0.7674912	0.2558304	0	0.101731712727273	0.823809374849552
Targetfunction_fluxfix64022765.val	5.55812495999972	2.55830399999992	1.02332159999997	0.0426383999999987	0.0852767999999974	0	0.0852767999999974	0	0.0426383999999987	0.511660799999985	0.767491199999976	0	0.085565159999997	0.823806985948308
Targetfunction_fluxfix20353398.val	5.48695512	2.44296	1.099332	0	0	0	0.081432	0.122148	0.040716	0.244296	0.855036	0	0.0796193999999999	0.823804183137059
Targetfunction_fluxfix96122078.val	4.89722976	1.705536	0.5969376	0	0.0426384	0.0426384	0.0852768	0	0.0852768	0.5969376	0.2558304	0	0.0422807236363637	0.823786952719546
Targetfunction_fluxfix20725533.val	5.77087632000009	2.55830400000003	1.15123680000001	0.0426384000000004	0.0426384000000004	0	0.0852768000000007	0	0.0852768000000007	0.767491200000009	0.383745600000004	0	0.0939703090909101	0.823784776412297
Targetfunction_fluxfix172564582.val	5.25850271999998	2.55830399999999	0.895406399999996	0.0852767999999998	0	0.0426383999999998	0.0852767999999998	0	0.0426383999999998	0	1.40706719999999	0	0.0742769999999996	0.823784717366177
Targetfunction_fluxfix35211108.val	4.53364992	1.705536	0.426384	0.0852768	0	0.0426384	0.0852768	0	0.0426384	0.426384	0.5969376	0	0.0316386	0.823777461198905
Targetfunction_fluxfix37899887.val	4.71365568	1.279152	0.3837456	0.0426384	0	0	0.0852768	0	0.1279152	0.639576	0	0	0.0293756399999999	0.823761704506975
Targetfunction_fluxfix73296114.val	6.01736688	2.558304	1.279152	0	0	0.0852768	0.0852768	0	0.0852768	0.8954064	0.1279152	0	0.104303094545455	0.823746984752101
Targetfunction_fluxfix96124136.val	4.92728832	1.705536	0.5969376	0	0.0852768	0	0.0852768	0	0.0852768	0.5969376	0.2558304	0	0.0429357272727272	0.82374029268484
Targetfunction_fluxfix73295442.val	5.90285448	2.44296	1.22148	0	0	0	0.081432	0.081432	0.081432	0.855036	0.122148	0	0.0960055854545455	0.823738989548369
Targetfunction_fluxfix64712195.val	5.45152896	2.558304	1.0233216	0	0.0852768	0.0426384	0.0852768	0	0.0426384	0	1.279152	0	0.0810429054545454	0.823734938459028
Targetfunction_fluxfix73312236.val	6.05676528	2.558304	1.279152	0.0426384	0	0	0.0852768	0	0.1279152	0.8954064	0.1279152	0	0.105930949090909	0.823725917232674
Targetfunction_fluxfix96119684.val	4.74085872	1.62864	0.570024	0	0	0.040716	0.081432	0.040716	0.081432	0.570024	0.244296	0	0.0357105272727272	0.823717124182447
Targetfunction_fluxfix35669356.val	4.53480336	1.705536	0.426384	0.0426384	0.0852768	0	0.0852768	0	0.0426384	0.2558304	0.7674912	0	0.0312981054545454	0.823715777659331
Targetfunction_fluxfix72489377.val	4.76816112	2.558304	1.279152	0.0426384	0	0.0852768	0.0852768	0	0.0426384	0.2558304	0.7674912	0	0.0576221236363645	0.823699564897952
Targetfunction_fluxfix64388060.val	5.51433312	2.558304	1.0233216	0.0852768	0	0.0426384	0.0852768	0	0.0426384	0.639576	0.639576	0	0.0831953454545456	0.823695921463892
Targetfunction_fluxfix95886444.val	5.08853448	1.62864	0.570024	0	0.040716	0	0.081432	0.040716	0.081432	0.81432	0	0	0.0463444036363636	0.823687471048039
Targetfunction_fluxfix75300311.val	4.9323208073184	3.411072	1.705536	0	0.0568512284256	0	0.0852768	0	0.0284255715744	0.852768	0.6822144	0	0.0900534358682194	0.823686878910085
Targetfunction_fluxfix44608280.val	4.70491632	1.705536	0.5116608	0.0426384	0.0426384	0	0.0852768	0	0.0852768	0.3411072	0.5969376	0	0.0358270363636363	0.823672511225015
Targetfunction_fluxfix70472196.val	5.20723728	1.705536	0.6822144	0	0	0.0426384	0.0852768	0	0.1279152	0.6822144	0.0852768	0	0.0516511309090909	0.823665842117635
Targetfunction_fluxfix173356619.val	5.4155566326816	3.411072	1.3644288	0	0.0284255715744	0	0.0852768	0	0.0568512284256	0	1.8760896	0	0.107106378372654	0.823649018118672
Targetfunction_fluxfix26000532.val	5.43850848	1.705536	0.7674912	0	0	0	0.0852767999999998	0	0.1705536	0.6822144	0	0	0.059739349090909	0.823647833495592
Targetfunction_fluxfix45650663.val	4.58701056	1.62864	0.488592	0	0.040716	0.040716	0.081432	0.040716	0.040716	0.570024	0.325728	0	0.0308828945454555	0.823644836604844
Targetfunction_fluxfix35330815.val	4.59169775999987	1.70553599999997	0.426383999999994	0.0852767999999985	0.0426383999999994	0	0.0852767999999985	0	0.0426383999999994	0.511660799999991	0.511660799999991	0	0.0323741781818174	0.823633885823905
Targetfunction_fluxfix64714253.val	5.47284816	2.558304	1.0233216	0	0.1279152	0	0.0852768	0	0.0426384	0	1.279152	0	0.0810429054545454	0.823602600289736
Targetfunction_fluxfix193640169.val	8.35261631999998	5.116608	4.3491168	0.2558304	0	0	0.0852767999999998	0	0.1705536	0	0.2558304	0	0.388995218181819	0.823599058515881
Targetfunction_fluxfix64522173.val	5.5297425600002	2.55830400000006	1.02332160000002	0.127915200000003	0	0	0.085276800000002	0	0.0426384000000009	0.767491200000017	0.511660800000011	0	0.0831953454545475	0.823598562998941
Targetfunction_fluxfix70471860.val	5.08853448	1.62864	0.651456	0	0	0	0.081432	0.040716	0.122148	0.651456	0.081432	0	0.0457274945454546	0.823584547617798
Targetfunction_fluxfix70709552.val	5.05476287999998	1.70553599999999	0.682214399999998	0	0.0426384	0	0.0852767999999998	0	0.1279152	0.596937599999998	0.1705536	0	0.0460382727272726	0.823579041252619
Targetfunction_fluxfix44975633.val	4.70491632000002	1.70553600000001	0.511660800000002	0.0852768000000004	0	0	0.0852768000000004	0	0.0852768000000004	0.426384000000002	0.511660800000002	0	0.0351810000000002	0.823565196049074
Targetfunction_fluxfix72707191.val	5.82142248	2.44296	1.22148	0	0	0	0.081432	0.040716	0.122148	0.732888	0.244296	0	0.0913693418181818	0.823543119246952
Targetfunction_fluxfix193021060.val	7.928172	3.25728	2.605824	0.081432	0.081432	0.081432	0.081432	0.081432	0.081432	0.162864	0	0	0.239559283636364	0.823542670259002
Targetfunction_fluxfix20589026.val	5.63661071999957	2.44295999999988	1.09933199999994	0	0	0.0407159999999978	0.0814319999999959	0.0407159999999978	0.0814319999999959	0.61073999999997	0.488591999999976	0	0.0838294363636313	0.823541169682554
Targetfunction_fluxfix45297716.val	4.66844256	1.62864	0.488592	0	0.040716	0.040716	0.081432	0.040716	0.040716	0.651456	0.244296	0	0.0324893781818182	0.82353028371127
Targetfunction_fluxfix35815817.val	4.59169776	1.705536	0.426384	0.1279152	0	0	0.0852768	0	0.0426384	0.5969376	0.426384	0	0.0317281418181819	0.82352672107658
Targetfunction_fluxfix37179587.val	4.70299608	1.279152	0.3837456	0	0.0426384	0	0.0852768	0	0.1279152	0.5756184	0.0639576	0	0.0275990399999999	0.823516500834491
Targetfunction_fluxfix24135344.val	5.8845769434	3.4110719147232	1.5349824	0.0284255715744	0	0.0284255715744	0.0852768	0	0.0284255715744	1.3644288	0.3411072	0	0.125626084448727	0.823509381649441
Targetfunction_fluxfix45299774.val	4.69753992	1.62864	0.488592	0	0.081432	0	0.081432	0.040716	0.040716	0.651456	0.244296	0	0.0331443818181818	0.823500094289007
Targetfunction_fluxfix21312062.val	5.79148271999998	2.558304	1.1512368	0.0426384	0	0.0852767999999998	0.0852767999999998	0	0.0426384	0.895406399999998	0.2558304	0	0.0930120545454544	0.823487453639463
Targetfunction_fluxfix176415787.val	4.81195296	2.558304	1.4070672	0	0.0426384	0.0426384	0.0852768	0	0.0852768	0.3837456	0.5116608	0	0.0576551127272731	0.823486077124303
Targetfunction_fluxfix27770067.val	4.61815992000002	1.27915200000001	0.319788000000002	0	0.0852768000000004	0	0.0852768000000004	0	0.0852768000000004	0.639576000000002	0.0639576000000002	0	0.0250082181818182	0.823485534475025
Targetfunction_fluxfix20723139.val	5.64981912	2.44296	1.099332	0.040716	0	0	0.081432	0.040716	0.081432	0.732888	0.366444	0	0.0839377636363637	0.823472647150758
Targetfunction_fluxfix68118928.val	5.35802118785998	3.25728	1.302912	0	0	0	0.0814319999999998	0.027143972856	0.054288027144	0.162864	1.62864	0	0.0981266727272726	0.823462891410756
Targetfunction_fluxfix21177949.val	5.68488672	2.558304	1.1512368	0	0	0.1279152	0.0852768	0	0.0426384	0.3837456	0.7674912	0	0.0884898	0.823462420168985
Targetfunction_fluxfix69883951.val	5.33515247999998	1.70553599999999	0.682214399999998	0	0	0.0426383999999998	0.0852767999999998	0	0.1279152	0.767491199999998	0	0	0.0548813127272726	0.823460323433776
Targetfunction_fluxfix37885481.val	4.79893248	1.279152	0.3837456	0	0.0426384	0	0.0852768	0	0.1279152	0.639576	0	0	0.0300216763636363	0.823452475307225
Targetfunction_fluxfix27768009.val	4.57947432000002	1.279152	0.319788	0	0.0426384000000002	0.0426384000000002	0.0852768000000002	0	0.0852768000000002	0.639576000000002	0.0639576000000002	0	0.0236925818181819	0.82344514626707
Targetfunction_fluxfix95178492.val	4.97652768	1.62864	0.570024	0	0	0.040716	0.081432	0.040716	0.081432	0.732888	0.081432	0	0.0412189854545454	0.823436386267741
Targetfunction_fluxfix21328184.val	5.82225408	2.558304	1.1512368	0.0852768	0	0	0.0852768	0	0.0852768	0.8954064	0.2558304	0	0.0939792763636363	0.823435177977744
Targetfunction_fluxfix167123574.val	4.71409632	1.279152	0.319788	0	0.0852768	0	0.0852768	0	0.0852768	0.7035336	0	0	0.0274308545454546	0.823435069671507
Targetfunction_fluxfix95182944.val	5.18311872000004	1.70553600000001	0.596937600000002	0	0.0852768000000004	0	0.0852768000000004	0	0.0852768000000004	0.767491200000002	0.0852768000000004	0	0.0493960909090911	0.823426877725772
Targetfunction_fluxfix95180886.val	5.14443312	1.705536	0.5969376	0	0.0426384	0.0426384	0.0852768	0	0.0852768	0.7674912	0.0852768	0	0.0480804545454546	0.823425196025738
Targetfunction_fluxfix95296819.val	4.83211872000004	1.70553600000001	0.596937600000004	0	0	0.127915200000001	0.0852768000000004	0	0.0426384000000002	0.426384000000002	0.426384000000002	0	0.0380989636363639	0.823423075522496
Targetfunction_fluxfix34843755.val	4.59876096	1.705536	0.426384	0.0426384	0.0426384	0.0426384	0.0852768	0	0.0426384	0.3411072	0.6822144	0	0.0312981054545454	0.823422689474676
Targetfunction_fluxfix69883615.val	5.21068248	1.62864	0.651456	0	0	0	0.081432	0.040716	0.122148	0.732888	0	0	0.0488120400000001	0.82341561455521
Targetfunction_fluxfix24137402.val	5.89878972918718	3.4110719147232	1.5349824	0.0284255715744	0.0284255715744	0	0.0852768	0	0.0284255715744	1.3644288	0.3411072	0	0.125626084448727	0.823409188887893
Targetfunction_fluxfix20706681.val	5.65696872000002	2.44296000000001	1.099332	0	0	0.0407160000000002	0.0814320000000002	0.0814320000000002	0.0407160000000002	0.732888000000002	0.366444	0	0.0838294363636367	0.823407964012296
Targetfunction_fluxfix167121516.val	4.67541071999998	1.27915199999999	0.319787999999998	0	0.0426383999999998	0.0426383999999998	0.0852767999999998	0	0.0852767999999998	0.703533599999998	0	0	0.026115218181818	0.823400792058583
Targetfunction_fluxfix35328757.val	4.61892672	1.705536	0.426384	0.0852768	0	0.0426384	0.0852768	0	0.0426384	0.5116608	0.5116608	0	0.0316386	0.823385296301906
Targetfunction_fluxfix20723475.val	5.81280191999996	2.55830399999999	1.15123679999999	0.0426383999999998	0	0.0426383999999998	0.0852767999999996	0	0.0852767999999996	0.7674912	0.383745599999998	0	0.093012054545454	0.823341622282915
Targetfunction_fluxfix70707494.val	5.07932207999987	1.70553599999997	0.682214399999987	0	0	0.0426383999999991	0.0852767999999985	0	0.127915199999998	0.596937599999989	0.170553599999997	0	0.0453431454545442	0.82332933819972
Targetfunction_fluxfix68489017.val	5.5434697434	3.4110719147232	1.3644288	0.0284255715744	0	0.0284255715744	0.0852768	0	0.0284255715744	0.5116608	1.3644288	0	0.110121211721454	0.823327970140025
Targetfunction_fluxfix45681869.val	4.44837312	1.705536	0.5116608	0.0852768	0	0.0426384	0.0852768	0	0.0426384	0.5969376	0.3411072	0	0.0266123781818189	0.823324660187802
Targetfunction_fluxfix34845813.val	4.62008016	1.705536	0.426384	0.0426384	0.0852768	0	0.0852768	0	0.0426384	0.3411072	0.6822144	0	0.0312981054545454	0.823323435510305
Targetfunction_fluxfix69648653.val	4.78948032	1.705536	0.6822144	0	0	0.0426384	0.0852768	0	0.1279152	0.3411072	0.426384	0	0.0361721454545473	0.823316131758933
Targetfunction_fluxfix44606222.val	4.74684192	1.705536	0.5116608	0.0426384	0	0.0426384	0.0852768	0	0.0852768	0.3411072	0.5969376	0	0.0348687818181817	0.823309773149649
Targetfunction_fluxfix72707527.val	5.98335552	2.558304	1.279152	0	0	0.0426384	0.0852768	0	0.1279152	0.7674912	0.2558304	0	0.100118454545455	0.823307723082262
Targetfunction_fluxfix184180291.val	7.22612448	4.88592	3.175848	0	0.040716	0	0.081432	0.081432	0.040716	1.22148	0.244296	0	0.273983858181819	0.823293592548453
Targetfunction_fluxfix95884386.val	5.09867568	1.62864	0.570024	0	0	0.040716	0.081432	0.040716	0.081432	0.81432	0	0	0.0443035309090908	0.823291337106343
Targetfunction_fluxfix20709411.val	5.81395535999998	2.558304	1.1512368	0	0.0426384	0.0852767999999998	0.0852767999999998	0	0.0426384	0.767491199999998	0.3837456	0	0.0926715599999998	0.823277923891743
Targetfunction_fluxfix76942549.val	4.96948608	1.705536	0.852768	0	0	0	0.0852768	0	0.1705536	0.5116608	0.0852768	0	0.0414299781818176	0.82326840541389
Targetfunction_fluxfix44961227.val	4.79019312	1.705536	0.5116608	0.0426384	0.0426384	0	0.0852767999999998	0	0.0852767999999998	0.426384	0.5116608	0	0.0358270363636363	0.823255257469453
Targetfunction_fluxfix44711523.val	4.74799535999998	1.705536	0.5116608	0	0.0852767999999998	0	0.0852767999999998	0	0.0852767999999998	0.1705536	0.7674912	0	0.0345282872727273	0.823247587438625
Targetfunction_fluxfix68491075.val	5.55768252918698	3.4110719147231	1.36442879999996	0.0284255715743991	0.0284255715743991	0	0.0852767999999976	0	0.0284255715743991	0.511660799999985	1.36442879999996	0	0.110121211721451	0.82323699613917
Targetfunction_fluxfix95886780.val	5.27234832	1.705536	0.5969376	0	0.0426384	0.0426384	0.0852768	0	0.0852768	0.852768	0	0	0.0513106363636363	0.82323395638913
Targetfunction_fluxfix35801411.val	4.67697456	1.705536	0.426384	0.0852767999999998	0.0426384	0	0.0852767999999998	0	0.0426384	0.5969376	0.426384	0	0.0323741781818181	0.823233242489826
Targetfunction_fluxfix65228067.val	5.65765775999998	2.558304	1.0233216	0.1279152	0	0	0.0852767999999998	0	0.0426384	0.895406399999998	0.3837456	0	0.0859951963636361	0.823232916983859
Targetfunction_fluxfix95888838.val	5.31103392	1.705536	0.5969376	0	0.0852768	0	0.0852768	0	0.0852768	0.852768	0	0	0.0526262727272728	0.823226845440174
Targetfunction_fluxfix20370186.val	5.72823792	2.558304	1.1512368	0.0426384	0	0	0.0852768	0	0.1279152	0.2558304	0.8954064	0	0.0888020181818183	0.823224938649679
Targetfunction_fluxfix72471887.val	5.89879152	2.558304	1.279152	0	0	0	0.0852768	0	0.1705536	0.2558304	0.7674912	0	0.0959084181818183	0.823219237765618
Targetfunction_fluxfix96002371.val	4.81079952000002	1.705536	0.596937600000002	0	0	0.0852768000000002	0.0852768000000002	0	0.0852768000000002	0.2558304	0.596937600000002	0	0.0361721454545547	0.82320988243107
Targetfunction_fluxfix95768795.val	4.84423848000002	1.62864000000001	0.570024000000002	0	0.0407160000000002	0	0.0814320000000002	0.0407160000000002	0.0814320000000002	0.651456000000002	0.162864	0	0.0356935090909093	0.823200725891572
Targetfunction_fluxfix73297830.val	6.14204208000002	2.55830400000001	1.279152	0	0.0426384000000002	0	0.0852768000000002	0	0.1279152	0.895406400000002	0.1279152	0	0.106576985454546	0.823199472677294
Targetfunction_fluxfix73060144.val	6.08607648	2.44296	1.22148	0	0	0	0.081432	0.081432	0.081432	0.977184	0	0	0.100622978181818	0.823177204636141
Targetfunction_fluxfix68152486.val	5.55768432	2.558304	1.0233216	0.0852768	0	0	0.0852768	0	0.0852768	0.2558304	1.0233216	0	0.0816956181818183	0.823174998226152
Targetfunction_fluxfix64152420.val	5.55768432	2.558304	1.0233216	0.0852768	0	0	0.0852768	0	0.0852768	0.2558304	1.0233216	0	0.0816956181818183	0.823174998226152
Targetfunction_fluxfix72388192.val	4.61892672	2.558304	1.279152	0.0852768	0	0.0426384	0.0852768	0	0.0426384	0.5116608	0.5116608	0	0.0498696872727284	0.823153380928498
Targetfunction_fluxfix45093282.val	4.79019312000007	1.70553600000002	0.511660800000004	0.0852768000000009	0	0	0.0852768000000009	0	0.0852768000000009	0.511660800000004	0.426384000000004	0	0.0351810000000006	0.823147948608001
Targetfunction_fluxfix24471155.val	5.77875305214	3.25728	1.465776	0	0	0	0.081432	0.054288027144	0.027143972856	1.140048	0.488592	0	0.112932490909091	0.823132690761298
Targetfunction_fluxfix20711469.val	5.83527456	2.558304	1.1512368	0	0.0852768	0.0426384	0.0852768	0	0.0426384	0.7674912	0.3837456	0	0.09267156	0.823131260020635
Targetfunction_fluxfix20591420.val	5.83527456	2.558304	1.1512368	0	0.0426384	0.0426384	0.0852768	0	0.0852768	0.639576	0.5116608	0	0.09267156	0.823131260020635
Targetfunction_fluxfix35462870.val	4.67697455999998	1.705536	0.426383999999998	0.1279152	0	0	0.0852767999999998	0	0.0426383999999998	0.682214399999998	0.3411072	0	0.0317281418181817	0.823126068831054
Targetfunction_fluxfix193858661.val	8.22470112000024	3.41107200000007	2.89941120000006	0.170553600000003	0	0	0.0852768000000017	0	0.255830400000004	0	0	0	0.26689434545455	0.823114414384117
Targetfunction_fluxfix160801740.val	4.42114416	1.705536	0.3411072	0.0852768	0.0426384	0	0.0852768	0	0.0426384	0.0852768	1.0233216	0	0.0246217418181819	0.823114131410864
Targetfunction_fluxfix73060816.val	6.20923968	2.558304	1.279152	0	0	0.0852768	0.0852768	0	0.0852768	1.0233216	0	0	0.109138941818182	0.823110194836185
Targetfunction_fluxfix94943530.val	4.89607632	1.705536	0.5969376	0	0	0.0852768	0.0852768	0	0.0852768	0.3411072	0.5116608	0	0.0380989636363637	0.823097219622848
Targetfunction_fluxfix193023118.val	7.98625439999989	3.25727999999997	2.60582399999998	0.0814319999999994	0.162863999999998	0	0.0814319999999994	0.0814319999999994	0.0814319999999994	0.162863999999998	0	0	0.240874919999999	0.823080548779378
Targetfunction_fluxfix73076938.val	6.24863807999998	2.55830399999999	1.279152	0.0426383999999998	0	0	0.0852767999999998	0	0.1279152	1.0233216	0	0	0.110776221818181	0.823075678378141
Targetfunction_fluxfix95769131.val	5.01651792000002	1.70553600000001	0.596937600000002	0	0.0426384000000002	0.0426384000000002	0.0852768000000002	0	0.0852768000000002	0.682214400000002	0.170553600000001	0	0.0417724690909094	0.823075170128983
Targetfunction_fluxfix24122996.val	5.9556424073184	3.411072	1.5349824	0	0.0568512284256	0	0.0852768	0	0.0284255715744	1.3644288	0.3411072	0	0.126056785263709	0.823073233753848
Targetfunction_fluxfix95766737.val	4.85437968	1.62864	0.570024	0	0	0.040716	0.0814320000000002	0.040716	0.0814320000000002	0.651456	0.162864	0	0.0352314000000001	0.823072488778922
Targetfunction_fluxfix44596274.val	4.79063375999998	1.705536	0.511660799999998	0	0.1279152	0	0.0852767999999998	0	0.0426383999999998	0.3411072	0.596937599999998	0	0.0345282872727271	0.823037368942943
Targetfunction_fluxfix94959652.val	4.91810832000007	1.70553600000001	0.596937600000004	0.0426384000000004	0	0	0.0852768000000007	0	0.127915200000001	0.341107200000002	0.511660800000004	0	0.0384111818181824	0.823035230202033
Targetfunction_fluxfix20708733.val	5.73125112	2.44296	1.099332	0	0.040716	0	0.081432	0.040716	0.081432	0.732888	0.366444	0	0.0845546727272727	0.823034835762518
Targetfunction_fluxfix68474611.val	5.6003208865488	3.4110719147232	1.3644288	0	0.0284255715744	0.0284255715744	0.0852768	0	0.0284255715744	0.5116608	1.3644288	0	0.110551902199854	0.823030561681858
Targetfunction_fluxfix21176941.val	5.60910312	2.44296	1.099332	0	0	0	0.081432	0.122148	0.040716	0.366444	0.732888	0	0.0796193999999999	0.823027531409076
Targetfunction_fluxfix183944981.val	7.22058192	5.116608	3.3257952	0	0.0426384	0	0.0852768	0	0.1279152	0.5116608	1.0233216	0	0.287135181818183	0.823021458720325
Targetfunction_fluxfix35196702.val	4.68403776	1.705536	0.426384	0.0426384	0.0426384	0.0426384	0.0852768	0	0.0426384	0.426384	0.5969376	0	0.0312981054545454	0.823020998665632
Targetfunction_fluxfix37177529.val	4.72755528	1.279152	0.3837456	0	0	0.0426384	0.0852768	0	0.1279152	0.5756184	0.0639576	0	0.0253251490909092	0.823018987733646
Targetfunction_fluxfix73295436.val	6.00464448	2.44296	1.22148	0	0	0	0.081432	0.040716	0.122148	0.855036	0.122148	0	0.0960055854545455	0.823013934279151
Targetfunction_fluxfix160933795.val	4.42114416000002	1.705536	0.3411072	0.1279152	0	0	0.0852768000000002	0	0.0426384	0.1705536	0.938044800000002	0	0.0239757054545456	0.823007338186847
Targetfunction_fluxfix193138367.val	7.5790944	2.44296	1.954368	0.081432	0.081432	0	0.081432	0.081432	0.162864	0	0	0	0.181658716363636	0.823003538894782
Targetfunction_fluxfix184060242.val	7.17666912	4.88592	3.175848	0	0	0	0.081432	0.081432	0.081432	0.732888	0.732888	0	0.268393581818182	0.822999910907395
Targetfunction_fluxfix95414468.val	4.91739552	1.705536	0.5969376	0	0	0.1279152	0.0852768	0	0.0426384	0.5116608	0.3411072	0	0.0380989636363637	0.822987028489195
Targetfunction_fluxfix20713527.val	5.85659375999963	2.5583039999999	1.15123679999995	0	0.127915199999995	0	0.0852767999999965	0	0.0426383999999983	0.76749119999997	0.383745599999985	0	0.0926715599999959	0.82298378819532
Targetfunction_fluxfix70707158.val	4.96638647999991	1.62863999999998	0.651455999999991	0	0	0	0.0814319999999989	0.0407159999999996	0.122147999999998	0.570023999999994	0.162863999999998	0	0.0381611454545447	0.822980677041762
Targetfunction_fluxfix35799353.val	4.70420352000002	1.705536	0.426384	0.0852768000000002	0	0.0426384	0.0852768000000002	0	0.0426384	0.596937600000002	0.426384	0	0.0316386000000002	0.822980660194444
Targetfunction_fluxfix37883423.val	4.82349168	1.279152	0.3837456	0	0	0.0426384	0.0852768	0	0.1279152	0.639576	0	0	0.0277477854545455	0.822950578344776
Targetfunction_fluxfix96152948.val	4.62837888	1.705536	0.5969376	0.0852768	0	0	0.0852768	0	0.0852768	0.5969376	0.2558304	0	0.0292782109090912	0.82294973828485
Targetfunction_fluxfix21313778.val	5.90753087999994	2.55830399999998	1.15123679999999	0.0426383999999996	0.0426383999999996	0	0.0852767999999993	0	0.0852767999999993	0.895406399999991	0.255830399999998	0	0.0946253127272718	0.82294780803355
Targetfunction_fluxfix89110814.val	5.40182736	2.558304	0.8954064	0.1279152	0	0	0.0852768	0	0.0426384	0.2558304	1.1512368	0	0.0743665418181819	0.822944924667175
Targetfunction_fluxfix68476669.val	5.6145352073184	3.411072	1.3644288	0	0.0568512284256	0	0.0852768	0	0.0284255715744	0.5116608	1.3644288	0	0.110551912536437	0.822938124787455
Targetfunction_fluxfix35194308.val	4.53727872	1.62864	0.40716	0.040716	0	0.040716	0.081432	0.040716	0.040716	0.40716	0.570024	0	0.0252230727272728	0.822933470626546
Targetfunction_fluxfix35198760.val	4.70535696	1.705536	0.426384	0.0426384	0.0852768	0	0.0852768	0	0.0426384	0.426384	0.5969376	0	0.0312981054545454	0.822918627862706
Targetfunction_fluxfix184178233.val	7.24489272	4.88592	3.175848	0	0	0.040716	0.081432	0.081432	0.040716	1.22148	0.244296	0	0.272603618181819	0.822918421970961
Targetfunction_fluxfix26000538.val	4.88495448	1.62864	0.732888	0	0	0	0.081432	0.040716	0.122148	0.651456	0	0	0.0352319563636385	0.822916626772731
Targetfunction_fluxfix21076092.val	5.86213848000002	2.44296000000001	1.099332	0.0407160000000002	0	0	0.0814320000000002	0.0814320000000002	0.0407160000000002	0.977184000000004	0.122148	0	0.0892195854545458	0.822908749135999
Targetfunction_fluxfix73199387.val	4.66271856	2.558304	1.279152	0.0426384	0.0852768	0	0.0852768	0	0.0426384	0.3837456	0.639576	0	0.0496199127272731	0.822905059222587
Targetfunction_fluxfix184061256.val	7.21986911999998	5.11660799999999	3.3257952	0	0	0.1279152	0.0852767999999998	0	0.0426384	0.767491199999998	0.767491199999998	0	0.286176927272727	0.822898647214115
Targetfunction_fluxfix67531025.val	5.53445513848804	3.25727991856802	1.30291200000001	0	0	0.0271439728560002	0.0814320000000004	0.0271439728560002	0.0271439728560002	0.651456000000004	1.14004800000001	0	0.101416851255273	0.822896887308134
Targetfunction_fluxfix21076764.val	5.97472848	2.558304	1.1512368	0.0426384	0	0.0852768	0.0852768	0	0.0426384	1.0233216	0.1279152	0	0.0972037636363636	0.822892786515415
Targetfunction_fluxfix44959169.val	4.83211871999998	1.70553599999999	0.511660799999998	0.0426383999999998	0	0.0426383999999998	0.0852767999999998	0	0.0852767999999998	0.426383999999998	0.511660799999998	0	0.0348687818181817	0.82288636852627
Targetfunction_fluxfix64505709.val	5.64224832	2.558304	1.0233216	0.0852768	0	0.0426384	0.0852768	0	0.0426384	0.7674912	0.5116608	0	0.0831953454545454	0.82287495927241
Targetfunction_fluxfix21092886.val	6.01412688000002	2.55830400000001	1.1512368	0.0852768000000002	0	0	0.0852768000000002	0	0.0852768000000002	1.0233216	0.1279152	0	0.0988245490909094	0.8228742423594
Targetfunction_fluxfix160799682.val	4.44837311999998	1.70553599999999	0.341107199999998	0.0852767999999996	0	0.0426383999999998	0.0852768	0	0.0426383999999998	0.0852767999999996	1.0233216	0	0.0238861636363634	0.822873788795469
Targetfunction_fluxfix191404844.val	7.40403071999996	2.44295999999999	1.83221999999999	0.244296	0	0	0.0814319999999998	0.0814319999999998	0.0814319999999998	0.122148	0	0	0.169498309090908	0.822869724070238
Targetfunction_fluxfix68135728.val	5.52925908953278	3.41107199999999	1.3644288	0.0284255715744	0	0	0.0852767999999998	0	0.0568512284255998	0.170553599999999	1.70553599999999	0	0.106675687894254	0.822869078761962
Targetfunction_fluxfix20840794.val	4.93728912000002	2.44296000000001	1.099332	0.0407160000000002	0	0	0.0814320000000002	0.0814320000000002	0.0407160000000002	0.122148	0.977184000000004	0	0.0545851636363775	0.822846437340132
Targetfunction_fluxfix193052266.val	8.04468672	3.411072	2.7288576	0.2558304	0	0.0852768	0.0852768	0	0.0852768	0.1705536	0	0	0.250600090909092	0.822845936871332
Targetfunction_fluxfix172550176.val	5.40889056000002	2.55830400000001	0.895406400000002	0.0426384000000002	0.0426384000000002	0.0426384000000002	0.0852768000000002	0	0.0426384000000002	0	1.4070672	0	0.0739365054545458	0.822831398563034
Targetfunction_fluxfix45078876.val	4.87546992	1.705536	0.5116608	0.0426384	0.0426384	0	0.0852768	0	0.0852768	0.5116608	0.426384	0	0.0358270363636363	0.822825458111808
Targetfunction_fluxfix161387585.val	4.57508087999998	1.279152	0.2558304	0.0852767999999998	0	0	0.0852767999999998	0	0.0852767999999998	0.703533599999998	0.0639575999999998	0	0.0198466036363635	0.822825308059282
Targetfunction_fluxfix45535066.val	4.83327216	1.705536	0.5116608	0	0.0852767999999998	0	0.0852767999999998	0	0.0852767999999998	0.2558304	0.6822144	0	0.0345282872727273	0.822824019508344
Targetfunction_fluxfix193054324.val	8.070192	3.411072	2.7288576	0.2558304	0.0852768	0	0.0852768	0	0.0852768	0.1705536	0	0	0.252438447272726	0.822821588402008
Targetfunction_fluxfix35448464.val	4.76225135999998	1.705536	0.426384	0.0852767999999998	0.0426384	0	0.0852767999999998	0	0.0426384	0.682214399999998	0.3411072	0	0.0323741781818181	0.822820112697903
Targetfunction_fluxfix67533083.val	5.54802712491598	3.257279918568	1.302912	0	0.027143972856	0	0.081432	0.027143972856	0.027143972856	0.651456	1.140048	0	0.101416851255273	0.822810400737492
Targetfunction_fluxfix35314015.val	4.59120312	1.62864	0.40716	0.040716	0.040716	0	0.081432	0.040716	0.040716	0.488592	0.488592	0	0.0259483090909092	0.822806845479787
Targetfunction_fluxfix24471827.val	5.9336106205104	3.411072	1.5349824	0	0	0.0568512284256	0.0852768	0	0.0284255715744	1.1938752	0.5116608	0	0.123375763636364	0.822804504593171
Targetfunction_fluxfix64711853.val	5.60076336	2.558304	1.0233216	0	0.0852768	0	0.0852768	0	0.0852768	0	1.279152	0	0.0810429054545454	0.822791634550524
Targetfunction_fluxfix45182119.val	4.66271855999998	1.705536	0.511660799999998	0	0.0852767999999998	0	0.0852767999999998	0	0.0852767999999998	0.0852767999999998	0.852767999999998	0	0.02926328727272	0.82278525637951
Targetfunction_fluxfix161505234.val	4.67101728	1.279152	0.2558304	0.0852768	0	0	0.0852768	0	0.0852768	0.7674912	0	0	0.0222692399999999	0.822780981572105
Targetfunction_fluxfix45665405.val	4.85343791999998	1.705536	0.511660799999998	0.0426383999999998	0	0.0852767999999998	0.0852767999999998	0	0.0426383999999998	0.596937599999998	0.3411072	0	0.0348687818181817	0.822778559731431
Targetfunction_fluxfix65213661.val	5.74293456000002	2.55830400000001	1.0233216	0.0852768000000002	0.0426384000000002	0	0.0852768000000002	0	0.0426384000000002	0.895406400000002	0.3837456	0	0.0866412327272729	0.822772373701858
Targetfunction_fluxfix20355780.val	5.81351471999998	2.55830399999999	1.1512368	0	0.0426383999999998	0	0.0852767999999998	0	0.1279152	0.2558304	0.895406399999998	0	0.0894480545454542	0.82275306582749
Targetfunction_fluxfix160919389.val	4.50642096	1.705536	0.3411072	0.0852768	0.0426384	0	0.0852768	0	0.0426384	0.1705536	0.9380448	0	0.0246217418181819	0.822738067640791
Targetfunction_fluxfix166665668.val	4.59760751999998	1.705536	0.426384	0.0426384	0	0.0852767999999998	0.0852767999999998	0	0.0426384	0.0852768	0.938044799999998	0	0.0271163454545454	0.822735115367538
Targetfunction_fluxfix20706675.val	5.7587587200003	2.44296000000009	1.09933200000004	0	0	0.0407160000000015	0.081432000000003	0.0407160000000015	0.081432000000003	0.732888000000028	0.366444000000013	0	0.0838294363636402	0.822730900312221
Targetfunction_fluxfix23767649.val	5.9272174326816	3.411072	1.5349824	0	0.0284255715744	0	0.0852768	0	0.0568512284256	1.0233216	0.6822144	0	0.122611251099927	0.822728471886626
Targetfunction_fluxfix45681527.val	4.87546992	1.705536	0.5116608	0.0852768	0	0	0.0852768	0	0.0852768	0.5969376	0.3411072	0	0.035181	0.822718166544091
Targetfunction_fluxfix21311384.val	5.78070647999996	2.44296	1.099332	0.040716	0	0	0.081432	0.040716	0.081432	0.855036	0.244296	0	0.0845927672727273	0.822707823716873
Targetfunction_fluxfix35799017.val	4.59120312	1.62864	0.40716	0.081432	0	0	0.081432	0.040716	0.040716	0.570024	0.40716	0	0.0253314	0.822704612408413
Targetfunction_fluxfix172552234.val	5.43020976000004	2.55830400000001	0.895406400000004	0.0426384000000002	0.0852768000000004	0	0.0852768000000004	0	0.0426384000000002	0	1.40706720000001	0	0.0739365054545458	0.822700944764325
Targetfunction_fluxfix94945246.val	5.00338512000002	1.70553600000001	0.596937600000002	0	0.0426384	0	0.0852768000000002	0	0.1279152	0.3411072	0.511660800000002	0	0.0390572181818183	0.822693858827094
Targetfunction_fluxfix166681790.val	4.61963952	1.705536	0.426384	0.0852768	0	0	0.0852768	0	0.0852768	0.0852768	0.9380448	0	0.0274285636363637	0.822684249858355
Targetfunction_fluxfix34826955.val	4.58701056	1.62864	0.40716	0	0.040716	0.040716	0.081432	0.040716	0.040716	0.325728	0.651456	0	0.0250864690909092	0.82268339624837
Targetfunction_fluxfix44591480.val	4.71335112	1.62864	0.488592	0	0.040716	0	0.081432	0.040716	0.081432	0.325728	0.570024	0	0.0286749818181817	0.822681688039319
Targetfunction_fluxfix35580519.val	4.89890592	1.705536	0.426384	0.1279152	0	0	0.0852768	0	0.0426384	0.852768	0.1705536	0	0.0356133272727272	0.822669649478033
Targetfunction_fluxfix67649010.val	5.5925034205104	3.411072	1.3644288	0	0	0.0568512284256	0.0852768	0	0.0284255715744	0.3411072	1.5349824	0	0.107870890909091	0.822653956162606
Targetfunction_fluxfix95296477.val	4.98135312	1.705536	0.5969376	0	0	0.0852768	0.0852768	0	0.0852768	0.426384	0.426384	0	0.0380989636363637	0.822651739153982
Targetfunction_fluxfix35109923.val	4.77099072	1.705536	0.426384	0.1279152	0	0	0.0852768	0	0.0426384	0.7674912	0.2558304	0	0.0316027963636363	0.822649107496834
Targetfunction_fluxfix73295772.val	6.16660128	2.558304	1.279152	0	0	0.0426384	0.0852768	0	0.1279152	0.8954064	0.1279152	0	0.104303094545454	0.822643881771567
Targetfunction_fluxfix44958833.val	4.71335111999998	1.62863999999999	0.488591999999998	0.0407159999999998	0	0	0.0814319999999998	0.0407159999999998	0.0814319999999998	0.407159999999998	0.488591999999998	0	0.0284159454545452	0.822638708645457
Targetfunction_fluxfix8756547.val	4.50642095999998	1.705536	0.341107199999998	0.1279152	0	0	0.0852767999999998	0	0.0426383999999998	0.2558304	0.852767999999998	0	0.0239757054545454	0.822631242621028
Targetfunction_fluxfix193019002.val	7.98951168	3.25728	2.605824	0.081432	0	0.162864	0.081432	0.081432	0.081432	0.162864	0	0	0.238012985454546	0.822617215818716
Targetfunction_fluxfix193020724.val	8.0269704	3.25728	2.605824	0.081432	0.081432	0	0.081432	0.162864	0.081432	0.162864	0	0	0.240874920000001	0.822615530592197
Targetfunction_fluxfix44949221.val	4.87591056	1.705536	0.5116608	0	0.1279152	0	0.0852768	0	0.0426384	0.426384	0.5116608	0	0.0345282872727273	0.822607539499465
Targetfunction_fluxfix35314351.val	4.76931456	1.705536	0.426384	0.0426384	0.0426384	0.0426384	0.0852768	0	0.0426384	0.5116608	0.5116608	0	0.0312981054545454	0.822606839416509
Targetfunction_fluxfix21294926.val	5.77911672	2.44296	1.099332	0	0	0.040716	0.081432	0.081432	0.040716	0.855036	0.244296	0	0.0838294363636365	0.822593284759126
Targetfunction_fluxfix34829013.val	4.60736856	1.62864	0.40716	0	0.081432	0	0.081432	0.040716	0.040716	0.325728	0.651456	0	0.0250864690909092	0.82258907715961
Targetfunction_fluxfix95312599.val	5.00338512000004	1.70553600000001	0.596937600000002	0.0426384000000002	0	0	0.0852768000000004	0	0.127915200000001	0.426384000000002	0.426384000000002	0	0.0384111818181822	0.822586484537529
Targetfunction_fluxfix725203.val	4.56442128000002	1.279152	0.2558304	0.0426384	0.0426384	0	0.0852768000000002	0	0.0852768000000002	0.639576000000002	0.1279152	0	0.0180700036363637	0.822578762946199
Targetfunction_fluxfix176530706.val	5.10015312	2.44296	1.343628	0	0	0	0.081432	0.081432	0.081432	0.488592	0.366444	0	0.0582866181818181	0.822575323151019
Targetfunction_fluxfix68121322.val	5.58611023268162	3.411072	1.3644288	0	0.0284255715744	0	0.0852768000000002	0	0.0568512284256	0.1705536	1.705536	0	0.107106378372655	0.822573475181391
Targetfunction_fluxfix31448398.val	4.06185771789475	0.852768	0.213192	0.0852768	0.0426384	0	0.0852768	0	0.0426384	0.3837456	0	0	0	0.822570654110555
Targetfunction_fluxfix35446406.val	4.78948032000002	1.705536	0.426384	0.0852768000000002	0	0.0426384	0.0852768000000002	0	0.0426384	0.682214400000002	0.3411072	0	0.0316386	0.822563549368431
Targetfunction_fluxfix88589800.val	4.91618807999961	1.27915199999993	0.447703199999976	0	0	0	0.0852767999999955	0	0.170553599999991	0.511660799999972	0.0639575999999965	0	0.0282450763636343	0.822562109141948
Targetfunction_fluxfix35311957.val	4.61871072	1.62864	0.40716	0.040716	0	0.040716	0.081432	0.040716	0.040716	0.488592	0.488592	0	0.0252230727272728	0.822558857107553
Targetfunction_fluxfix4271479.val	4.06859009684211	0.852768	0.1705536	0.0852768	0.0426384	0	0.0852768	0	0.0426384	0.3837456	0.0426384	0	0	0.82254555890517
Targetfunction_fluxfix96120362.val	5.00267232	1.705536	0.5969376	0	0	0.1279152	0.0852768	0	0.0426384	0.5969376	0.2558304	0	0.0380989636363637	0.822538404528633
Targetfunction_fluxfix161373179.val	4.66035768000002	1.279152	0.2558304	0.0426384	0.0426384	0	0.0852768000000002	0	0.0852768000000002	0.703533600000002	0.0639576000000002	0	0.0204926400000001	0.822535845043472
Targetfunction_fluxfix4977373.val	4.07195628631579	0.852768	0.1705536	0.0852768	0.0426384	0	0.0852768	0	0.0426384	0.426384	0	0	0	0.822532983377727
Targetfunction_fluxfix4975315.val	4.07312916631579	0.852768	0.1705536	0.0852768	0	0.0426384	0.0852768	0	0.0426384	0.426384	0	0	0	0.822528597318161
Targetfunction_fluxfix89096408.val	5.48710416	2.558304	0.8954064	0.0852768	0.0426384	0	0.0852768	0	0.0426384	0.2558304	1.1512368	0	0.0750125781818183	0.822525102053127
Targetfunction_fluxfix82037468.val	4.07532247578947	0.852768	0.1279152	0.0852768	0.0426384	0	0.0852768	0	0.0426384	0.3837456	0.0852768	0	0	0.82252038923154
Targetfunction_fluxfix4991779.val	4.07700349961539	0.852768	0.1705536	0.1279152	0	0	0.0852768	0	0.0426384	0.426384	0	-1.31157692306391e-05	0	0.822516259801599
Targetfunction_fluxfix82625713.val	4.07868866526315	0.852768	0.1279152	0.0852768	0.0426384	0	0.0852768	0	0.0426384	0.426384	0.0426384	0	0	0.822507776464938
Targetfunction_fluxfix82623655.val	4.07986154526315	0.852768	0.1279152	0.0852768	0	0.0426384	0.0852768	0	0.0426384	0.426384	0.0426384	0	0	0.822503377429364
Targetfunction_fluxfix35316409.val	4.79063376000019	1.70553600000004	0.426384000000011	0.0426384000000011	0.0852768000000022	0	0.0852768	0	0.0426384000000011	0.511660800000013	0.511660800000013	0	0.0312981054545465	0.822501351233818
Targetfunction_fluxfix44591816.val	4.89722975999998	1.705536	0.5116608	0	0.0426384	0.0426384	0.0852767999999998	0	0.0852767999999998	0.3411072	0.5969376	0	0.0345282872727271	0.822498125703502
Targetfunction_fluxfix154566343.val	4.08205485473685	0.852768000000001	0.1279152	0.0852768000000002	0.0426384	0	0.0852768000000002	0	0.0426384	0.4690224	0	0	0	0.822495145076258
Targetfunction_fluxfix20353386.val	5.69053511999974	2.44295999999992	1.09933199999996	0	0	0	0.0814319999999974	0.0407159999999987	0.122147999999996	0.244295999999991	0.855035999999972	0	0.0796193999999967	0.822495079160301
Targetfunction_fluxfix160917331.val	4.53364992000002	1.70553600000001	0.341107200000002	0.0852768000000004	0	0.0426384000000002	0.0852768000000004	0	0.0426384000000002	0.170553600000001	0.938044800000004	0	0.0238861636363639	0.822493752942312
Targetfunction_fluxfix154564285.val	4.08322773473685	0.852768000000001	0.1279152	0.0852768000000002	0	0.0426384	0.0852768000000002	0	0.0426384	0.4690224	0	0	0	0.822490739551811
Targetfunction_fluxfix24236193.val	6.14036251206	3.257279918568	1.465776	0	0	0.027143972856	0.081432	0.027143972856	0.027143972856	1.62864	0	0	0.125103128647091	0.822488083881144
Targetfunction_fluxfix44589422.val	4.74085872	1.62864	0.488592	0	0	0.040716	0.081432	0.040716	0.081432	0.325728	0.570024	0	0.0283076181818182	0.822487206204393
Targetfunction_fluxfix14271644.val	4.08542104421053	0.852768	0.0852768	0.0852768	0.0426384	0	0.0852768	0	0.0426384	0.426384	0.0852768	0	0	0.822482495063844
Targetfunction_fluxfix183942923.val	7.26250752	5.116608	3.3257952	0	0	0.0426384	0.0852768	0	0.1279152	0.5116608	1.0233216	0	0.286176927272727	0.822480392634245
Targetfunction_fluxfix14269586.val	4.08659392421053	0.852768000000004	0.0852768000000002	0.0852768000000002	0	0.0426384000000002	0.0852768000000002	0	0.0426384000000002	0.426384000000002	0.0852768000000002	0	0	0.82247808304995
Targetfunction_fluxfix161490828.val	4.75629408	1.279152	0.2558304	0.0426384	0.0426384	0	0.0852767999999998	0	0.0852768	0.7674912	0	0	0.0229152763636363	0.822477728432237
Targetfunction_fluxfix154580749.val	4.08710413894736	0.852767999999999	0.1279152	0.1279152	0	0	0.0852767999999998	0	0.0426384	0.4690224	0	0	0	0.822476163073221
Targetfunction_fluxfix167137980.val	4.50046368	1.279152	0.319788	0.0426384	0.0426384	0	0.0852767999999998	0	0.0852767999999998	0.7035336	0	0	0.0157114472727235	0.822475604350812
Targetfunction_fluxfix13801048.val	4.08207705923078	0.852768	0.0852768	0.0852768	0.0426384	0	0.0852768	0	0.0426384	0.3837456	0.1279152	0.000140628461538322	0	0.82247182806935
Targetfunction_fluxfix143977933.val	4.08878723368421	0.852768000000001	0.0852768000000002	0.0852768000000002	0.0426384	0	0.0852768000000002	0	0.0426384	0.4690224	0.0426384	0	0	0.822469826426048
Targetfunction_fluxfix65211603.val	5.77016352000004	2.55830400000001	1.0233216	0.0852768000000004	0	0.0426384000000002	0.0852768000000004	0	0.0426384000000002	0.895406400000004	0.383745600000002	0	0.0859056545454551	0.82246839747751
Targetfunction_fluxfix143975875.val	4.08996011368421	0.852768000000001	0.0852768000000002	0.0852768000000002	0	0.0426384	0.0852768000000002	0	0.0426384	0.4690224	0.0426384	0	0	0.822465407922135
Targetfunction_fluxfix88001555.val	5.01212448000002	1.279152	0.447703200000002	0	0	0	0.0852768000000002	0	0.1705536	0.575618400000002	0	0	0.0306677127272728	0.82246280464426
Targetfunction_fluxfix35095517.val	4.85626752	1.705536	0.426384	0.0852768	0.0426384	0	0.0852768	0	0.0426384	0.7674912	0.2558304	0	0.0330291818181819	0.82245884256401
Targetfunction_fluxfix50389887.val	4.09215342315789	0.852768000000001	0.0426384	0.0852768000000002	0.0426384	0	0.0852768000000002	0	0.0426384	0.426384	0.1279152	0	0	0.822457139161231
Targetfunction_fluxfix54037006.val	4.09215342315789	0.852768000000001	0.0426384	0.0852768000000002	0.0426384	0	0.0852768000000002	0	0.0426384	0.426384	0.1279152	0	0	0.822457139161231
Targetfunction_fluxfix144095582.val	4.09215342315789	0.852768	0.0852768	0.0852768	0.0426384	0	0.0852768	0	0.0426384	0.5116608	0	0	0	0.822457139161231
Targetfunction_fluxfix82640119.val	4.08376824576922	0.852768	0.1279152	0.1279152	0	0	0.0852768	0	0.0426384	0.426384	0.0426384	0.000191876538461688	0	0.822457007952584
Targetfunction_fluxfix144093524.val	4.09332630315789	0.852768	0.0852768	0.0852768	0	0.0426384	0.0852768	0	0.0426384	0.5116608	0	0	0	0.822452714166729
Targetfunction_fluxfix50387829.val	4.09332630315789	0.852768000000001	0.0426384	0.0852768000000002	0	0.0426384	0.0852768000000002	0	0.0426384	0.426384	0.1279152	0	0	0.822452714166729
Targetfunction_fluxfix54034948.val	4.09332630315789	0.852768	0.0426384	0.0852768	0	0.0426384	0.0852768	0	0.0426384	0.426384	0.1279152	0	0	0.822452714166729
Targetfunction_fluxfix143992339.val	4.09383651789475	0.852768	0.0852768	0.1279152	0	0	0.0852768	0	0.0426384	0.4690224	0.0426384	0	0	0.82245078854318
Targetfunction_fluxfix45076818.val	4.91739551999998	1.70553599999999	0.511660799999998	0.0426383999999998	0	0.0426383999999998	0.0852767999999998	0	0.0852767999999998	0.511660799999998	0.426383999999998	0	0.0348687818181817	0.822450436012267
Targetfunction_fluxfix21311720.val	5.94071711999996	2.55830399999999	1.15123679999999	0.0426383999999998	0	0.0426383999999998	0.0852767999999996	0	0.0852767999999996	0.895406399999998	0.255830399999998	0	0.093012054545454	0.822449670588226
Targetfunction_fluxfix24238251.val	6.167506484916	3.257279918568	1.465776	0	0.027143972856	0	0.081432	0.027143972856	0.027143972856	1.62864	0	0	0.126131309437091	0.822447586366308
Targetfunction_fluxfix21061686.val	5.94357048	2.44296	1.099332	0	0.040716	0	0.081432	0.081432	0.040716	0.977184	0.122148	0	0.0898364945454545	0.822438895131866
Targetfunction_fluxfix65077490.val	5.66356751999998	2.558304	1.0233216	0.0426384	0	0.0852767999999998	0.0852767999999998	0	0.0426384	0.3837456	0.895406399999998	0	0.0813833999999998	0.822438602161836
Targetfunction_fluxfix144109988.val	4.09720270736843	0.852768	0.0852768	0.1279152	0	0	0.0852768	0	0.0426384	0.5116608	0	0	0	0.822438073334774
Targetfunction_fluxfix72472235.val	4.90372272	2.44296	1.22148	0	0	0.040716	0.081432	0.040716	0.081432	0.244296	0.732888	0	0.0509897454545443	0.822432226797446
Targetfunction_fluxfix58507668.val	4.09888580210526	0.852768	0	0.0852768	0.0426384	0	0.0852768	0	0.0426384	0.426384	0.1705536	0	0	0.822431708744016
Targetfunction_fluxfix58505610.val	4.10005868210526	0.852768	0	0.0852768	0	0.0426384	0.0852768	0	0.0426384	0.426384	0.1705536	0	0	0.822427270766638
Targetfunction_fluxfix70589503.val	5.13130032	1.705536	0.6822144	0	0	0	0.0852768	0	0.1705536	0.2558304	0.5116608	0	0.0416413636363637	0.822426561790108
Targetfunction_fluxfix35784611.val	4.67263512	1.62864	0.40716	0.040716	0.040716	0	0.081432	0.040716	0.040716	0.570024	0.40716	0	0.0259483090909092	0.822424768735921
Targetfunction_fluxfix31431934.val	4.10092607076922	0.852768	0.213192	0.0426384	0.0426384	0.0426384	0.0852768	0	0.0426384	0.3837456	0	9.2215384614347e-06	0	0.822422463454403
Targetfunction_fluxfix73060138.val	6.18786648	2.44296	1.22148	0	0	0	0.081432	0.040716	0.122148	0.977184	0	0	0.100632403636364	0.822418974138278
Targetfunction_fluxfix115742173.val	4.10225199157894	0.852768	0	0.0852768	0.0426384	0	0.0852768	0	0.0426384	0.4690224	0.1279152	0	0	0.822418965588377
Targetfunction_fluxfix115740115.val	4.10342487157894	0.852768	0	0.0852768	0	0.0426384	0.0852768	0	0.0426384	0.4690224	0.1279152	0	0	0.822414521118719
Targetfunction_fluxfix50507536.val	4.08884180538461	0.852768	0.0426384	0.0852768	0.0426384	0	0.0852768	0	0.0426384	0.3837456	0.1705536	0.000345620769230758	0	0.822412518995195
Targetfunction_fluxfix54154655.val	4.08884180538461	0.852768	0.0426384	0.0852768	0.0426384	0	0.0852768	0	0.0426384	0.3837456	0.1705536	0.000345620769230574	0	0.822412518995195
Targetfunction_fluxfix193606575.val	8.40688848	4.88592	4.153032	0.081432	0	0	0.081432	0.244296	0.081432	0	0.244296	0	0.366520221818182	0.82240944950893
Targetfunction_fluxfix74959370.val	5.01759828953278	3.41107199999999	1.705536	0.0284255715744	0	0	0.0852767999999998	0	0.0568512284255998	0.682214399999998	0.852767999999998	0	0.084885390452938	0.822406492027208
Targetfunction_fluxfix115756579.val	4.10730127578947	0.852768	0	0.1279152	0	0	0.0852768	0	0.0426384	0.4690224	0.1279152	0	0	0.822399815916608
Targetfunction_fluxfix14286050.val	4.09053299192307	0.852768	0.0852768	0.1279152	0	0	0.0852768	0	0.0426384	0.426384	0.0852768	0.000396868846153591	0	0.822397679809646
Targetfunction_fluxfix115859822.val	4.10898437052632	0.852768	0	0.0852768	0.0426384	0	0.0852768	0	0.0426384	0.5542992	0.0426384	0	0	0.822393423375002
Targetfunction_fluxfix115857764.val	4.11015725052632	0.852768	0	0.0852768	0	0.0426384	0.0852768	0	0.0426384	0.5542992	0.0426384	0	0	0.822388965919111
Targetfunction_fluxfix44593874.val	4.91854896000002	1.70553600000001	0.511660800000002	0	0.0852768000000002	0	0.0852768000000002	0	0.0852768000000002	0.3411072	0.596937600000002	0	0.0345282872727273	0.822387929499844
Targetfunction_fluxfix21297656.val	5.94187056000002	2.55830400000001	1.1512368	0	0.0426384000000002	0.0852768000000002	0.0852768000000002	0	0.0426384000000002	0.895406400000002	0.2558304	0	0.0926715600000002	0.822385837614553
Targetfunction_fluxfix4960909.val	4.11102318315789	0.852768	0.1705536	0.0426384	0.0426384	0.0426384	0.0852768	0	0.0426384	0.426384	0	0	0	0.82238567354529
Targetfunction_fluxfix193726612.val	8.5562784	4.88592	4.153032	0.081432	0.081432	0	0.081432	0.081432	0.162864	0.244296	0	0	0.381530192727274	0.822383515550478
Targetfunction_fluxfix192918153.val	8.00204832	3.411072	2.7288576	0.1705536	0	0.1705536	0.0852768	0	0.0852768	0	0.1705536	0	0.244139727272728	0.822382691820319
Targetfunction_fluxfix115977471.val	4.11235056	0.852768	0	0.0852768	0.0426384	0	0.0852768	0	0.0426384	0.5969376	0	0	0	0.822380624314073
Targetfunction_fluxfix115975413.val	4.11352344	0.852768	0	0.0852768	0	0.0426384	0.0852768	0	0.0426384	0.5969376	0	0	0	0.822376160364235
Targetfunction_fluxfix115874228.val	4.11403365473683	0.852768	0	0.1279152	0	0	0.0852768	0	0.0426384	0.5542992	0.0426384	0	0	0.822374217794355
Targetfunction_fluxfix116448067.val	4.06463811557468	0.730944121824	0	0.0852768	0.0426384	0	0.0852768	0	0.0426384	0.475113721824	0	0.00238088074638461	0	0.822374024001578
Targetfunction_fluxfix166533613.val	4.66271856	1.705536	0.426384	0	0.0426384	0.0852768	0.0852768	0	0.0426384	0	1.0233216	0	0.026775850909091	0.822373243917277
Targetfunction_fluxfix166933894.val	5.15473632	1.705536	0.426384	0.1279152	0	0	0.0852768	0	0.0426384	1.0233216	0	0	0.0420642654545455	0.82236608635772
Targetfunction_fluxfix20487847.val	6.04536048	2.44296	1.099332	0.040716	0	0	0.081432	0.081432	0.040716	1.099332	0	0	0.0938464036363637	0.822364979540586
Targetfunction_fluxfix4255015.val	4.10769081692307	0.852768	0.1705536	0.0426384	0.0426384	0.0426384	0.0852768	0	0.0426384	0.3837456	0.0426384	0.000214213846153819	0	0.822362938692267
Targetfunction_fluxfix115991877.val	4.11739984421053	0.852768	0	0.1279152	0	0	0.0852768	0	0.0426384	0.5969376	0	0	0	0.822361390775423
Targetfunction_fluxfix82609249.val	4.11775556210526	0.852768	0.1279152	0.0426384	0.0426384	0.0426384	0.0852768	0	0.0426384	0.426384	0.0426384	0	0	0.822360034207152
Targetfunction_fluxfix21078480.val	6.09940368	2.558304	1.1512368	0.0426384	0.0426384	0	0.0852768	0	0.0852768	1.0233216	0.1279152	0	0.0994705854545455	0.822356265806755
Targetfunction_fluxfix21193729.val	5.85615312000002	2.55830400000001	1.1512368	0.0426384000000002	0	0	0.0852768000000002	0	0.1279152	0.383745600000002	0.767491200000002	0	0.0888020181818185	0.822353686640562
Targetfunction_fluxfix58625317.val	4.09560655153846	0.852768	0	0.0852768	0.0426384	0	0.0852768	0	0.0426384	0.3837456	0.213192	0.000550613076923022	0	0.822353133664718
Targetfunction_fluxfix8742141.val	4.59169776000002	1.705536	0.3411072	0.0852768000000002	0.0426384	0	0.0852768000000002	0	0.0426384	0.2558304	0.852768000000002	0	0.0246217418181819	0.822349661430357
Targetfunction_fluxfix154549879.val	4.12112175157894	0.852768	0.1279152	0.0426384	0.0426384	0.0426384	0.0852767999999998	0	0.0426384	0.4690224	0	0	0	0.822347186577668
Targetfunction_fluxfix65093612.val	5.68559951999996	2.55830399999998	1.02332159999999	0.0852767999999993	0	0	0.0852767999999993	0	0.0852767999999993	0.383745599999998	0.895406399999994	0	0.0816956181818174	0.822344634180712
Targetfunction_fluxfix44944427.val	4.79478311999996	1.62863999999999	0.488591999999998	0	0.0407159999999998	0	0.0814319999999996	0.0407159999999998	0.0814319999999996	0.407159999999998	0.488591999999998	0	0.0290328545454544	0.822342017638784
Targetfunction_fluxfix45664733.val	4.77442512	1.62864	0.488592	0.040716	0	0	0.081432	0.081432	0.040716	0.570024	0.325728	0	0.0284159454545454	0.822340484147492
Targetfunction_fluxfix45312458.val	4.93871472	1.705536	0.5116608	0.0426384	0	0.0852768	0.0852768	0	0.0426384	0.6822144	0.2558304	0	0.0348687818181817	0.82233949597157
Targetfunction_fluxfix45328580.val	4.96948608	1.705536	0.5116608	0.0852768	0	0	0.0852768	0	0.0852768	0.6822144	0.2558304	0	0.0358360036363636	0.822338565673353
Targetfunction_fluxfix54051412.val	4.09729773807693	0.852767999999999	0.0426384	0.1279152	0	0	0.0852767999999998	0	0.0426384	0.426384	0.1279152	0.000601861153846335	0	0.82233827542293
Targetfunction_fluxfix50404293.val	4.09729773807693	0.852768	0.0426384	0.1279152	0	0	0.0852768	0	0.0426384	0.426384	0.1279152	0.000601861153846186	0	0.82233827542293
Targetfunction_fluxfix14255180.val	4.12448794105264	0.852768	0.0852768	0.0426384	0.0426384	0.0426384	0.0852768	0	0.0426384	0.426384	0.0852768	0	0	0.82233432030582
Targetfunction_fluxfix34959346.val	4.68288432	1.705536	0.426384	0.0426384	0	0.0852768	0.0852768	0	0.0426384	0.1705536	0.852767999999998	0	0.0271163454545454	0.822333537406234
Targetfunction_fluxfix116433661.val	4.13419748865161	0.730944121824	0	0.0426384	0.0852768	0	0.0852768	0	0.0426384	0.475113721824	0	0.00103509690023078	0	0.822333460954437
Targetfunction_fluxfix35566113.val	4.98418272	1.705536	0.426384	0.0852768	0.0426384	0	0.0852768	0	0.0426384	0.852768	0.1705536	0	0.0362593636363638	0.822331144164278
Targetfunction_fluxfix176547842.val	4.78948032	2.558304	1.4070672	0.0426384	0	0.0426384	0.0852768	0	0.0852768	0.5116608	0.3837456	0	0.0498696872727312	0.822326400542394
Targetfunction_fluxfix35446070.val	4.67263512000004	1.62864000000001	0.407160000000002	0.0814320000000007	0	0	0.0814320000000007	0.0407160000000002	0.0407160000000002	0.651456000000004	0.325728000000002	0	0.0253314000000002	0.822322526572109
Targetfunction_fluxfix143961469.val	4.12785413052632	0.852768	0.0852768	0.0426384	0.0426384	0.0426384	0.0852768	0	0.0426384	0.4690224	0.0426384	0	0	0.822321435390053
Targetfunction_fluxfix94943188.val	5.04531071999996	1.70553599999999	0.596937599999996	0	0	0.0426383999999998	0.0852767999999993	0	0.127915199999999	0.341107199999998	0.511660799999998	0	0.0380989636363632	0.822309378986714
Targetfunction_fluxfix50373423.val	4.13122032	0.852768	0.0426384	0.0426384	0.0426384	0.0426384	0.0852768	0	0.0426384	0.426384	0.1279152	0	0	0.822308531828822
Targetfunction_fluxfix144079118.val	4.13122032	0.852768	0.0852768	0.0426384	0.0426384	0.0426384	0.0852768	0	0.0426384	0.5116608	0	0	0	0.822308531828822
Targetfunction_fluxfix54020542.val	4.13122032	0.852768000000001	0.0426384	0.0426384	0.0426384	0.0426384	0.0852768000000002	0	0.0426384	0.426384	0.1279152	0	0	0.822308531828822
Targetfunction_fluxfix20353722.val	5.85544031999957	2.55830399999987	1.15123679999994	0	0	0.0426383999999978	0.0852767999999957	0	0.127915199999994	0.255830399999987	0.895406399999955	0	0.0884897999999948	0.822307562542449
Targetfunction_fluxfix31433992.val	4.13162958315789	0.852767999999996	0.213191999999999	0.0426383999999998	0.0852767999999998	0	0.0852767999999998	0	0.0426383999999998	0.383745599999998	0	0	0	0.822306961735443
Targetfunction_fluxfix73177781.val	6.02670672	2.558304	1.279152	0	0	0	0.0852768	0	0.1705536	0.3837456	0.639576	0	0.0959084181818183	0.822306647845976
Targetfunction_fluxfix65076818.val	5.54802912	2.44296	0.977184000000002	0.040716	0	0	0.0814320000000002	0.0814320000000002	0.040716	0.366444	0.855036000000002	0	0.0728334000000001	0.822303924317707
Targetfunction_fluxfix82021004.val	4.11445556307693	0.852768	0.1279152	0.0426384	0.0426384	0.0426384	0.0852768	0	0.0426384	0.3837456	0.0852768	0.000419206153846123	0	0.822303337741637
Targetfunction_fluxfix35179902.val	4.66844256	1.62864	0.40716	0	0.040716	0.040716	0.081432	0.040716	0.040716	0.40716	0.570024	0	0.0250864690909092	0.822301887838016
Targetfunction_fluxfix184180285.val	7.32791448	4.88592	3.175848	0	0.040716	0	0.081432	0.040716	0.081432	1.22148	0.244296	0	0.273983858181819	0.822287258630004
Targetfunction_fluxfix58491204.val	4.13795269894736	0.852768	0	0.0426384	0.0426384	0.0426384	0.0852768	0	0.0426384	0.426384	0.1705536	0	0	0.822282668763816
Targetfunction_fluxfix4257073.val	4.13836196210526	0.852768	0.1705536	0.0426384	0.0852768	0	0.0852768	0	0.0426384	0.3837456	0.0426384	0	0	0.822281094135817
Targetfunction_fluxfix34975468.val	4.70491632	1.705536	0.426384	0.0852768	0	0	0.0852768	0	0.0852768	0.1705536	0.852768	0	0.0274285636363637	0.822279472050129
Targetfunction_fluxfix58522074.val	4.10406248423076	0.852768	0	0.1279152	0	0	0.0852768	0	0.0426384	0.426384	0.1705536	0.000806853461538422	0	0.822278794842662
Targetfunction_fluxfix194534027.val	8.70473952000004	5.11660800000002	4.60494720000002	0	0.0852768000000002	0.170553600000001	0.0852768000000002	0	0.170553600000001	0	0	0	0.415675145454548	0.822274201995312
Targetfunction_fluxfix166535671.val	4.68403776	1.705536	0.426384	0	0.0852768	0.0426384	0.0852768	0	0.0426384	0	1.0233216	0	0.026775850909091	0.822271644691807
Targetfunction_fluxfix115725709.val	4.14131888842104	0.852768	0	0.0426384	0.0426384	0.0426384	0.0852768	0	0.0426384	0.4690224	0.1279152	0	0	0.822269709256989
Targetfunction_fluxfix4962967.val	4.14172815157894	0.852768	0.1705536	0.0426384	0.0852768	0	0.0852768	0	0.0426384	0.426384	0	0	0	0.822268132361402
Targetfunction_fluxfix82023062.val	4.14509434105262	0.852767999999996	0.1279152	0.0426383999999998	0.0852767999999996	0	0.0852767999999996	0	0.0426383999999998	0.383745599999998	0.0852767999999996	0	0	0.822255151935231
Targetfunction_fluxfix21296978.val	5.86213848	2.44296	1.099332	0	0.040716	0	0.081432	0.040716	0.081432	0.855036	0.244296	0	0.0852096763636363	0.822250798994117
Targetfunction_fluxfix115843358.val	4.14805126736843	0.852768	0	0.0426384	0.0426384	0.0426384	0.0852768000000002	0	0.0426384	0.5542992	0.0426384	0	0	0.82224373428711
Targetfunction_fluxfix13784584.val	4.12122030923076	0.852767999999999	0.0852767999999998	0.0426384	0.0426384	0.0426384	0.0852767999999998	0	0.0426384	0.3837456	0.1279152	0.000624198461538725	0	0.822243660653031
Targetfunction_fluxfix8638898.val	4.59169776	1.705536	0.3411072	0.1279152	0	0	0.0852768	0	0.0426384	0.3411072	0.7674912	0	0.0239757054545454	0.822242815451165
Targetfunction_fluxfix8050653.val	4.59169775999998	1.705536	0.3411072	0.1279152	0	0	0.0852767999999998	0	0.0426383999999998	0.3411072	0.767491199999998	0	0.0239757054545454	0.822242815451165
Targetfunction_fluxfix82611307.val	4.14846053052632	0.852768	0.1279152	0.0426384	0.0852768	0	0.0852768	0	0.0426384	0.426384	0.0426384	0	0	0.822242152855798
Targetfunction_fluxfix45076482.val	4.79478311999998	1.62864	0.488591999999998	0.040716	0	0	0.0814319999999998	0.040716	0.0814319999999998	0.488591999999998	0.40716	0	0.0284159454545452	0.822239658444738
Targetfunction_fluxfix20709069.val	5.96318975999996	2.55830399999999	1.1512368	0	0.0426383999999998	0.0426383999999998	0.0852767999999998	0	0.0852767999999998	0.767491199999998	0.383745599999998	0	0.0926715599999998	0.82223433832472
Targetfunction_fluxfix89094350.val	5.51433312	2.558304	0.8954064	0.0852768	0	0.0426384	0.0852768	0	0.0426384	0.2558304	1.1512368	0	0.074277	0.822234110850237
Targetfunction_fluxfix95298193.val	5.08866192000019	1.70553600000004	0.596937600000013	0	0.0426384000000009	0	0.085276800000002	0	0.127915200000003	0.426384000000009	0.426384000000009	0	0.0390572181818194	0.822232495024772
Targetfunction_fluxfix115961007.val	4.15141745684211	0.852768	0	0.0426384	0.0426384	0.0426384	0.0852768	0	0.0426384	0.5969376	0	0	0	0.822230718821053
Targetfunction_fluxfix193169573.val	7.71304031999996	2.55830399999999	2.04664319999999	0.2558304	0	0	0.0852767999999998	0	0.1705536	0	0	0	0.18937705090909	0.82223001736347
Targetfunction_fluxfix13786642.val	4.15182672	0.852768000000004	0.0852768000000002	0.0426384000000002	0.0852768000000002	0	0.0852768000000002	0	0.0426384000000002	0.383745600000002	0.1279152	0	0	0.822229135121605
Targetfunction_fluxfix154551937.val	4.15182672	0.852768000000001	0.1279152	0.0426384	0.0852768000000002	0	0.0852768000000002	0	0.0426384	0.4690224	0	0	0	0.822229135121605
Targetfunction_fluxfix20235749.val	5.73125112	2.44296	1.099332	0	0	0	0.081432	0.122148	0.040716	0.488592	0.61074	0	0.0796194000000001	0.822224460989752
Targetfunction_fluxfix14257238.val	4.15519290947368	0.852768	0.0852768	0.0426384	0.0852768	0	0.0852768	0	0.0426384	0.426384	0.0852768	0	0	0.822216098731164
Targetfunction_fluxfix67547825.val	5.7140233434	3.4110719147232	1.3644288	0.0284255715744	0	0.0284255715744	0.0852768	0	0.0284255715744	0.6822144	1.1938752	0	0.110121211721455	0.822212529206384
Targetfunction_fluxfix35181960.val	4.68880056	1.62864	0.40716	0	0.081432	0	0.081432	0.040716	0.040716	0.40716	0.570024	0	0.0250864690909092	0.822204747162207
Targetfunction_fluxfix143963527.val	4.15855909894736	0.852768000000001	0.0852768000000002	0.0426384	0.0852768000000002	0	0.0852768000000002	0	0.0426384	0.4690224	0.0426384	0	0	0.822203043682991
Targetfunction_fluxfix50493130.val	4.15855909894736	0.852767999999995	0.0426383999999998	0.0426383999999998	0.0852767999999993	0	0.0852767999999993	0	0.0426383999999998	0.383745599999998	0.170553599999999	0	0	0.822203043682991
Targetfunction_fluxfix95414126.val	5.06662992	1.705536	0.5969376	0	0	0.0852768	0.0852768	0	0.0852768	0.5116608	0.3411072	0	0.0380989636363637	0.822193688444043
Targetfunction_fluxfix167119800.val	4.78085328000002	1.279152	0.319788	0	0	0.1279152	0.0852768000000002	0	0.0426384000000002	0.703533600000002	0	0	0.0219334581818182	0.822193687372175
Targetfunction_fluxfix21076086.val	5.96392848	2.44296	1.099332	0.040716	0	0	0.081432	0.040716	0.081432	0.977184	0.122148	0	0.0892195854545456	0.82219317830416
Targetfunction_fluxfix144081176.val	4.16192528842104	0.852768	0.0852768	0.0426384	0.0852768	0	0.0852768	0	0.0426384	0.5116608	0	0	0	0.822189969975614
Targetfunction_fluxfix50375481.val	4.16192528842104	0.852768	0.0426384	0.0426384	0.0852768	0	0.0852768	0	0.0426384	0.426384	0.1279152	0	0	0.822189969975614
Targetfunction_fluxfix95787995.val	4.50090432000002	1.705536	0.5969376	0.0426384	0.0852768000000002	0	0.0852768000000002	0	0.0426384	0.6822144	0.1705536	0	0.0211464000000076	0.822188429125806
Targetfunction_fluxfix50491072.val	4.12798505538461	0.852768	0.0426384	0.0426384	0.0426384	0.0426384	0.0852768	0	0.0426384	0.3837456	0.1705536	0.000829190769230531	0	0.822183907477046
Targetfunction_fluxfix35784947.val	4.85459136	1.705536	0.426384	0.0426384	0.0426384	0.0426384	0.0852768	0	0.0426384	0.5969376	0.426384	0	0.0312981054545454	0.822180210875185
Targetfunction_fluxfix58610911.val	4.16529147789474	0.852768	0	0.0426384	0.0852768	0	0.0852768	0	0.0426384	0.3837456	0.213192	0	0	0.822176877607565
Targetfunction_fluxfix35782553.val	4.70014272	1.62864	0.40716	0.040716	0	0.040716	0.081432	0.040716	0.040716	0.570024	0.40716	0	0.0252230727272728	0.82217295632097
Targetfunction_fluxfix45066870.val	4.96118735999998	1.70553599999999	0.511660799999998	0	0.1279152	0	0.0852767999999998	0	0.0426383999999998	0.511660799999998	0.426383999999998	0	0.0345282872727271	0.822165190310924
Targetfunction_fluxfix193827797.val	8.16139152	3.25728	2.768688	0	0.081432	0.081432	0.081432	0.081432	0.162864	0	0	0	0.248363836363637	0.822165162469197
Targetfunction_fluxfix58493262.val	4.16865766736843	0.852768	0	0.0426384	0.0852768	0	0.0852768	0	0.0426384	0.426384	0.1705536	0	0	0.822163766577389
Targetfunction_fluxfix45652721.val	4.60736856	1.62864	0.488592	0	0.081432	0	0.081432	0.040716	0.040716	0.570024	0.325728	0	0.0224981672727273	0.82216044507997
Targetfunction_fluxfix89934357.val	5.52974256	2.558304	0.8954064	0.1279152	0	0	0.0852768	0	0.0426384	0.3837456	1.0233216	0	0.0743665418181817	0.822151684003857
Targetfunction_fluxfix31446340.val	4.06342571884615	0.852768	0.213192	0.0852768	0	0.0426384	0.0852768	0	0.0426384	0.3837456	0	0.00250243269230773	0	0.822151655688656
Targetfunction_fluxfix115727767.val	4.17202385684211	0.852768	0	0.0426384	0.0852768	0	0.0852768	0	0.0426384	0.4690224	0.1279152	0	0	0.822150636883634
Targetfunction_fluxfix116431603.val	4.10378136557468	0.730944121824	0	0.0426384	0.0426384	0.0426384	0.0852768	0	0.0426384	0.475113721824	0	0.00286445074638452	0	0.822147107666061
Targetfunction_fluxfix160785276.val	4.59876096	1.705536	0.3411072	0.0426384	0.0426384	0.0426384	0.0852768	0	0.0426384	0.0852768	1.0233216	0	0.023545669090909	0.82213898151496
Targetfunction_fluxfix176934059.val	4.64307552	2.558304	1.4070672	0.1279152	0	0	0.0852768	0	0.0426384	0.8954064	0	0	0.0443424436363654	0.822137947190187
Targetfunction_fluxfix44707749.val	4.83211872	1.705536	0.5116608	0	0	0.1279152	0.0852768	0	0.0426384	0.1705536	0.7674912	0	0.0303465272727273	0.822136078072831
Targetfunction_fluxfix35093459.val	4.87475712	1.705536	0.426384	0.0852768	0	0.0426384	0.0852768	0	0.0426384	0.7674912	0.2558304	0	0.0316386	0.82213396382461
Targetfunction_fluxfix193035124.val	8.05548672	3.25728	2.605824	0.162864	0	0	0.081432	0.081432	0.162864	0.162864	0	0	0.239825945454545	0.822132597497446
Targetfunction_fluxfix193826081.val	8.11165968	3.25728	2.768688	0	0	0.244296	0.081432	0.081432	0.081432	0	0	0	0.244182076363637	0.822128715739325
Targetfunction_fluxfix21301772.val	5.9932483200005	2.55830400000014	1.15123680000006	0	0.127915200000007	0	0.0852768000000048	0	0.0426384000000024	0.89540640000005	0.255830400000013	0	0.093326563636369	0.822126339050554
Targetfunction_fluxfix95430248.val	5.08866192	1.705536	0.5969376	0.0426384	0	0	0.0852767999999998	0	0.1279152	0.5116608	0.3411072	0	0.0384111818181817	0.822125166130326
Targetfunction_fluxfix115845416.val	4.17875623578947	0.852768	0	0.0426384	0.0852768	0	0.0852768	0	0.0426384	0.5542992	0.0426384	0	0	0.822124321499631
Targetfunction_fluxfix58608853.val	4.13474980153846	0.852768	0	0.0426384	0.0426384	0.0426384	0.0852768	0	0.0426384	0.3837456	0.213192	0.00103418307692304	0	0.822124078264353
Targetfunction_fluxfix67549883.val	5.72823612918698	3.41107191472311	1.36442879999996	0.0284255715743991	0.0284255715743991	0	0.0852767999999976	0	0.0284255715743991	0.682214399999981	1.19387519999997	0	0.110121211721451	0.822117241650842
Targetfunction_fluxfix35227572.val	4.42114416	1.705536	0.426384	0.1279152	0	0	0.0852768	0	0.0426384	0.426384	0.5969376	0	0.0185489018181826	0.822111315253074
Targetfunction_fluxfix115963065.val	4.18212242526315	0.852768	0	0.0426384	0.0852768	0	0.0852768	0	0.0426384	0.5969376	0	0	0	0.822111135806524
Targetfunction_fluxfix8740083.val	4.61892672000006	1.70553600000001	0.341107200000002	0.0852768000000007	0	0.0426384000000004	0.0852768000000007	0	0.0426384000000004	0.255830400000002	0.852768000000007	0	0.0238861636363639	0.822101383883925
Targetfunction_fluxfix193136309.val	7.62306768	2.44296	1.954368	0.081432	0	0.081432	0.081432	0.081432	0.162864	0	0	0	0.178796781818182	0.822092590994194
Targetfunction_fluxfix4269421.val	4.070190465	0.852768	0.1705536	0.0852768	0	0.0426384	0.0852768	0	0.0426384	0.3837456	0.0426384	0.00270742499999987	0	0.822092569343213
Targetfunction_fluxfix41919159.val	4.05225067846154	0.852768000000006	0.255830400000002	0.0852768000000004	0.0426384000000002	0	0.0852768000000004	0	0.0426384000000002	0.341107200000002	0	0.00311301692307604	0	0.822092484202071
Targetfunction_fluxfix723145.val	4.58898047999998	1.279152	0.2558304	0.0426383999999998	0	0.0426383999999998	0.0852767999999998	0	0.0852767999999998	0.639575999999998	0.1279152	0	0.0157961127272727	0.822088497146707
Targetfunction_fluxfix44942369.val	4.82229072000002	1.62864	0.488592	0	0	0.040716	0.0814320000000002	0.040716	0.0814320000000002	0.40716	0.488592	0	0.0283076181818182	0.822084326842338
Targetfunction_fluxfix20711127.val	5.98450896	2.558304	1.1512368	0	0.0852768	0	0.0852768	0	0.0852768	0.7674912	0.3837456	0	0.09267156	0.822082036090471
Targetfunction_fluxfix35787005.val	4.87591056	1.705536	0.426384	0.0426384	0.0852768	0	0.0852768	0	0.0426384	0.5969376	0.426384	0	0.0312981054545454	0.822071605645333
Targetfunction_fluxfix194531291.val	8.68168368	4.88592	4.397328	0	0	0.081432	0.081432	0.081432	0.244296	0	0	0	0.392230832727274	0.822065355857542
Targetfunction_fluxfix176417845.val	4.83327216	2.558304	1.4070672	0	0.0852768	0	0.0852768	0	0.0852768	0.3837456	0.5116608	0	0.0496199127272727	0.822065203199621
Targetfunction_fluxfix72829976.val	4.81195296	2.558304	1.279152	0	0.0852768	0.0426384	0.0852768	0	0.0426384	0.1279152	0.8954064	0	0.0489271418181832	0.822059872311624
Targetfunction_fluxfix44944763.val	4.98250656	1.705536	0.5116608	0	0.0426384	0.0426384	0.0852768	0	0.0852768	0.426384	0.5116608	0	0.0345282872727273	0.822052647580255
Targetfunction_fluxfix41904753.val	4.12181005153846	0.852768	0.2558304	0.0426384	0.0852767999999998	0	0.0852767999999998	0	0.0426384	0.3411072	0	0.00176723307692332	0	0.822052588709694
Targetfunction_fluxfix176648691.val	4.90372272	2.44296	1.343628	0	0	0.040716	0.081432	0.040716	0.081432	0.61074	0.244296	0	0.0486267054545462	0.822045185209024
Targetfunction_fluxfix161371121.val	4.68491687999998	1.279152	0.2558304	0.0426384	0	0.0426384	0.0852767999999998	0	0.0852767999999998	0.703533599999998	0.0639575999999998	0	0.018218749090909	0.822041189776281
Targetfunction_fluxfix160787334.val	4.62008015999998	1.705536	0.3411072	0.0426384	0.0852767999999998	0	0.0852768	0	0.0426384	0.0852767999999998	1.0233216	0	0.023545669090909	0.822039689054143
Targetfunction_fluxfix45650327.val	4.85585712	1.62864	0.488592	0	0.040716	0	0.081432	0.081432	0.040716	0.570024	0.325728	0	0.0290328545454546	0.822035277779962
Targetfunction_fluxfix192581334.val	8.25032736	4.88592	3.908736	0.244296	0	0	0.081432	0.081432	0.081432	0	0.488592	0	0.348363850909092	0.822034007893893
Targetfunction_fluxfix32036643.val	4.05901542461539	0.852767999999999	0.213192	0.0852767999999998	0.0426384	0	0.0852767999999998	0	0.0426384	0.3411072	0.0426384	0.00331800923076952	0	0.822033527467786
Targetfunction_fluxfix82035410.val	4.07695521115385	0.852768	0.1279152	0.0852768	0	0.0426384	0.0852768	0	0.0426384	0.3837456	0.0852768	0.0029124173076924	0	0.822033406905426
Targetfunction_fluxfix21059628.val	5.9537116800003	2.44296000000008	1.09933200000004	0	0	0.0407160000000013	0.0814320000000026	0.0814320000000026	0.0407160000000013	0.977184000000032	0.122148000000004	0	0.0877956218181853	0.822032489415282
Targetfunction_fluxfix35431664.val	4.75406712	1.62864	0.40716	0.040716	0.040716	0	0.081432	0.040716	0.040716	0.651456	0.325728	0	0.0259483090909092	0.822031391053992
Targetfunction_fluxfix72844040.val	4.74755472	2.558304	1.279152	0.0426384	0.0426384	0	0.0852768	0	0.0852768	0.1279152	0.8954064	0	0.0466461818181815	0.822008430581423
Targetfunction_fluxfix184060236.val	7.27845912	4.88592	3.175848	0	0	0	0.081432	0.040716	0.122148	0.732888	0.732888	0	0.268393581818182	0.822005421552214
Targetfunction_fluxfix45665063.val	5.00267232	1.705536	0.5116608	0.0426384	0	0.0426384	0.0852768	0	0.0852768	0.5969376	0.3411072	0	0.0348687818181817	0.822001981131315
Targetfunction_fluxfix45311786.val	4.86459648	1.62864	0.488592	0.040716	0	0	0.081432	0.081432	0.040716	0.651456	0.244296	0	0.029070949090909	0.821997183678299
Targetfunction_fluxfix35093123.val	4.76280648	1.62864	0.40716	0.081432	0	0	0.081432	0.040716	0.040716	0.732888	0.244296	0	0.0259864036363636	0.821994816062103
Targetfunction_fluxfix32022237.val	4.12857479769229	0.852767999999998	0.213191999999999	0.0426383999999998	0.0852767999999998	0	0.0852767999999998	0	0.0426383999999998	0.3411072	0.0426383999999998	0.00197222538461591	0	0.821992834600823
Targetfunction_fluxfix166919488.val	5.24001311999996	1.70553599999999	0.426383999999998	0.0852767999999996	0.0426383999999998	0	0.0852767999999996	0	0.0426383999999998	1.0233216	0	0	0.042719727272727	0.821991050747252
Targetfunction_fluxfix45314174.val	5.05476288	1.705536	0.5116608	0.0426384	0.0426384	0	0.0852768	0	0.0852768	0.6822144	0.2558304	0	0.0364820399999999	0.821989651495381
Targetfunction_fluxfix64875120.val	5.79431232	2.558304	1.0233216	0.1279152	0	0	0.0852768	0	0.0426384	1.0233216	0.2558304	0	0.0839756945454546	0.821988895971224
Targetfunction_fluxfix96119354.val	4.96638648000002	1.62864000000001	0.570024000000002	0	0	0	0.0814320000000002	0.122148	0.0407160000000002	0.570024000000002	0.244296	0	0.0321554945454547	0.821982192522917
Targetfunction_fluxfix45648605.val	4.84264872	1.62864	0.488592	0	0	0.081432	0.081432	0.040716	0.040716	0.570024	0.325728	0	0.0283076181818182	0.82198183543375
Targetfunction_fluxfix161488770.val	4.78085327999996	1.27915199999999	0.255830399999998	0.0426383999999998	0	0.0426383999999998	0.0852767999999996	0	0.0852767999999996	0.767491199999996	0	0	0.0206413854545453	0.821978707368957
Targetfunction_fluxfix4859724.val	4.06578017076922	0.852768	0.1705536	0.0852768	0.0426384	0	0.0852768	0	0.0426384	0.3411072	0.0852768	0.00352300153846128	0	0.821974494657121
Targetfunction_fluxfix13798990.val	4.08371995730768	0.852768	0.0852768	0.0852768	0	0.0426384	0.0852768	0	0.0426384	0.3837456	0.1279152	0.00311740961538444	0	0.821974168424894
Targetfunction_fluxfix166651262.val	4.74799536	1.705536	0.426384	0	0.0426384	0.0852768	0.0852768	0	0.0426384	0.0852768	0.9380448	0	0.026775850909091	0.821962199670981
Targetfunction_fluxfix31462804.val	4.06747135730768	0.852768	0.213192	0.1279152	0	0	0.0852768	0	0.0426384	0.3837456	0	0.00357424961538481	0	0.8219597245733
Targetfunction_fluxfix193607583.val	8.47770192	5.116608	4.3491168	0.0852768	0	0.2558304	0.0852768	0	0.0852768	0	0.2558304	0	0.388250672727273	0.821958991243158
Targetfunction_fluxfix160902589.val	4.50977112000004	1.62864000000001	0.325728000000002	0.0407160000000002	0.0407160000000002	0	0.0814320000000004	0.0407160000000002	0.0407160000000002	0.162864000000001	0.895752000000004	0	0.0185454000000002	0.821952672711762
Targetfunction_fluxfix8036247.val	4.67697456000002	1.705536	0.3411072	0.0852768000000002	0.0426384000000002	0	0.0852768000000002	0	0.0426384000000002	0.3411072	0.767491200000002	0	0.0246217418181819	0.821948904274239
Targetfunction_fluxfix64860714.val	5.87958912	2.558304	1.0233216	0.0852768	0.0426384	0	0.0852768	0	0.0426384	1.0233216	0.2558304	0	0.0872962363636363	0.821944811514496
Targetfunction_fluxfix44946821.val	5.00382575999998	1.70553599999999	0.511660799999998	0	0.0852767999999998	0	0.0852767999999998	0	0.0852767999999998	0.426383999999998	0.511660799999998	0	0.0345282872727271	0.821939322951003
Targetfunction_fluxfix45650999.val	5.00382576000002	1.705536	0.5116608	0	0.0426384	0.0852768000000002	0.0852768000000002	0	0.0426384	0.5969376	0.3411072	0	0.0345282872727273	0.821939322951002
Targetfunction_fluxfix35564055.val	4.99404528	1.705536	0.426384	0.0852768	0	0.0426384	0.0852768	0	0.0426384	0.852768	0.1705536	0	0.0342081490909092	0.821938285220946
Targetfunction_fluxfix4845318.val	4.13533954384615	0.852768	0.1705536	0.0426384	0.0852768	0	0.0852768	0	0.0426384	0.3411072	0.0852768	0.00217721769230773	0	0.82193300457486
Targetfunction_fluxfix45062076.val	4.87621512	1.62864	0.488592	0	0.040716	0	0.081432	0.040716	0.081432	0.488592	0.40716	0	0.0290328545454546	0.821931612673899
Targetfunction_fluxfix35665240.val	4.76816112	1.705536	0.426384	0.0426384	0	0.0852768	0.0852768	0	0.0426384	0.2558304	0.7674912	0	0.0271163454545454	0.821919561504384
Targetfunction_fluxfix82508064.val	4.07254491692307	0.852768	0.1279152	0.0852768	0.0426384	0	0.0852768	0	0.0426384	0.3411072	0.1279152	0.00372799384615385	0	0.821915385819419
Targetfunction_fluxfix50505478.val	4.09048470346154	0.852768	0.0426384	0.0852768	0	0.0426384	0.0852768	0	0.0426384	0.3837456	0.1705536	0.00332240192307688	0	0.821914853951295
Targetfunction_fluxfix192920211.val	8.0101872	3.411072	2.7288576	0.1705536	0.0852768	0.0852768	0.0852768	0	0.0852768	0	0.1705536	0	0.241584643636363	0.821912897276922
Targetfunction_fluxfix184178227.val	7.34668272	4.88592	3.175848	0	0	0.040716	0.081432	0.040716	0.081432	1.22148	0.244296	0	0.272603618181819	0.821909557612726
Targetfunction_fluxfix35297551.val	4.74987456	1.62864	0.40716	0	0.040716	0.040716	0.081432	0.040716	0.040716	0.488592	0.488592	0	0.0250864690909092	0.821909091832483
Targetfunction_fluxfix161361173.val	4.74607512	1.279152	0.2558304	0	0.1279152	0	0.0852768	0	0.0426384	0.7035336	0.0639576	0	0.0191938909090909	0.821908472070336
Targetfunction_fluxfix193841861.val	8.20330848	3.25728	2.768688	0.081432	0	0	0.081432	0.081432	0.244296	0	0	0	0.249924403636363	0.821901297158101
Targetfunction_fluxfix4285885.val	4.07423610346154	0.852767999999999	0.1705536	0.1279152	0	0	0.0852767999999998	0	0.0426384	0.3837456	0.0426384	0.00377924192307719	0	0.821900596736559
Targetfunction_fluxfix67533419.val	5.77087448654878	3.41107191472319	1.3644288	0	0.0284255715744	0.0284255715744	0.0852767999999998	0	0.0284255715744	0.682214399999998	1.1938752	0	0.110551902199854	0.821897710219337
Targetfunction_fluxfix115960671.val	4.25330698736843	0.81432	0	0.040716	0.040716	0	0.081432	0.040716	0.040716	0.570024	0	0	0	0.821895979725208
Targetfunction_fluxfix21294920.val	5.88090672000004	2.44296000000001	1.099332	0	0	0.0407160000000002	0.0814320000000004	0.0407160000000002	0.0814320000000004	0.855036000000004	0.244296	0	0.0838294363636367	0.821894228136469
Targetfunction_fluxfix35563719.val	4.88495448	1.62864	0.40716	0.081432	0	0	0.081432	0.040716	0.040716	0.81432	0.162864	0	0.029070949090909	0.821893213835699
Targetfunction_fluxfix96121742.val	4.72209048	1.62864	0.570024	0	0.040716	0	0.081432	0.040716	0.081432	0.570024	0.244296	0	0.0241275927272746	0.821885524591838
Targetfunction_fluxfix65062412.val	5.62946112000004	2.44296000000001	0.977184000000004	0	0.0407160000000002	0	0.0814320000000004	0.0814320000000004	0.0407160000000002	0.366444000000002	0.855036000000004	0	0.0734503090909095	0.821882660978317
Targetfunction_fluxfix116446009.val	4.06628101365161	0.730944121823997	0	0.0852767999999998	0	0.0426383999999998	0.0852767999999998	0	0.0426383999999998	0.475113721823998	0	0.00535766190023145	0	0.821876576794581
Targetfunction_fluxfix82493658.val	4.14210429	0.852768000000002	0.1279152	0.0426384000000002	0.0852768000000002	0	0.0852768000000002	0	0.0426384000000002	0.3411072	0.1279152	0.00238220999999946	0	0.821873098682411
Targetfunction_fluxfix192922269.val	8.070192	3.411072	2.7288576	0.1705536	0.1705536	0	0.0852768	0	0.0852768	0	0.1705536	0	0.245978083636365	0.821872685254824
Targetfunction_fluxfix41902695.val	4.09139392846154	0.852768000000001	0.2558304	0.0426384000000002	0.0426384000000002	0.0426384000000002	0.0852768000000002	0	0.0426384000000002	0.3411072	0	0.00359658692307632	0	0.821866183934523
Targetfunction_fluxfix35681362.val	4.79019312	1.705536	0.426384	0.0852768000000002	0	0	0.0852768000000002	0	0.0852768000000002	0.2558304	0.7674912	0	0.0274285636363637	0.821862290426837
Targetfunction_fluxfix21179323.val	5.94142991999976	2.55830399999992	1.15123679999996	0	0.0426383999999987	0	0.0852767999999974	0	0.127915199999996	0.383745599999987	0.767491199999976	0	0.0894480545454512	0.821862277035899
Targetfunction_fluxfix166653320.val	4.76931456	1.705536	0.426384	0	0.0852768	0.0426384	0.0852768	0	0.0426384	0.0852768	0.9380448	0	0.026775850909091	0.821857502131967
Targetfunction_fluxfix14153995.val	4.07930966307693	0.852768	0.0852768	0.0852768	0.0426384	0	0.0852768	0	0.0426384	0.3411072	0.1705536	0.00393298615384632	0	0.821856201004104
Targetfunction_fluxfix58623259.val	4.09724944961539	0.852768	0	0.0852768	0	0.0426384	0.0852768	0	0.0426384	0.3837456	0.213192	0.00352739423076913	0	0.821855463534386
Targetfunction_fluxfix8739747.val	4.50977112	1.62864	0.325728	0.081432	0	0	0.081432	0.040716	0.040716	0.244296	0.81432	0	0.0179284909090909	0.821850753038321
Targetfunction_fluxfix161488434.val	4.68137448	1.22148	0.244296	0.040716	0	0	0.081432	0.040716	0.081432	0.732888	0	0	0.0161158581818182	0.821848718062334
Targetfunction_fluxfix95296135.val	5.1305875199997	1.70553599999993	0.596937599999976	0	0	0.0426383999999983	0.0852767999999965	0	0.127915199999995	0.426383999999983	0.426383999999983	0	0.0380989636363615	0.821841908255947
Targetfunction_fluxfix82051874.val	4.08100084961539	0.852768	0.1279152	0.1279152	0	0	0.0852768	0	0.0426384	0.3837456	0.0852768	0.00398423423076926	0	0.821841392934573
Targetfunction_fluxfix115958613.val	4.25457362076922	0.814319999999997	0	0.0407159999999998	0	0.0407159999999998	0.0814319999999998	0.0407159999999998	0.0407159999999998	0.570023999999998	0	0.000305411538462111	0	0.821840331205175
Targetfunction_fluxfix95766407.val	5.08853448	1.62864	0.570024	0	0	0	0.081432	0.122148	0.040716	0.651456	0.162864	0	0.0352400400000001	0.821838454168952
Targetfunction_fluxfix67883972.val	5.697319138488	3.257279918568	1.302912	0	0	0.027143972856	0.081432	0.027143972856	0.027143972856	0.81432	0.977184	0	0.101416851255273	0.821837482106513
Targetfunction_fluxfix161478822.val	4.84201152	1.279152	0.2558304	0	0.1279152	0	0.0852768	0	0.0426384	0.7674912	0	0	0.0216165272727272	0.821836151095204
Targetfunction_fluxfix45664727.val	4.87621512	1.62864	0.488592	0.040716	0	0	0.081432	0.040716	0.081432	0.570024	0.325728	0	0.0284159454545454	0.821829268535572
Targetfunction_fluxfix45653057.val	5.02514496	1.705536	0.5116608	0	0.0852768	0.0426384	0.0852768	0	0.0426384	0.5969376	0.3411072	0	0.0345282872727273	0.821825216584155
Targetfunction_fluxfix14139589.val	4.14886903615385	0.852768	0.0852768	0.0426384	0.0852768	0	0.0852768	0	0.0426384	0.3411072	0.1705536	0.0025872023076924	0	0.821813116974156
Targetfunction_fluxfix42471488.val	4.87546992	2.558304	0.7674912	0	0	0	0.0852768	0	0.0426384	1.0233216	0.639576	0	0.0493938	0.821812772800913
Targetfunction_fluxfix95413454.val	4.97800512	1.62864	0.570024	0	0	0	0.081432	0.081432	0.081432	0.488592	0.325728	0	0.0315004909090909	0.821812139089984
Targetfunction_fluxfix45178003.val	4.89607632000004	1.70553600000001	0.511660800000002	0	0	0.0852768000000004	0.0852768000000004	0	0.0852768000000004	0.0852768000000004	0.852768000000004	0	0.0303465272727275	0.821810411261615
Targetfunction_fluxfix37883765.val	4.67425728	1.279152	0.3837456	0	0	0.0852768	0.0852768	0	0.0852768	0.639576	0	0	0.0165185018181792	0.821809465029275
Targetfunction_fluxfix35299609.val	4.77023256	1.62864	0.40716	0	0.081432	0	0.081432	0.040716	0.040716	0.488592	0.488592	0	0.0250864690909092	0.821809128887749
Targetfunction_fluxfix160532878.val	4.6994431926816	1.705536	0.3411072	0	0.0284255715744	0	0.0852768	0	0.0568512284256	1.1938752	0	0	0.0244226910999272	0.821808330103465
Targetfunction_fluxfix32020179.val	4.09815867461539	0.852768	0.213192	0.0426384	0.0426384	0.0426384	0.0852768	0	0.0426384	0.3411072	0.0426384	0.00380157923076896	0	0.821806784448495
Targetfunction_fluxfix21076422.val	6.12396288	2.558304	1.1512368	0.0426384	0	0.0426384	0.0852768	0	0.0852768	1.0233216	0.1279152	0	0.0971966945454546	0.821803437685137
Targetfunction_fluxfix67535477.val	5.78508880731842	3.41107200000001	1.3644288	0	0.0568512284256002	0	0.0852768000000002	0	0.0284255715744	0.682214400000002	1.1938752	0	0.110551912536437	0.821800966456123
Targetfunction_fluxfix50272238.val	4.08607440923078	0.852768000000001	0.0426384	0.0852768000000002	0.0426384	0	0.0852768000000002	0	0.0426384	0.3411072	0.213192	0.00413797846153792	0	0.821796940260679
Targetfunction_fluxfix170799505.val	5.35323168000007	1.70553600000002	0.511660800000004	0.0852768000000009	0	0	0.0852768000000009	0	0.0852768000000009	0.938044800000009	0	0	0.0455265490909098	0.821795257142052
Targetfunction_fluxfix69765960.val	5.04602352	1.705536	0.6822144	0	0	0	0.0852767999999998	0	0.1705536	0.1705536	0.5969376	0	0.0350175272727254	0.821793889471522
Targetfunction_fluxfix13815454.val	4.08776559576922	0.852768000000001	0.0852768000000002	0.1279152	0	0	0.0852768000000002	0	0.0426384	0.3837456	0.1279152	0.00418922653846126	0	0.821782113216864
Targetfunction_fluxfix31431592.val	4.26521512421053	0.852768	0.213192	0.0426384	0.0426384	0	0.0852768	0	0.0852768	0.3837456	0	0	0	0.821779731919819
Targetfunction_fluxfix115944207.val	4.28250387789475	0.81432	0	0	0.040716	0.040716	0.081432	0.040716	0.040716	0.570024	0	0	0	0.821777454373086
Targetfunction_fluxfix35429606.val	4.78157472	1.62864	0.40716	0.040716	0	0.040716	0.081432	0.040716	0.040716	0.651456	0.325728	0	0.0252230727272728	0.821775764869273
Targetfunction_fluxfix45648269.val	4.88336472	1.62864	0.488592	0	0	0.040716	0.081432	0.081432	0.040716	0.570024	0.325728	0	0.0283076181818182	0.82177472701345
Targetfunction_fluxfix160530820.val	4.6710176211072	1.705536	0.3411072	0	0	0.0284255715744	0.0852768	0	0.0568512284256	1.1938752	0	0	0.0233459649039275	0.821766309521218
Targetfunction_fluxfix95415842.val	5.17393872000002	1.705536	0.596937600000002	0	0.0426384	0	0.0852768000000002	0	0.1279152	0.511660800000002	0.3411072	0	0.0390572181818183	0.821758560556933
Targetfunction_fluxfix50257832.val	4.15563378230768	0.852768	0.0426384	0.0426384	0.0852768	0	0.0852768	0	0.0426384	0.3411072	0.213192	0.00279219461538465	0	0.821753059500854
Targetfunction_fluxfix4254673.val	4.27194750315789	0.852768	0.1705536	0.0426384	0.0426384	0	0.0852768	0	0.0852768	0.3837456	0.0426384	0	0	0.821752381953901
Targetfunction_fluxfix166655378.val	4.79063375999998	1.705536	0.426384	0	0.1279152	0	0.0852767999999998	0	0.0426384	0.0852767999999998	0.938044799999998	0	0.0267758509090908	0.82175202998525
Targetfunction_fluxfix115843022.val	4.25024611788461	0.81432	0	0.040716	0.040716	0	0.081432	0.040716	0.040716	0.529308	0.040716	0.00097249326923071	0	0.82174743452697
Targetfunction_fluxfix4843260.val	4.10492342076922	0.852768000000001	0.1705536	0.0426384	0.0426384	0.0426384	0.0852768000000002	0	0.0426384	0.3411072	0.0852768000000002	0.00400657153846132	0	0.821747309100919
Targetfunction_fluxfix67886030.val	5.710891124916	3.257279918568	1.302912	0	0.027143972856	0	0.081432	0.027143972856	0.027143972856	0.81432	0.977184	0	0.101416851255273	0.821747078760754
Targetfunction_fluxfix35432000.val	4.93986816	1.705536	0.426384	0.0426384	0.0426384	0.0426384	0.0852767999999998	0	0.0426384	0.682214399999998	0.3411072	0	0.0312981054545454	0.821741115674766
Targetfunction_fluxfix4960567.val	4.27531369263157	0.852768000000004	0.1705536	0.0426384000000002	0.0426384000000002	0	0.0852768000000002	0	0.0852768000000002	0.426384000000002	0	0	0	0.82173867891529
Targetfunction_fluxfix58390019.val	4.09283915538461	0.852768	0	0.0852768	0.0426384	0	0.0852768	0	0.0426384	0.3411072	0.2558304	0.00434297076923078	0	0.821737603638724
Targetfunction_fluxfix160902925.val	4.68403776	1.705536	0.3411072	0.0426384	0.0426384	0.0426384	0.0852768	0	0.0426384	0.1705536	0.9380448	0	0.023545669090909	0.821737185616455
Targetfunction_fluxfix27664424.val	4.68167688	1.279152	0.319788	0.0426384	0	0	0.0852768	0	0.1279152	0.5116608	0.1918728	0	0.0162934036363636	0.821736790013422
Targetfunction_fluxfix193155215.val	4.04716585263162	1.27915200000004	1.02332160000003	0.0852768000000026	0.0426384000000013	0	0.0852768000000026	0	0.0426384000000013	0	0	0	0	0.821731193049849
Targetfunction_fluxfix82020662.val	4.27867988210526	0.852768	0.1279152	0.0426384	0.0426384	0	0.0852768	0	0.0852768	0.3837456	0.0852768	0	0	0.821724957171314
Targetfunction_fluxfix96120020.val	5.15190672	1.705536	0.5969376	0	0	0.0852768	0.0852768	0	0.0852768	0.5969376	0.2558304	0	0.0380989636363637	0.821723079453422
Targetfunction_fluxfix50521942.val	4.09453034192307	0.852768	0.0426384	0.1279152	0	0	0.0852767999999998	0	0.0426384	0.3837456	0.1705536	0.00439421884615405	0	0.821722757633032
Targetfunction_fluxfix4974973.val	4.28036297684211	0.852768	0.1705536	0.0852768	0	0	0.0852768	0	0.0852768	0.426384	0	0	0	0.821718089284442
Targetfunction_fluxfix194536085.val	8.74737792	5.116608	4.6049472	0	0.1705536	0.0852768	0.0852768	0	0.1705536	0	0	0	0.415665719999999	0.821716212869076
Targetfunction_fluxfix89919951.val	5.61501936	2.558304	0.8954064	0.0852768	0.0426384	0	0.0852768	0	0.0426384	0.3837456	1.0233216	0	0.0750125781818183	0.821712500538106
Targetfunction_fluxfix82608907.val	4.28204607157896	0.852768	0.1279152	0.0426384	0.0426384	0	0.0852768	0	0.0852768	0.426384	0.0426384	0	0	0.821711216720785
Targetfunction_fluxfix96136142.val	5.18267807999996	1.70553599999999	0.596937599999998	0.0426383999999998	0	0	0.0852767999999996	0	0.127915199999999	0.596937599999998	0.255830399999998	0	0.0390661854545451	0.821710770231973
Targetfunction_fluxfix45655115.val	5.04646415999996	1.70553599999999	0.511660799999998	0	0.127915199999999	0	0.0852767999999996	0	0.0426383999999998	0.596937599999998	0.341107199999998	0	0.0345282872727271	0.821710328654111
Targetfunction_fluxfix160900531.val	4.53727872000002	1.62864	0.325728	0.0407160000000002	0	0.0407160000000002	0.0814320000000002	0.0407160000000002	0.0407160000000002	0.162864	0.895752000000002	0	0.0178201636363637	0.821708774427885
Targetfunction_fluxfix21061680.val	6.04536048000009	2.44296000000002	1.09933200000001	0	0.0407160000000004	0	0.0814320000000007	0.0407160000000004	0.0814320000000007	0.977184000000009	0.122148000000001	0	0.0898364945454554	0.821708491394253
Targetfunction_fluxfix193153157.val	4.05334504421053	1.279152	1.0233216	0.0852768	0	0.0426384	0.0852768	0	0.0426384	0	0	0	0	0.821708176720217
Targetfunction_fluxfix191390480.val	4.05344224421053	1.279152	0.959364	0.0852768	0.0426384	0	0.0852768	0	0.0426384	0.0639576	0	0	0	0.821707814169178
Targetfunction_fluxfix95295799.val	4.99836312	1.62864	0.570024	0	0	0	0.081432	0.040716	0.122148	0.40716	0.40716	0	0.0315004909090909	0.82170418746368
Targetfunction_fluxfix193169621.val	4.05614235789475	1.279152	1.0233216	0.1279152	0	0	0.0852768000000002	0	0.0426384	0	0	0	0	0.821697736701095
Targetfunction_fluxfix154549537.val	4.28541226105264	0.852767999999999	0.1279152	0.0426384	0.0426384	0	0.0852767999999998	0	0.0852767999999998	0.4690224	0	0	0	0.821697457562523
Targetfunction_fluxfix13784242.val	4.28541226105264	0.852768	0.0852768	0.0426384	0.0426384	0	0.0852768	0	0.0852768	0.3837456	0.1279152	0	0	0.821697457562523
Targetfunction_fluxfix8034189.val	4.70420352000004	1.70553600000001	0.341107200000002	0.0852768000000004	0	0.0426384000000002	0.0852768000000004	0	0.0426384000000002	0.341107200000002	0.767491200000004	0	0.0238861636363639	0.821696674182272
Targetfunction_fluxfix191388422.val	4.05671123368421	1.279152	0.959364	0.0852768	0	0.0426384	0.0852768	0	0.0426384	0.0639576	0	0	0	0.821695611998918
Targetfunction_fluxfix20490235.val	6.29127648000002	2.55830400000001	1.1512368	0.0426384	0.0426384	0	0.0852768000000002	0	0.0852768000000002	1.1512368	0	0	0.104315858181818	0.821694133978661
Targetfunction_fluxfix4958509.val	4.28632116631579	0.852768	0.1705536	0.0426384	0	0.0426384	0.0852768	0	0.0852768	0.426384	0	0	0	0.821693739242649
Targetfunction_fluxfix191272831.val	4.05726442105264	1.279152	0.959364	0.0852768	0.0426384	0	0.0852768	0	0.0426384	0	0.0639576	0	0	0.821693545383586
Targetfunction_fluxfix58375613.val	4.16239852846154	0.852768	0	0.0426384	0.0852768	0	0.0852768	0	0.0426384	0.3411072	0.2558304	0.00299718692307691	0	0.821692926313335
Targetfunction_fluxfix35078717.val	4.84423848000002	1.62864	0.40716	0.040716	0.040716	0	0.0814320000000002	0.040716	0.040716	0.732888000000002	0.244296	0	0.0266033127272728	0.821691178469324
Targetfunction_fluxfix82623313.val	4.28709535578947	0.852768	0.1279152	0.0852768	0	0	0.0852768	0	0.0852768	0.426384	0.0426384	0	0	0.821690570967625
Targetfunction_fluxfix82491600.val	4.11168816692307	0.852768000000001	0.1279152	0.0426384	0.0426384	0.0426384	0.0852768000000002	0	0.0426384	0.3411072	0.1279152	0.00421156384615338	0	0.821687757941687
Targetfunction_fluxfix193018666.val	8.07094368	3.25728	2.605824	0.081432	0	0.081432	0.081432	0.162864	0.081432	0.162864	0	0	0.238012985454546	0.821685926779335
Targetfunction_fluxfix191404886.val	4.05950854736843	1.279152	0.959364	0.1279152	0	0	0.0852768	0	0.0426384	0.0639576	0	0	0	0.821685156565259
Targetfunction_fluxfix116462473.val	4.07032665211315	0.730944121824	0	0.1279152	0	0	0.0852768	0	0.0426384	0.475113721824	0	0.00642947882330755	0	0.821684706138252
Targetfunction_fluxfix14254838.val	4.28877845052632	0.852768000000001	0.0852768000000002	0.0426384	0.0426384	0	0.0852768000000002	0	0.0852768000000002	0.426384	0.0852768000000002	0	0	0.821683679695355
Targetfunction_fluxfix45297380.val	4.94602848	1.62864	0.488592	0	0.040716	0	0.081432	0.081432	0.040716	0.651456	0.244296	0	0.0296878581818182	0.821679398930175
Targetfunction_fluxfix154563943.val	4.29046154526315	0.852768000000003	0.1279152	0.0852768000000002	0	0	0.0852768000000002	0	0.0852768000000002	0.469022400000002	0	0	0	0.821676783745568
Targetfunction_fluxfix27193828.val	4.77761328	1.279152	0.319788	0.0426384	0	0	0.0852768	0	0.1279152	0.5756184	0.1279152	0	0.0187160400000003	0.821674534071497
Targetfunction_fluxfix21176929.val	5.81268312000069	2.4429600000002	1.09933200000009	0	0	0	0.0814320000000067	0.0407160000000032	0.12214800000001	0.36644400000003	0.73288800000006	0	0.0796194000000081	0.821674464419796
Targetfunction_fluxfix115975077.val	4.25832080538461	0.81432	0	0.081432	0	0	0.081432	0.040716	0.040716	0.570024	0	0.0012171807692307	0	0.821674355525442
Targetfunction_fluxfix193829855.val	8.21947392	3.25728	2.768688	0	0.162864	0	0.081432	0.081432	0.162864	0	0	0	0.249679472727272	0.821674217691901
Targetfunction_fluxfix50490730.val	4.29214183615385	0.852768	0.0426384	0.0426384	0.0426384	0	0.0852768	0	0.0852768	0.3837456	0.1705536	-1.77576923075321e-05	0	0.821672833041574
Targetfunction_fluxfix191270773.val	4.06344361263158	1.279152	0.959364	0.0852768	0	0.0426384	0.0852768	0	0.0426384	0	0.0639576	0	0	0.821670426906225
Targetfunction_fluxfix45060018.val	4.90372272	1.62864	0.488592	0	0	0.040716	0.081432	0.040716	0.081432	0.488592	0.40716	0	0.0283076181818182	0.821670110126024
Targetfunction_fluxfix143961127.val	4.29214464	0.852768	0.0852768	0.0426384	0.0426384	0	0.0852768	0	0.0852768	0.4690224	0.0426384	0	0	0.821669883118119
Targetfunction_fluxfix82606849.val	4.29305354526315	0.852768	0.1279152	0.0426384	0	0.0426384	0.0852768	0	0.0852768	0.426384	0.0426384	0	0	0.821666154694345
Targetfunction_fluxfix115828616.val	4.30964029894736	0.81432	0	0	0.081432	0	0.081432	0.040716	0.040716	0.529308	0.040716	0	0	0.82166603140131
Targetfunction_fluxfix58639723.val	4.10129508807693	0.852768	0	0.1279152	0	0	0.0852768	0	0.0426384	0.3837456	0.213192	0.00459921115384617	0	0.821663326232757
Targetfunction_fluxfix191287237.val	4.06624092631579	1.279152	0.959364	0.1279152	0	0	0.0852768	0	0.0426384	0	0.0639576	0	0	0.821659940639223
Targetfunction_fluxfix14269244.val	4.29383302269232	0.852768	0.0852768	0.0852768	0	0	0.0852768	0	0.0852768	0.426384	0.0852768	3.34903846152004e-05	0	0.821657414350251
Targetfunction_fluxfix154547821.val	4.29529767157894	0.852767999999999	0.1279152	0.0426384	0	0.0852767999999998	0.0852767999999998	0	0.0426384	0.4690224	0	0	0	0.82165694321289
Targetfunction_fluxfix144078776.val	4.29551082947368	0.852768000000004	0.0852768000000004	0.0426384000000002	0.0426384000000002	0	0.0852768000000004	0	0.0852768000000004	0.511660800000002	0	0	0	0.821656067829659
Targetfunction_fluxfix50373081.val	4.29551082947368	0.852767999999988	0.0426383999999994	0.0426383999999994	0.0426383999999994	0	0.0852767999999989	0	0.0852767999999987	0.426383999999994	0.127915199999998	0	0	0.821656067829659
Targetfunction_fluxfix115946265.val	4.31285472	0.81432	0	0	0.081432	0	0.081432	0.040716	0.040716	0.570024	0	0	0	0.821652752311839
Targetfunction_fluxfix154547479.val	4.29641973473683	0.852767999999997	0.1279152	0.0426383999999998	0	0.0426383999999998	0.0852767999999998	0	0.0852767999999998	0.469022399999998	0	0	0	0.821652334353467
Targetfunction_fluxfix143975533.val	4.29719392421053	0.852768	0.0852768	0.0852768	0	0	0.0852768	0	0.0852768	0.4690224	0.0426384	0	0	0.82164915316836
Targetfunction_fluxfix116431261.val	4.26793814634393	0.730944121824	0	0.0426384	0.0426384	0	0.0852768	0	0.0852768	0.475113721824	0	0.00201750228484608	0	0.821643088030381
Targetfunction_fluxfix14252780.val	4.29978592421053	0.852768	0.0852768	0.0426384	0	0.0426384	0.0852768	0	0.0852768	0.426384	0.0852768	0	0	0.821638495299908
Targetfunction_fluxfix144093182.val	4.30056011368421	0.852768000000004	0.0852768000000004	0.0852768000000004	0	0	0.0852768000000004	0	0.0852768000000004	0.511660800000002	0	0	0	0.821635309810913
Targetfunction_fluxfix160904983.val	4.70535696	1.705536	0.3411072	0.0426384	0.0852768	0	0.0852768	0	0.0426384	0.1705536	0.9380448	0	0.023545669090909	0.821634808889582
Targetfunction_fluxfix35434058.val	4.96118736000004	1.70553600000001	0.426384000000002	0.0426384000000002	0.0852768000000004	0	0.0852768000000004	0	0.0426384000000002	0.682214400000004	0.341107200000002	0	0.0312981054545456	0.82162939459728
Targetfunction_fluxfix58490862.val	4.30224320842104	0.852768	0	0.0426384	0.0426384	0	0.0852768	0	0.0852768	0.426384	0.1705536	0	0	0.82162838111448
Targetfunction_fluxfix14137531.val	4.11845291307693	0.852767999999998	0.0852767999999998	0.0426383999999998	0.0426383999999998	0.0426383999999998	0.0852767999999998	0	0.0426383999999998	0.3411072	0.1705536	0.00441655615384667	0	0.821628131020768
Targetfunction_fluxfix143959069.val	4.30315211368421	0.852768	0.0852768	0.0426384	0	0.0426384	0.0852768	0	0.0852768	0.4690224	0.0426384	0	0	0.82162463753253
Targetfunction_fluxfix143959411.val	4.302036765	0.852768000000004	0.0852768000000002	0.0426384000000002	0	0.0852768000000002	0.0852768000000002	0	0.0426384000000002	0.469022400000002	0.0426384000000002	4.25249999992745e-05	0	0.821622194150097
Targetfunction_fluxfix45431823.val	5.31059327999998	1.70553599999999	0.511660799999998	0.0426383999999998	0.0426383999999998	0	0.0852767999999998	0	0.0852767999999998	0.852767999999998	0.0852767999999998	0	0.0429424036363634	0.821617896009898
Targetfunction_fluxfix185743328.val	4.07746155789475	1.279152	0.8314488	0.0852768	0.0426384	0	0.0852768	0	0.0426384	0	0.1918728	0	0	0.82161774916212
Targetfunction_fluxfix144077060.val	4.30539624	0.852768000000003	0.0852768000000002	0.0426384000000002	0	0.0852768000000002	0.0852768000000002	0	0.0426384000000002	0.511660800000002	0	0	0	0.82161538862382
Targetfunction_fluxfix161356379.val	4.67119548	1.22148	0.244296	0	0.040716	0	0.081432	0.040716	0.081432	0.671814	0.061074	0	0.0144193581818182	0.821615274167033
Targetfunction_fluxfix20487841.val	6.14715048	2.44296	1.099332	0.040716	0	0	0.081432	0.040716	0.081432	1.099332	0	0	0.0938464036363637	0.821614961086391
Targetfunction_fluxfix115725367.val	4.30560939789475	0.852768	0	0.0426384	0.0426384	0	0.0852768	0	0.0852768	0.4690224	0.1279152	0	0	0.82161450968549
Targetfunction_fluxfix185860977.val	4.07868866526315	1.279152	0.8314488	0.0852768	0.0426384	0	0.0852768	0	0.0426384	0.1279152	0.0639576	0	0	0.821613122521938
Targetfunction_fluxfix166917094.val	5.12925048	1.62864	0.40716	0.081432	0	0	0.081432	0.040716	0.040716	0.977184	0	0	0.0352306145454546	0.821612415562089
Targetfunction_fluxfix58608511.val	4.29890658230768	0.852768	0	0.0426384	0.0426384	0	0.0852768	0	0.0852768	0.3837456	0.213192	0.000187234615384659	0	0.821611130022652
Targetfunction_fluxfix144076718.val	4.30651830315789	0.852768000000003	0.0852768000000002	0.0426384000000002	0	0.0426384000000002	0.0852768000000002	0	0.0852768000000002	0.511660800000002	0	0	0	0.821610761050204
Targetfunction_fluxfix50371023.val	4.30651830315789	0.852768000000009	0.0426384000000004	0.0426384000000004	0	0.0426384000000004	0.0852768000000009	0	0.0852768000000009	0.426384000000004	0.127915200000001	0	0	0.821610761050204
Targetfunction_fluxfix153356631.val	4.16516432282603	1.1370236304672	0.1705536	0	0.0284255715744	0.0284255715744	0.0852767999999998	0	0.0284255715744	0.795916515743998	0	0	0	0.821608863141033
Targetfunction_fluxfix185858919.val	4.07986154526315	1.279152	0.8314488	0.0852768	0	0.0426384	0.0852768	0	0.0426384	0.1279152	0.0639576	0	0	0.821608698033224
Targetfunction_fluxfix95785937.val	4.46221872	1.705536	0.5969376	0.0426384	0.0426384	0.0426384	0.0852768	0	0.0426384	0.6822144	0.1705536	0	0.016551490909093	0.821602191233232
Targetfunction_fluxfix27782073.val	4.87354968	1.279152	0.319788	0.0426384	0	0	0.0852768	0	0.1279152	0.639576	0.0639576	0	0.0211386763636363	0.821596989532502
Targetfunction_fluxfix27177706.val	4.73821488000002	1.279152	0.319788	0	0	0.0852768000000002	0.0852768000000002	0	0.0852768000000002	0.575618400000002	0.1279152	0	0.0170881854545455	0.821596789735605
Targetfunction_fluxfix153371037.val	4.16853050893352	1.1370236304672	0.1705536	0.0284255715744	0	0.0284255715744	0.0852768000000002	0	0.0284255715744	0.795916515744002	0	0	0	0.821595705700354
Targetfunction_fluxfix50387487.val	4.30059776884615	0.852768	0.0426384	0.0852768	0	0	0.0852768	0	0.0852768	0.426384	0.1279152	0.000238482692307695	0	0.821595692498353
Targetfunction_fluxfix41917101.val	4.05389357653846	0.852768	0.2558304	0.0852767999999998	0	0.0426384	0.0852767999999998	0	0.0426384	0.3411072	0	0.00608979807692348	0	0.821595642576531
Targetfunction_fluxfix45062412.val	5.06778335999996	1.70553599999999	0.511660799999998	0	0.0426383999999998	0.0426383999999998	0.0852767999999996	0	0.0852767999999996	0.511660799999998	0.426383999999998	0	0.0345282872727271	0.821594659348638
Targetfunction_fluxfix185741270.val	4.08364074947368	1.27915199999999	0.831448799999996	0.0852767999999996	0	0.0426383999999998	0.0852767999999996	0	0.0426383999999998	0	0.191872799999999	0	0	0.821594426304939
Targetfunction_fluxfix185875383.val	4.08373794947368	1.279152	0.8314488	0.1279152	0	0	0.0852768	0	0.0426384	0.1279152	0.0639576	0	0	0.821594058931746
Targetfunction_fluxfix185978626.val	4.08373794947368	1.279152	0.8314488	0.0852768	0.0426384	0	0.0852768	0	0.0426384	0.1918728	0	0	0	0.821594058931746
Targetfunction_fluxfix181860911.val	4.08373794947375	1.27915200000006	0.767491200000037	0.0852768000000041	0.0426384000000019	0	0.0852768000000041	0	0.0426384000000019	0.063957600000003	0.191872800000009	0	0	0.821594058931745
Targetfunction_fluxfix115739773.val	4.31065868210526	0.852768	0	0.0852768	0	0	0.0852768	0	0.0852768	0.4690224	0.1279152	0	0	0.821593667449591
Targetfunction_fluxfix166917430.val	5.24987568	1.705536	0.426384	0.0852768	0	0.0426384	0.0852768	0	0.0426384	1.0233216	0	0	0.0406590872727272	0.821591914077629
Targetfunction_fluxfix185976568.val	4.08491082947368	1.279152	0.8314488	0.0852768	0	0.0426384	0.0852768	0	0.0426384	0.1918728	0	0	0	0.821589624741681
Targetfunction_fluxfix115843016.val	4.31234177684211	0.852768	0	0.0426384	0.0426384	0	0.0852768	0	0.0852768	0.5542992	0.0426384	0	0	0.82158671067909
Targetfunction_fluxfix65060354.val	5.65696872000002	2.44296000000001	0.977184000000002	0	0	0.0407160000000002	0.0814320000000002	0.0814320000000002	0.0407160000000002	0.366444	0.855036000000002	0	0.0727250727272731	0.821584604298402
Targetfunction_fluxfix64018649.val	5.7914827200003	2.55830400000009	1.02332160000004	0.0426384000000015	0	0.085276800000003	0.085276800000003	0	0.0426384000000015	0.511660800000017	0.767491200000026	0	0.0813834000000035	0.821584425995759
Targetfunction_fluxfix185757734.val	4.08643806315789	1.279152	0.8314488	0.1279152	0	0	0.0852768	0	0.0426384	0	0.1918728	0	0	0.821583847504222
Targetfunction_fluxfix115826558.val	4.27948662461539	0.81432	0	0	0.040716	0.040716	0.081432	0.040716	0.040716	0.529308	0.040716	0.00124872923076918	0	0.821583152382995
Targetfunction_fluxfix181858853.val	4.08700693894736	1.279152	0.767491200000002	0.0852768000000002	0	0.0426384	0.0852768000000002	0	0.0426384	0.0639576000000002	0.1918728	0	0	0.821581694577439
Targetfunction_fluxfix8725341.val	4.59120312000004	1.62864000000001	0.325728000000002	0.0407160000000002	0.0407160000000002	0	0.0814320000000004	0.0407160000000002	0.0407160000000002	0.244296000000002	0.814320000000004	0	0.0185454000000002	0.821581664838337
Targetfunction_fluxfix21064416.val	6.14643552000004	2.55830400000001	1.1512368	0	0.0852768000000002	0.0426384000000002	0.0852768000000002	0	0.0426384000000002	1.0233216	0.1279152	0	0.0968562000000004	0.821580679071585
Targetfunction_fluxfix181743262.val	4.08756012631579	1.279152	0.767491200000002	0.0852768000000002	0.0426384	0	0.0852768000000002	0	0.0426384000000002	0	0.2558304	0	0	0.821579600515463
Targetfunction_fluxfix31415128.val	4.31411807076922	0.852768	0.213192	0	0.0426384	0.0426384	0.0852768	0	0.0852768	0.3837456	0	9.22153846132698e-06	0	0.821577837508364
Targetfunction_fluxfix181978560.val	4.08878723368421	1.279152	0.7674912	0.0852768	0.0426384	0	0.0852768	0	0.0426384	0.1279152	0.1279152	0	0	0.821574953574797
Targetfunction_fluxfix185993032.val	4.08878723368421	1.279152	0.8314488	0.1279152	0	0	0.0852768	0	0.0426384	0.1918728	0	0	0	0.821574953574797
Targetfunction_fluxfix141944678.val	4.17414079218315	1.1370233746368	0.113702115744	0	0.0284255715744	0.0284255715744	0.0852768	0	0.0284255715744	0.795916515744	0.0568512284256	0	0	0.821573735907432
Targetfunction_fluxfix115960665.val	4.31570796631579	0.852768	0	0.0426384	0.0426384	0	0.0852768	0	0.0852768	0.5969376	0	0	0	0.821572783099456
Targetfunction_fluxfix35549313.val	4.96638648	1.62864	0.40716	0.040716	0.040716	0	0.081432	0.040716	0.040716	0.81432	0.162864	0	0.0296878581818182	0.821572585735644
Targetfunction_fluxfix181875317.val	4.08980425263157	1.279152	0.767491200000002	0.1279152	0	0	0.0852768000000002	0	0.0426384	0.0639576000000002	0.1918728	0	0	0.821571100349592
Targetfunction_fluxfix181976502.val	4.08996011368421	1.279152	0.767491199999998	0.0852767999999998	0	0.0426384	0.0852767999999998	0	0.0426384	0.1279152	0.1279152	0	0	0.821570509682085
Targetfunction_fluxfix115723309.val	4.31661687157894	0.852768	0	0.0426384	0	0.0426384	0.0852768	0	0.0852768	0.4690224	0.1279152	0	0	0.821569019302356
Targetfunction_fluxfix53902893.val	4.12521765923076	0.852768	0.0426384	0.0426384	0.0426384	0.0426384	0.0852768	0	0.0426384	0.3411072	0.213192	0.00462154846153825	0	0.821568428388206
Targetfunction_fluxfix50255774.val	4.12521765923078	0.852768	0.0426384	0.0426384	0.0426384	0.0426384	0.0852768	0	0.0426384	0.3411072	0.213192	0.00462154846153851	0	0.821568428388206
Targetfunction_fluxfix161005874.val	4.17563709369992	1.137024568512	0.227405084256	0	0.0568512284256002	0	0.0852768000000002	0	0.0284255715744	0.739065884256002	0	0	0	0.821567864885587
Targetfunction_fluxfix115857422.val	4.31739106105264	0.852768	0	0.0852768	0	0	0.0852768	0	0.0852768	0.5542992	0.0426384	0	0	0.821565812290049
Targetfunction_fluxfix45295658.val	4.92408072	1.62864	0.488592	0	0	0.081432	0.081432	0.040716	0.040716	0.651456	0.244296	0	0.0283076181818182	0.82156478488849
Targetfunction_fluxfix24118880.val	6.1041642205104	3.411072	1.5349824	0	0	0.0568512284256	0.0852768	0	0.0284255715744	1.3644288	0.3411072	0	0.123375763636364	0.821564640870085
Targetfunction_fluxfix141959084.val	4.17750697829064	1.1370233746368	0.113702115744	0.0284255715744	0	0.0284255715744	0.0852768	0	0.0284255715744	0.795916515744	0.0568512284256	0	0	0.821560528790508
Targetfunction_fluxfix64708079.val	5.68488672000002	2.558304	1.0233216	0	0	0.1279152	0.0852768	0	0.0426384	0	1.279152	0	0.0768611454545456	0.821558599496002
Targetfunction_fluxfix161474028.val	4.76280648	1.22148	0.244296	0	0.040716	0	0.081432	0.040716	0.081432	0.732888	0	0	0.0167327672727273	0.821557999782215
Targetfunction_fluxfix181741204.val	4.09373931789474	1.279152	0.7674912	0.0852768	0	0.0426384	0.0852768	0	0.0426384	0	0.2558304	0	0	0.821556175426972
Targetfunction_fluxfix142062327.val	4.17862914804454	1.1370236304672	0.113702115744	0	0.0284255715744	0.0284255715744	0.0852768000000002	0	0.0284255715744	0.852768000000002	0	0	0	0.821556121290437
Targetfunction_fluxfix182096209.val	4.09383651789472	1.27915199999999	0.767491199999994	0.0852767999999993	0.0426383999999996	0	0.0852767999999993	0	0.0426383999999996	0.191872799999998	0.0639575999999996	0	0	0.821555806445525
Targetfunction_fluxfix177860845.val	4.09383651789472	1.279152	0.703533599999998	0.0852767999999998	0.0426384	0	0.0852767999999998	0	0.0426384	0.0639575999999998	0.2558304	0	0	0.821555806445525
Targetfunction_fluxfix181992966.val	4.09383651789475	1.279152	0.7674912	0.1279152	0	0	0.0852768	0	0.0426384	0.1279152	0.1279152	0	0	0.821555806445525
Targetfunction_fluxfix193138751.val	4.09405854315789	1.279152	1.0233216	0.0426384	0.0426384	0.0426384	0.0852767999999998	0	0.0426384	0	0	0	0	0.82155496355615
Targetfunction_fluxfix115975071.val	4.32075725052632	0.852768	0	0.0852768	0	0	0.0852768	0	0.0852768	0.5969376	0	0	0	0.821551856631368
Targetfunction_fluxfix182094151.val	4.09500939789475	1.279152	0.7674912	0.0852768	0	0.0426384	0.0852768	0	0.0426384	0.1918728	0.0639576	0	0	0.821551352848879
Targetfunction_fluxfix115841300.val	4.32222718736843	0.852768	0	0.0426384	0	0.0852768	0.0852768	0	0.0426384	0.5542992	0.0426384	0	0	0.82154575664673
Targetfunction_fluxfix181757668.val	4.09653663157894	1.279152	0.7674912	0.1279152	0	0	0.0852768	0	0.0426384	0	0.2558304	0	0	0.821545550340774
Targetfunction_fluxfix177858787.val	4.09710550736843	1.279152	0.7035336	0.0852768000000002	0	0.0426384	0.0852768000000002	0	0.0426384	0.0639576	0.2558304	0	0	0.821543388000727
Targetfunction_fluxfix142076733.val	4.18199533415203	1.1370236304672	0.113702115744	0.0284255715744	0	0.0284255715744	0.0852768	0	0.0284255715744	0.852768	0	0	0	0.821542889330817
Targetfunction_fluxfix191374016.val	4.09742473263158	1.279152	0.959364	0.0426384	0.0426384	0.0426384	0.0852768	0	0.0426384	0.0639576	0	0	0	0.821542174368975
Targetfunction_fluxfix58488804.val	4.31328985381295	0.852768	0	0.0426384	0	0.0426384	0.0852768	0	0.0852768	0.426384	0.1705536	0.000248087482014391	0	0.821541735343125
Targetfunction_fluxfix177743196.val	4.09765869473685	1.27915200000001	0.703533600000004	0.0852768000000004	0.0426384000000002	0	0.0852768000000004	0	0.0426384000000002	0	0.319788000000002	0	0	0.821541284784951
Targetfunction_fluxfix115840958.val	4.32334925052632	0.852768	0	0.0426384	0	0.0426384	0.0852768	0	0.0852768	0.5542992	0.0426384	0	0	0.821541097875365
Targetfunction_fluxfix45312116.val	5.08794912	1.705536	0.5116608	0.0426384	0	0.0426384	0.0852768	0	0.0852768	0.6822144	0.2558304	0	0.0348687818181817	0.82154101288066
Targetfunction_fluxfix35666956.val	4.87546991999998	1.705536	0.426384	0.0426384	0.0426384	0	0.0852767999999998	0	0.0852767999999998	0.2558304	0.767491199999998	0	0.0280746	0.821539682750355
Targetfunction_fluxfix166535329.val	4.83327216	1.705536	0.426384	0	0.0852768	0	0.0852768	0	0.0852768	0	1.0233216	0	0.026775850909091	0.821538761942599
Targetfunction_fluxfix34944940.val	4.83327215999991	1.70553599999998	0.426383999999996	0	0.0426383999999996	0.0852767999999992	0.0852767999999992	0	0.0426383999999996	0.170553599999998	0.852767999999991	0	0.0267758509090905	0.821538761942599
Targetfunction_fluxfix4944103.val	4.32421518315789	0.852768	0.1705536	0	0.0426384	0.0426384	0.0852768	0	0.0852768	0.426384	0	0	0	0.821537501127875
Targetfunction_fluxfix32034585.val	4.06065832269232	0.852767999999999	0.213192	0.0852767999999998	0	0.0426384	0.0852767999999998	0	0.0426384	0.3411072	0.0426384	0.00629479038461569	0	0.82153667916074
Targetfunction_fluxfix182213858.val	4.09888580210526	1.279152	0.7674912	0.0852768	0.0426384	0	0.0852768	0	0.0426384	0.2558304	0	0	0	0.821536617538405
Targetfunction_fluxfix177978494.val	4.09888580210526	1.279152	0.703533600000002	0.0852768000000002	0.0426384	0	0.0852768000000002	0	0.0426384	0.1279152	0.1918728	0	0	0.821536617538405
Targetfunction_fluxfix182110615.val	4.09888580210526	1.279152	0.7674912	0.1279152	0	0	0.0852768	0	0.0426384	0.1918728	0.0639576	0	0	0.821536617538405
Targetfunction_fluxfix92625878.val	4.04271853615385	0.852768	0.2984688	0.0852768	0.0426384	0	0.0852768	0	0.0426384	0.2984688	0	0.00670038230769232	0	0.821536518607662
Targetfunction_fluxfix58505268.val	4.307362515	0.852768	0	0.0852768	0	0	0.0852768	0	0.0852768	0.426384	0.1705536	0.000443474999999983	0	0.821533895347904
Targetfunction_fluxfix177875251.val	4.09990282105264	1.279152	0.7035336	0.1279152	0	0	0.0852768	0	0.0426384	0.0639576	0.2558304	0	0	0.82153274748332
Targetfunction_fluxfix182211800.val	4.10005868210526	1.279152	0.7674912	0.0852768	0	0.0426384	0.0852768	0	0.0426384	0.2558304	0	0	0	0.821532154236546
Targetfunction_fluxfix177976436.val	4.10005868210528	1.27915200000002	0.703533600000009	0.0852768000000011	0	0.0426384000000004	0.0852768000000011	0	0.0426384000000004	0.127915200000002	0.191872800000002	0	0	0.821532154236546
Targetfunction_fluxfix115958949.val	4.32559337684211	0.852768	0	0.0426384	0	0.0852768	0.0852768	0	0.0426384	0.5969376	0	0	0	0.821531774092077
Targetfunction_fluxfix115958607.val	4.32671544	0.852768	0	0.0426384	0	0.0426384	0.0852768	0	0.0852768	0.5969376	0	0	0	0.821527109080073
Targetfunction_fluxfix27765951.val	4.83415127999991	1.27915199999999	0.319787999999998	0	0	0.0852767999999992	0.0852767999999992	0	0.0852767999999992	0.639575999999994	0.0639575999999994	0	0.0195178909090906	0.821526627332151
Targetfunction_fluxfix68472553.val	5.7630570205104	3.411072	1.3644288	0	0	0.0568512284256	0.0852768	0	0.0284255715744	0.5116608	1.3644288	0	0.107870890909091	0.821524522450784
Targetfunction_fluxfix177741138.val	4.10383788631579	1.279152	0.703533599999998	0.0852767999999998	0	0.0426384	0.0852767999999998	0	0.0426384	0	0.319788	0	0	0.821517757438074
Targetfunction_fluxfix24252993.val	6.3481259176128	3.4110719147232	1.5349824	0.0284255715744	0	0.0284255715744	0.0852768	0	0.0284255715744	1.705536	0	0	0.134894907343636	0.821517747616238
Targetfunction_fluxfix178096143.val	4.10393508631579	1.279152	0.7035336	0.0852768	0.0426384	0	0.0852768	0	0.0426384	0.1918728	0.1279152	0	0	0.82151738684795
Targetfunction_fluxfix177992900.val	4.10393508631579	1.279152	0.703533599999998	0.127915199999999	0	0	0.0852767999999996	0	0.0426383999999998	0.127915199999999	0.191872799999999	0	0	0.82151738684795
Targetfunction_fluxfix182228264.val	4.10393508631579	1.279152	0.7674912	0.1279152	0	0	0.0852768	0	0.0426384	0.2558304	0	0	0	0.82151738684795
Targetfunction_fluxfix71802005.val	4.10393508631579	1.279152	0.639576	0.0852768	0.0426384	0	0.0852768	0	0.0426384	0.0639576	0.319788	0	0	0.82151738684795
Targetfunction_fluxfix191256367.val	4.10415711157894	1.279152	0.959364	0.0426384	0.0426384	0.0426384	0.0852768	0	0.0426384	0	0.0639576	0	0	0.821516540284001
Targetfunction_fluxfix64017977.val	5.67017712000026	2.44296000000008	0.97718400000003	0.0407160000000013	0	0	0.0814320000000026	0.0814320000000026	0.0407160000000013	0.488592000000015	0.732888000000024	0	0.0728334000000029	0.821515887147272
Targetfunction_fluxfix4238209.val	4.32088281692307	0.852768	0.1705536	0	0.0426384	0.0426384	0.0852768	0	0.0852768	0.3837456	0.0426384	0.000214213846153796	0	0.821515884926512
Targetfunction_fluxfix153358689.val	4.18910158229949	1.137023715744	0.1705536	0	0.0568512284256002	0	0.0852768000000002	0	0.0284255715744	0.795916515744002	0	0	0	0.821514894384471
Targetfunction_fluxfix178094085.val	4.10510796631581	1.27915200000005	0.703533600000026	0.085276800000003	0	0.0426384000000015	0.085276800000003	0	0.0426384000000015	0.191872800000007	0.127915200000005	0	0	0.82151291383961
Targetfunction_fluxfix24118202.val	6.00947718786002	3.25728000000001	1.465776	0	0	0	0.0814320000000002	0.027143972856	0.0542880271440002	1.302912	0.325728	0	0.112932490909091	0.821511288984387
Targetfunction_fluxfix178902880.val	4.25077154526315	1.0233216	0.56282688	0.0426384	0.0426384	0	0.0852768	0	0.0852768	0.20466432	0	0	0	0.821510384011246
Targetfunction_fluxfix82592443.val	4.33094756210526	0.852768	0.1279152	0	0.0426384	0.0426384	0.0852768	0	0.0852768	0.426384	0.0426384	0	0	0.821509495182012
Targetfunction_fluxfix58373555.val	4.13198240538461	0.852768	0	0.0426384	0.0426384	0.0426384	0.0852768	0	0.0426384	0.3411072	0.2558304	0.00482654076923091	0	0.821508650094124
Targetfunction_fluxfix177757602.val	4.1066352	1.279152	0.7035336	0.1279152	0	0	0.0852768	0	0.0426384	0	0.319788	0	0	0.821507086054215
Targetfunction_fluxfix35768147.val	4.83130656	1.62864	0.40716	0	0.040716	0.040716	0.081432	0.040716	0.040716	0.570024	0.40716	0	0.0250864690909092	0.821505006578304
Targetfunction_fluxfix71799947.val	4.10720407578947	1.279152	0.639576	0.0852768	0	0.0426384	0.0852768	0	0.0426384	0.0639576	0.319788	0	0	0.821504914298434
Targetfunction_fluxfix153241040.val	4.18464042069693	1.1370243126816	0.1705536	0	0.0568512284256	0	0.0852767999999998	0	0.0284255715744	0.739065884255998	0.0568512284256	0.000170098385919532	0	0.821504425235187
Targetfunction_fluxfix167135580.val	4.96948608	1.279152	0.319788	0.0426384	0	0	0.0852768	0	0.1279152	0.7035336	0	0	0.0235613127272728	0.821504000345635
Targetfunction_fluxfix112297130.val	4.19209383861549	1.1370236304672	0	0	0.0284255715744	0.0284255715744	0.0852768	0	0.0284255715744	0.795916515744	0.1705536	0	0	0.821503081859813
Targetfunction_fluxfix72037303.val	4.10775726315789	1.279152	0.639576000000002	0.0852768000000002	0.0426384	0	0.0852768000000002	0	0.0426384	0	0.3837456	0	0	0.821502801926458
Targetfunction_fluxfix184197085.val	7.44251328000004	5.11660800000003	3.32579520000002	0.0426384000000002	0.0426384000000002	0	0.0852768000000004	0	0.0852768000000004	1.27915200000001	0.255830400000002	0	0.292312440000001	0.821502767806959
Targetfunction_fluxfix153373095.val	4.19246783236459	1.1370236304672	0.1705536	0.0284255715744	0.0284255715744	0	0.0852768	0	0.0284255715744	0.795916515744	0	0	0	0.821501604386531
Targetfunction_fluxfix154533415.val	4.33319168842104	0.852767999999999	0.1279152	0	0.0426384	0.0852767999999998	0.0852767999999998	0	0.0426384	0.4690224	0	0	0	0.821500143223615
Targetfunction_fluxfix115723651.val	4.31556625730768	0.852768	0	0.0426384	0	0.0852768	0.0852768	0	0.0426384	0.4690224	0.1279152	0.000452509615384904	0	0.821498488834864
Targetfunction_fluxfix71919654.val	4.10898437052632	1.279152	0.639576	0.0852768	0.0426384	0	0.0852768	0	0.0426384	0.1279152	0.2558304	0	0	0.821498114368713
Targetfunction_fluxfix178213792.val	4.10898437052632	1.279152	0.7035336	0.0852768	0.0426384	0	0.0852768	0	0.0426384	0.2558304	0.0639576	0	0	0.821498114368713
Targetfunction_fluxfix178110549.val	4.10898437052632	1.279152	0.7035336	0.1279152	0	0	0.0852768	0	0.0426384	0.1918728	0.1279152	0	0	0.821498114368713
Targetfunction_fluxfix92611472.val	4.11227790923078	0.852768	0.2984688	0.0426384	0.0852768	0	0.0852768	0	0.0426384	0.2984688	0	0.0053545984615384	0	0.821496991639483
Targetfunction_fluxfix154533073.val	4.33431375157896	0.852768	0.1279152	0	0.0426384	0.0426384	0.0852768	0	0.0852768	0.4690224	0	0	0	0.821495464123657
Targetfunction_fluxfix71816411.val	4.11000138947368	1.279152	0.639576	0.1279152	0	0	0.0852768	0	0.0426384	0.0639576	0.319788	0	0	0.821494227479346
Targetfunction_fluxfix178211734.val	4.11015725052632	1.27915200000001	0.703533600000009	0.0852768000000009	0	0.0426384000000004	0.0852768000000009	0	0.0426384000000004	0.255830400000002	0.0639576000000007	0	0	0.821493631652632
Targetfunction_fluxfix71917596.val	4.11015725052632	1.279152	0.639576	0.0852768	0	0.0426384	0.0852768	0	0.0426384	0.1279152	0.2558304	0	0	0.821493631652632
Targetfunction_fluxfix34841697.val	4.85343792	1.705536	0.426384	0.0426384	0	0.0852768	0.0852768	0	0.0426384	0.3411072	0.6822144	0	0.0271163454545454	0.821493186456846
Targetfunction_fluxfix28002965.val	4.67101727999981	1.27915199999997	0.319787999999991	0	0.0426383999999989	0	0.0852767999999978	0	0.127915199999997	0.447703199999987	0.255830399999994	0	0.014516803636363	0.821492556898401
Targetfunction_fluxfix112414779.val	4.19658211368832	1.1370236304672	0	0	0.0284255715744	0.0284255715744	0.0852768	0	0.0284255715744	0.852768	0.113702115744	0	0	0.821485335610519
Targetfunction_fluxfix14238374.val	4.33767994105262	0.852767999999991	0.0852767999999992	0	0.0426383999999996	0.0426383999999996	0.0852767999999992	0	0.0852767999999992	0.426383999999996	0.0852767999999992	0	0	0.821481414340275
Targetfunction_fluxfix8033853.val	4.59120311999998	1.62863999999999	0.325728	0.0814319999999998	0	0	0.0814319999999998	0.0407159999999998	0.0407159999999998	0.325727999999998	0.732887999999998	0	0.0179284909090908	0.821479725708469
Targetfunction_fluxfix141946736.val	4.19807805165664	1.1370234599136	0.113702115744	0	0.0568512284256	0	0.0852768	0	0.0284255715744	0.795916515744	0.0568512284256	0	0	0.821479413815688
Targetfunction_fluxfix72035245.val	4.11393645473683	1.279152	0.639576	0.0852768	0	0.0426384	0.0852768	0	0.0426384	0	0.3837456	0	0	0.821479172294508
Targetfunction_fluxfix72272601.val	4.11403365473683	1.279152	0.639576	0.0852768	0.0426384	0	0.0852768	0	0.0426384	0.1918728	0.1918728	0	0	0.821478800095288
Targetfunction_fluxfix19801147.val	4.11403365473685	1.279152	0.5756184	0.0852768	0.0426384	0	0.0852768	0	0.0426384	0.0639576	0.3837456	0	0	0.821478800095288
Targetfunction_fluxfix71934060.val	4.11403365473683	1.279152	0.639575999999998	0.1279152	0	0	0.0852767999999998	0	0.0426384	0.1279152	0.2558304	0	0	0.821478800095288
Targetfunction_fluxfix178228198.val	4.11403365473685	1.279152	0.7035336	0.1279152	0	0	0.0852768	0	0.0426384	0.2558304	0.0639576	0	0	0.821478800095288
Targetfunction_fluxfix178331441.val	4.11403365473685	1.279152	0.7035336	0.0852768	0.0426384	0	0.0852768	0	0.0426384	0.319788	0	0	0	0.821478800095288
Targetfunction_fluxfix112311536.val	4.19547072517127	1.1370236304672	0	0.0284255715744	0	0.0284255715744	0.0852768	0	0.0284255715744	0.795916515744	0.1705536	6.77695057960757e-05	0	0.821478555571762
Targetfunction_fluxfix45298052.val	5.08910256	1.705536	0.5116608	0	0.0426384	0.0852768	0.0852768	0	0.0426384	0.6822144	0.2558304	0	0.0345282872727273	0.82147820886884
Targetfunction_fluxfix45064470.val	5.08910256000007	1.70553600000001	0.511660800000004	0	0.0852768000000007	0	0.0852768000000007	0	0.0852768000000007	0.511660800000004	0.426384000000002	0	0.0345282872727275	0.82147820886884
Targetfunction_fluxfix116416855.val	4.34738948865161	0.730944121824	0	0	0.0852768	0	0.0852768	0	0.0852768	0.475113721824	0	0.00103509690023072	0	0.821478127111881
Targetfunction_fluxfix42154457.val	4.04948328230768	0.852768	0.2558304	0.0852768	0.0426384	0	0.0852768	0	0.0426384	0.2984688	0.0426384	0.00690537461538457	0	0.821477684125328
Targetfunction_fluxfix73667583.val	4.2588504	1.0233216	0.511660799999998	0.0426383999999998	0.0426383999999998	0	0.0852768	0	0.0852767999999996	0.204664319999999	0.0511660799999998	0	0	0.821477681572986
Targetfunction_fluxfix4857666.val	4.06742306884615	0.852768	0.1705536	0.0852768	0	0.0426384	0.0852768	0	0.0426384	0.3411072	0.0852768	0.00649978269230784	0	0.821477639980526
Targetfunction_fluxfix193724554.val	8.60025168	4.88592	4.153032	0.081432	0	0.081432	0.081432	0.081432	0.162864	0.244296	0	0	0.378658832727272	0.821474753882602
Targetfunction_fluxfix178329383.val	4.11520653473683	1.279152	0.7035336	0.0852768	0	0.0426384	0.0852768	0	0.0426384	0.319788	0	0	0	0.821474307670217
Targetfunction_fluxfix72270543.val	4.11520653473685	1.27915200000001	0.639576000000004	0.0852768000000007	0	0.0426384000000004	0.0852768000000007	0	0.0426384000000004	0.191872800000002	0.191872800000002	0	0	0.821474307670217
Targetfunction_fluxfix193623705.val	8.52233616000004	5.11660800000002	4.34911680000002	0.170553600000001	0	0.0852768000000002	0.0852768000000002	0	0.170553600000001	0	0.2558304	0	0.38886646909091	0.821473211140139
Targetfunction_fluxfix143945005.val	4.33992406736843	0.852767999999999	0.0852767999999998	0	0.0426384	0.0852767999999998	0.0852767999999998	0	0.0426384	0.4690224	0.0426384	0	0	0.821472037414711
Targetfunction_fluxfix112429185.val	4.19994829979584	1.1370236304672	0	0.0284255715744	0	0.0284255715744	0.0852768	0	0.0284255715744	0.852768	0.113702115744	0	0	0.821472004257673
Targetfunction_fluxfix45311780.val	4.96638647999998	1.62864	0.488592	0.040716	0	0	0.081432	0.040716	0.081432	0.651456	0.244296	0	0.029070949090909	0.821470243830366
Targetfunction_fluxfix95312941.val	4.57628832000002	1.705536	0.596937600000002	0.0426384	0	0.0426384	0.0852768000000002	0	0.0852768000000002	0.426384	0.426384	0	0.0188599418181901	0.821468800277711
Targetfunction_fluxfix72051709.val	4.11673376842104	1.279152	0.639576	0.1279152	0	0	0.0852768	0	0.0426384	0	0.3837456	0	0	0.821468454600987
Targetfunction_fluxfix112532428.val	4.20107158712464	1.1370267857088	0	0	0.0284255715744	0.0284255715744	0.0852768	0	0.0284255715744	0.90962204256	0.0568512284256	0	0	0.821467544508106
Targetfunction_fluxfix154535473.val	4.34104613052632	0.852767999999999	0.1279152	0	0.0852767999999998	0.0426384	0.0852767999999998	0	0.0426384	0.4690224	0	0	0	0.82146734583082
Targetfunction_fluxfix143944663.val	4.34104613052632	0.852768	0.0852768	0	0.0426384	0.0426384	0.0852768	0	0.0852768	0.4690224	0.0426384	0	0	0.82146734583082
Targetfunction_fluxfix19799089.val	4.11730264421053	1.279152	0.5756184	0.0852768	0	0.0426384	0.0852768	0	0.0426384	0.0639576	0.3837456	0	0	0.821466273427036
Targetfunction_fluxfix141961142.val	4.20144430172173	1.1370233746368	0.113702115744	0.0284255715744	0.0284255715744	0	0.0852768	0	0.0284255715744	0.795916515744	0.0568512284256	0	0	0.821466074113706
Targetfunction_fluxfix74138179.val	4.26184893473685	1.0233216	0.5116608	0.0426384	0.0426384	0	0.0852768000000002	0	0.0852768	0.2558304	0	0	0	0.821465516410133
Targetfunction_fluxfix185844513.val	4.11775556210526	1.279152	0.8314488	0.0426384	0.0426384	0.0426384	0.0852768	0	0.0426384	0.1279152	0.0639576	0	0	0.821464536477486
Targetfunction_fluxfix19918796.val	4.11785583157894	1.279152	0.5756184	0.0852768	0.0426384	0	0.0852768	0	0.0426384	0	0.4477032	0	0	0.821464151896494
Targetfunction_fluxfix24255051.val	6.3765514891872	3.4110719147232	1.5349824	0.0284255715744	0.0284255715744	0	0.0852768	0	0.0284255715744	1.705536	0	0	0.135971633539636	0.821462413151241
Targetfunction_fluxfix142064385.val	4.20256640751803	1.137023715744	0.113702115744	0	0.0568512284256	0	0.0852768	0	0.0284255715744	0.852768	0	0	0	0.82146162249904
Targetfunction_fluxfix23899704.val	5.0175982895328	3.411072	1.5349824	0.0284255715744	0	0	0.0852768	0	0.0568512284256	0.1705536	1.5349824	0	0.078948118870691	0.821461114351355
Targetfunction_fluxfix72287007.val	4.11908293894736	1.279152	0.639576	0.1279152	0	0	0.0852768	0	0.0426384	0.1918728	0.1918728	0	0	0.821459444022309
Targetfunction_fluxfix71684356.val	4.11908293894736	1.279152	0.639576	0.0852768	0.0426384	0	0.0852768	0	0.0426384	0.2558304	0.1279152	0	0	0.821459444022309
Targetfunction_fluxfix178345847.val	4.11908293894736	1.279152	0.7035336	0.1279152	0	0	0.0852768	0	0.0426384	0.319788	0	0	0	0.821459444022309
Targetfunction_fluxfix19448200.val	4.11908293894736	1.279152	0.5756184	0.0852768	0.0426384	0	0.0852768	0	0.0426384	0.1279152	0.319788	0	0	0.821459444022309
Targetfunction_fluxfix593148.val	4.58618111999998	1.279152	0.2558304	0	0.0852767999999996	0	0.0852767999999996	0	0.0852767999999996	0.511660799999998	0.2558304	0	0.0119259818181817	0.821459419740376
Targetfunction_fluxfix160768476.val	4.58701056	1.62864	0.325728	0	0.040716	0.040716	0.081432	0.040716	0.040716	0.081432	0.977183999999998	0	0.01768356	0.821458635299416
Targetfunction_fluxfix144062654.val	4.34329025684211	0.852768	0.0852768	0	0.0426384	0.0852768	0.0852768	0	0.0426384	0.5116608	0	0	0	0.821457956420629
Targetfunction_fluxfix19815553.val	4.12009995789474	1.279152	0.5756184	0.1279152	0	0	0.0852768	0	0.0426384	0.0639576	0.3837456	0	0	0.821455540294325
Targetfunction_fluxfix71682298.val	4.12025581894736	1.279152	0.639576	0.0852768	0	0.0426384	0.0852768	0	0.0426384	0.2558304	0.1279152	0	0	0.821454941887007
Targetfunction_fluxfix19446142.val	4.12025581894736	1.279152	0.5756184	0.0852768	0	0.0426384	0.0852768	0	0.0426384	0.1279152	0.319788	0	0	0.821454941887007
Targetfunction_fluxfix112546834.val	4.20443777323213	1.1370267857088	0	0.0284255715744	0	0.0284255715744	0.0852768	0	0.0284255715744	0.90962204256	0.0568512284256	0	0	0.82145418829341
Targetfunction_fluxfix82004198.val	4.32764756307693	0.852768000000001	0.1279152	0	0.0426384	0.0426384	0.0852768000000002	0	0.0852768000000002	0.3837456	0.0852768000000002	0.000419206153845795	0	0.821453857142688
Targetfunction_fluxfix20252537.val	5.98406832000004	2.55830400000001	1.1512368	0.0426384000000002	0	0	0.0852768000000002	0	0.1279152	0.511660800000002	0.639576000000002	0	0.0888020181818185	0.821453515894528
Targetfunction_fluxfix50356617.val	4.34441231999996	0.852767999999974	0.0426383999999987	0	0.0426383999999987	0.0426383999999987	0.0852767999999974	0	0.0852767999999974	0.426383999999987	0.127915199999996	0	0	0.821453258594253
Targetfunction_fluxfix144062312.val	4.34441232	0.852768	0.0852768	0	0.0426384	0.0426384	0.0852768	0	0.0852768	0.5116608	0	0	0	0.821453258594252
Targetfunction_fluxfix70001258.val	5.30185391999996	1.70553599999999	0.682214399999996	0	0	0	0.0852767999999996	0	0.170553599999999	0.426383999999998	0.341107199999998	0	0.0416413636363634	0.821453049530965
Targetfunction_fluxfix31417186.val	4.34482158315789	0.852767999999999	0.213192	0	0.0852767999999998	0	0.0852767999999998	0	0.0852767999999998	0.3837456	0	0	0	0.821451544583436
Targetfunction_fluxfix112650077.val	4.20555758665339	1.1370210721632	0	0	0.0284255715744	0.0284255715744	0.0852768	0	0.0284255715744	0.96646755744	0	0	0	0.821449753624503
Targetfunction_fluxfix142078791.val	4.20593265758312	1.1370236304672	0.113702115744	0.0284255715744	0.0284255715744	0	0.0852768	0	0.0284255715744	0.852768	0	0	0	0.821448257940614
Targetfunction_fluxfix185962162.val	4.12280484631579	1.279152	0.8314488	0.0426384	0.0426384	0.0426384	0.0852768	0	0.0426384	0.1918728	0	0	0	0.821445149589981
Targetfunction_fluxfix74152585.val	4.26689821894736	1.0233216	0.5116608	0.0852768000000002	0	0	0.0852768000000002	0	0.0852768000000002	0.2558304	0	0	0	0.821444997785418
Targetfunction_fluxfix21902023.val	4.26692925473683	1.0233216	0.460494719999998	0.0426383999999998	0.0426383999999998	0	0.0852767999999998	0	0.0852767999999998	0.204664319999999	0.10233216	0	0	0.821444871536229
Targetfunction_fluxfix161003816.val	4.15191011366962	1.1370244832352	0.227405084256	0	0.0284255715744	0.0284255715744	0.0852768	0	0.0284255715744	0.739065884256	0	0.00133176980686157	0	0.821440963482485
Targetfunction_fluxfix19916738.val	4.12403502315789	1.279152	0.5756184	0.0852768000000002	0	0.0426384	0.0852768000000002	0	0.0426384	0	0.4477032	0	0	0.821440419953176
Targetfunction_fluxfix71698762.val	4.12413222315789	1.279152	0.639576	0.1279152	0	0	0.0852768	0	0.0426384	0.2558304	0.1279152	0	0	0.82144004614445
Targetfunction_fluxfix72154952.val	4.12413222315789	1.279152	0.639576	0.0852768	0.0426384	0	0.0852768	0	0.0426384	0.319788	0.0639576	0	0	0.82144004614445
Targetfunction_fluxfix19462606.val	4.12413222315789	1.279152	0.5756184	0.1279152	0	0	0.0852768	0	0.0426384	0.1279152	0.319788	0	0	0.82144004614445
Targetfunction_fluxfix20036445.val	4.12413222315789	1.279152	0.5756184	0.0852767999999998	0.0426384	0	0.0852767999999998	0	0.0426384	0.1918728	0.2558304	0	0	0.82144004614445
Targetfunction_fluxfix63448926.val	4.12413222315789	1.279152	0.5116608	0.0852768	0.0426384	0	0.0852768	0	0.0426384	0.0639576	0.4477032	0	0	0.82144004614445
Targetfunction_fluxfix185726864.val	4.12435424842104	1.279152	0.831448800000002	0.0426384000000002	0.0426384000000002	0.0426384000000002	0.0852768000000002	0	0.0426384000000002	0	0.1918728	0	0	0.821439192228506
Targetfunction_fluxfix143947063.val	4.34777850947368	0.852768	0.0852768	0	0.0852768	0.0426384	0.0852768	0	0.0426384	0.4690224	0.0426384	0	0	0.82143915262954
Targetfunction_fluxfix167119458.val	4.93008768	1.279152	0.319788	0	0	0.0852768000000002	0.0852768000000002	0	0.0852768000000002	0.7035336	0	0	0.0219334581818182	0.821438747793945
Targetfunction_fluxfix193140809.val	4.12476351157896	1.279152	1.0233216	0.0426384	0.0852768	0	0.0852768	0	0.0426384	0	0	0	0	0.821437617978052
Targetfunction_fluxfix42140051.val	4.11904265538461	0.852768	0.2558304	0.0426384	0.0852768	0	0.0852768	0	0.0426384	0.2984688	0.0426384	0.00555959076923076	0	0.821437363644765
Targetfunction_fluxfix96119348.val	5.06817648	1.62864	0.570024	0	0	0	0.081432	0.081432	0.081432	0.570024	0.244296	0	0.0321554945454545	0.821437306499949
Targetfunction_fluxfix112664483.val	4.20892377276088	1.1370210721632	0	0.0284255715744	0	0.0284255715744	0.0852768	0	0.0284255715744	0.96646755744	0	0	0	0.821436372566242
Targetfunction_fluxfix72152894.val	4.12530510315789	1.279152	0.639576	0.0852768	0	0.0426384	0.0852768	0	0.0426384	0.319788	0.0639576	0	0	0.821435534297685
Targetfunction_fluxfix20034387.val	4.12530510315789	1.279152	0.5756184	0.0852768	0	0.0426384	0.0852768	0	0.0426384	0.1918728	0.2558304	0	0	0.821435534297685
Targetfunction_fluxfix142093197.val	4.20929878983157	1.137023715744	0.113702115744	0.0568512284256	0	0	0.0852768	0	0.0284255715744	0.852768	0	0	0	0.821434874830593
Targetfunction_fluxfix34857819.val	4.87546992	1.705536	0.426384	0.0852768	0	0	0.0852768	0	0.0852768	0.3411072	0.6822144	0	0.0274285636363637	0.821432704697113
Targetfunction_fluxfix22372619.val	4.26992778947368	1.0233216	0.46049472	0.0426384	0.0426384	0	0.0852768	0	0.0852768	0.2558304	0.05116608	0	0	0.821432666432963
Targetfunction_fluxfix27650018.val	4.76695368000004	1.27915200000001	0.319788000000002	0	0.0426384000000002	0	0.0852768000000004	0	0.127915200000001	0.511660800000002	0.191872800000001	0	0.0169394400000001	0.821431749140249
Targetfunction_fluxfix34946998.val	4.85459135999991	1.70553599999998	0.426383999999996	0	0.0852767999999992	0.0426383999999996	0.0852767999999992	0	0.0426383999999996	0.170553599999998	0.852767999999991	0	0.0267758509090905	0.821430966117043
Targetfunction_fluxfix19933202.val	4.12683233684211	1.279152	0.5756184	0.1279152	0	0	0.0852768	0	0.0426384	0	0.4477032	0	0	0.821429655938169
Targetfunction_fluxfix78004132.val	4.81195296	2.558304	1.279152	0	0.0426384	0.0426384	0.0852768	0	0.0852768	0	1.0233216	0	0.0450509236363645	0.821427774539433
Targetfunction_fluxfix72945225.val	4.81195295999998	2.55830399999999	1.279152	0	0.0426383999999998	0.0426383999999998	0.0852767999999998	0	0.0852767999999998	0	1.0233216	0	0.0450509236363529	0.821427774539431
Targetfunction_fluxfix63446868.val	4.12740121263157	1.279152	0.5116608	0.0852768	0	0.0426384	0.0852768	0	0.0426384	0.0639576	0.4477032	0	0	0.82142746534365
Targetfunction_fluxfix181844447.val	4.12772043789477	1.27915200000004	0.767491200000024	0.0426384000000013	0.0426384000000013	0.0426384000000013	0.0852768000000028	0	0.0426384000000013	0.0639576000000019	0.191872800000006	0	0	0.821426235856692
Targetfunction_fluxfix181962096.val	4.12785413052632	1.27915200000001	0.767491200000009	0.0426384000000004	0.0426384000000004	0.0426384000000004	0.0852768000000009	0	0.0426384000000004	0.127915200000001	0.127915200000001	0	0	0.821425720893696
Targetfunction_fluxfix63566575.val	4.1279544	1.279152	0.5116608	0.0852768	0.0426384	0	0.0852768	0	0.0426384	0	0.5116608	0	0	0.821425334652211
Targetfunction_fluxfix58474398.val	4.35114469894736	0.852768	0	0	0.0426384	0.0426384	0.0852768	0	0.0852768	0.426384	0.1705536	0	0	0.821425027935659
Targetfunction_fluxfix144064712.val	4.35114469894736	0.852768000000004	0.0852768000000004	0	0.0852768000000004	0.0426384000000002	0.0852768000000004	0	0.0426384000000002	0.511660800000002	0	0	0	0.821425027935659
Targetfunction_fluxfix191376074.val	4.12812970105264	1.279152	0.959364	0.0426384	0.0852768	0	0.0852768	0	0.0426384	0.0639576	0	0	0	0.821424659346873
Targetfunction_fluxfix141829087.val	4.1936599465305	1.137023715744	0.113702115744	0	0.0568512284256	0	0.0852768	0	0.0284255715744	0.739065884256	0.113702115744	0.000443471617626842	0	0.821423756517507
Targetfunction_fluxfix4240267.val	4.35155396210528	0.852768000000014	0.170553600000003	0	0.0852768000000013	0	0.0852768000000013	0	0.0852768000000013	0.383745600000006	0.0426384000000007	0	0	0.821423309370623
Targetfunction_fluxfix4946503.val	4.33102993615385	0.852768000000001	0.1705536	0	0.0852768000000002	0.0426384	0.0852768000000002	0	0.0426384	0.426384	0	0.000521702307691964	0	0.82142281506682
Targetfunction_fluxfix184060914.val	7.36910352	5.116608	3.3257952	0	0	0.0852768	0.0852768	0	0.0852768	0.7674912	0.7674912	0	0.286176927272727	0.821421005125169
Targetfunction_fluxfix74136121.val	4.27285640842104	1.0233216	0.5116608	0.0426384	0	0.0426384	0.0852767999999998	0	0.0852767999999998	0.2558304	0	0	0	0.821420731600536
Targetfunction_fluxfix71566707.val	4.1291815073684	1.27915199999999	0.639575999999994	0.0852767999999992	0.0426383999999996	0	0.0852767999999992	0	0.0426383999999996	0.383745599999996	0	0	0	0.821420606456424
Targetfunction_fluxfix20050851.val	4.12918150736843	1.279152	0.5756184	0.1279152	0	0	0.0852767999999998	0	0.0426384	0.1918728	0.2558304	0	0	0.821420606456423
Targetfunction_fluxfix72169358.val	4.12918150736843	1.279152	0.639576	0.1279152	0	0	0.0852768	0	0.0426384	0.319788	0.0639576	0	0	0.821420606456423
Targetfunction_fluxfix19330551.val	4.12918150736851	1.2791520000001	0.575618400000045	0.0852768000000067	0.0426384000000035	0	0.0852768000000067	0	0.0426384000000035	0.255830400000019	0.191872800000015	0	0	0.821420606456423
Targetfunction_fluxfix63095979.val	4.12918150736843	1.279152	0.5116608	0.0852768	0.0426384	0	0.0852768	0	0.0426384	0.1279152	0.3837456	0	0	0.821420606456423
Targetfunction_fluxfix144330880.val	4.04829739155807	0.730944377654399	0.0730944121823998	0.0852767999999998	0.0426384	0	0.0852767999999998	0	0.0426384	0.402019565472	0	0.00853060733875413	0	0.821420477064328
Targetfunction_fluxfix32271941.val	4.05624802846154	0.852768	0.213192	0.0852768	0.0426384	0	0.0852768	0	0.0426384	0.2984688	0.0852768	0.00711036692307684	0	0.821418773894901
Targetfunction_fluxfix82506006.val	4.074187815	0.852768	0.1279152	0.0852768	0	0.0426384	0.0852768	0	0.0426384	0.3411072	0.1279152	0.00670477499999996	0	0.821418525084872
Targetfunction_fluxfix63463332.val	4.13019852631579	1.279152	0.5116608	0.1279152	0	0	0.0852768	0	0.0426384	0.0639576	0.4477032	0	0	0.821416685885551
Targetfunction_fluxfix182549999.val	4.24817858769232	1.0233216	0.61399296	0.0426384	0.0426384	0	0.0852768	0	0.0852768	0.15349824	0	0.000633295384615359	0	0.82141625645599
Targetfunction_fluxfix21784374.val	4.27396721684211	1.0233216	0.46049472	0.0426384	0.0426384	0	0.0852767999999998	0	0.0852767999999998	0.30699648	0	0	0	0.821416201087292
Targetfunction_fluxfix63093921.val	4.13035438736843	1.279152	0.5116608	0.0852767999999998	0	0.0426384	0.0852767999999998	0	0.0426384	0.1279152	0.3837456	0	0	0.821416084896974
Targetfunction_fluxfix19328493.val	4.13035438736843	1.279152	0.5756184	0.0852768	0	0.0426384	0.0852768	0	0.0426384	0.2558304	0.1918728	0	0	0.821416084896974
Targetfunction_fluxfix71564649.val	4.13035438736845	1.27915200000004	0.639576000000019	0.0852768000000026	0	0.0426384000000013	0.0852768000000026	0	0.0426384000000013	0.383745600000011	0	0	0	0.821416084896973
Targetfunction_fluxfix115709245.val	4.35338882526315	0.852768	0	0	0.0426384	0.0852768	0.0852768	0	0.0426384	0.4690224	0.1279152	0	0	0.821415601067477
Targetfunction_fluxfix89917893.val	5.64224832	2.558304	0.8954064	0.0852768	0	0.0426384	0.0852768	0	0.0426384	0.3837456	1.0233216	0	0.074277	0.821415585321001
Targetfunction_fluxfix22387025.val	4.27497707368421	1.0233216	0.46049472	0.0852768	0	0	0.0852768	0	0.0852768	0.2558304	0.05116608	0	0	0.821412080546657
Targetfunction_fluxfix65785100.val	4.27500810947368	1.0233216	0.40932864	0.0426384	0.0426384	0	0.0852768	0	0.0852768	0.20466432	0.15349824	0	0	0.82141195388402
Targetfunction_fluxfix240201.val	4.68211751999998	1.279152	0.2558304	0	0.0852767999999998	0	0.0852767999999998	0	0.0852767999999998	0.575618399999998	0.1918728	0	0.0143486181818181	0.821411871124184
Targetfunction_fluxfix115708903.val	4.35451088842104	0.852768	0	0	0.0426384	0.0426384	0.0852768	0	0.0852768	0.4690224	0.1279152	0	0	0.821410884511595
Targetfunction_fluxfix4946161.val	4.35492015157894	0.852768	0.1705536	0	0.0852768	0	0.0852768	0	0.0852768	0.426384	0	0	0	0.821409163669264
Targetfunction_fluxfix112299188.val	4.21603109808896	1.137023715744	0	0	0.0568512284256	0	0.0852768	0	0.0284255715744	0.795916515744	0.1705536	0	0	0.821408052879498
Targetfunction_fluxfix21177265.val	5.98335552000041	2.55830400000012	1.15123680000005	0	0	0.0426384000000019	0.0852768000000039	0	0.127915200000006	0.383745600000017	0.767491200000035	0	0.0884898000000048	0.821407671127891
Targetfunction_fluxfix182079745.val	4.13290341473683	1.27915199999998	0.767491199999989	0.0426383999999994	0.0426383999999994	0.0426383999999994	0.0852767999999987	0	0.0426383999999994	0.191872799999997	0.0639575999999991	0	0	0.821406250383372
Targetfunction_fluxfix41933565.val	4.057939215	0.852768000000001	0.2558304	0.1279152	0	0	0.0852768000000002	0	0.0426384	0.3411072	0	0.00716161499999963	0	0.821404034507364
Targetfunction_fluxfix153387501.val	4.19591478371054	1.137023715744	0.1705536	0.0568512284256	0	0	0.0852768	0	0.0284255715744	0.795916515744	0	0.000511854284076685	0	0.821403561661898
Targetfunction_fluxfix35770205.val	4.85166456	1.62864	0.40716	0	0.081432	0	0.081432	0.040716	0.040716	0.570024	0.40716	0	0.0250864690909092	0.821402221397814
Targetfunction_fluxfix63564517.val	4.13413359157894	1.279152	0.5116608	0.0852768000000002	0	0.0426384	0.0852768000000002	0	0.0426384	0	0.5116608	0	0	0.821401500371623
Targetfunction_fluxfix68471875.val	5.68374918786	3.25728	1.302912	0	0	0	0.081432	0.027143972856	0.054288027144	0.488592	1.302912	0	0.0981266727272728	0.821401159129136
Targetfunction_fluxfix19344957.val	4.13423079157889	1.27915199999994	0.575618399999974	0.127915199999994	0	0	0.0852767999999961	0	0.0426383999999981	0.255830399999987	0.191872799999991	0	0	0.821401124952985
Targetfunction_fluxfix20507041.val	4.13423079157894	1.279152	0.5756184	0.0852768	0.0426384	0	0.0852768	0	0.0426384	0.319788	0.1279152	0	0	0.821401124952984
Targetfunction_fluxfix63801873.val	4.13423079157894	1.279152	0.5116608	0.0852768	0.0426384	0	0.0852768	0	0.0426384	0.1918728	0.319788	0	0	0.821401124952984
Targetfunction_fluxfix88390514.val	4.13423079157896	1.27915200000001	0.447703200000002	0.0852768000000002	0.0426384000000002	0	0.0852768000000002	0	0.0426384000000002	0.0639576000000002	0.511660800000002	0	0	0.821401124952984
Targetfunction_fluxfix63110385.val	4.13423079157896	1.279152	0.5116608	0.1279152	0	0	0.0852768	0	0.0426384	0.1279152	0.3837456	0	0	0.821401124952984
Targetfunction_fluxfix19565849.val	4.13423079157896	1.279152	0.5756184	0.0852768	0.0426384	0	0.0852768	0	0.0426384	0.319788	0.1279152	0	0	0.821401124952984
Targetfunction_fluxfix71581113.val	4.13423079157894	1.27915199999999	0.639575999999996	0.127915199999999	0	0	0.0852767999999993	0	0.0426383999999998	0.383745599999998	0	0	0	0.821401124952984
Targetfunction_fluxfix193625763.val	8.5392144	5.116608	4.3491168	0.1705536	0.0852768	0	0.0852768	0	0.1705536	0	0.2558304	0	0.390044192727272	0.821400926443392
Targetfunction_fluxfix193613757.val	8.5392144	5.116608	4.3491168	0.0852768	0.2558304	0	0.0852768	0	0.0852768	0	0.2558304	0	0.390044192727272	0.821400926443392
Targetfunction_fluxfix181726798.val	4.13445281684211	1.279152	0.767491199999998	0.0426383999999998	0.0426383999999998	0.0426383999999998	0.0852767999999998	0	0.0426383999999998	0	0.2558304	0	0	0.821400267359647
Targetfunction_fluxfix66020398.val	4.27800664421053	1.0233216	0.40932864	0.0426384	0.0426384	0	0.0852768	0	0.0852768	0.2558304	0.10233216	0	0	0.821399708834113
Targetfunction_fluxfix191258425.val	4.13486208	1.279152	0.959364	0.0426384	0.0852768	0	0.0852768	0	0.0426384	0	0.0639576	0	0	0.821398686330534
Targetfunction_fluxfix19563791.val	4.13540367157894	1.279152	0.5756184	0.0852768	0	0.0426384	0.0852768	0	0.0426384	0.319788	0.1279152	0	0	0.821396593679637
Targetfunction_fluxfix63799815.val	4.13540367157894	1.279152	0.5116608	0.0852767999999998	0	0.0426384	0.0852767999999998	0	0.0426384	0.1918728	0.319788	0	0	0.821396593679637
Targetfunction_fluxfix21798780.val	4.27901650105264	1.02332160000001	0.460494720000002	0.0852768000000004	0	0	0.0852768000000004	0	0.0852768000000004	0.306996480000002	0	0	0	0.821395581566278
Targetfunction_fluxfix20588696.val	5.85339912	2.44296	1.099332	0	0	0	0.081432	0.122148	0.040716	0.61074	0.488592	0	0.0796193999999999	0.821395096073028
Targetfunction_fluxfix82006256.val	4.35828634105262	0.852767999999985	0.127915199999998	0	0.0852767999999985	0	0.0852767999999985	0	0.0852767999999985	0.383745599999994	0.0852767999999985	0	0	0.821394999236592
Targetfunction_fluxfix112313594.val	4.21939734815406	1.1370236304672	0	0.0284255715744	0.0284255715744	0	0.0852768	0	0.0284255715744	0.795916515744	0.1705536	0	0	0.821394613739434
Targetfunction_fluxfix13767778.val	4.33441230923076	0.852768	0.0852768	0	0.0426384	0.0426384	0.0852768	0	0.0852768	0.3837456	0.1279152	0.000624198461537986	0	0.821391754210607
Targetfunction_fluxfix63580981.val	4.13693090526317	1.27915200000001	0.511660800000004	0.127915200000001	0	0	0.0852768000000007	0	0.0426384000000002	0	0.511660800000004	0	0	0.821390690023482
Targetfunction_fluxfix67581047.val	4.13693090526319	1.27915200000004	0.511660800000017	0.127915200000004	0	0	0.0852768000000028	0	0.0426384000000015	0	0.511660800000017	0	0	0.821390690023482
Targetfunction_fluxfix112416837.val	4.22051937316181	1.137023715744	0	0	0.0568512284256	0	0.0852767999999998	0	0.0284255715744	0.852767999999998	0.113702115744	0	0	0.821390129864005
Targetfunction_fluxfix170785099.val	5.43850847999996	1.70553599999999	0.511660799999998	0.0426383999999998	0.0426383999999998	0	0.0852767999999996	0	0.0852767999999996	0.938044799999996	0	0	0.0461725854545451	0.821388836938522
Targetfunction_fluxfix88388456.val	4.13749978105264	1.279152	0.4477032	0.0852768	0	0.0426384	0.0852768	0	0.0426384	0.0639576	0.5116608	0	0	0.821388490006033
Targetfunction_fluxfix22370561.val	4.28093526315789	1.0233216	0.460494719999998	0.0426383999999998	0	0.0426383999999998	0.0852767999999998	0	0.0852767999999998	0.2558304	0.0511660799999998	0	0	0.821387734984261
Targetfunction_fluxfix4944445.val	4.32324022846154	0.852767999999996	0.170553599999999	0	0.0426383999999998	0.0852767999999998	0.0852767999999998	0	0.0426383999999998	0.426383999999998	0	0.000931686923077756	0	0.82138738466486
Targetfunction_fluxfix115826894.val	4.36012120421053	0.852768	0	0	0.0426384	0.0852768	0.0852768	0	0.0426384	0.5542992	0.0426384	0	0	0.821387270512791
Targetfunction_fluxfix177844381.val	4.13781900631579	1.279152	0.703533600000002	0.0426384000000002	0.0426384000000002	0.0426384000000002	0.0852768000000002	0	0.0426384000000002	0.0639576000000002	0.2558304	0	0	0.821387255231329
Targetfunction_fluxfix182197394.val	4.13795269894736	1.279152	0.7674912	0.0426384	0.0426384	0.0426384	0.0852768	0	0.0426384	0.2558304	0	0	0	0.821386738053794
Targetfunction_fluxfix177962030.val	4.13795269894736	1.279152	0.7035336	0.0426384	0.0426384	0.0426384	0.0852768000000002	0	0.0426384	0.1279152	0.1918728	0	0	0.821386738053794
Targetfunction_fluxfix88508163.val	4.13805296842104	1.279152	0.4477032	0.0852768	0.0426384	0	0.0852768	0	0.0426384	0	0.5756184	0	0	0.821386350151401
Targetfunction_fluxfix66138047.val	4.28204607157894	1.0233216	0.40932864	0.0426384	0.0426384	0	0.0852768	0	0.0852768	0.30699648	0.05116608	0	0	0.821383189671362
Targetfunction_fluxfix115711303.val	4.3612432673684	0.852767999999992	0	0	0.0852767999999992	0.0426383999999996	0.0852767999999992	0	0.0426383999999996	0.469022399999996	0.127915199999999	0	0	0.821382541468893
Targetfunction_fluxfix115826552.val	4.36124326736843	0.852768	0	0	0.0426384	0.0426384	0.0852768	0	0.0852768	0.5542992	0.0426384	0	0	0.821382541468893
Targetfunction_fluxfix87919918.val	4.13928007578947	1.279152	0.4477032	0.0852768	0.0426384	0	0.0852768	0	0.0426384	0.1279152	0.4477032	0	0	0.821381601628926
Targetfunction_fluxfix62978330.val	4.13928007578947	1.279152	0.5116608	0.0852768	0.0426384	0	0.0852768	0	0.0426384	0.2558304	0.2558304	0	0	0.821381601628926
Targetfunction_fluxfix20521447.val	4.13928007578947	1.279152	0.5756184	0.1279152	0	0	0.0852768	0	0.0426384	0.319788	0.1279152	0	0	0.821381601628926
Targetfunction_fluxfix63816279.val	4.13928007578947	1.279152	0.5116608	0.1279152	0	0	0.0852768	0	0.0426384	0.1918728	0.319788	0	0	0.821381601628926
Targetfunction_fluxfix19683498.val	4.13928007578947	1.279152	0.5756184	0.0852767999999998	0.0426384	0	0.0852767999999998	0	0.0426384	0.3837456	0.0639576	0	0	0.821381601628926
Targetfunction_fluxfix19580255.val	4.13928007578947	1.279152	0.5756184	0.1279152	0	0	0.0852768	0	0.0426384	0.319788	0.1279152	0	0	0.821381601628926
Targetfunction_fluxfix4948561.val	4.36165253052632	0.852768	0.1705536	0	0.1279152	0	0.0852768	0	0.0426384	0.426384	0	0	0	0.821380816071608
Targetfunction_fluxfix82594501.val	4.36165253052632	0.852768000000001	0.1279152	0	0.0852768000000002	0	0.0852768000000002	0	0.0852768000000002	0.426384	0.0426384	0	0	0.821380816071608
Targetfunction_fluxfix144316474.val	4.117856764635	0.7309443776544	0.0730944121824	0.0426384	0.0852768	0	0.0852768	0	0.0426384	0.402019565472	0	0.00718482349259972	0	0.821380552463235
Targetfunction_fluxfix66034804.val	4.28305592842104	1.0233216	0.40932864	0.0852768	0	0	0.0852768	0	0.0852768	0.2558304	0.10233216	0	0	0.821379055675813
Targetfunction_fluxfix88404920.val	4.14029709473685	1.27915200000001	0.447703200000002	0.1279152	0	0	0.0852768000000004	0	0.0426384000000002	0.0639576000000002	0.511660800000002	0	0	0.821377664210956
Targetfunction_fluxfix32257535.val	4.12580740153846	0.852768	0.213192	0.0426384	0.0852768	0	0.0852768	0	0.0426384	0.2984688	0.0852768	0.00576458307692303	0	0.821377660057213
Targetfunction_fluxfix62976272.val	4.14045295578947	1.279152	0.5116608	0.0852767999999998	0	0.0426384	0.0852767999999998	0	0.0426384	0.2558304	0.2558304	0	0	0.821377060640476
Targetfunction_fluxfix87917860.val	4.14045295578947	1.27915200000001	0.447703200000002	0.0852768000000004	0	0.0426384000000002	0.0852768000000004	0	0.0426384000000002	0.127915200000001	0.447703200000002	0	0	0.821377060640476
Targetfunction_fluxfix19681440.val	4.14045295578947	1.279152	0.5756184	0.0852768	0	0.0426384	0.0852768	0	0.0426384	0.3837456	0.0639576	0	0	0.821377060640476
Targetfunction_fluxfix238143.val	4.64343192	1.279152	0.2558304	0	0.0426384	0.0426384	0.0852768	0	0.0852768	0.5756184	0.1918728	0	0.0130329818181818	0.821376673728241
Targetfunction_fluxfix112431243.val	4.22388562322691	1.1370236304672	0	0.0284255715744	0.0284255715744	0	0.0852768	0	0.0284255715744	0.852768	0.113702115744	0	0	0.821376665858368
Targetfunction_fluxfix65063084.val	5.81395536000002	2.55830400000001	1.0233216	0	0.0426384000000002	0.0852768000000002	0.0852768000000002	0	0.0426384000000002	0.3837456	0.895406400000002	0	0.0810429054545458	0.821375777385959
Targetfunction_fluxfix65197197.val	5.92055135999996	2.55830399999999	1.02332159999999	0.0426383999999998	0.0426383999999998	0.0426383999999998	0.0852767999999996	0	0.0426383999999998	0.895406399999996	0.383745599999998	0	0.0855651599999994	0.821375571635176
Targetfunction_fluxfix115944543.val	4.36348739368421	0.852768	0	0	0.0426384	0.0852768	0.0852768	0	0.0426384	0.5969376	0	0	0	0.821373077136667
Targetfunction_fluxfix112534486.val	4.22500884659811	1.1370268709856	0	0	0.0568512284256	0	0.0852768	0	0.0284255715744	0.90962204256	0.0568512284256	0	0	0.821372161927266
Targetfunction_fluxfix21782316.val	4.28497469052632	1.0233216	0.46049472	0.0426384	0	0.0426384	0.0852768	0	0.0852768	0.30699648	0	0	0	0.82137119631056
Targetfunction_fluxfix35076659.val	4.86300672000002	1.62864	0.40716	0.040716	0	0.040716	0.0814320000000002	0.040716	0.040716	0.732888000000002	0.244296	0	0.0252230727272728	0.821367282220685
Targetfunction_fluxfix178079679.val	4.14300198315792	1.27915200000002	0.703533600000011	0.0426384000000007	0.0426384000000007	0.0426384000000007	0.0852768000000015	0	0.0426384000000007	0.191872800000003	0.127915200000002	0	0	0.821367183899785
Targetfunction_fluxfix90961986.val	4.28608549894736	1.0233216	0.35816256	0.0426384	0.0426384	0	0.0852768	0	0.0852768	0.2558304	0.15349824	0	0	0.821366643596989
Targetfunction_fluxfix66608643.val	4.28608549894736	1.0233216	0.40932864	0.0426384	0.0426384	0	0.0852768	0	0.0852768	0.35816256	0	0	0	0.821366643596989
Targetfunction_fluxfix13769836.val	4.36501872	0.852768	0.0852768	0	0.0852768	0	0.0852768	0	0.0852768	0.3837456	0.1279152	0	0	0.821366614173322
Targetfunction_fluxfix154535131.val	4.36501871999998	0.852767999999981	0.127915199999997	0	0.0852767999999981	0	0.0852767999999981	0	0.0852767999999981	0.469022399999989	0	0	0	0.821366614173322
Targetfunction_fluxfix44707407.val	4.98135312000002	1.70553600000001	0.511660800000002	0	0	0.0852768000000002	0.0852768000000002	0	0.0852768000000002	0.1705536	0.767491200000002	0	0.0303465272727273	0.821365297032153
Targetfunction_fluxfix160770534.val	4.60736856	1.62864	0.325728	0	0.081432	0	0.081432	0.040716	0.040716	0.081432	0.977183999999998	0	0.01768356	0.821364275123623
Targetfunction_fluxfix41902353.val	4.25555070923078	0.852768000000001	0.2558304	0.0426384	0.0426384	0	0.0852768000000002	0	0.0852768000000002	0.3411072	0	0.00274963846153814	0	0.821364236843142
Targetfunction_fluxfix112445649.val	4.22725175547536	1.137023715744	0	0.0568512284255998	0	0	0.0852767999999998	0	0.0284255715744	0.852767999999998	0.113702115744	0	0	0.8213631832973
Targetfunction_fluxfix66152453.val	4.28709535578947	1.0233216	0.40932864	0.0852768	0	0	0.0852768	0	0.0852768	0.30699648	0.05116608	0	0	0.821362502873216
Targetfunction_fluxfix88506105.val	4.14423216	1.279152	0.4477032	0.0852767999999998	0	0.0426384	0.0852767999999998	0	0.0426384	0	0.5756184	0	0	0.821362413508033
Targetfunction_fluxfix37566146.val	4.14432935999994	1.27915199999991	0.383745599999974	0.0852767999999942	0.042638399999997	0	0.0852767999999942	0	0.042638399999997	0.0639575999999957	0.575618399999961	0	0	0.821362036479082
Targetfunction_fluxfix88743461.val	4.14432936	1.279152	0.4477032	0.0852768	0.0426384	0	0.0852768	0	0.0426384	0.1918728	0.3837456	0	0	0.821362036479082
Targetfunction_fluxfix19697904.val	4.14432936	1.279152	0.5756184	0.1279152	0	0	0.0852768	0	0.0426384	0.3837456	0.0639576	0	0	0.821362036479082
Targetfunction_fluxfix62992736.val	4.14432936	1.279152	0.5116608	0.1279152	0	0	0.0852767999999998	0	0.0426384	0.2558304	0.2558304	0	0	0.821362036479082
Targetfunction_fluxfix87934324.val	4.14432936	1.279152	0.4477032	0.1279152	0	0	0.0852768	0	0.0426384	0.1279152	0.4477032	0	0	0.821362036479082
Targetfunction_fluxfix20154094.val	4.14432936	1.27915200000001	0.575618400000007	0.0852768000000009	0.0426384000000004	0	0.0852768000000009	0	0.0426384000000004	0.447703200000004	0	0	0	0.821362036479082
Targetfunction_fluxfix63213628.val	4.14432936	1.279152	0.5116608	0.0852768	0.0426384	0	0.0852768	0	0.0426384	0.319788	0.1918728	0	0	0.821362036479082
Targetfunction_fluxfix95413784.val	5.21586431999998	1.705536	0.596937599999998	0	0	0.0426384	0.0852767999999998	0	0.1279152	0.5116608	0.3411072	0	0.0380989636363634	0.821361890476799
Targetfunction_fluxfix177726732.val	4.14455138526315	1.27915199999999	0.703533599999996	0.0426383999999998	0.0426383999999998	0.0426383999999998	0.0852767999999993	0	0.0426383999999998	0	0.319787999999998	0	0	0.821361175207439
Targetfunction_fluxfix45300110.val	5.11042176	1.705536	0.5116608	0	0.0852768	0.0426384	0.0852768	0	0.0426384	0.6822144	0.2558304	0	0.0345282872727273	0.821360977429115
Targetfunction_fluxfix153238982.val	4.16092974281932	1.1370242274048	0.1705536	0	0.0284255715744	0.0284255715744	0.0852767999999998	0	0.0284255715744	0.739065884255998	0.0568512284255998	0.00160511515961576	0	0.821360802699197
Targetfunction_fluxfix82594843.val	4.33779468230768	0.852768	0.1279152	0	0.0852768	0.0426384	0.0852768	0	0.0426384	0.426384	0.0426384	0.000726694615384433	0	0.821360674580775
Targetfunction_fluxfix5212671.val	4.06301277461539	0.852768000000002	0.1705536	0.0852768000000002	0.0426384000000002	0	0.0852768000000002	0	0.0426384000000002	0.2984688	0.1279152	0.00731535923076868	0	0.821359787965113
Targetfunction_fluxfix34942210.val	4.72050072	1.62864	0.40716	0	0	0.040716	0.081432	0.081432	0.040716	0.162864	0.81432	0	0.0209047090909091	0.821359726692726
Targetfunction_fluxfix14151937.val	4.08095256115385	0.852768000000004	0.0852768000000002	0.0852768000000002	0	0.0426384000000002	0.0852768000000002	0	0.0426384000000002	0.341107200000002	0.170553600000001	0.00690976730769154	0	0.821359334522839
Targetfunction_fluxfix112548892.val	4.2283750966632	1.1370267857088	0	0.0284255715744	0.0284255715744	0	0.0852768000000002	0	0.0284255715744	0.909622042560004	0.0568512284256002	0	0	0.821358673046533
Targetfunction_fluxfix20152036.val	4.14550224	1.27915200000001	0.575618400000002	0.0852768000000004	0	0.0426384000000002	0.0852768000000004	0	0.0426384000000002	0.447703200000002	0	0	0	0.821357485774336
Targetfunction_fluxfix63211570.val	4.14550224	1.279152	0.5116608	0.0852768	0	0.0426384	0.0852768	0	0.0426384	0.319788	0.1918728	0	0	0.821357485774336
Targetfunction_fluxfix88741403.val	4.14550224	1.279152	0.4477032	0.0852768000000002	0	0.0426384	0.0852768000000002	0	0.0426384	0.1918728	0.3837456	0	0	0.821357485774336
Targetfunction_fluxfix27179422.val	4.86289008	1.279152	0.319788	0	0.0426384	0	0.0852768	0	0.1279152	0.5756184	0.1279152	0	0.0193620763636363	0.821355704748202
Targetfunction_fluxfix90726688.val	4.28310927692307	1.02332159999999	0.358162559999996	0.0426383999999996	0.0426383999999996	0	0.0852767999999989	0	0.0852767999999989	0.204664319999997	0.204664319999997	0.000141313846156355	0	0.821355489043358
Targetfunction_fluxfix66018340.val	4.28901411789474	1.0233216	0.40932864	0.0426384	0	0.0426384	0.0852768	0	0.0852768	0.2558304	0.10233216	0	0	0.821354630723761
Targetfunction_fluxfix112652135.val	4.22949484612686	1.13702115744	0	0	0.0568512284256	0	0.0852768	0	0.0284255715744	0.96646755744	0	0	0	0.821354194339676
Targetfunction_fluxfix115828952.val	4.36797564631579	0.852768	0	0	0.0852768	0.0426384	0.0852768	0	0.0426384	0.5542992	0.0426384	0	0	0.821354123493471
Targetfunction_fluxfix14240432.val	4.36838490947368	0.852768000000005	0.0852768000000004	0	0.0852768000000004	0	0.0852768000000004	0	0.0852768000000004	0.426384000000002	0.0852768000000004	0	0	0.821352393540751
Targetfunction_fluxfix82596901.val	4.36838490947368	0.852768	0.1279152	0	0.1279152	0	0.0852768	0	0.0426384	0.426384	0.0426384	0	0	0.821352393540751
Targetfunction_fluxfix45295322.val	4.96479672	1.62864	0.488592	0	0	0.040716	0.081432	0.081432	0.040716	0.651456	0.244296	0	0.0283076181818182	0.821352009733907
Targetfunction_fluxfix88522569.val	4.14702947368421	1.27915199999999	0.447703199999998	0.127915199999999	0	0	0.0852767999999996	0	0.0426383999999998	0	0.575618399999998	0	0	0.821351556815288
Targetfunction_fluxfix178900822.val	4.26841612615385	1.0233216	0.56282688	0.0426384	0	0.0426384	0.0852768	0	0.0852768	0.20466432	0	0.000530612307692314	0	0.821351167343172
Targetfunction_fluxfix91079635.val	4.29012492631579	1.0233216	0.35816256	0.0426384	0.0426384	0	0.0852768	0	0.0852768	0.30699648	0.10233216	0	0	0.821350070608961
Targetfunction_fluxfix37564088.val	4.14759834947368	1.279152	0.3837456	0.0852768	0	0.0426384	0.0852768	0	0.0426384	0.0639576	0.5756184	0	0	0.821349347372581
Targetfunction_fluxfix710797.val	4.77805391999996	1.27915199999999	0.255830399999998	0	0.0852767999999996	0	0.0852767999999996	0	0.0852767999999996	0.639575999999998	0.127915199999999	0	0.0167712545454544	0.821349237976871
Targetfunction_fluxfix71785541.val	4.14791757473685	1.279152	0.639576	0.0426384	0.0426384	0.0426384	0.0852768	0	0.0426384	0.0639576	0.319788	0	0	0.821348107308827
Targetfunction_fluxfix178197328.val	4.14805126736843	1.279152	0.7035336	0.0426384	0.0426384	0.0426384	0.0852767999999998	0	0.0426384	0.2558304	0.0639576	0	0	0.821347587916208
Targetfunction_fluxfix71903190.val	4.1480512673684	1.27915199999997	0.639575999999983	0.0426383999999989	0.0426383999999989	0.0426383999999989	0.0852767999999976	0	0.0426383999999989	0.127915199999997	0.255830399999994	0	0	0.821347587916208
Targetfunction_fluxfix37683795.val	4.14815153684211	1.27915199999999	0.383745599999998	0.0852767999999996	0.0426383999999998	0	0.0852767999999996	0	0.0426383999999998	0	0.639575999999998	0	0	0.821347198352497
Targetfunction_fluxfix185846571.val	4.14846053052632	1.279152	0.8314488	0.0426384	0.0852768	0	0.0852768	0	0.0426384	0.1279152	0.0639576	0	0	0.821345997756492
Targetfunction_fluxfix90976392.val	4.29113478315789	1.0233216	0.35816256	0.0852768	0	0	0.0852768	0	0.0852768	0.2558304	0.15349824	0	0	0.821345923156458
Targetfunction_fluxfix66623049.val	4.29113478315789	1.0233216	0.40932864	0.0852768000000002	0	0	0.0852768000000002	0	0.0852768000000002	0.35816256	0	0	0	0.821345923156458
Targetfunction_fluxfix154311839.val	4.61132352	1.0233216	0.15349824	0.0426384	0	0	0.0852768	0	0.1279152	0.61399296	0	0	0.00844406181818178	0.821345323148413
Targetfunction_fluxfix112563298.val	4.23174122891166	1.1370268709856	0	0.0568512284256002	0	0	0.0852768000000002	0	0.0284255715744	0.909622042560002	0.0568512284256002	0	0	0.821345165609446
Targetfunction_fluxfix32051049.val	4.06470396115385	0.852768000000001	0.213192	0.1279152	0	0	0.0852768	0	0.0426384	0.3411072	0.0426384	0.00736660730769204	0	0.821345029660359
Targetfunction_fluxfix178785231.val	4.25629628307693	1.0233216	0.56282688	0.0426384	0.0426384	0	0.0852768	0	0.0852768	0.15349824	0.05116608	0.000879286153846234	0	0.821342800954188
Targetfunction_fluxfix63331277.val	4.1493786442104	1.27915199999987	0.511660799999946	0.0852767999999911	0.0426383999999957	0	0.0852767999999911	0	0.0426383999999957	0.383745599999961	0.127915199999987	0	0	0.821342429498327
Targetfunction_fluxfix63228034.val	4.14937864421053	1.279152	0.5116608	0.1279152	0	0	0.0852768	0	0.0426384	0.319788	0.1918728	0	0	0.821342429498326
Targetfunction_fluxfix20168500.val	4.14937864421053	1.279152	0.5756184	0.1279152	0	0	0.0852768000000002	0	0.0426384	0.4477032	0	0	0	0.821342429498326
Targetfunction_fluxfix37095550.val	4.14937864421053	1.27915200000001	0.383745600000002	0.0852768000000004	0.0426384000000002	0	0.0852768000000004	0	0.0426384000000002	0.127915200000001	0.511660800000002	0	0	0.821342429498326
Targetfunction_fluxfix88757867.val	4.14937864421053	1.279152	0.4477032	0.1279152	0	0	0.0852768000000002	0	0.0426384	0.1918728	0.3837456	0	0	0.821342429498326
Targetfunction_fluxfix87802269.val	4.14937864421053	1.279152	0.4477032	0.0852768	0.0426384	0	0.0852768	0	0.0426384	0.2558304	0.319788	0	0	0.821342429498326
Targetfunction_fluxfix112666541.val	4.23286109619195	1.1370210721632	0	0.0284255715744	0.0284255715744	0	0.0852768	0	0.0284255715744	0.96646755744	0	0	0	0.821340680602233
Targetfunction_fluxfix115946601.val	4.37134183578949	0.852768000000006	0	0	0.0852768000000007	0.0426384000000002	0.0852768000000007	0	0.0426384000000002	0.596937600000004	0	0	0	0.821339886403536
Targetfunction_fluxfix37580552.val	4.15039566315789	1.279152	0.3837456	0.1279152	0	0	0.0852767999999998	0	0.0426384	0.0639576	0.5756184	0	0	0.821338475229116
Targetfunction_fluxfix154537531.val	4.37175109894736	0.852768	0.1279152	0	0.1279152	0	0.0852768	0	0.0426384	0.4690224	0	0	0	0.821338154172921
Targetfunction_fluxfix50476324.val	4.37175109894736	0.852768	0.0426384	0	0.0852768	0	0.0852768	0	0.0852768	0.3837456	0.1705536	0	0	0.821338154172921
Targetfunction_fluxfix143946721.val	4.37175109894736	0.852768	0.0852768	0	0.0852768	0	0.0852768	0	0.0852768	0.4690224	0.0426384	0	0	0.821338154172921
Targetfunction_fluxfix66135989.val	4.29305354526315	1.0233216	0.40932864	0.0426384	0	0.0426384	0.0852768	0	0.0852768	0.30699648	0.05116608	0	0	0.821338038221844
Targetfunction_fluxfix87800211.val	4.15055152421053	1.279152	0.4477032	0.0852768	0	0.0426384	0.0852768	0	0.0426384	0.2558304	0.319788	0	0	0.8213378690761
Targetfunction_fluxfix63329219.val	4.15055152421053	1.279152	0.5116608	0.0852768	0	0.0426384	0.0852768	0	0.0426384	0.3837456	0.1279152	0	0	0.8213378690761
Targetfunction_fluxfix37093492.val	4.15055152421053	1.27915200000001	0.383745600000002	0.0852768000000007	0	0.0426384000000002	0.0852768000000007	0	0.0426384000000002	0.127915200000001	0.511660800000004	0	0	0.8213378690761
Targetfunction_fluxfix8723283.val	4.61871072000002	1.62864000000001	0.325728000000002	0.0407160000000002	0	0.0407160000000002	0.0814320000000002	0.0407160000000002	0.0407160000000002	0.244296	0.814320000000002	0	0.0178201636363638	0.821333970211079
Targetfunction_fluxfix91667880.val	4.29416435368421	1.0233216	0.35816256	0.0426383999999998	0.0426383999999998	0	0.0852767999999998	0	0.0852767999999998	0.35816256	0.0511660799999998	0	0	0.821333470705261
Targetfunction_fluxfix40372916.val	4.29416435368421	1.0233216	0.30699648	0.0426384	0.0426384	0	0.0852768	0	0.0852768	0.2558304	0.20466432	0	0	0.821333470705261
Targetfunction_fluxfix96121736.val	5.26795488	1.705536	0.5969376	0	0.0426384	0	0.0852768	0	0.1279152	0.5969376	0.2558304	0	0.0397122218181819	0.821330218845233
Targetfunction_fluxfix50474266.val	4.34117705538461	0.852767999999996	0.0426383999999998	0	0.0426383999999998	0.0426383999999998	0.0852767999999996	0	0.0852767999999996	0.383745599999998	0.170553599999999	0.000829190769231818	0	0.821329576184052
Targetfunction_fluxfix54121385.val	4.34117705538461	0.852768	0.0426384	0	0.0426384	0.0426384	0.0852768	0	0.0852768	0.3837456	0.1705536	0.000829190769230691	0	0.821329576184052
Targetfunction_fluxfix91094041.val	4.29517421052632	1.0233216	0.35816256	0.0852768	0	0	0.0852768	0	0.0852768	0.30699648	0.10233216	0	0	0.821329316523527
Targetfunction_fluxfix72256137.val	4.15310055157896	1.279152	0.639576	0.0426384	0.0426384	0.0426384	0.0852768	0	0.0426384	0.1918728	0.1918728	0	0	0.821327950097966
Targetfunction_fluxfix178314977.val	4.15310055157894	1.279152	0.7035336	0.0426384	0.0426384	0.0426384	0.0852768	0	0.0426384	0.319788	0	0	0	0.821327950097966
Targetfunction_fluxfix112680947.val	4.23622722844043	1.13702115744	0	0.0568512284256	0	0	0.0852768	0	0.0284255715744	0.96646755744	0	0	0	0.821327148307527
Targetfunction_fluxfix185964220.val	4.15350981473685	1.279152	0.8314488	0.0426384	0.0852768	0	0.0852768	0	0.0426384	0.1918728	0	0	0	0.821326356547173
Targetfunction_fluxfix88945831.val	4.33000497461539	0.852767999999999	0.1279152	0	0.0426384	0.0852767999999998	0.0852767999999998	0	0.0426384	0.426384	0.0426384	0.00113667923076952	0	0.821325335926998
Targetfunction_fluxfix82592785.val	4.33000497461539	0.852768	0.1279152	0	0.0426384	0.0852768	0.0852768	0	0.0426384	0.426384	0.0426384	0.00113667923076918	0	0.821325335926998
Targetfunction_fluxfix14242832.val	4.37511728842106	0.852768000000005	0.0852768000000007	0	0.127915200000001	0	0.0852768000000007	0	0.0426384000000002	0.426384000000002	0.0852768000000007	0	0	0.821323896068866
Targetfunction_fluxfix144064370.val	4.37511728842104	0.852768	0.0852768	0	0.0852768	0	0.0852768	0	0.0852768	0.5116608	0	0	0	0.821323896068866
Targetfunction_fluxfix50358675.val	4.37511728842104	0.852768000000001	0.0426384	0	0.0852768000000002	0	0.0852768000000002	0	0.0852768000000002	0.426384	0.1279152	0	0	0.821323896068866
Targetfunction_fluxfix37681737.val	4.15433072842104	1.27915199999999	0.383745599999998	0.0852767999999998	0	0.0426383999999998	0.0852767999999998	0	0.0426383999999998	0	0.639575999999998	0	0	0.821323159321228
Targetfunction_fluxfix8725677.val	4.76931456	1.705536	0.3411072	0.0426384	0.0426384	0.0426384	0.0852768	0	0.0426384	0.2558304	0.852768	0	0.023545669090909	0.821323051377421
Targetfunction_fluxfix63919522.val	4.15442792842104	1.27915199999999	0.511660799999998	0.0852767999999998	0.0426383999999998	0	0.0852767999999998	0	0.0426383999999998	0.447703199999998	0.0639575999999998	0	0	0.821322780681572
Targetfunction_fluxfix63345683.val	4.154427928421	1.27915199999995	0.511660799999978	0.127915199999995	0	0	0.0852767999999963	0	0.0426383999999983	0.383745599999985	0.127915199999995	0	0	0.821322780681572
Targetfunction_fluxfix87816675.val	4.15442792842106	1.27915200000002	0.447703200000007	0.127915200000002	0	0	0.0852768000000013	0	0.0426384000000007	0.255830400000004	0.319788000000004	0	0	0.821322780681572
Targetfunction_fluxfix27565981.val	4.15442792842104	1.279152	0.319788	0.0852768	0.0426384	0	0.0852768	0	0.0426384	0.0639576	0.639576	0	0	0.821322780681572
Targetfunction_fluxfix38036742.val	4.15442792842109	1.27915200000005	0.383745600000015	0.0852768000000032	0.0426384000000017	0	0.0852768000000032	0	0.0426384000000017	0.191872800000007	0.447703200000017	0	0	0.821322780681572
Targetfunction_fluxfix37109956.val	4.15442792842104	1.279152	0.3837456	0.1279152	0	0	0.0852768	0	0.0426384	0.1279152	0.5116608	0	0	0.821322780681572
Targetfunction_fluxfix88155216.val	4.15442792842104	1.279152	0.4477032	0.0852767999999998	0.0426384	0	0.0852767999999998	0	0.0426384	0.319788	0.2558304	0	0	0.821322780681572
Targetfunction_fluxfix141975548.val	4.20493441286021	1.1370234599136	0.113702115744	0.0568512284256	0	0	0.0852768	0	0.0284255715744	0.795916515744	0.0568512284256	0.00078519963683049	0	0.821322728181222
Targetfunction_fluxfix34949056.val	4.87591056	1.705536	0.426384	0	0.1279152	0	0.0852768	0	0.0426384	0.1705536	0.852768	0	0.026775850909091	0.821322395824482
Targetfunction_fluxfix115944201.val	4.37550282	0.852768	0	0	0.0426384	0.0426384	0.0852768	0	0.0852768	0.5969376	0	0	0	0.821322261884305
Targetfunction_fluxfix72020839.val	4.15464995368421	1.279152	0.639576	0.0426384	0.0426384	0.0426384	0.0852768	0	0.0426384	0	0.3837456	0	0	0.821321915730725
Targetfunction_fluxfix66606585.val	4.29709297263157	1.0233216	0.40932864	0.0426384	0	0.0426384	0.0852768	0	0.0852768	0.35816256	0	0	0	0.821321418802803
Targetfunction_fluxfix90959928.val	4.29709297263157	1.0233216	0.35816256	0.0426384	0	0.0426384	0.0852768	0	0.0852768	0.2558304	0.15349824	0	0	0.821321418802803
Targetfunction_fluxfix185728922.val	4.15505921684211	1.279152	0.8314488	0.0426384	0.0852768	0	0.0852768000000002	0	0.0426384	0	0.1918728	0	0	0.82132032113928
Targetfunction_fluxfix708739.val	4.73936832	1.279152	0.2558304	0	0.0426384	0.0426384	0.0852768	0	0.0852768	0.639576	0.1279152	0	0.0154556181818182	0.821320086398077
Targetfunction_fluxfix31429534.val	4.27661771884615	0.852768	0.213192	0.0426384	0	0.0426384	0.0852768	0	0.0852768	0.3837456	0	0.00250243269230755	0	0.82131953688282
Targetfunction_fluxfix88153158.val	4.15560080842104	1.279152	0.4477032	0.0852768	0	0.0426384	0.0852768	0	0.0426384	0.319788	0.2558304	0	0	0.821318210540689
Targetfunction_fluxfix38034684.val	4.15560080842104	1.27915199999998	0.383745599999996	0.0852767999999989	0	0.0426383999999994	0.0852767999999989	0	0.0426383999999994	0.191872799999998	0.447703199999994	0	0	0.821318210540689
Targetfunction_fluxfix63917464.val	4.15560080842104	1.279152	0.5116608	0.0852768	0	0.0426384	0.0852768	0	0.0426384	0.4477032	0.0639576	0	0	0.821318210540689
Targetfunction_fluxfix5198265.val	4.13257214769232	0.852768000000001	0.1705536	0.0426384	0.0852768000000002	0	0.0852768000000002	0	0.0426384	0.2984688	0.1279152	0.00596957538461487	0	0.821317880926805
Targetfunction_fluxfix91432582.val	4.29820378105264	1.0233216	0.35816256	0.0426384	0.0426384	0	0.0852768	0	0.0852768	0.40932864	0	0	0	0.82131684388389
Targetfunction_fluxfix40490565.val	4.29820378105264	1.0233216	0.30699648	0.0426384	0.0426384	0	0.0852768	0	0.0852768	0.30699648	0.15349824	0	0	0.82131684388389
Targetfunction_fluxfix91682286.val	4.29921363789474	1.0233216	0.35816256	0.0852768000000002	0	0	0.0852768	0	0.0852768	0.35816256	0.05116608	0	0	0.821312682972428
Targetfunction_fluxfix37698201.val	4.15712804210528	1.27915200000002	0.383745600000006	0.127915200000002	0	0	0.0852768000000015	0	0.0426384000000009	0	0.639576000000011	0	0	0.821312256272587
Targetfunction_fluxfix92609414.val	4.08186178615385	0.852768	0.2984688	0.0426384	0.0426384	0.0426384	0.0852768000000002	0	0.0426384	0.2984688	0	0.00718395230769199	0	0.82131074590714
Targetfunction_fluxfix27563923.val	4.15769691789475	1.279152	0.319788	0.0852768	0	0.0426384	0.0852768	0	0.0426384	0.0639576	0.639576	0	0	0.821310037402332
Targetfunction_fluxfix143949121.val	4.37848347789475	0.852768	0.0852768	0	0.1279152	0	0.0852768	0	0.0426384	0.4690224	0.0426384	0	0	0.821309619227626
Targetfunction_fluxfix19784683.val	4.15801614315789	1.279152	0.5756184	0.0426384	0.0426384	0.0426384	0.0852768	0	0.0426384	0.0639576	0.3837456	0	0	0.821308792048243
Targetfunction_fluxfix21297314.val	6.09110496000007	2.55830400000002	1.15123680000001	0	0.0426384000000002	0.0426384000000002	0.0852768000000007	0	0.0852768000000007	0.895406400000007	0.255830400000002	0	0.0926715600000007	0.821308511910115
Targetfunction_fluxfix19431736.val	4.15814983578947	1.279152	0.575618399999998	0.0426384	0.0426384	0.0426384	0.0852767999999998	0	0.0426384	0.1279152	0.319788	0	0	0.821308270440002
Targetfunction_fluxfix71667892.val	4.15814983578947	1.279152	0.639576	0.0426384	0.0426384	0.0426384	0.0852768	0	0.0426384	0.2558304	0.1279152	0	0	0.821308270440002
Targetfunction_fluxfix167037137.val	4.15825010526315	1.279152	0.319788	0.0852767999999998	0.0426383999999998	0	0.0852767999999998	0	0.0426383999999998	0	0.703533599999998	0	0	0.82130787921457
Targetfunction_fluxfix181846505.val	4.15842540631583	1.27915200000004	0.767491200000026	0.0426384000000015	0.085276800000003	0	0.085276800000003	0	0.0426384000000015	0.0639576000000022	0.191872800000007	0	0	0.82130719519577
Targetfunction_fluxfix181964154.val	4.15855909894736	1.279152	0.7674912	0.0426384	0.0852768	0	0.0852768	0	0.0426384	0.1279152	0.1279152	0	0	0.821306673497725
Targetfunction_fluxfix91077577.val	4.3011324	1.0233216	0.35816256	0.0426384	0	0.0426384	0.0852768	0	0.0852768	0.30699648	0.10233216	0	0	0.821304772464652
Targetfunction_fluxfix27095385.val	4.15947721263157	1.279152	0.319788	0.0852768	0.0426384	0	0.0852768	0	0.0426384	0.1279152	0.5756184	0	0	0.821303090023774
Targetfunction_fluxfix63933928.val	4.1594772126316	1.27915200000001	0.511660800000006	0.127915200000002	0	0	0.0852768000000011	0	0.0426384000000004	0.447703200000004	0.0639576000000007	0	0	0.821303090023774
Targetfunction_fluxfix36977901.val	4.15947721263157	1.27915199999999	0.383745599999998	0.0852767999999993	0.0426383999999998	0	0.0852767999999993	0	0.0426383999999998	0.255830399999998	0.383745599999998	0	0	0.821303090023774
Targetfunction_fluxfix38051148.val	4.15947721263162	1.27915200000005	0.383745600000015	0.127915200000005	0	0	0.0852768000000035	0	0.0426384000000017	0.191872800000008	0.447703200000017	0	0	0.821303090023774
Targetfunction_fluxfix88272865.val	4.15947721263157	1.279152	0.4477032	0.0852768	0.0426384	0	0.0852768	0	0.0426384	0.3837456	0.1918728	0	0	0.821303090023774
Targetfunction_fluxfix88169622.val	4.15947721263157	1.279152	0.4477032	0.1279152	0	0	0.0852768	0	0.0426384	0.319788	0.2558304	0	0	0.821303090023774
Targetfunction_fluxfix63684224.val	4.15947721263155	1.27915199999998	0.511660799999991	0.0852767999999987	0.0426383999999994	0	0.0852767999999987	0	0.0426383999999994	0.511660799999991	0	0	0	0.821303090023774
Targetfunction_fluxfix45302168.val	5.14048032	1.705536	0.5116608	0	0.1279152	0	0.0852768	0	0.0426384	0.6822144	0.2558304	0	0.0351832909090911	0.821302993067158
Targetfunction_fluxfix32019837.val	4.26231545538461	0.852768	0.213192	0.0426384	0.0426384	0	0.0852768	0	0.0852768	0.3411072	0.0426384	0.00295463076923076	0	0.821302969602697
Targetfunction_fluxfix116414797.val	4.31697336557468	0.730944121824	0	0	0.0426384	0.0426384	0.0852768	0	0.0852768	0.475113721824	0	0.00286445074638465	0	0.821302004699621
Targetfunction_fluxfix21059622.val	6.05550167999985	2.44295999999995	1.09933199999998	0	0	0.0407159999999991	0.0814319999999985	0.0407159999999991	0.0814319999999985	0.977183999999981	0.122147999999998	0	0.0877956218181799	0.821300930599005
Targetfunction_fluxfix82861011.val	4.06977752076922	0.852768000000001	0.1279152	0.0852768000000002	0.0426384	0	0.0852768000000002	0	0.0426384	0.2984688	0.1705536	0.00752035153846106	0	0.821300726384772
Targetfunction_fluxfix41078810.val	4.30224320842106	1.02332160000001	0.306996480000002	0.0426384000000002	0.0426384000000002	0	0.0852768000000004	0	0.0852768000000004	0.358162560000002	0.10233216	0	0	0.821300190142864
Targetfunction_fluxfix30255102.val	4.30224320842104	1.02332159999998	0.255830399999996	0.0426383999999994	0.0426383999999994	0	0.0852767999999987	0	0.0852767999999987	0.255830399999996	0.255830399999996	0	0	0.821300190142864
Targetfunction_fluxfix50270180.val	4.08771730730768	0.852768	0.0426384	0.0852768	0	0.0426384	0.0852768	0	0.0426384	0.3411072	0.213192	0.00711475961538459	0	0.821300068343569
Targetfunction_fluxfix27580387.val	4.16049423157896	1.279152	0.319788	0.1279152	0	0	0.0852768000000002	0	0.0426384	0.0639576000000002	0.639576000000002	0	0	0.821299118899247
Targetfunction_fluxfix67682232.val	4.16065009263153	1.27915199999995	0.511660799999978	0.0852767999999965	0	0.0426383999999983	0.0852767999999965	0	0.0426383999999983	0.511660799999978	0	0	0	0.821298510163069
Targetfunction_fluxfix27093327.val	4.16065009263157	1.279152	0.319788	0.0852767999999998	0	0.0426383999999998	0.0852767999999998	0	0.0426383999999998	0.1279152	0.575618399999998	0	0	0.821298510163068
Targetfunction_fluxfix63682166.val	4.16065009263157	1.279152	0.5116608	0.0852768000000002	0	0.0426384	0.0852768000000002	0	0.0426384	0.5116608	0	0	0	0.821298510163068
Targetfunction_fluxfix36975843.val	4.16065009263157	1.27915200000001	0.383745600000004	0.0852768000000011	0	0.0426384000000004	0.0852768000000011	0	0.0426384000000004	0.255830400000002	0.383745600000004	0	0	0.821298510163068
Targetfunction_fluxfix88270807.val	4.16065009263157	1.279152	0.4477032	0.0852768	0	0.0426384	0.0852768	0	0.0426384	0.3837456	0.1918728	0	0	0.821298510163068
Targetfunction_fluxfix14240774.val	4.34455942846154	0.852768	0.0852768	0	0.0852768	0.0426384	0.0852768	0	0.0426384	0.426384	0.0852768	0.000931686923077028	0	0.821298459027172
Targetfunction_fluxfix91446988.val	4.30325306526315	1.0233216	0.35816256	0.0852767999999998	0	0	0.0852767999999998	0	0.0852767999999998	0.40932864	0	0	0	0.821296022501181
Targetfunction_fluxfix40504971.val	4.30325306526315	1.0233216	0.30699648	0.0852768	0	0	0.0852768	0	0.0852768	0.30699648	0.15349824	0	0	0.821296022501181
Targetfunction_fluxfix50361075.val	4.38184966736843	0.852768	0.0426384	0	0.1279152	0	0.0852768	0	0.0426384	0.426384	0.1279152	0	0	0.821295323648252
Targetfunction_fluxfix58476456.val	4.38184966736843	0.852768	0	0	0.0852768	0	0.0852768	0	0.0852768	0.426384	0.1705536	0	0	0.821295323648252
Targetfunction_fluxfix54008194.val	4.38184966736843	0.852768	0.0426384	0	0.1279152	0	0.0852768	0	0.0426384	0.426384	0.1279152	0	0	0.821295323648252
Targetfunction_fluxfix144066770.val	4.38184966736843	0.852768	0.0852768	0	0.1279152	0	0.0852768	0	0.0426384	0.5116608	0	0	0	0.821295323648252
Targetfunction_fluxfix35079053.val	5.02514496	1.705536	0.426384	0.0426384	0.0426384	0.0426384	0.0852768	0	0.0426384	0.7674912	0.2558304	0	0.0312981054545456	0.82128955990454
Targetfunction_fluxfix144064376.val	4.293989415	0.814319999999999	0.0814319999999998	0	0.0814319999999998	0	0.0814319999999998	0.040716	0.040716	0.488592	0	0.0026677350000003	0	0.821289130314851
Targetfunction_fluxfix72138488.val	4.16319912	1.279152	0.639576	0.0426384	0.0426384	0.0426384	0.0852768	0	0.0426384	0.319788	0.0639576	0	0	0.821288548937301
Targetfunction_fluxfix20019981.val	4.16319912	1.279152	0.575618399999998	0.0426384	0.0426383999999998	0.0426383999999998	0.0852767999999998	0	0.0426383999999998	0.1918728	0.2558304	0	0	0.821288548937301
Targetfunction_fluxfix91665822.val	4.30517182736843	1.0233216	0.35816256	0.0426384	0	0.0426384	0.0852768	0	0.0852768	0.35816256	0.05116608	0	0	0.821288099205418
Targetfunction_fluxfix40370858.val	4.30517182736843	1.0233216	0.30699648	0.0426383999999998	0	0.0426383999999998	0.0852767999999998	0	0.0852767999999998	0.2558304	0.204664319999999	0	0	0.821288099205418
Targetfunction_fluxfix182081803.val	4.16360838315789	1.279152	0.7674912	0.0426384	0.0852768	0	0.0852768	0	0.0426384	0.1918728	0.0639576	0	0	0.821286948603135
Targetfunction_fluxfix4874130.val	4.07146870730768	0.852767999999995	0.170553599999999	0.127915199999999	0	0	0.0852767999999996	0	0.0426383999999998	0.341107199999998	0.0852767999999996	0.00757159961538528	0	0.821285949175015
Targetfunction_fluxfix167035079.val	4.16442929684211	1.27915200000001	0.319788000000002	0.0852768000000004	0	0.0426384000000002	0.0852768000000004	0	0.0426384000000002	0	0.703533600000002	0	0	0.821283737770674
Targetfunction_fluxfix40843512.val	4.30628263578947	1.0233216	0.30699648	0.0426384	0.0426384	0	0.0852768	0	0.0852768	0.40932864	0.05116608	0	0	0.821283509480217
Targetfunction_fluxfix30372751.val	4.30628263578947	1.0233216	0.2558304	0.0426384	0.0426384	0	0.0852768	0	0.0852768	0.30699648	0.20466432	0	0	0.821283509480217
Targetfunction_fluxfix32490433.val	4.30628263578947	1.0233216	0.2558304	0.0426384	0.0426384	0	0.0852768000000002	0	0.0852768000000002	0.30699648	0.20466432	0	0	0.821283509480217
Targetfunction_fluxfix27918928.val	4.16452649684211	1.279152	0.319788	0.0852768	0.0426384	0	0.0852768	0	0.0426384	0.1918728	0.5116608	0	0	0.821283357519926
Targetfunction_fluxfix37330848.val	4.16452649684211	1.279152	0.3837456	0.0852768000000002	0.0426384	0	0.0852768000000002	0	0.0426384	0.319788	0.319788	0	0	0.821283357519926
Targetfunction_fluxfix27109791.val	4.16452649684211	1.279152	0.319788	0.1279152	0	0	0.0852768	0	0.0426384	0.1279152	0.5756184	0	0	0.821283357519926
Targetfunction_fluxfix63698630.val	4.16452649684209	1.27915199999998	0.511660799999991	0.127915199999998	0	0	0.0852767999999985	0	0.0426383999999991	0.511660799999991	0	0	0	0.821283357519926
Targetfunction_fluxfix88861110.val	4.16452649684211	1.279152	0.4477032	0.0852767999999998	0.0426384	0	0.0852767999999998	0	0.0426384	0.4477032	0.1279152	0	0	0.821283357519926
Targetfunction_fluxfix161272336.val	4.16452649684211	1.27915199999999	0.255830399999998	0.0852767999999996	0.0426383999999998	0	0.0852767999999996	0	0.0426383999999998	0.0639575999999996	0.703533599999996	0	0	0.821283357519926
Targetfunction_fluxfix88287271.val	4.16452649684211	1.279152	0.4477032	0.1279152	0	0	0.0852768	0	0.0426384	0.3837456	0.1918728	0	0	0.821283357519926
Targetfunction_fluxfix182533535.val	4.30635289263158	1.0233216	0.61399296	0	0.0426384	0.0426384	0.0852768	0	0.0852768	0.15349824	0	0	0	0.821283219119038
Targetfunction_fluxfix36992307.val	4.16462472	1.279152	0.3837456	0.1279152	0	0	0.0852768	0	0.0426384	0.2558304	0.3837456	0	0	0.821282973250784
Targetfunction_fluxfix19902332.val	4.16474852210528	1.27915200000001	0.575618400000002	0.0426384000000002	0.0426384000000002	0.0426384000000002	0.0852768000000004	0	0.0426384000000002	0	0.447703200000002	0	0	0.821282488888992
Targetfunction_fluxfix40019969.val	4.29122697230768	1.0233216	0.30699648	0.0426384	0.0426384	0	0.0852767999999998	0	0.0852767999999998	0.20466432	0.2558304	0.00038730461538496	0	0.821281553253725
Targetfunction_fluxfix95194950.val	5.43850848	1.705536	0.5969376	0.0426384	0	0	0.0852768	0	0.1279152	0.7674912	0.0852768	0	0.0455265490909092	0.821281535144963
Targetfunction_fluxfix115710961.val	4.38521585684211	0.852768	0	0	0.0852768	0	0.0852768	0	0.0852768	0.4690224	0.1279152	0	0	0.8212810093298
Targetfunction_fluxfix181728856.val	4.16515778526315	1.279152	0.7674912	0.0426384	0.0852768	0	0.0852768	0	0.0426384	0	0.2558304	0	0	0.821280887513924
Targetfunction_fluxfix141827029.val	4.16994926865286	1.1370236304672	0.113702115744	0	0.0284255715744	0.0284255715744	0.0852768	0	0.0284255715744	0.739065884256	0.113702115744	0.00187848839132298	0	0.821280503850012
Targetfunction_fluxfix40387322.val	4.29924481961539	1.0233216	0.30699648	0.0852768	0	0	0.0852768	0	0.0852768	0.2558304	0.20466432	0.000197484230769129	0	0.821279922921096
Targetfunction_fluxfix41093216.val	4.3072924926316	1.02332160000002	0.306996480000007	0.085276800000002	0	0	0.085276800000002	0	0.085276800000002	0.358162560000009	0.102332160000002	0	0	0.821279335107823
Targetfunction_fluxfix27916870.val	4.16569937684211	1.279152	0.319788	0.0852768000000002	0	0.0426384000000002	0.0852768000000002	0	0.0426384000000002	0.1918728	0.511660800000002	0	0	0.82127876793824
Targetfunction_fluxfix88859052.val	4.16569937684211	1.279152	0.4477032	0.0852768	0	0.0426384	0.0852768	0	0.0426384	0.4477032	0.1279152	0	0	0.82127876793824
Targetfunction_fluxfix37328790.val	4.16569937684211	1.279152	0.3837456	0.0852768	0	0.0426384	0.0852768	0	0.0426384	0.319788	0.319788	0	0	0.82127876793824
Targetfunction_fluxfix73665525.val	4.27653382153846	1.0233216	0.5116608	0.0426384	0	0.0426384	0.0852768	0	0.0852768	0.20466432	0.05116608	0.000776603076923283	0	0.821277435174022
Targetfunction_fluxfix144078782.val	4.23468399288461	0.81432	0.081432	0.040716	0.040716	0	0.081432	0.040716	0.040716	0.488592	0	0.00420236826923041	0	0.821276147661157
Targetfunction_fluxfix167051543.val	4.16722661052632	1.27915199999999	0.319787999999998	0.1279152	0	0	0.0852767999999998	0	0.0426383999999998	0	0.703533599999998	0	0	0.821272788355021
Targetfunction_fluxfix178886416.val	4.30904584421053	1.0233216	0.56282688	0	0.0426384	0.0426384	0.0852768	0	0.0852768	0.20466432	0	0	0	0.821272083407662
Targetfunction_fluxfix40488507.val	4.30921125473685	1.0233216	0.30699648	0.0426384	0	0.0426384	0.0852768	0	0.0852768	0.30699648	0.15349824	0	0	0.821271399023148
Targetfunction_fluxfix91430524.val	4.30921125473683	1.0233216	0.35816256	0.0426384	0	0.0426384	0.0852768	0	0.0852768	0.40932864	0	0	0	0.821271399023148
Targetfunction_fluxfix161358773.val	4.87399032	1.279152	0.2558304	0	0.0852768000000002	0	0.0852768000000002	0	0.0852768000000002	0.7035336	0.0639576	0	0.0191938909090909	0.821271360082973
Targetfunction_fluxfix186298303.val	4.30368252923076	1.0233216	0.66515904	0	0.0426384	0.0426384	0.0852768	0	0.0852768	0.10233216	0	0.00014305846153842	0	0.821270610294288
Targetfunction_fluxfix161270278.val	4.16779548631579	1.279152	0.2558304	0.0852768	0	0.0426384	0.0852768	0	0.0426384	0.0639576	0.7035336	0	0	0.821270560054965
Targetfunction_fluxfix63432462.val	4.16811471157896	1.27915200000001	0.511660800000002	0.0426384000000002	0.0426384000000002	0.0426384000000002	0.0852768000000002	0	0.0426384000000002	0.0639576000000002	0.447703200000002	0	0	0.821269309409277
Targetfunction_fluxfix74255828.val	4.26441397846154	1.0233216	0.5116608	0.0426384	0.0426384	0	0.0852768	0	0.0852768	0.15349824	0.10233216	0.0011252769230769	0	0.821269236866075
Targetfunction_fluxfix63079515.val	4.16824840421053	1.279152	0.5116608	0.0426384	0.0426384	0.0426384	0.0852767999999998	0	0.0426384	0.1279152	0.3837456	0	0	0.821268785584885
Targetfunction_fluxfix71550243.val	4.16824840421053	1.279152	0.639576	0.0426384	0.0426384	0.0426384	0.0852768	0	0.0426384	0.3837456	0	0	0	0.821268785584885
Targetfunction_fluxfix19314087.val	4.16824840421053	1.279152	0.575618399999998	0.0426384	0.0426384	0.0426384	0.0852767999999998	0	0.0426384	0.2558304	0.1918728	0	0	0.821268785584885
Targetfunction_fluxfix161154687.val	4.16834867368421	1.279152	0.2558304	0.0852767999999996	0.0426383999999998	0	0.0852767999999996	0	0.0426383999999998	0	0.767491199999998	0	0	0.821268392697334
Targetfunction_fluxfix177846439.val	4.16852397473685	1.279152	0.703533600000002	0.0426384	0.0852768000000002	0	0.0852768000000002	0	0.0426384	0.0639576000000002	0.2558304	0	0	0.821267705772644
Targetfunction_fluxfix177964088.val	4.16865766736843	1.279152	0.703533599999998	0.0426383999999998	0.0852767999999998	0	0.0852767999999998	0	0.0426383999999998	0.1279152	0.191872799999999	0	0	0.821267181858427
Targetfunction_fluxfix182199452.val	4.16865766736843	1.279152	0.7674912	0.0426384	0.0852768	0	0.0852768	0	0.0426384	0.2558304	0	0	0	0.821267181858427
Targetfunction_fluxfix31078645.val	4.31032206315789	1.0233216	0.2558304	0.0426384	0.0426384	0	0.0852768	0	0.0852768	0.35816256	0.15349824	0	0	0.821266801893998
Targetfunction_fluxfix40255267.val	4.31032206315789	1.0233216	0.30699648	0.0426384	0.0426384	0	0.0852768	0	0.0852768	0.46049472	0	0	0	0.821266801893998
Targetfunction_fluxfix3195832.val	4.31032206315789	1.0233216	0.20466432	0.0426384	0.0426384	0	0.0852768	0	0.0852768	0.2558304	0.30699648	0	0	0.821266801893998
Targetfunction_fluxfix95413448.val	5.07979512000002	1.62864000000001	0.570024000000002	0	0	0	0.0814320000000002	0.0407160000000002	0.122148	0.488592000000002	0.325728000000002	0	0.0315004909090911	0.821265273868776
Targetfunction_fluxfix27767667.val	4.95882648	1.279152	0.319788	0	0.0426384	0	0.0852768	0	0.1279152	0.639576	0.0639576	0	0.0217847127272726	0.82126426753069
Targetfunction_fluxfix37448497.val	4.16957578105262	1.279152	0.3837456	0.0852767999999998	0.0426383999999998	0	0.0852767999999998	0	0.0426383999999998	0.3837456	0.2558304	0	0	0.821263583165062
Targetfunction_fluxfix153764.val	4.16957578105264	1.279152	0.2558304	0.0852767999999998	0.0426384	0	0.0852767999999998	0	0.0426384	0.1279152	0.639575999999998	0	0	0.821263583165062
Targetfunction_fluxfix27933334.val	4.16957578105264	1.279152	0.319788	0.1279152	0	0	0.0852768	0	0.0426384	0.1918728	0.5116608	0	0	0.821263583165062
Targetfunction_fluxfix88625812.val	4.16957578105264	1.279152	0.4477032	0.0852768000000002	0.0426384	0	0.0852768000000002	0	0.0426384	0.5116608	0.0639576000000002	0	0	0.821263583165062
Targetfunction_fluxfix37345254.val	4.16957578105264	1.279152	0.3837456	0.1279152	0	0	0.0852768000000002	0	0.0426384	0.319788	0.319788	0	0	0.821263583165062
Targetfunction_fluxfix26977736.val	4.16957578105264	1.279152	0.319788	0.0852768	0.0426384	0	0.0852768	0	0.0426384	0.2558304	0.4477032	0	0	0.821263583165062
Targetfunction_fluxfix88875516.val	4.16957578105268	1.27915200000005	0.447703200000017	0.127915200000005	0	0	0.0852768000000032	0	0.0426384000000015	0.447703200000017	0.127915200000005	0	0	0.821263583165061
Targetfunction_fluxfix14238716.val	4.33676972076922	0.852768	0.0852768	0	0.0426384	0.0852768	0.0852768	0	0.0426384	0.426384	0.0852768	0.00134167153846127	0	0.821263212124004
Targetfunction_fluxfix32504839.val	4.31133192	1.0233216	0.2558304	0.0852768	0	0	0.0852768	0	0.0852768	0.30699648	0.20466432	0	0	0.821262620790408
Targetfunction_fluxfix30387157.val	4.31133192	1.0233216	0.2558304	0.0852768	0	0	0.0852768	0	0.0852768	0.30699648	0.20466432	0	0	0.821262620790408
Targetfunction_fluxfix40857918.val	4.31133192	1.0233216	0.30699648	0.0852768	0	0	0.0852768	0	0.0852768	0.40932864	0.05116608	0	0	0.821262620790408
Targetfunction_fluxfix112181539.val	4.2116994827994	1.137024568512	0	0	0.0568512284256	0	0.0852768	0	0.0284255715744	0.739065884256	0.227405084256	0.000990046707473052	0	0.82126203729464
Targetfunction_fluxfix74121715.val	4.31173879578947	1.0233216	0.5116608	0	0.0426384	0.0426384	0.0852768	0	0.0852768	0.2558304	0	0	0	0.821260935729665
Targetfunction_fluxfix161286742.val	4.1705928	1.279152	0.2558304	0.1279152	0	0	0.0852767999999998	0	0.0426384	0.0639575999999998	0.703533599999998	0	0	0.821259595181202
Targetfunction_fluxfix37446439.val	4.17074866105264	1.279152	0.3837456	0.0852768	0	0.0426384	0.0852768	0	0.0426384	0.3837456	0.2558304	0	0	0.821258983861248
Targetfunction_fluxfix26975678.val	4.17074866105264	1.279152	0.319788	0.0852768	0	0.0426384	0.0852768	0	0.0426384	0.2558304	0.4477032	0	0	0.821258983861248
Targetfunction_fluxfix151706.val	4.17074866105262	1.279152	0.2558304	0.0852767999999998	0	0.0426383999999998	0.0852767999999998	0	0.0426383999999998	0.1279152	0.639575999999998	0	0	0.821258983861248
Targetfunction_fluxfix88623754.val	4.17074866105264	1.279152	0.4477032	0.0852768	0	0.0426384	0.0852768	0	0.0426384	0.5116608	0.0639576	0	0	0.821258983861248
Targetfunction_fluxfix166902688.val	5.21068247999998	1.62864	0.40716	0.040716	0.040716	0	0.081432	0.040716	0.040716	0.977184	0	0	0.0358569490909089	0.821258921856248
Targetfunction_fluxfix4252615.val	4.283382465	0.852768	0.1705536	0.0426384	0	0.0426384	0.0852768	0	0.0852768	0.3837456	0.0426384	0.00270742499999996	0	0.821258029047517
Targetfunction_fluxfix82846605.val	4.13933689384615	0.852767999999999	0.1279152	0.0426384	0.0852767999999998	0	0.0852767999999998	0	0.0426384	0.2984688	0.1705536	0.00617456769230805	0	0.821258026303598
Targetfunction_fluxfix32370726.val	4.31325068210526	1.0233216	0.2558304	0.0426384	0	0.0426384	0.0852768	0	0.0852768	0.2558304	0.2558304	0	0	0.821254671915902
Targetfunction_fluxfix30253044.val	4.31325068210526	1.02332159999999	0.255830399999998	0.0426383999999998	0	0.0426383999999998	0.0852767999999996	0	0.0852767999999996	0.255830399999998	0.255830399999998	0	0	0.821254671915902
Targetfunction_fluxfix41076752.val	4.31325068210528	1.02332160000001	0.306996480000002	0.0426384000000002	0	0.0426384000000002	0.0852768000000004	0	0.0852768000000004	0.358162560000002	0.102332160000001	0	0	0.821254671915902
Targetfunction_fluxfix115828610.val	4.39194823578947	0.852768	0	0	0.0852768	0	0.0852768	0	0.0852768	0.5542992	0.0426384	0	0	0.821252324471935
Targetfunction_fluxfix115713361.val	4.39194823578947	0.852768	0	0	0.1279152	0	0.0852768	0	0.0426384	0.4690224	0.1279152	0	0	0.821252324471935
Targetfunction_fluxfix115840964.val	4.25193099576922	0.81432	0	0.040716	0	0.040716	0.081432	0.040716	0.040716	0.529308	0.040716	0.00392678653846141	0	0.821252278758123
Targetfunction_fluxfix42137993.val	4.08862653230768	0.852768	0.2558304	0.0426384	0.0426384	0.0426384	0.0852768000000002	0	0.0426384	0.2984688	0.0426384	0.00738894461538424	0	0.821251470666534
Targetfunction_fluxfix95178828.val	5.39911007999998	1.70553599999999	0.596937599999998	0	0	0.0852767999999998	0.0852767999999998	0	0.0852767999999998	0.767491199999998	0.0852767999999998	0	0.0438986945454543	0.821250068658872
Targetfunction_fluxfix32843380.val	4.31436149052632	1.0233216	0.2558304	0.0426384	0.0426384	0	0.0852768	0	0.0852768	0.40932864	0.10233216	0	0	0.821250067382274
Targetfunction_fluxfix30725698.val	4.31436149052634	1.02332160000003	0.255830400000007	0.0426384000000011	0.0426384000000011	0	0.0852768000000022	0	0.0852768000000022	0.409328640000011	0.102332160000003	0	0	0.821250067382274
Targetfunction_fluxfix3313481.val	4.31436149052632	1.0233216	0.20466432	0.0426384	0.0426384	0	0.0852768	0	0.0852768	0.30699648	0.2558304	0	0	0.821250067382274
Targetfunction_fluxfix178768767.val	4.31443174736843	1.0233216	0.562826879999998	0	0.0426383999999998	0.0426383999999998	0.0852767999999998	0	0.0852767999999998	0.15349824	0.0511660799999998	0	0	0.821249776084476
Targetfunction_fluxfix20490577.val	4.17329768842104	1.279152	0.5756184	0.0426384	0.0426384	0.0426384	0.0852768	0	0.0426384	0.319788	0.1279152	0	0	0.821248980377817
Targetfunction_fluxfix19549385.val	4.17329768842104	1.279152	0.5756184	0.0426384	0.0426384	0.0426384	0.0852768	0	0.0426384	0.319788	0.1279152	0	0	0.821248980377817
Targetfunction_fluxfix63785409.val	4.17329768842104	1.279152	0.511660799999998	0.0426383999999998	0.0426383999999998	0.0426383999999998	0.0852767999999998	0	0.0426383999999998	0.191872799999999	0.319788	0	0	0.821248980377817
Targetfunction_fluxfix72471905.val	5.12051112	2.44296	1.22148	0	0	0	0.081432	0.122148	0.040716	0.244296	0.732888	0	0.0508837090909103	0.821248958774059
Targetfunction_fluxfix161356715.val	4.83530472	1.279152	0.2558304	0	0.0426384	0.0426384	0.0852768	0	0.0852768	0.7035336	0.0639576	0	0.0178782545454546	0.8212483260338
Targetfunction_fluxfix178081737.val	4.17370695157894	1.279152	0.7035336	0.0426384	0.0852768	0	0.0852768	0	0.0426384	0.1918728	0.1279152	0	0	0.821247373258671
Targetfunction_fluxfix31093051.val	4.31537134736843	1.0233216	0.2558304	0.0852767999999998	0	0	0.0852767999999998	0	0.0852767999999998	0.35816256	0.15349824	0	0	0.821245879547008
Targetfunction_fluxfix40269673.val	4.31537134736843	1.0233216	0.30699648	0.0852767999999998	0	0	0.0852767999999998	0	0.0852767999999998	0.46049472	0	0	0	0.821245879547008
Targetfunction_fluxfix45648263.val	4.98515472	1.62864	0.488592	0	0	0.040716	0.081432	0.040716	0.081432	0.570024	0.325728	0	0.0283076181818182	0.821244560029911
Targetfunction_fluxfix161152629.val	4.17452786526315	1.279152	0.2558304	0.0852768000000002	0	0.0426384	0.0852768000000002	0	0.0426384	0	0.767491200000002	0	0	0.821244148816476
Targetfunction_fluxfix37462903.val	4.17462506526315	1.279152	0.3837456	0.1279152	0	0	0.0852768	0	0.0426384	0.3837456	0.2558304	0	0	0.821243766954255
Targetfunction_fluxfix153625151.val	4.17462506526319	1.27915200000005	0.191872800000007	0.085276800000003	0.0426384000000015	0	0.085276800000003	0	0.0426384000000015	0.0639576000000024	0.767491200000028	0	0	0.821243766954255
Targetfunction_fluxfix168170.val	4.17462506526315	1.279152	0.2558304	0.1279152	0	0	0.0852768	0	0.0426384	0.1279152	0.639576	0	0	0.821243766954255
Targetfunction_fluxfix88037567.val	4.17462506526315	1.279152	0.4477032	0.0852767999999998	0.0426384	0	0.0852767999999998	0	0.0426384	0.5756184	0	0	0	0.821243766954255
Targetfunction_fluxfix88640218.val	4.17462506526315	1.279152	0.4477032	0.1279152	0	0	0.0852768	0	0.0426384	0.5116608	0.0639576	0	0	0.821243766954255
Targetfunction_fluxfix27330683.val	4.17462506526315	1.279152	0.319788	0.0852767999999998	0.0426384	0	0.0852767999999998	0	0.0426384	0.319788	0.3837456	0	0	0.821243766954255
Targetfunction_fluxfix26992142.val	4.17462506526315	1.279152	0.319788	0.1279152	0	0	0.0852767999999998	0	0.0426384	0.2558304	0.4477032	0	0	0.821243766954255
Targetfunction_fluxfix38154391.val	4.17462506526315	1.279152	0.3837456	0.0852768	0.0426384	0	0.0852768	0	0.0426384	0.4477032	0.1918728	0	0	0.821243766954255
Targetfunction_fluxfix859658.val	4.17462506526315	1.279152	0.2558304	0.0852767999999998	0.0426384	0	0.0852767999999998	0	0.0426384	0.1918728	0.5756184	0	0	0.821243766954255
Targetfunction_fluxfix63550111.val	4.17484709052632	1.279152	0.5116608	0.0426384	0.0426384	0.0426384	0.0852768	0	0.0426384	0	0.5116608	0	0	0.821242894642364
Targetfunction_fluxfix4842918.val	4.26908020153846	0.852768	0.1705536	0.0426384	0.0426384	0	0.0852768	0	0.0852768	0.3411072	0.0852768	0.00315962307692307	0	0.821241627152738
Targetfunction_fluxfix184077036.val	7.39113552	5.116608	3.3257952	0.0426384	0	0	0.0852768	0	0.1279152	0.7674912	0.7674912	0	0.286489145454546	0.82124161329221
Targetfunction_fluxfix14506942.val	4.07654226692307	0.852768000000001	0.0852768000000002	0.0852768000000002	0.0426384	0	0.0852768000000002	0	0.0426384	0.2984688	0.213192	0.00772534384615333	0	0.821241589202767
Targetfunction_fluxfix177728790.val	4.17525635368421	1.279152	0.703533600000002	0.0426384	0.0852768000000002	0	0.0852768000000002	0	0.0426384	0	0.319788	0	0	0.821241286482071
Targetfunction_fluxfix58387961.val	4.09448205346154	0.852767999999999	0	0.0852767999999998	0	0.0426383999999998	0.0852767999999998	0	0.0426383999999998	0.3411072	0.2558304	0.00731975192307751	0	0.821240726596277
Targetfunction_fluxfix857600.val	4.17579794526315	1.279152	0.2558304	0.0852768000000002	0	0.0426384000000002	0.0852768000000002	0	0.0426384000000002	0.1918728	0.575618400000002	0	0	0.821239157927175
Targetfunction_fluxfix88035509.val	4.17579794526315	1.279152	0.4477032	0.0852768	0	0.0426384	0.0852768	0	0.0426384	0.5756184	0	0	0	0.821239157927175
Targetfunction_fluxfix27328625.val	4.17579794526315	1.279152	0.319788	0.0852768	0	0.0426384	0.0852768	0	0.0426384	0.319788	0.3837456	0	0	0.821239157927175
Targetfunction_fluxfix38152333.val	4.17579794526315	1.279152	0.3837456	0.0852768	0	0.0426384	0.0852768	0	0.0426384	0.4477032	0.1918728	0	0	0.821239157927175
Targetfunction_fluxfix73651119.val	4.31712469894736	1.02332159999999	0.511660799999993	0	0.0426383999999994	0.0426383999999994	0.0852767999999989	0	0.0852767999999989	0.204664319999997	0.0511660799999994	0	0	0.82123860447153
Targetfunction_fluxfix78710026.val	4.31712469894736	1.0233216	0.511660799999998	0	0.0426383999999998	0.0426383999999998	0.0852767999999998	0	0.0852767999999998	0.204664319999999	0.0511660799999998	0	0	0.82123860447153
Targetfunction_fluxfix30370693.val	4.31729010947368	1.0233216	0.2558304	0.0426384000000002	0	0.0426384000000002	0.0852768000000002	0	0.0852768000000002	0.30699648	0.204664320000001	0	0	0.82123791788176
Targetfunction_fluxfix40841454.val	4.31729010947368	1.0233216	0.30699648	0.0426384	0	0.0426384	0.0852768	0	0.0852768	0.40932864	0.05116608	0	0	0.82123791788176
Targetfunction_fluxfix58478856.val	4.38861098071943	0.852768	0	0	0.1279152	0	0.0852768	0	0.0426384	0.426384	0.1705536	0.000183251223021564	0	0.821236215731586
Targetfunction_fluxfix50359017.val	4.35132417461539	0.852768	0.0426384	0	0.0852768	0.0426384	0.0852768	0	0.0426384	0.426384	0.1279152	0.00113667923076932	0	0.821236168459896
Targetfunction_fluxfix54006136.val	4.35132417461539	0.852768	0.0426384	0	0.0852768	0.0426384	0.0852768	0	0.0426384	0.426384	0.1279152	0.00113667923076936	0	0.821236168459896
Targetfunction_fluxfix35081111.val	5.05520352	1.705536	0.426384	0.0426384	0.0852768000000002	0	0.0852768000000002	0	0.0426384	0.7674912	0.2558304	0	0.0319531090909092	0.821235976974734
Targetfunction_fluxfix3901726.val	4.31840091789475	1.0233216	0.20466432	0.0426384	0.0426384	0	0.0852768	0	0.0852768	0.35816256	0.20466432	0	0	0.821233305943127
Targetfunction_fluxfix30137453.val	4.31840091789475	1.0233216	0.2558304	0.0426384	0.0426384	0	0.0852768	0	0.0852768	0.46049472	0.05116608	0	0	0.821233305943127
Targetfunction_fluxfix81079470.val	4.31840091789475	1.0233216	0.15349824	0.0426384	0.0426384	0	0.0852768	0	0.0852768	0.2558304	0.35816256	0	0	0.821233305943127
Targetfunction_fluxfix161169093.val	4.17732517894736	1.279152	0.2558304	0.1279152	0	0	0.0852767999999996	0	0.0426383999999998	0	0.767491199999998	0	0	0.821233153022874
Targetfunction_fluxfix153623093.val	4.17789405473685	1.279152	0.1918728	0.0852768000000002	0	0.0426384	0.0852768000000002	0	0.0426384	0.0639576000000002	0.767491200000002	0	0	0.821230915290797
Targetfunction_fluxfix65065142.val	5.83527456	2.558304	1.0233216	0	0.0852768	0.0426384	0.0852768	0	0.0426384	0.3837456	0.8954064	0	0.0810429054545454	0.821229795260084
Targetfunction_fluxfix88374050.val	4.17821328	1.279152	0.4477032	0.0426384	0.0426384	0.0426384	0.0852768	0	0.0426384	0.0639576	0.5116608	0	0	0.821229659352267
Targetfunction_fluxfix87903454.val	4.17834697263157	1.279152	0.4477032	0.0426384	0.0426384	0.0426384	0.0852768	0	0.0426384	0.1279152	0.4477032	0	0	0.821229133311202
Targetfunction_fluxfix19667034.val	4.17834697263157	1.27915200000001	0.575618400000002	0.0426384000000002	0.0426384000000002	0.0426384000000002	0.0852768000000002	0	0.0426384000000002	0.383745600000002	0.0639576000000002	0	0	0.821229133311202
Targetfunction_fluxfix62961866.val	4.17834697263157	1.279152	0.5116608	0.0426384	0.0426384	0.0426384	0.0852768	0	0.0426384	0.2558304	0.2558304	0	0	0.821229133311202
Targetfunction_fluxfix30740104.val	4.31941077473685	1.0233216	0.2558304	0.0852768000000002	0	0	0.0852768000000002	0	0.0852768000000002	0.40932864	0.10233216	0	0	0.821229111375708
Targetfunction_fluxfix3327887.val	4.31941077473685	1.0233216	0.20466432	0.0852767999999998	0	0	0.0852767999999998	0	0.0852767999999998	0.30699648	0.2558304	0	0	0.821229111375708
Targetfunction_fluxfix32857786.val	4.31941077473683	1.0233216	0.2558304	0.0852767999999998	0	0	0.0852767999999998	0	0.0852767999999998	0.409328639999998	0.10233216	0	0	0.821229111375708
Targetfunction_fluxfix153507502.val	4.17844724210526	1.279152	0.1918728	0.0852767999999998	0.0426383999999998	0	0.0852767999999998	0	0.0426383999999998	0	0.831448799999998	0	0	0.821228738761143
Targetfunction_fluxfix161354321.val	4.68133668	1.22148	0.244296	0	0	0.040716	0.081432	0.040716	0.081432	0.671814	0.061074	0	0.0123784854545454	0.821228323137631
Targetfunction_fluxfix71787599.val	4.17862254315789	1.279152	0.639575999999998	0.0426384	0.0852767999999998	0	0.0852767999999998	0	0.0426384	0.0639575999999998	0.319788	0	0	0.821228048929881
Targetfunction_fluxfix178199386.val	4.17875623578947	1.279152	0.7035336	0.0426384	0.0852768	0	0.0852768	0	0.0426384	0.2558304	0.0639576	0	0	0.821227522798971
Targetfunction_fluxfix71905248.val	4.17875623578949	1.27915200000002	0.639576000000009	0.0426384000000004	0.0852768000000011	0	0.0852768000000011	0	0.0426384000000004	0.127915200000002	0.255830400000002	0	0	0.821227522798971
Targetfunction_fluxfix22356155.val	4.31981765052632	1.0233216	0.46049472	0	0.0426384	0.0426384	0.0852768	0	0.0852768	0.2558304	0.05116608	0	0	0.82122742089026
Targetfunction_fluxfix82522470.val	4.07823345346154	0.852768000000001	0.1279152	0.1279152	0	0	0.0852768	0	0.0426384	0.3411072	0.1279152	0.00777659192307669	0	0.821226793100242
Targetfunction_fluxfix31445998.val	4.27077138807693	0.852767999999999	0.213192	0.0852767999999998	0	0	0.0852767999999998	0	0.0852767999999998	0.3837456	0	0.00321087115384673	0	0.82122627979491
Targetfunction_fluxfix65199255.val	5.94187055999998	2.558304	1.0233216	0.0426384	0.0852767999999998	0	0.0852767999999998	0	0.0426384	0.895406399999998	0.3837456	0	0.0855651599999998	0.821225330902857
Targetfunction_fluxfix3193774.val	4.32132654115385	1.02332160000001	0.204664320000001	0.0426384000000002	0	0.0426384000000002	0.0852768000000004	0	0.0852768000000004	0.255830400000002	0.306996480000002	-1.89726923087491e-05	0	0.821224284884344
Targetfunction_fluxfix38168797.val	4.17967434947368	1.279152	0.3837456	0.1279152	0	0	0.0852768000000002	0	0.0426384	0.4477032	0.1918728	0	0	0.82122390888262
Targetfunction_fluxfix874064.val	4.17967434947368	1.27915200000001	0.255830400000002	0.127915200000001	0	0	0.0852768000000004	0	0.0426384000000002	0.191872800000001	0.575618400000002	0	0	0.82122390888262
Targetfunction_fluxfix36115.val	4.17967434947368	1.279152	0.2558304	0.0852768	0.0426384	0	0.0852768	0	0.0426384	0.2558304	0.5116608	0	0	0.82122390888262
Targetfunction_fluxfix27345089.val	4.17967434947368	1.27915199999999	0.319787999999998	0.1279152	0	0	0.0852767999999996	0	0.0426383999999998	0.319787999999998	0.383745599999998	0	0	0.82122390888262
Targetfunction_fluxfix153742800.val	4.17967434947368	1.279152	0.1918728	0.0852768	0.0426384	0	0.0852768	0	0.0426384	0.1279152	0.7035336	0	0	0.82122390888262
Targetfunction_fluxfix37801444.val	4.17967434947368	1.279152	0.3837456	0.0852768	0.0426384	0	0.0852768	0	0.0426384	0.5116608	0.1279152	0	0	0.82122390888262
Targetfunction_fluxfix27448332.val	4.17967434947368	1.279152	0.319788	0.0852768	0.0426384	0	0.0852768	0	0.0426384	0.3837456	0.319788	0	0	0.82122390888262
Targetfunction_fluxfix88051973.val	4.17967434947368	1.279152	0.4477032	0.1279152	0	0	0.0852768	0	0.0426384	0.5756184	0	0	0	0.82122390888262
Targetfunction_fluxfix115831010.val	4.39868061473685	0.852768	0	0	0.1279152	0	0.0852768	0	0.0426384	0.5542992	0.0426384	0	0	0.82122356464665
Targetfunction_fluxfix40253209.val	4.32132953684211	1.0233216	0.30699648	0.0426384	0	0.0426384	0.0852767999999998	0	0.0852767999999998	0.46049472	0	0	0	0.821221136918815
Targetfunction_fluxfix31076587.val	4.32132953684211	1.0233216	0.2558304	0.0426384	0	0.0426384	0.0852768	0	0.0852768	0.35816256	0.15349824	0	0	0.821221136918815
Targetfunction_fluxfix153639557.val	4.18069136842104	1.279152	0.1918728	0.1279152	0	0	0.0852768	0	0.0426384	0.0639576	0.7674912	0	0	0.821219904035479
Targetfunction_fluxfix34057.val	4.18084722947368	1.279152	0.2558304	0.0852768	0	0.0426384	0.0852768	0	0.0426384	0.2558304	0.5116608	0	0	0.821219290131144
Targetfunction_fluxfix27446274.val	4.18084722947368	1.279152	0.319788	0.0852768	0	0.0426384	0.0852768	0	0.0426384	0.3837456	0.319788	0	0	0.821219290131144
Targetfunction_fluxfix37799386.val	4.18084722947368	1.279152	0.3837456	0.0852768000000002	0	0.0426384	0.0852768000000002	0	0.0426384	0.5116608	0.1279152	0	0	0.821219290131144
Targetfunction_fluxfix153740742.val	4.18084722947368	1.279152	0.1918728	0.0852768000000002	0	0.0426384	0.0852768000000002	0	0.0426384	0.1279152	0.703533600000002	0	0	0.821219290131144
Targetfunction_fluxfix8727735.val	4.79063375999996	1.70553599999999	0.341107199999998	0.0426383999999998	0.0852767999999993	0	0.0852767999999993	0	0.0426383999999998	0.255830399999998	0.852767999999994	0	0.0235456690909088	0.821217589711536
Targetfunction_fluxfix81197119.val	4.32244034526315	1.0233216	0.15349824	0.0426384	0.0426384	0	0.0852768	0	0.0852768	0.30699648	0.30699648	0	0	0.821216517574658
Targetfunction_fluxfix30843347.val	4.32244034526315	1.0233216	0.2558304	0.0426384	0.0426384	0	0.0852768	0	0.0852768	0.5116608	0	0	0	0.821216517574658
Targetfunction_fluxfix3548779.val	4.32244034526315	1.0233216	0.20466432	0.0426384	0.0426384	0	0.0852768	0	0.0852768	0.40932864	0.15349824	0	0	0.821216517574658
Targetfunction_fluxfix74239364.val	4.32251060210526	1.0233216	0.5116608	0	0.0426384	0.0426384	0.0852768	0	0.0852768	0.15349824	0.10233216	0	0	0.821216225340108
Targetfunction_fluxfix35650162.val	4.77442512	1.62864	0.40716	0	0.040716	0	0.081432	0.081432	0.040716	0.244296	0.732888	0	0.0216299454545454	0.821216108406305
Targetfunction_fluxfix21767910.val	4.32286870736843	1.0233216	0.46049472	0	0.0426384	0.0426384	0.0852767999999998	0	0.0852767999999998	0.30699648	0	0	0	0.821214735668483
Targetfunction_fluxfix89079944.val	5.66472096	2.558304	0.8954064	0.0426384	0.0426384	0.0426384	0.0852768	0	0.0426384	0.2558304	1.1512368	0	0.0739365054545454	0.821213193366961
Targetfunction_fluxfix3916132.val	4.32345020210526	1.0233216	0.20466432	0.0852768	0	0	0.0852768	0	0.0852768	0.35816256	0.20466432	0	0	0.821212316274612
Targetfunction_fluxfix30151859.val	4.32345020210526	1.0233216	0.2558304	0.0852768	0	0	0.0852768	0	0.0852768	0.46049472	0.05116608	0	0	0.821212316274612
Targetfunction_fluxfix88726997.val	4.18339625684211	1.279152	0.4477032	0.0426384	0.0426384	0.0426384	0.0852768	0	0.0426384	0.1918728	0.3837456	0	0	0.821209244380183
Targetfunction_fluxfix20137630.val	4.18339625684211	1.27915200000001	0.575618400000007	0.0426384000000004	0.0426384000000004	0.0426384000000004	0.0852768000000009	0	0.0426384000000004	0.447703200000004	0	0	0	0.821209244380183
Targetfunction_fluxfix63197164.val	4.18339625684211	1.279152	0.5116608	0.0426384	0.0426384	0.0426384	0.0852768	0	0.0426384	0.319788	0.1918728	0	0	0.821209244380183
Targetfunction_fluxfix115948659.val	4.40204680421053	0.852768	0	0	0.1279152	0	0.0852768	0	0.0426384	0.5969376	0	0	0	0.821209156618955
Targetfunction_fluxfix152431903.val	4.5431002891872	1.7055359147232	0.2558304	0.0284255715744	0.0284255715744	0	0.0852768000000002	0	0.0284255715744	1.1938752	0.0852768000000002	0	0.0163565197501138	0.821207706760216
Targetfunction_fluxfix178317035.val	4.18380552	1.279152	0.7035336	0.0426384	0.0852768	0	0.0852768	0	0.0426384	0.319788	0	0	0	0.821207630474476
Targetfunction_fluxfix72258195.val	4.18380552	1.279152	0.639575999999998	0.0426383999999998	0.0852767999999998	0	0.0852767999999998	0	0.0426383999999998	0.191872799999999	0.191872799999999	0	0	0.821207630474476
Targetfunction_fluxfix29902155.val	4.29934466769232	1.0233216	0.2558304	0.0426384	0.0426384	0	0.0852768	0	0.0852768	0.20466432	0.30699648	0.00063329538461518	0	0.821207509045568
Targetfunction_fluxfix30269508.val	4.307362515	1.0233216	0.2558304	0.0852768	0	0	0.0852768	0	0.0852768	0.2558304	0.2558304	0.000443474999999974	0	0.821205767771341
Targetfunction_fluxfix64707071.val	5.60910312	2.44296	0.977184	0	0	0	0.081432	0.122148	0.040716	0	1.22148	0	0.0685150363636363	0.821205206883933
Targetfunction_fluxfix21885559.val	4.32520355368421	1.0233216	0.46049472	0	0.0426384	0.0426384	0.0852768	0	0.0852768	0.20466432	0.10233216	0	0	0.821205017820516
Targetfunction_fluxfix153505444.val	4.18462643368421	1.279152	0.1918728	0.0852768	0	0.0426384	0.0852768	0	0.0426384	0	0.8314488	0	0	0.82120439241938
Targetfunction_fluxfix3311423.val	4.32536896421053	1.0233216	0.204664320000001	0.0426384000000002	0	0.0426384000000002	0.0852768000000002	0	0.0852768000000002	0.30699648	0.2558304	0	0	0.82120432902518
Targetfunction_fluxfix30723640.val	4.32536896421053	1.0233216	0.2558304	0.0426384	0	0.0426384	0.0852767999999998	0	0.0852767999999998	0.40932864	0.10233216	0	0	0.82120432902518
Targetfunction_fluxfix50521.val	4.18472363368421	1.279152	0.2558304	0.1279152	0	0	0.0852768000000002	0	0.0426384	0.2558304	0.5116608	0	0	0.821204008945311
Targetfunction_fluxfix37213199.val	4.18472363368421	1.279152	0.3837456	0.0852768	0.0426384	0	0.0852768	0	0.0426384	0.5756184	0.0639576	0	0	0.821204008945311
Targetfunction_fluxfix389062.val	4.18472363368421	1.27915199999999	0.255830399999998	0.0852767999999996	0.0426383999999998	0	0.0852767999999996	0	0.0426383999999998	0.319787999999998	0.447703199999998	0	0	0.821204008945311
Targetfunction_fluxfix27462738.val	4.18472363368421	1.279152	0.319788	0.1279152	0	0	0.0852768	0	0.0426384	0.3837456	0.319788	0	0	0.821204008945311
Targetfunction_fluxfix78860945.val	4.18472363368421	1.279152	0.1918728	0.0852767999999998	0.0426384	0	0.0852767999999998	0	0.0426384	0.1918728	0.639576	0	0	0.821204008945311
Targetfunction_fluxfix37815850.val	4.18472363368421	1.279152	0.3837456	0.1279152	0	0	0.0852768	0	0.0426384	0.5116608	0.1279152	0	0	0.821204008945311
Targetfunction_fluxfix142330847.val	4.18472363368421	1.279152	0.1279152	0.0852767999999998	0.0426383999999998	0	0.0852767999999998	0	0.0426383999999998	0.0639575999999998	0.831448799999998	0	0	0.821204008945311
Targetfunction_fluxfix28036577.val	4.18472363368421	1.279152	0.319788	0.0852768	0.0426384	0	0.0852768	0	0.0426384	0.4477032	0.2558304	0	0	0.821204008945311
Targetfunction_fluxfix153757206.val	4.18472363368421	1.279152	0.191872799999999	0.1279152	0	0	0.0852767999999996	0	0.0426383999999998	0.1279152	0.703533599999998	0	0	0.821204008945311
Targetfunction_fluxfix21899965.val	4.28465151692307	1.02332159999999	0.460494719999998	0.0426383999999998	0	0.0426383999999998	0.0852767999999996	0	0.0852767999999996	0.204664319999999	0.102332159999999	0.00102259384615488	0	0.821203594541455
Targetfunction_fluxfix88491699.val	4.18494565894736	1.279152	0.4477032	0.0426384	0.0426384	0.0426384	0.0852768	0	0.0426384	0	0.5756184	0	0	0.821203132951607
Targetfunction_fluxfix72022897.val	4.18535492210528	1.27915200000001	0.639576000000004	0.0426384000000002	0.0852768000000004	0	0.0852768000000004	0	0.0426384000000002	0	0.383745600000002	0	0	0.821201518004513
Targetfunction_fluxfix50356959.val	4.34353446692307	0.852767999999999	0.0426384	0	0.0426384	0.0852767999999998	0.0852767999999998	0	0.0426384	0.426384	0.1279152	0.00154666384615416	0	0.821201013309593
Targetfunction_fluxfix54004078.val	4.34353446692307	0.852767999999999	0.0426384	0	0.0426384	0.0852767999999998	0.0852767999999998	0	0.0426384	0.426384	0.1279152	0.00154666384615416	0	0.821201013309593
Targetfunction_fluxfix41887947.val	4.33500205153846	0.852768000000001	0.2558304	0	0.0852768000000002	0	0.0852768000000002	0	0.0852768000000002	0.3411072	0	0.00176723307692248	0	0.821200201840507
Targetfunction_fluxfix3078183.val	4.32647977263157	1.02332159999999	0.204664319999997	0.0426383999999994	0.0426383999999994	0	0.0852767999999989	0	0.0852767999999987	0.460494719999994	0.102332159999999	0	0	0.821199702274981
Targetfunction_fluxfix81667715.val	4.32647977263157	1.0233216	0.15349824	0.0426384	0.0426384	0	0.0852768	0	0.0852768	0.35816256	0.2558304	0	0	0.821199702274981
Targetfunction_fluxfix13313646.val	4.32647977263157	1.0233216	0.10233216	0.0426384	0.0426384	0	0.0852768	0	0.0852768	0.2558304	0.40932864	0	0	0.821199702274981
Targetfunction_fluxfix8019447.val	4.67263512	1.62864	0.325728	0.040716	0.040716	0	0.081432	0.040716	0.040716	0.325728	0.732888	0	0.0185454	0.821199473175634
Targetfunction_fluxfix28034519.val	4.18589651368421	1.279152	0.319788	0.0852767999999998	0	0.0426384	0.0852767999999998	0	0.0426384	0.4477032	0.2558304	0	0	0.82119938046832
Targetfunction_fluxfix37211141.val	4.18589651368421	1.279152	0.3837456	0.0852767999999998	0	0.0426384	0.0852767999999998	0	0.0426384	0.5756184	0.0639575999999998	0	0	0.82119938046832
Targetfunction_fluxfix387004.val	4.18589651368421	1.27915199999999	0.255830399999998	0.0852767999999996	0	0.0426383999999998	0.0852767999999996	0	0.0426383999999998	0.319787999999998	0.447703199999998	0	0	0.82119938046832
Targetfunction_fluxfix78858887.val	4.18589651368421	1.27915200000001	0.191872800000001	0.0852768000000004	0	0.0426384000000002	0.0852768000000004	0	0.0426384000000002	0.191872800000001	0.639576000000004	0	0	0.82119938046832
Targetfunction_fluxfix14492536.val	4.14610164	0.852767999999999	0.0852767999999998	0.0426384	0.0852767999999998	0	0.0852767999999998	0	0.0426384	0.2984688	0.213192	0.00637956000000028	0	0.821198096237722
Targetfunction_fluxfix58594105.val	4.37859044546762	0.852768	0	0	0.0852768	0	0.0852768	0	0.0852768	0.3837456	0.213192	0.000677461294964034	0	0.821197028281493
Targetfunction_fluxfix82018604.val	4.29014721115385	0.852768	0.1279152	0.0426384	0	0.0426384	0.0852768	0	0.0852768	0.3837456	0.0852768	0.00291241730769212	0	0.821196446077916
Targetfunction_fluxfix182415886.val	4.31180022461539	1.0233216	0.613992959999998	0	0.0426384	0.0426384	0.0852767999999998	0	0.0852767999999998	0.10233216	0.0511660799999998	0.000389049230769549	0	0.821196394191523
Targetfunction_fluxfix22490268.val	4.27253167384617	1.02332160000001	0.460494720000006	0.0426384000000007	0.0426384000000007	0	0.0852768000000011	0	0.0852768000000011	0.153498240000002	0.153498240000002	0.00137126769230513	0	0.821195564282246
Targetfunction_fluxfix81211525.val	4.32748962947368	1.0233216	0.15349824	0.0852768	0	0	0.0852768	0	0.0852768	0.30699648	0.30699648	0	0	0.821195494241841
Targetfunction_fluxfix3563185.val	4.32748962947368	1.0233216	0.20466432	0.0852768	0	0	0.0852768	0	0.0852768	0.40932864	0.15349824	0	0	0.821195494241841
Targetfunction_fluxfix30857753.val	4.32748962947368	1.0233216	0.2558304	0.0852768000000002	0	0	0.0852768000000002	0	0.0852768000000002	0.5116608	0	0	0	0.821195494241841
Targetfunction_fluxfix144314416.val	4.08744064155807	0.7309443776544	0.0730944121824002	0.0426384	0.0426384	0.0426384	0.0852768000000002	0	0.0426384	0.402019565472	0	0.00901417733875342	0	0.821194471289313
Targetfunction_fluxfix66003934.val	4.32789650526315	1.0233216	0.40932864	0	0.0426384	0.0426384	0.0852768	0	0.0852768	0.2558304	0.10233216	0	0	0.82119379833093
Targetfunction_fluxfix21299372.val	6.12116352	2.558304	1.1512368	0	0.0852768	0	0.0852768	0	0.0852768	0.8954064	0.2558304	0	0.0933265636363636	0.821193471112181
Targetfunction_fluxfix153521908.val	4.18742374736843	1.279152	0.1918728	0.1279152	0	0	0.0852767999999998	0	0.0426383999999998	0	0.831448799999998	0	0	0.821193350237069
Targetfunction_fluxfix32255477.val	4.09539127846154	0.852768	0.213192	0.0426384	0.0426384	0.0426384	0.0852768	0	0.0426384	0.2984688	0.0852768	0.00759393692307682	0	0.821192119889586
Targetfunction_fluxfix142328789.val	4.18799262315789	1.279152	0.1279152	0.0852768	0	0.0426384	0.0852768	0	0.0426384	0.0639576	0.8314488	0	0	0.82119110307079
Targetfunction_fluxfix37549682.val	4.18831184842104	1.279152	0.3837456	0.0426384	0.0426384	0.0426384	0.0852768	0	0.0426384	0.0639576	0.5756184	0	0	0.821189841838193
Targetfunction_fluxfix37079086.val	4.18844554105262	1.27915199999998	0.383745599999994	0.0426383999999994	0.0426383999999994	0.0426383999999994	0.0852767999999987	0	0.0426383999999994	0.127915199999998	0.511660799999991	0	0	0.821189313579944
Targetfunction_fluxfix63314813.val	4.18844554105264	1.279152	0.511660800000002	0.0426384000000002	0.0426384	0.0426384	0.0852768000000002	0	0.0426384	0.3837456	0.1279152	0	0	0.821189313579944
Targetfunction_fluxfix87785805.val	4.18844554105264	1.279152	0.4477032	0.0426384	0.0426384	0.0426384	0.0852768	0	0.0426384	0.2558304	0.319788	0	0	0.821189313579944
Targetfunction_fluxfix142213198.val	4.18854581052632	1.279152	0.1279152	0.0852768	0.0426384	0	0.0852768	0	0.0426384	0	0.8954064	0	0	0.821188917366992
Targetfunction_fluxfix19786741.val	4.18872111157894	1.279152	0.5756184	0.0426384	0.0852768	0	0.0852768	0	0.0426384	0.0639576	0.3837456	0	0	0.821188224628487
Targetfunction_fluxfix71669950.val	4.18885480421053	1.279152	0.639576	0.0426384	0.0852768	0	0.0852768	0	0.0426384	0.2558304	0.1279152	0	0	0.821187696280371
Targetfunction_fluxfix19433794.val	4.18885480421053	1.279152	0.5756184	0.0426384	0.0852768	0	0.0852768	0	0.0426384	0.1279152	0.319788	0	0	0.821187696280371
Targetfunction_fluxfix3899668.val	4.32940839157894	1.0233216	0.20466432	0.0426384	0	0.0426384	0.0852768	0	0.0852768	0.35816256	0.20466432	0	0	0.821187494198982
Targetfunction_fluxfix30135395.val	4.32940839157894	1.0233216	0.2558304	0.0426384	0	0.0426384	0.0852768	0	0.0852768	0.46049472	0.05116608	0	0	0.821187494198982
Targetfunction_fluxfix115946259.val	4.40787042	0.852768	0	0	0.0852768	0	0.0852768	0	0.0852768	0.5969376	0	0	0	0.821184186002575
Targetfunction_fluxfix37227605.val	4.18977291789474	1.279152	0.3837456	0.1279152	0	0	0.0852768000000002	0	0.0426384	0.5756184	0.0639576	0	0	0.821184067137522
Targetfunction_fluxfix28050983.val	4.18977291789474	1.279152	0.319788	0.1279152	0	0	0.0852768000000002	0	0.0426384	0.4477032	0.2558304	0	0	0.821184067137522
Targetfunction_fluxfix78155051.val	4.18977291789474	1.279152	0.1918728	0.0852768	0.0426384	0	0.0852768	0	0.0426384	0.2558304	0.5756184	0	0	0.821184067137522
Targetfunction_fluxfix506711.val	4.18977291789472	1.279152	0.2558304	0.0852768	0.0426384	0	0.0852768	0	0.0426384	0.3837456	0.3837456	0	0	0.821184067137522
Targetfunction_fluxfix403468.val	4.18977291789474	1.279152	0.2558304	0.1279152	0	0	0.0852767999999998	0	0.0426384	0.319788	0.4477032	0	0	0.821184067137522
Targetfunction_fluxfix37919093.val	4.18977291789474	1.279152	0.3837456	0.0852767999999998	0.0426384	0	0.0852767999999998	0	0.0426384	0.639576	0	0	0	0.821184067137522
Targetfunction_fluxfix27683630.val	4.18977291789472	1.279152	0.319788	0.0852767999999998	0.0426384	0	0.0852767999999998	0	0.0426384	0.5116608	0.1918728	0	0	0.821184067137522
Targetfunction_fluxfix78875351.val	4.18977291789474	1.279152	0.1918728	0.1279152	0	0	0.0852768	0	0.0426384	0.1918728	0.639576	0	0	0.821184067137522
Targetfunction_fluxfix142448496.val	4.18977291789477	1.27915200000003	0.127915200000003	0.0852768000000017	0.0426384000000009	0	0.0852768000000017	0	0.0426384000000009	0.127915200000003	0.767491200000015	0	0	0.821184067137522
Targetfunction_fluxfix3666428.val	4.3305192	1.0233216	0.20466432	0.0426384	0.0426384	0	0.0852768	0	0.0852768	0.5116608	0.05116608	0	0	0.82118286004223
Targetfunction_fluxfix12607752.val	4.3305192	1.0233216	0.10233216	0.0426384	0.0426384	0	0.0852768	0	0.0852768	0.30699648	0.35816256	0	0	0.82118286004223
Targetfunction_fluxfix81314768.val	4.3305192	1.0233216	0.15349824	0.0426384	0.0426384	0	0.0852768	0	0.0852768	0.40932864	0.20466432	0	0	0.82118286004223
Targetfunction_fluxfix22473804.val	4.33058945684211	1.0233216	0.46049472	0	0.0426384	0.0426384	0.0852768	0	0.0852768	0.15349824	0.15349824	0	0	0.821182566870798
Targetfunction_fluxfix186314767.val	4.24571868	1.0233216	0.66515904	0.0426384	0.0426384	0	0.0852768	0	0.0852768	0.10233216	0	0.00210923999999998	0	0.821182514185722
Targetfunction_fluxfix50625185.val	4.08330701307693	0.852768000000001	0.0426384	0.0852768000000002	0.0426384000000002	0	0.0852768000000002	0	0.0426384	0.2984688	0.2558304	0.00793033615384572	0	0.821182376468063
Targetfunction_fluxfix66121583.val	4.33094756210526	1.0233216	0.40932864	0	0.0426384	0.0426384	0.0852768	0	0.0852768	0.30699648	0.05116608	0	0	0.821181072423785
Targetfunction_fluxfix35547255.val	4.97652768	1.62864	0.40716	0.040716	0	0.040716	0.081432	0.040716	0.040716	0.81432	0.162864	0	0.0276469854545454	0.82118064695996
Targetfunction_fluxfix82491258.val	4.27584494769232	0.852768000000001	0.1279152	0.0426384	0.0426384	0	0.0852768000000002	0	0.0852768000000002	0.3411072	0.1279152	0.00336461538461487	0	0.821180209545742
Targetfunction_fluxfix142345253.val	4.19078993684211	1.279152	0.1279152	0.1279152	0	0	0.0852767999999998	0	0.0426383999999998	0.0639575999999998	0.831448799999998	0	0	0.821180045423215
Targetfunction_fluxfix504653.val	4.19094579789472	1.279152	0.2558304	0.0852768	0	0.0426384	0.0852768	0	0.0426384	0.3837456	0.3837456	0	0	0.821179428933904
Targetfunction_fluxfix142446438.val	4.19094579789472	1.279152	0.1279152	0.0852767999999998	0	0.0426383999999998	0.0852767999999998	0	0.0426383999999998	0.1279152	0.767491199999998	0	0	0.821179428933904
Targetfunction_fluxfix27681572.val	4.19094579789472	1.279152	0.319788	0.0852768	0	0.0426384	0.0852768	0	0.0426384	0.5116608	0.1918728	0	0	0.821179428933904
Targetfunction_fluxfix37917035.val	4.19094579789475	1.279152	0.3837456	0.0852768	0	0.0426384	0.0852768	0	0.0426384	0.639576	0	0	0	0.821179428933904
Targetfunction_fluxfix78152993.val	4.19094579789475	1.27915200000002	0.191872800000004	0.0852768000000015	0	0.0426384000000009	0.0852768000000015	0	0.0426384000000009	0.255830400000004	0.575618400000011	0	0	0.821179428933904
Targetfunction_fluxfix3092589.val	4.33152905684211	1.0233216	0.20466432	0.0852768	0	0	0.0852768	0	0.0852768	0.46049472	0.10233216	0	0	0.821178645275532
Targetfunction_fluxfix81682121.val	4.33152905684211	1.0233216	0.15349824	0.0852768000000002	0	0	0.0852768000000002	0	0.0852768000000002	0.35816256	0.2558304	0	0	0.821178645275532
Targetfunction_fluxfix161476422.val	4.96992672	1.279152	0.2558304	0	0.0852768	0	0.0852768	0	0.0852768	0.7674912	0	0	0.0216165272727272	0.821178081921249
Targetfunction_fluxfix188888639.val	4.33167195789472	1.0233216	0.716325119999998	0	0.0852767999999998	0	0.0852767999999998	0	0.0852767999999998	0.05116608	0	0	0	0.821178048723746
Targetfunction_fluxfix193825745.val	8.19309168	3.25728	2.768688	0	0	0.162864	0.081432	0.162864	0.081432	0	0	0	0.244182076363637	0.821177393154948
Targetfunction_fluxfix65768636.val	4.33328240842104	1.0233216	0.40932864	0	0.0426384	0.0426384	0.0852768	0	0.0852768	0.20466432	0.15349824	0	0	0.821171323439574
Targetfunction_fluxfix30841289.val	4.33344781894736	1.0233216	0.2558304	0.0426384	0	0.0426384	0.0852768	0	0.0852768	0.5116608	0	0	0	0.821170632438366
Targetfunction_fluxfix81195061.val	4.33344781894736	1.0233216	0.15349824	0.0426384	0	0.0426384	0.0852768	0	0.0852768	0.30699648	0.30699648	0	0	0.821170632438366
Targetfunction_fluxfix3546721.val	4.33344781894736	1.0233216	0.20466432	0.0426384	0	0.0426384	0.0852768	0	0.0852768	0.40932864	0.15349824	0	0	0.821170632438366
Targetfunction_fluxfix63903058.val	4.19349482526315	1.279152	0.5116608	0.0426384	0.0426384	0.0426384	0.0852768000000002	0	0.0426384	0.4477032	0.0639576	0	0	0.821169340905707
Targetfunction_fluxfix88138752.val	4.19349482526315	1.279152	0.4477032	0.0426384	0.0426384	0.0426384	0.0852768	0	0.0426384	0.319788	0.2558304	0	0	0.821169340905707
Targetfunction_fluxfix38020278.val	4.19349482526315	1.27915199999999	0.383745599999996	0.0426383999999996	0.0426383999999996	0.0426383999999996	0.0852767999999992	0	0.0426383999999996	0.191872799999998	0.447703199999996	0	0	0.821169340905707
Targetfunction_fluxfix161471970.val	4.77294768	1.22148	0.244296	0	0	0.040716	0.081432	0.040716	0.081432	0.732888	0	0	0.0146918945454545	0.82116916907816
Targetfunction_fluxfix20022039.val	4.19390408842104	1.279152	0.5756184	0.0426384	0.0852768	0	0.0852768	0	0.0426384	0.1918728	0.2558304	0	0	0.821167720211885
Targetfunction_fluxfix72140546.val	4.19390408842104	1.279152	0.639576	0.0426384	0.0852768	0	0.0852768	0	0.0426384	0.319788	0.0639576	0	0	0.821167720211885
Targetfunction_fluxfix14168401.val	4.08499819961539	0.852768000000001	0.0852768000000002	0.1279152	0	0	0.0852768000000002	0	0.0426384	0.3411072	0.1705536	0.00798158423076896	0	0.821167561485023
Targetfunction_fluxfix186300361.val	4.33436490947368	1.0233216	0.66515904	0	0.0852768	0	0.0852768	0	0.0852768	0.10233216	0	0	0	0.82116680048028
Targetfunction_fluxfix161726126.val	4.33455862736843	1.0233216	0.204664320000001	0.0426384000000002	0.0426384000000002	0	0.0852768000000002	0	0.0852768000000002	0.562826880000002	0	0	0	0.821165990874553
Targetfunction_fluxfix80961821.val	4.33455862736843	1.0233216	0.15349824	0.0426384	0.0426384	0	0.0852768	0	0.0852768	0.46049472	0.15349824	0	0	0.821165990874553
Targetfunction_fluxfix13195997.val	4.33455862736843	1.0233216	0.10233216	0.0426384	0.0426384	0	0.0852767999999998	0	0.0852767999999998	0.35816256	0.30699648	0	0	0.821165990874553
Targetfunction_fluxfix49902485.val	4.33455862736843	1.0233216	0.05116608	0.0426384	0.0426384	0	0.0852768	0	0.0852768	0.2558304	0.46049472	0	0	0.821165990874553
Targetfunction_fluxfix35664898.val	4.91739552000004	1.70553600000001	0.426384000000002	0.0426384000000002	0	0.0426384000000002	0.0852768000000004	0	0.0852768000000004	0.2558304	0.767491200000002	0	0.0271163454545456	0.821165269445634
Targetfunction_fluxfix4269079.val	4.27753613423078	0.852768	0.1705536	0.0852768	0	0	0.0852768	0	0.0852768	0.3837456	0.0426384	0.00341586346153853	0	0.821164843406862
Targetfunction_fluxfix142211140.val	4.19472500210526	1.279152	0.1279152	0.0852768000000002	0	0.0426384000000002	0.0852768000000002	0	0.0426384	0	0.895406400000002	0	0	0.821164468540773
Targetfunction_fluxfix66592179.val	4.33498698947368	1.0233216	0.40932864	0	0.0426384	0.0426384	0.0852768	0	0.0852768	0.35816256	0	0	0	0.821164200399679
Targetfunction_fluxfix142462902.val	4.19482220210519	1.27915199999994	0.127915199999994	0.127915199999994	0	0	0.0852767999999959	0	0.0426383999999981	0.127915199999994	0.767491199999963	0	0	0.821164083454488
Targetfunction_fluxfix78743296.val	4.19482220210526	1.279152	0.1918728	0.0852768	0.0426384	0	0.0852768	0	0.0426384	0.319788	0.5116608	0	0	0.821164083454487
Targetfunction_fluxfix37933499.val	4.19482220210528	1.279152	0.3837456	0.1279152	0	0	0.0852768000000002	0	0.0426384000000002	0.639576000000002	0	0	0	0.821164083454487
Targetfunction_fluxfix142566145.val	4.19482220210526	1.279152	0.1279152	0.0852768	0.0426384	0	0.0852768	0	0.0426384	0.1918728	0.7035336	0	0	0.821164083454487
Targetfunction_fluxfix27213034.val	4.19482220210526	1.279152	0.319788	0.0852768	0.0426384	0	0.0852768	0	0.0426384	0.5756184	0.1279152	0	0	0.821164083454487
Targetfunction_fluxfix78169457.val	4.19482220210528	1.27915200000001	0.191872800000001	0.127915200000001	0	0	0.0852768000000004	0	0.0426384000000002	0.255830400000002	0.575618400000002	0	0	0.821164083454487
[truncated: 57,582 more rows]
