# Supplementary material for: CardioNet: A human metabolic network suited for the study of cardiomyocyte metabolism
Source: BMC Syst Biol. 2012 Aug 29;6:114. doi: 10.1186/1752-0509-6-114 (PMC3568067; doi:10.1186/1752-0509-6-114)
Supplement: Additional file 12 — Predicted metabolic fluxes of substrate uptake and oxygen demand for fulfilling the metabolic target function in varied substrate availability,Ci+<0.8. See caption of Additional file 7 but results are shown for calculated efficiency values ( Ci+) equal or less than 0.8. [file 1752-0509-6-114-S12.csv]

Predicted metabolic fluxes of substrate uptake and oxygen demand satisfying the metabolic target funtion in varied substrate availability, Results Ci+ < 0.8
	Predicted metabolic fluxes of substrate uptake and oxygen demand (mmol*min-1*(l cell)-1)
Titel	vO2	vs	vGlucose	vPalmitate	vStearate	vOleate	valpha-Linoleate	vEPA	vDHA	vAcetoacetate	vLactate	vGL	vGS
Targetfunction_fluxfix30588987.val	4.05015601846154	0.409328640000001	0.10233216	0	0	0	0.0852768000000002	0	0.01705536	0	0.20466432	0.145029876923077	0	0.799998358971314
Targetfunction_fluxfix162530901.val	3.95714075884615	0.213192	0.0426384	0	0	0.0213192	0.0852768	0	0.0213192	0	0.0426384	0.148606992692308	0	0.799997552633826
Targetfunction_fluxfix191237797.val	9.25788527999991	2.55830399999998	1.91872799999999	0	0	0.255830399999998	0.0852767999999993	0	0.170553599999999	0	0.127915199999999	0	0.162446367272726	0.799997217570611
Targetfunction_fluxfix194884292.val	5.03055689684211	4.88592	4.641624	0	0	0.040716	0.081432	0.081432	0.040716	0	0	0	0	0.799996832420435
Targetfunction_fluxfix119235727.val	4.10082064996833	0.1967925891456	0	0	0	0	0.0852768	0	0.0426384	0.0196792418592	0.0491981472864	0.145133952747646	0	0.799996661174937
Targetfunction_fluxfix112530328.val	7.11411768	1.62864	0	0	0	0.081432	0.081432	0.040716	0.040716	1.302912	0.081432	0.0106108036363637	0	0.799992731025305
Targetfunction_fluxfix167959219.val	3.97559006653846	0.213192	0.053298	0.0213192	0	0	0.0852768	0	0.0213192	0.0213192	0.0106596	0.148197008076923	0	0.79999142578496
Targetfunction_fluxfix82472196.val	4.02252305538461	0.3411072	0.05116608	0	0	0	0.0852768	0	0.01705536	0.13644288	0.05116608	0.146259830769231	0	0.799988504666782
Targetfunction_fluxfix175354204.val	8.71292592	5.116608	2.8141344	0	0	0	0.0852768	0	0.1705536	0	2.0466432	0	0.235452272727273	0.79998670354621
Targetfunction_fluxfix92590010.val	4.01358539076922	0.3411072	0.11938752	0	0	0	0.0852768	0	0.01705536	0.11938752	0	0.146505821538461	0	0.79998472111484
Targetfunction_fluxfix194900756.val	5.03295051789472	4.88591999999998	4.64162399999998	0.040716	0	0	0.0814319999999998	0.0814319999999998	0.040716	0	0	0	0	0.799983841931684
Targetfunction_fluxfix118059243.val	4.06299504201646	0.222087376368	0	0	0	0	0.081432	0.020358	0.020358	0.08883498312	0.011104393248	0.146028222114923	0	0.799983727355872
Targetfunction_fluxfix155354312.val	3.95883194538461	0.213192	0.0319788	0	0	0.0213192	0.0852768	0	0.0213192	0	0.053298	0.148658240769231	0	0.799983238874193
Targetfunction_fluxfix155824566.val	4.09722541820888	0.1967926744224	0.0295189054272	0	0	0	0.0852768	0	0.0426384	0.009839663568	0.0295189054272	0.145323167617385	0	0.799981459093667
Targetfunction_fluxfix179018099.val	8.40688848	1.62864	0.895752	0.081432	0	0	0.081432	0.244296	0.081432	0	0.244296	0	0.0704038581818182	0.799981414840375
Targetfunction_fluxfix172766022.val	4.09206905728061	0.196792589145602	0.0688773891456007	0	0	0	0.0852768000000009	0	0.0426384000000004	0	0	0.14546509363163	0	0.7999797508246
Targetfunction_fluxfix118546639.val	3.98286729346154	0.213192	0	0.0213192	0	0	0.0852768	0	0.0213192	0.0319788	0.053298	0.148094511923077	0	0.799979707527345
Targetfunction_fluxfix162782663.val	3.97728125307693	0.213192	0.0426384	0.0213192	0	0	0.0852768	0	0.0213192	0.0213192	0.0213192	0.148248256153846	0	0.799977067964493
Targetfunction_fluxfix162916986.val	7.79083271999987	0.814319999999991	0.162863999999998	0.162863999999998	0	0	0.0814319999999991	0.162863999999998	0.0814319999999991	0.122147999999999	0.0407159999999996	0	0.0161964000000001	0.799974529178804
Targetfunction_fluxfix114176868.val	4.06412829415385	0.40932864	0	0	0	0	0.0852768	0	0.01705536	0.020466432	0.286530048	0.144833084307692	0	0.79997438923388
Targetfunction_fluxfix38941928.val	7.77579047999998	2.44296	0.732887999999998	0	0	0	0.0814319999999998	0.040716	0.122148	1.22148	0.244296	0	0.0469613127272725	0.799972774985204
Targetfunction_fluxfix161589415.val	4.05340309661539	0.40932864	0.081865728	0	0	0	0.0852768	0	0.01705536	0	0.225130752	0.145128273230769	0	0.799970410697566
Targetfunction_fluxfix157018066.val	7.69941018	0.61074	0.091611	0.081432	0	0.081432	0.081432	0.081432	0.162864	0	0.030537	0	0.00829146272727272	0.799969872266371
Targetfunction_fluxfix145354147.val	3.96052313192307	0.213192	0.0213192	0	0	0.0213192	0.0852768	0	0.0213192	0	0.0639576	0.148709488846154	0	0.799968921153954
Targetfunction_fluxfix146177348.val	4.09878649284979	0.1967925891456	0.0196792418592	0	0	0	0.0852768	0	0.0426384	0.009839663568	0.0393584837184	0.145370480661969	0	0.799967937120857
Targetfunction_fluxfix194886344.val	5.03616493894736	4.88592	4.641624	0	0.040716	0	0.081432	0.040716	0.081432	0	0	0	0	0.799966383465985
Targetfunction_fluxfix76254439.val	8.34115968	1.279152	0.639576	0.0852768	0	0.2558304	0.0852768	0	0.0852768	0.1279152	0	0	0.05915376	0.79996634718062
Targetfunction_fluxfix171236585.val	4.09363017005007	0.1967926744224	0.0590378108544	0	0	0	0.0852768	0	0.0426384	0	0.009839663568	0.145512392326754	0	0.799966242246927
Targetfunction_fluxfix65329546.val	8.0873245230624	1.1370234599136	0.454809315744	0.1705536	0	0.1705536	0.0852768	0	0.0852768	0.0568512284256	0.113702115744	0	0.0395615303803636	0.799965706929328
Targetfunction_fluxfix14118127.val	4.02522895384615	0.3411072	0.03411072	0	0	0	0.0852768	0	0.01705536	0.13644288	0.06822144	0.146341827692308	0	0.799965331349067
Targetfunction_fluxfix155488425.val	3.97897243961539	0.213191999999999	0.0319787999999998	0.0213191999999999	0	0	0.0852768	0	0.0213191999999999	0.0213191999999999	0.0319787999999998	0.148299504230769	0	0.799962706184515
Targetfunction_fluxfix42118589.val	4.01629128923076	0.3411072	0.10233216	0	0	0	0.0852768	0	0.01705536	0.11938752	0.01705536	0.146587818461539	0	0.79996158215762
Targetfunction_fluxfix194905544.val	4.73067761684213	5.11660800000009	4.86077760000009	0.0426384000000009	0.0852768000000017	0	0.0852768000000017	0	0.0426384000000009	0	0	0	0	0.799961541927379
Targetfunction_fluxfix194415754.val	5.03723641263153	4.88591999999983	4.39732799999985	0	0.0407159999999987	0	0.0814319999999972	0.0814319999999972	0.0407159999999987	0.244295999999991	0	0	0	0.79996056056637
Targetfunction_fluxfix186194676.val	8.83847808000007	1.95436800000001	1.27033920000001	0.0814320000000004	0	0	0.0814320000000004	0.0814320000000004	0.244296000000002	0.0977184000000006	0.0977184000000006	0	0.110009421818183	0.799958337894787
Targetfunction_fluxfix168177711.val	4.09519124469096	0.1967925891456	0.0491981472864	0	0	0	0.0852768	0	0.0426384	0	0.0196792418592	0.145559705371338	0	0.799952728372256
Targetfunction_fluxfix145236162.val	4.06069939485346	0.222087213504	0.022208705064	0	0	0	0.081432	0.020358	0.020358	0.07773050844	0	0.146295171087923	0	0.79995122362614
Targetfunction_fluxfix90152813.val	8.06905980575996	1.08576054288	0.380016271439998	0.162863999999999	0	0	0.0814319999999996	0.162863999999999	0.0814319999999996	0.21715227144	0	0	0.0374797883127272	0.799949391167065
Targetfunction_fluxfix145605909.val	3.98066362615385	0.213192000000001	0.0213192000000001	0.0213192000000001	0	0	0.0852768000000002	0	0.0213192000000001	0.0213192000000001	0.0426384000000002	0.148350752307692	0	0.799948340445557
Targetfunction_fluxfix135067773.val	7.59365279999996	0.682214399999996	0.0341107199999998	0.341107199999998	0	0	0.0852767999999996	0	0.0852767999999996	0.0341107199999998	0.10233216	0	0.00253626545454543	0.799947503133371
Targetfunction_fluxfix89178045.val	7.95417408	2.558304	0.8954064	0	0	0	0.0852768	0	0.1705536	1.1512368	0.2558304	0	0.0616774581818182	0.79994728777284
Targetfunction_fluxfix24605850.val	8.17273368	1.22148	0.549666	0.081432	0	0.081432	0.081432	0.081432	0.162864	0.061074	0.122148	0	0.0464627127272726	0.799943705810264
Targetfunction_fluxfix153942230.val	4.05665017476922	0.40932864	0.061399296	0	0	0	0.0852768	0	0.01705536	0	0.245597184	0.145226669538461	0	0.799942447809375
Targetfunction_fluxfix50236370.val	4.02793485230768	0.341107199999999	0.01705536	0	0	0	0.0852767999999998	0	0.01705536	0.13644288	0.0852767999999998	0.146423824615385	0	0.79994214788707
Targetfunction_fluxfix119118078.val	4.10190870608918	0.1967926744224	0	0	0	0	0.0852768	0	0.0426384	0.009839663568	0.0590378108544	0.145465085431938	0	0.799940885909686
Targetfunction_fluxfix118294877.val	3.963905505	0.213192	0	0	0	0.0213192	0.0852768	0	0.0213192	0	0.0852768	0.148811985	0	0.799940273833775
Targetfunction_fluxfix177875209.val	8.73891935999989	2.44295999999998	1.34362799999999	0.244295999999998	0	0	0.0814319999999994	0.0814319999999994	0.0814319999999994	0.122147999999999	0.488591999999996	0	0.115172214545453	0.799939495703687
Targetfunction_fluxfix163118804.val	4.09675234516088	0.1967925891456	0.0393584837184	0	0	0	0.0852768	0	0.0426384	0	0.0295189054272	0.145607011446185	0	0.7999392120368
Targetfunction_fluxfix32236073.val	4.01899718769232	0.3411072	0.0852768	0	0	0	0.0852768	0	0.01705536	0.11938752	0.03411072	0.146669815384615	0	0.799938433055202
Targetfunction_fluxfix156430163.val	7.70449963928396	0.697988199167997	0.10469793672	0.0814319999999996	0	0.162863999999999	0.0814319999999996	0.0814319999999996	0.0814319999999996	0.0697988687759998	0.0348993936719998	0	0.0093159420627272	0.799937447886376
Targetfunction_fluxfix194884286.val	5.04234310736843	4.88592	4.641624	0	0	0.040716	0.081432	0.040716	0.081432	0	0	0	0	0.799932784913855
Targetfunction_fluxfix185522394.val	9.27696672	3.25728	2.117232	0.244296	0	0	0.081432	0.081432	0.081432	0.488592	0.162864	0	0.1892394	0.799931483206266
Targetfunction_fluxfix165121195.val	6.525211124916	3.257279918568	0.81432	0	0.027143972856	0	0.081432	0.027143972856	0.027143972856	0.162864	2.117232	0	0	0.79993123886667
Targetfunction_fluxfix29580378.val	7.76173536000004	1.08575972856001	0.271439728560002	0.244296000000002	0	0	0.0814320000000004	0.0814320000000004	0.0814320000000004	0	0.325728000000002	0	0.0177005535054546	0.799929910743795
Targetfunction_fluxfix167656546.val	7.87584034015194	0.930291859727994	0.232572858335998	0.341107199999998	0	0	0.0852767999999996	0	0.0852767999999996	0.139543544447999	0.0465146569439998	0	0.0226925773887275	0.79992877091341
Targetfunction_fluxfix156530460.val	4.09135948460722	0.1827360730944	0.0274104365472	0	0	0	0.0852768	0	0.0426384	0.0274104365472	0	0.145890837235661	0	0.79992864448172
Targetfunction_fluxfix194413696.val	5.04341458105264	4.88592	4.397328	0	0	0.040716	0.081432	0.081432	0.040716	0.244296	0	0	0	0.799926952180134
Targetfunction_fluxfix155706917.val	4.09831343210133	0.1967925891456	0.0295189054272	0	0	0	0.0852768	0	0.0426384	0	0.0393584837184	0.145654317111046	0	0.799925692451944
Targetfunction_fluxfix1315848.val	7.60476816000017	2.55830400000004	0.511660800000009	0.0426384000000007	0.0852768000000013	0	0.0852768000000013	0	0.0426384000000007	1.02332160000002	0.767491200000011	0	0.0390505418181826	0.799923824338239
Targetfunction_fluxfix74522632.val	8.35178256000007	1.70553600000001	0.852768000000004	0.255830400000002	0	0.0852768000000004	0.0852768000000004	0	0.0852768000000004	0.0852768000000004	0.255830400000002	0	0.0676904727272731	0.799923588354263
Targetfunction_fluxfix77665549.val	8.35595710506	1.395977619816	0.69798868776	0.081432	0	0.081432	0.081432	0.081432	0.162864	0.13959806328	0.069798868776	0	0.0619295150700001	0.799919935353924
Targetfunction_fluxfix194900750.val	5.04473672842104	4.88592	4.641624	0.040716	0	0	0.081432	0.040716	0.081432	0	0	0	0	0.799919752514508
Targetfunction_fluxfix112294688.val	7.02095472000002	1.62864	0	0	0	0.040716	0.081432	0.040716	0.081432	1.140048	0.244296	0.0161098363636364	0	0.799919720252348
Targetfunction_fluxfix118428990.val	3.98404599923078	0.213192	0	0.0213192	0	0	0.0852768	0	0.0213192	0.0213192	0.0639576	0.148453248461539	0	0.799919597092831
Targetfunction_fluxfix58354151.val	4.03064075076922	0.3411072	0	0	0	0	0.0852768	0	0.01705536	0.13644288	0.10233216	0.146505821538461	0	0.79991895428301
Targetfunction_fluxfix162665014.val	3.97845995884615	0.213192	0.0426384	0.0213192	0	0	0.0852768	0	0.0213192	0.0106596	0.0319788	0.148606992692308	0	0.799916972972219
Targetfunction_fluxfix5176803.val	4.02170308615385	0.3411072	0.06822144	0	0	0	0.0852768	0	0.01705536	0.11938752	0.05116608	0.146751812307692	0	0.799915273809796
Targetfunction_fluxfix74844373.val	8.45748000000004	1.62864	0.814320000000002	0.0814320000000002	0.0814320000000002	0.0814320000000002	0.0814320000000002	0.0814320000000002	0.0814320000000002	0.244296	0.0814320000000002	0	0.0736107381818185	0.799915000550069
Targetfunction_fluxfix143000873.val	4.05989725292307	0.40932864	0.040932864	0	0	0	0.0852768000000002	0	0.01705536	0	0.266063616	0.145325065846154	0	0.799914470310615
Targetfunction_fluxfix173841669.val	3.97287391846154	0.213192	0.0852768	0.0213192	0	0	0.0852768	0	0.0213192	0	0	0.148760736923077	0	0.79991431082375
Targetfunction_fluxfix194430160.val	5.04580820210526	4.88592	4.397328	0.040716	0	0	0.081432	0.081432	0.040716	0.244296	0	0	0	0.799913915970754
Targetfunction_fluxfix194315241.val	4.74036692210526	5.116608	4.6049472	0.0426384	0.0426384	0.0426384	0.0852768	0	0.0426384	0	0.2558304	0	0	0.799913139839757
Targetfunction_fluxfix146059699.val	4.09987453257125	0.196792589145601	0.0196792418592	0	0	0	0.0852768000000002	0	0.0426384000000002	0	0.0491981472864002	0.145701623185892	0	0.799912169383783
Targetfunction_fluxfix66707230.val	4.01276542153846	0.341107200000001	0.13644288	0	0	0	0.0852768000000002	0	0.01705536	0.10233216	0	0.146997803076923	0	0.799911495267912
Targetfunction_fluxfix112181833.val	7.07178816	1.705536	0	0	0.0852768	0.0426384	0.0852768	0	0.0426384	1.1085984	0.3411072	0.0119863309090909	0	0.799909052376856
Targetfunction_fluxfix42488246.val	7.74645588953282	3.41107200000001	1.0233216	0.0284255715744	0	0	0.0852768000000002	0	0.0568512284256002	1.3644288	0.852768000000002	0	0.0756659424397093	0.799908211161677
Targetfunction_fluxfix156532860.val	3.96508422306878	0.1827360730944	0.0274104365472	0	0.0213192	0	0.0852768	0	0.0213192	0.0274104365472	0	0.149170714158739	0	0.799906927371908
Targetfunction_fluxfix26843581.val	8.28879992298	1.395977619816	0.62819006328	0.081432	0.081432	0.081432	0.081432	0.081432	0.081432	0.20939668776	0.069798868776	0	0.0571304837536364	0.799904412416733
Targetfunction_fluxfix155236327.val	4.06016554545346	0.222087294936	0.033313098312	0	0	0	0.081432	0.020358	0.020358	0.066626196624	0	0.146615480727923	0	0.799903558781568
Targetfunction_fluxfix74608739.val	8.4341304	1.62864	0.81432	0.081432	0.081432	0	0.081432	0.162864	0.081432	0.162864	0.162864	0	0.0718418290909092	0.799902101008374
Targetfunction_fluxfix173827473.val	7.95781152000007	0.814320000000005	0.325728000000002	0	0.0814320000000004	0.0814320000000004	0.0814320000000004	0.162864000000001	0.0814320000000004	0	0	0	0.0262765636363637	0.799901437845792
Targetfunction_fluxfix158765755.val	7.24452905214	3.25728	0.651456	0	0	0	0.081432	0.054288027144	0.027143972856	0.162864	2.280096	0	0.0389033999999999	0.799900808167076
Targetfunction_fluxfix173724566.val	7.51572564624004	0.888349424040004	0.355339932480002	0.0814320000000002	0	0.162864000000001	0.0814320000000002	0.0814320000000002	0.0814320000000002	0.0444174915600002	0	0	0	0.799896619660456
Targetfunction_fluxfix194415748.val	5.04902262315789	4.88592	4.397328	0	0.040716	0	0.081432	0.040716	0.081432	0.244296	0	0	0	0.799896396106438
Targetfunction_fluxfix194432890.val	4.74386680421053	5.116608	4.6049472	0.0426384	0.0426384	0.0426384	0.0852768	0	0.0426384	0.2558304	0	0	0	0.79989562260344
Targetfunction_fluxfix162667618.val	7.74494999999996	0.814319999999997	0.162863999999999	0.0814319999999998	0.0814319999999998	0.0814319999999998	0.0814319999999998	0.0814319999999998	0.0814319999999998	0.0407159999999998	0.122148	0	0.0128451927272727	0.799893401254935
Targetfunction_fluxfix82825143.val	4.02440898461539	0.3411072	0.05116608	0	0	0	0.0852768	0	0.01705536	0.11938752	0.06822144	0.146833809230769	0	0.799892104423617
Targetfunction_fluxfix145118513.val	4.06192730015146	0.222087294936	0.022208705064	0	0	0	0.081432	0.020358	0.020358	0.066626196624	0.011104393248	0.146668867233923	0	0.799888390361548
Targetfunction_fluxfix92119414.val	4.01547132	0.3411072	0.11938752	0	0	0	0.0852768	0	0.01705536	0.10233216	0.01705536	0.1470798	0	0.79988836022182
Targetfunction_fluxfix145488260.val	3.98184233192307	0.213192	0.0213192	0.0213192	0	0	0.0852768	0	0.0213192	0.0106596	0.053298	0.148709488846154	0	0.799888240530116
Targetfunction_fluxfix162552027.val	7.74195839999996	0.814319999999997	0.162863999999999	0.0814319999999998	0.162863999999999	0	0.0814319999999998	0.0814319999999998	0.0814319999999998	0	0.162863999999999	0	0.0126185563636363	0.799886681704451
Targetfunction_fluxfix28504773.val	7.73224272	2.558304	0.639576	0.0852768	0	0	0.0852768	0	0.0852768	1.279152	0.3837456	0	0.0468096545454544	0.799885671225171
Targetfunction_fluxfix76253431.val	8.28474048000002	1.22148	0.61074	0.081432	0	0	0.081432	0.244296	0.081432	0.122148	0	0	0.0537473127272728	0.799885575955003
Targetfunction_fluxfix119000429.val	4.1029967199816	0.1967925891456	0	0	0	0	0.0852768	0	0.0426384	0	0.0688773891456	0.1457962349256	0	0.799885113268033
Targetfunction_fluxfix24874412.val	8.19272232000007	1.27915200000001	0.575618400000002	0.255830400000002	0	0	0.0852768000000004	0	0.170553600000001	0	0.191872800000001	0	0.0483725454545457	0.799883136297156
Targetfunction_fluxfix73533098.val	8.19232998785994	1.08576029858399	0.542880271439998	0	0.0814319999999996	0	0.0814319999999996	0.244295999999998	0.0814319999999996	0	0.0542880271439998	0	0.0452769509209088	0.799880303633954
Targetfunction_fluxfix139740511.val	7.17723072	2.558304	0.2558304	0.0852768	0	0.0426384	0.0852768	0	0.0426384	0	2.0466432	0	0.0134234181818182	0.799877033625467
Targetfunction_fluxfix156412811.val	4.09236980518508	0.1827360730944	0.0274104365472	0	0	0	0.0852768	0	0.0426384	0.0182736243648	0.0091368121824	0.146198326107184	0	0.799876885672051
Targetfunction_fluxfix170412958.val	7.85722248000002	2.44296	0.732888	0	0	0	0.081432	0.081432	0.081432	1.343628	0.122148	0	0.051588130909091	0.799875422024053
Targetfunction_fluxfix39815841.val	8.00119763424002	1.08575972856	0.325728	0.244296	0	0	0.0814320000000002	0.0814320000000002	0.0814320000000002	0.27143972856	0	0	0.032544490909091	0.799873392661231
Targetfunction_fluxfix74505490.val	8.34049872	1.62864	0.81432	0.162864	0	0	0.081432	0.081432	0.162864	0.081432	0.244296	0	0.064975549090909	0.799872398398632
Targetfunction_fluxfix135860446.val	7.654867128936	0.5685119431488	0.0284255715744	0.1705536	0.0852768	0.0852768	0.0852768	0	0.0852768	0	0.0284255715744	0	0.00455226394712726	0.799871591174922
Targetfunction_fluxfix167841570.val	3.97794747807693	0.213192	0.053298	0.0213192	0	0	0.0852768	0	0.0213192	0	0.0319788	0.148914481153846	0	0.799871246322353
Targetfunction_fluxfix107706125.val	6.53836752000002	2.55830400000001	0	0	0	0	0.0852768000000002	0	0.0426384000000002	0.383745600000002	2.04664320000001	0.0203781272727273	0	0.799870854567457
Targetfunction_fluxfix14471074.val	4.02711488307693	0.3411072	0.03411072	0	0	0	0.0852768	0	0.01705536	0.11938752	0.0852768	0.146915806153846	0	0.79986892489888
Targetfunction_fluxfix68877538.val	8.12349000000004	1.279152	0.511660800000002	0.2558304	0.0852768000000002	0	0.0852768000000002	0	0.0852768000000002	0.0639576000000002	0.191872800000001	0	0.0436071927272728	0.79986831424005
Targetfunction_fluxfix135858388.val	7.646728248936	0.5685119431488	0.0284255715744	0.1705536	0	0.1705536	0.0852768	0	0.0852768	0	0.0284255715744	0	0.00402954394712726	0.799866341830471
Targetfunction_fluxfix41530344.val	4.01817721846154	0.3411072	0.10233216	0	0	0	0.0852768	0	0.01705536	0.10233216	0.03411072	0.147161796923077	0	0.799865215036256
Targetfunction_fluxfix194413690.val	5.05520079157894	4.88592	4.397328	0	0	0.040716	0.081432	0.040716	0.081432	0.244296	0	0	0	0.799862679545702
Targetfunction_fluxfix163522025.val	7.79831712	0.6822144	0.13644288	0.2558304	0	0	0.0852768	0	0.1705536	0	0.03411072	0	0.0144233345454546	0.79986070093913
Targetfunction_fluxfix74524690.val	8.36866080000035	1.70553600000005	0.852768000000026	0.255830400000009	0.0852768000000026	0	0.0852768000000026	0	0.0852768000000026	0.0852768000000026	0.255830400000009	0	0.0684708218181841	0.799859469684157
Targetfunction_fluxfix114059219.val	4.06639140923076	0.40932864	0	0	0	0	0.0852768	0	0.01705536	0	0.30699648	0.145521858461539	0	0.799858471496908
Targetfunction_fluxfix90256056.val	7.99982650857594	1.08576029858399	0.380016271439998	0.0814319999999996	0.0814319999999996	0	0.0814319999999996	0.162863999999999	0.0814319999999996	0.0542880271439998	0.162863999999999	0	0.0323596719490907	0.799858469734012
Targetfunction_fluxfix117941594.val	4.06545079662796	0.222087294936	0	0	0	0	0.081432	0.020358	0.020358	0.066626196624	0.033313098312	0.146775639854423	0	0.799858040765208
Targetfunction_fluxfix162547365.val	3.97963866461539	0.213192	0.0426384	0.0213192000000001	0	0	0.0852768000000002	0	0.0213192	0	0.0426384	0.148965729230769	0	0.799856883575488
Targetfunction_fluxfix162412916.val	4.05963168039346	0.222087294936	0.04441749156	0	0	0	0.081432	0.020358	0.020358	0.055521803376	0	0.146935799763923	0	0.799855899700223
Targetfunction_fluxfix192771020.val	9.97026192000007	4.88592000000003	3.90873600000002	0	0.162864000000001	0	0.0814320000000004	0.162864000000001	0.0814320000000004	0.488592000000002	0	0	0.353320200000001	0.799855754011563
Targetfunction_fluxfix156415211.val	3.96609454364662	0.1827360730944	0.0274104365472	0	0.0213191999999999	0	0.0852767999999998	0	0.0213191999999999	0.0182736243647999	0.00913681218239996	0.149478203030262	0	0.799855461612255
Targetfunction_fluxfix163269927.val	7.79866265109598	0.751679655479998	0.1503356868	0.162864	0	0	0.0814319999999998	0.0814319999999998	0.162864	0.0751680062639998	0.037583962416	0	0.0151761002236365	0.799853636540254
Targetfunction_fluxfix69077178.val	8.03885472	1.22148	0.488592	0.081432	0	0.081432	0.081432	0.162864	0.081432	0	0.244296	0	0.0369443454545454	0.799851350961929
Targetfunction_fluxfix168648307.val	4.09048093267476	0.1827359878176	0.0456839756352	0	0	0	0.0852768	0	0.0426384	0.0091368121824	0	0.146417968395138	0	0.799850211206567
Targetfunction_fluxfix194430154.val	5.05759441263158	4.88592	4.397328	0.040716	0	0	0.081432	0.040716	0.081432	0.244296	0	0	0	0.799849601426231
Targetfunction_fluxfix68875480.val	8.09798471999991	1.27915199999999	0.511660799999996	0.255830399999998	0	0.0852767999999993	0.0852767999999993	0	0.0852767999999993	0.0639575999999996	0.191872799999998	0	0.0417688363636361	0.799847348124119
Targetfunction_fluxfix50589317.val	4.02982078153846	0.3411072	0.01705536	0	0	0	0.0852768	0	0.01705536	0.11938752	0.10233216	0.146997803076923	0	0.799845735237799
Targetfunction_fluxfix28605958.val	7.73152992	2.558304	0.639576	0.0426384	0	0.0426384	0.0852768	0	0.0852768	1.1512368	0.5116608	0	0.0464974363636363	0.799844608986169
Targetfunction_fluxfix111117850.val	6.92211312	1.705536	0	0	0	0	0.0852768	0	0.1705536	0	1.4497056	0.0203781272727273	0	0.799844476565517
Targetfunction_fluxfix21430005.val	8.1990318647664	1.1370240568512	0.5116608	0.0852768	0	0.2558304	0.0852768	0	0.0852768	0.0568512284256	0.0568512284256	0	0.0462674934687272	0.799843265986396
Targetfunction_fluxfix155370776.val	3.98132985115385	0.213192	0.0319788	0.0213192	0	0	0.0852768	0	0.0213192	0	0.053298	0.149016977307692	0	0.799842516872976
Targetfunction_fluxfix31647828.val	4.02088311692307	0.341107199999998	0.0852767999999996	0	0	0	0.0852767999999996	0	0.0170553599999999	0.10233216	0.0511660799999998	0.147243793846154	0	0.799842059713429
Targetfunction_fluxfix1059298.val	7.48918872	2.44296	0.488592	0	0	0.040716	0.081432	0.081432	0.040716	0.732888	0.977184	0	0.0283076181818182	0.799841641482615
Targetfunction_fluxfix155118678.val	4.06139343509146	0.222087294936	0.033313098312	0	0	0	0.081432	0.020358	0.020358	0.055521803376	0.011104393248	0.146989186269923	0	0.799840732981894
Targetfunction_fluxfix70875177.val	8.2067171409	1.395976805496	0.55839062448	0.244296	0	0	0.081432	0.081432	0.081432	0.27919531224	0.069798868776	0	0.0510517420445454	0.79983863391303
Targetfunction_fluxfix23059451.val	4.01194545230768	0.341107199999998	0.153498239999999	0	0	0	0.0852767999999993	0	0.0170553599999999	0.0852767999999993	0	0.147489784615385	0	0.799838286190316
Targetfunction_fluxfix1784044.val	7.56168912	2.558304	0.5116608	0.0426384	0.0426384	0	0.0852768	0	0.0852768	0.639576	1.1512368	0	0.0358270363636363	0.799836366863452
Targetfunction_fluxfix179356970.val	8.31407652	1.22148	0.671814	0	0.081432	0.081432	0.081432	0.081432	0.162864	0	0.061074	0	0.0554255181818181	0.799830337772407
Targetfunction_fluxfix168650707.val	3.96420567113632	0.1827359878176	0.0456839756352	0	0.0213192	0	0.0852768	0	0.0213192	0.0091368121824	0	0.149697845318215	0	0.799828561468748
Targetfunction_fluxfix145370611.val	3.98302103769232	0.213192	0.0213192	0.0213192	0	0	0.0852768	0	0.0213192	0	0.0639576	0.149068225384615	0	0.799828146215347
Targetfunction_fluxfix191253577.val	9.33992208	2.558304	1.918728	0.0852768	0	0	0.0852768	0	0.3411072	0	0.1279152	0	0.168596476363636	0.79982681522293
Targetfunction_fluxfix156667177.val	7.7419584	0.651456	0.0977184	0.081432	0.081432	0	0.081432	0.081432	0.162864	0	0.0651456	0	0.0103976836363636	0.799826243585338
Targetfunction_fluxfix145000864.val	4.06315516512496	0.222087213503999	0.022208705064	0	0	0	0.0814319999999998	0.0203579999999999	0.0203579999999999	0.0555218033759998	0.022208705064	0.147042579431423	0	0.799825561112659
Targetfunction_fluxfix58707098.val	4.03252668	0.3411072	0	0	0	0	0.0852768	0	0.01705536	0.11938752	0.11938752	0.1470798	0	0.799822535442595
Targetfunction_fluxfix194298105.val	5.06295178105264	4.88592	4.397328	0	0.040716	0	0.081432	0.081432	0.040716	0	0.244296	0	0	0.799820299322717
Targetfunction_fluxfix4470909.val	4.02358901538461	0.3411072	0.06822144	0	0	0	0.0852768	0	0.01705536	0.10233216	0.06822144	0.147325790769231	0	0.799818894255551
Targetfunction_fluxfix67295475.val	4.01465135076922	0.3411072	0.13644288	0	0	0	0.0852768	0	0.01705536	0.0852768	0.01705536	0.147571781538461	0	0.799815155052135
Targetfunction_fluxfix135152158.val	7.49036592000002	0.651456000000001	0.0325728	0.162864	0	0.0814320000000002	0.0814320000000002	0.0814320000000002	0.0814320000000002	0.0651456	0.0651456	0.00470778545454545	0	0.799814915909353
Targetfunction_fluxfix171471883.val	4.09004166285834	0.182735987817612	0.0548207878176037	0	0	0	0.0852768000000056	0	0.0426384000000028	0	0	0.146681530285013	0	0.799811002263469
Targetfunction_fluxfix135353640.val	4.08992452615385	0.1705536	0.00852768	0	0	0	0.0852768	0	0.0426384	0.03411072	0	0.146751812307692	0	0.799810985936496
Targetfunction_fluxfix38473726.val	7.86015792000004	2.55830400000001	0.767491200000004	0	0.0426384000000002	0	0.0852768000000004	0	0.127915200000001	1.15123680000001	0.383745600000002	0	0.0545620909090912	0.799808727372288
Targetfunction_fluxfix167707121.val	4.05909781924846	0.222087294936	0.055521803376	0	0	0	0.081432	0.020358	0.020358	0.04441749156	0	0.147256116450923	0	0.799808248055611
Targetfunction_fluxfix77902905.val	8.41668115104	1.39597737552	0.69798868776	0.081432	0.081432	0	0.081432	0.081432	0.162864	0.20939668776	0	0	0.0655043388872727	0.799807589093623
Targetfunction_fluxfix156530802.val	3.94730114037646	0.1827360730944	0.0274104365472	0	0	0.0213192	0.0852768	0	0.0213192	0.0274104365472	0	0.150246923774123	0	0.799807136241216
Targetfunction_fluxfix42589101.val	7.73312105214	3.25728	0.977184	0	0	0	0.081432	0.054288027144	0.027143972856	1.62864	0.488592	0	0.0685150363636363	0.799802259090683
Targetfunction_fluxfix28473567.val	7.68561912	2.44296	0.61074	0	0.040716	0	0.081432	0.040716	0.081432	1.22148	0.366444	0	0.0401372181818181	0.799802200593398
Targetfunction_fluxfix156465485.val	7.77172315736158	0.730943610163199	0.109641234528	0.2558304	0.0852767999999998	0	0.0852767999999998	0	0.0852767999999998	0.0730944121823998	0.0365471634528	0	0.0129435063414545	0.799802111473434
Targetfunction_fluxfix118311341.val	3.98640341076924	0.213192	0	0.0213192	0	0	0.0852768	0	0.0213192	0	0.0852768	0.149170721538461	0	0.799799393036869
Targetfunction_fluxfix168530658.val	4.09149125325262	0.1827359878176	0.0456839756352	0	0	0	0.0852768	0	0.0426384	0	0.0091368121824	0.146725457266662	0	0.799798464316535
Targetfunction_fluxfix82236898.val	4.02629491384615	0.3411072	0.05116608	0	0	0	0.0852768	0	0.01705536	0.10233216	0.0852768	0.147407787692308	0	0.799795718664832
Targetfunction_fluxfix117823945.val	4.06667868626596	0.222087294936	0	0	0	0	0.081432	0.020358	0.020358	0.055521803376	0.04441749156	0.147149345396423	0	0.799795207213672
Targetfunction_fluxfix76474653.val	8.16139151999989	0.977183999999992	0.488591999999996	0	0.0814319999999994	0.0814319999999994	0.0814319999999994	0.0814319999999994	0.162863999999998	0	0	0	0.0410823818181814	0.799794864676581
Targetfunction_fluxfix185724086.val	8.96817311999998	2.44295999999999	1.587924	0.0814319999999998	0	0	0.0814319999999998	0.162864	0.162864	0	0.366444	0	0.132673581818182	0.799794863217859
Targetfunction_fluxfix162295267.val	4.06085958569146	0.222087376368001	0.0444174915600002	0	0	0	0.081432	0.020358	0.020358	0.0444174915600002	0.011104393248	0.147309495909923	0	0.799793084012266
Targetfunction_fluxfix92001765.val	4.01735724923078	0.3411072	0.11938752	0	0	0	0.0852768	0	0.01705536	0.0852768	0.03411072	0.147653778461538	0	0.799792013780204
Targetfunction_fluxfix160197031.val	6.94387296	2.558304	0.5116608	0.0426384	0.0426384	0.0426384	0.0852768	0	0.0426384	0.3837456	1.4070672	0	0	0.799791824044307
Targetfunction_fluxfix90254334.val	7.962367788576	1.085760298584	0.38001627144	0.081432	0	0.162864	0.081432	0.081432	0.081432	0.054288027144	0.162864	0	0.0294977374036363	0.799790610504785
Targetfunction_fluxfix171474283.val	3.96376640131985	0.1827359878176	0.0548207878176	0	0.0213192	0	0.0852768	0	0.0213192	0	0	0.149961407208092	0	0.79978938626497
Targetfunction_fluxfix135356040.val	3.96364926461539	0.1705536	0.00852768	0	0.0213192	0	0.0852768	0	0.0213192	0.03411072	0	0.150031689230769	0	0.799789323480263
Targetfunction_fluxfix194296047.val	5.06912994947368	4.88592	4.397328	0	0	0.040716	0.081432	0.081432	0.040716	0	0.244296	0	0	0.799786454921355
Targetfunction_fluxfix74387847.val	8.50336272	1.62864	0.81432	0.162864	0	0	0.081432	0.162864	0.081432	0.325728	0	0	0.0760799127272727	0.799782717220034
Targetfunction_fluxfix28591894.val	7.73268336000002	2.55830400000001	0.639576000000002	0	0.0426384000000002	0.0852768000000002	0.0852768000000002	0	0.0426384000000002	1.1512368	0.511660800000002	0	0.0461569418181819	0.799780922017674
Targetfunction_fluxfix190548037.val	9.74892672	4.88592	3.66444	0.081432	0	0.081432	0.081432	0.162864	0.081432	0.244296	0.488592	0	0.3256578	0.799778543531756
Targetfunction_fluxfix168533058.val	3.96521599171418	0.1827359878176	0.0456839756352	0	0.0213192	0	0.0852768	0	0.0213192	0	0.0091368121824	0.150005334189739	0	0.799777107535532
Targetfunction_fluxfix162950586.val	7.81963631999996	0.852767999999999	0.1705536	0.3411072	0	0	0.0852767999999998	0	0.0852767999999998	0.1279152	0.0426383999999998	0	0.0172012909090911	0.799777004978963
Targetfunction_fluxfix156295162.val	4.09439044634081	0.1827360730944	0.0274104365472	0	0	0	0.0852768	0	0.0426384	0	0.0274104365472	0.146813303850231	0	0.799773380748908
Targetfunction_fluxfix194312511.val	5.07152357052632	4.88592	4.397328	0.040716	0	0	0.081432	0.081432	0.040716	0	0.244296	0	0	0.799773327272622
Targetfunction_fluxfix14000478.val	4.02900081230768	0.3411072	0.03411072	0	0	0	0.0852768	0	0.01705536	0.10233216	0.10233216	0.147489784615385	0	0.799772532943486
Targetfunction_fluxfix39566137.val	7.93196531424	1.08575972856	0.325728	0.162864	0.081432	0	0.081432	0.081432	0.081432	0.10857572856	0.162864	0	0.0274243745454546	0.799772289619334
Targetfunction_fluxfix73417843.val	8.23304602857598	1.085760298584	0.542880271439998	0	0.162864	0	0.0814319999999998	0.162864	0.0814319999999998	0.0542880271439998	0	0	0.0473333155854545	0.799769887632475
Targetfunction_fluxfix41412695.val	4.02006314769232	0.3411072	0.10233216	0	0	0	0.0852768	0	0.01705536	0.0852768	0.05116608	0.147735775384615	0	0.799768862376731
Targetfunction_fluxfix179169342.val	8.60844672	1.705536	0.9380448	0.2558304	0	0	0.0852768	0	0.1705536	0.1705536	0.0852768	0	0.0853581272727272	0.799768164062088
Targetfunction_fluxfix74354415.val	4.01112548307693	0.3411072	0.1705536	0	0	0	0.0852768	0	0.01705536	0.06822144	0	0.147981766153846	0	0.799765093881077
Targetfunction_fluxfix170530613.val	7.93865448	2.44296	0.732888	0	0	0	0.081432	0.122148	0.040716	1.465776	0	0	0.0562149490909091	0.799764507526294
Targetfunction_fluxfix90376099.val	8.04054063563998	1.08575972856	0.38001627144	0.081432	0.162864	0	0.081432	0.081432	0.081432	0.10857572856	0.10857572856	0	0.0344160458672727	0.799764369954804
Targetfunction_fluxfix191239513.val	9.32299631999987	2.55830399999997	1.91872799999998	0	0.0852767999999992	0.0852767999999992	0.0852767999999992	0	0.255830399999998	0	0.127915199999999	0	0.166628127272726	0.79976316999886
Targetfunction_fluxfix144883215.val	4.06438307042296	0.222087294936	0.022208705064	0	0	0	0.081432	0.020358	0.020358	0.04441749156	0.033313098312	0.147416275577423	0	0.79976274025601
Targetfunction_fluxfix135235991.val	4.09086749076922	0.1705536	0.00852768	0	0	0	0.0852767999999998	0	0.0426384	0.02558304	0.00852768	0.147038801538462	0	0.799762697578644
Targetfunction_fluxfix26607947.val	8.28290181132	1.39597818984	0.62819006328	0.081432	0.081432	0	0.081432	0.162864	0.081432	0.13959806328	0.13959806328	0	0.0558022112345455	0.799762517812278
Targetfunction_fluxfix65463323.val	7.48546170210007	1.08575948426401	0.434303728560002	0.244296000000002	0	0	0.0814320000000004	0.0814320000000004	0.0814320000000004	0.108575728560001	0.0542880271440004	0	0	0.799761207113647
Targetfunction_fluxfix171118942.val	4.05856395418846	0.222087294936	0.066626196624	0	0	0	0.081432	0.020358	0.020358	0.033313098312	0	0.147576435486923	0	0.799760603148593
Targetfunction_fluxfix43698258.val	7.88388336	1.22148	0.366444	0.244296	0	0	0.081432	0.081432	0.081432	0	0.366444	0	0.0263373054545453	0.799760285757183
Targetfunction_fluxfix156463427.val	7.7462178773616	0.7309436101632	0.109641234528	0.2558304	0	0.0852768	0.0852768	0	0.0852768	0.0730944121824	0.0365471634528	0	0.0111051499778182	0.799760071854076
Targetfunction_fluxfix194317299.val	4.77107189052632	5.116608	4.6049472	0.0426384	0.0852768	0	0.0852768	0	0.0426384	0	0.2558304	0	0	0.799758845485297
Targetfunction_fluxfix77917989.val	8.452797607296	1.461888243648	0.730944121824	0.1705536	0	0.1705536	0.0852768	0	0.0852768	0.219283321824	0	0	0.0689715928930909	0.799756237568628
Targetfunction_fluxfix156413153.val	3.94831146095433	0.1827360730944	0.0274104365472	0	0	0.0213192	0.0852768	0	0.0213192	0.0182736243648	0.0091368121824	0.150554412645646	0	0.79975572408056
Targetfunction_fluxfix194298099.val	5.07473799157894	4.88592	4.397328	0	0.040716	0	0.081432	0.040716	0.081432	0	0.244296	0	0	0.799755684613829
Targetfunction_fluxfix26420655.val	8.370889432704	1.461888243648	0.657849965472	0.3411072	0	0	0.0852768	0	0.0852768	0.292377478176	0	0	0.0631231204974546	0.799755479290301
Targetfunction_fluxfix170413972.val	7.91477568	2.558304	0.7674912	0	0	0.1279152	0.0852768	0	0.0426384	1.4070672	0.1279152	0	0.0577884763636363	0.799752699000065
Targetfunction_fluxfix156297562.val	3.96811518480235	0.1827360730944	0.0274104365472	0	0.0213192	0	0.0852768	0	0.0213192	0	0.0274104365472	0.150093180773308	0	0.799752542388849
Targetfunction_fluxfix94491414.val	8.0188272	0.977184	0.3420144	0.081432	0.081432	0	0.081432	0.081432	0.162864	0.0488592	0.0977184	0	0.0313725927272728	0.799751625179434
Targetfunction_fluxfix50001072.val	4.03170671076922	0.341107199999999	0.01705536	0	0	0	0.0852767999999998	0	0.01705536	0.10233216	0.11938752	0.147571781538462	0	0.799749337093728
Targetfunction_fluxfix179274985.val	8.6671296	1.705536	0.9380448	0.1705536	0.1705536	0	0.0852768	0	0.0852768	0.2558304	0	0	0.0896443527272726	0.799748634824571
Targetfunction_fluxfix31530179.val	4.02276904615385	0.3411072	0.0852768	0	0	0	0.0852768	0	0.01705536	0.0852768	0.06822144	0.147817772307692	0	0.799745700843922
Targetfunction_fluxfix118882786.val	4.05820804153846	0.20358	0	0	0	0	0.081432	0.020358	0.020358	0.081432	0	0.147789983076923	0	0.799745463365383
Targetfunction_fluxfix167589472.val	4.06032570888646	0.222087294936	0.055521803376	0	0	0	0.081432	0.020358	0.020358	0.033313098312	0.011104393248	0.147629821992923	0	0.799745439830891
Targetfunction_fluxfix167255593.val	7.8196893156	0.88834901688	0.22208705064	0.081432	0.081432	0	0.081432	0.162864	0.081432	0	0.17766996624	0	0.0174416380036364	0.799744100016542
Targetfunction_fluxfix192214023.val	4.77426277894734	5.11660799999995	4.09328639999996	0.0852767999999989	0.0426383999999996	0	0.0852767999999989	0	0.0426383999999996	0	0.767491199999991	0	0	0.799742731681506
Targetfunction_fluxfix22588855.val	4.01383138153846	0.3411072	0.15349824	0	0	0	0.0852768	0	0.01705536	0.06822144	0.01705536	0.148063763076923	0	0.799741966647596
Targetfunction_fluxfix135238391.val	3.96459222923078	0.1705536	0.00852768	0	0.0213192	0	0.0852768	0	0.0213192	0.02558304	0.00852768	0.150318678461539	0	0.799741308478246
Targetfunction_fluxfix112414395.val	7.12433448	1.62864	0	0	0.040716	0	0.081432	0.040716	0.081432	1.22148	0.162864	0.0116450509090909	0	0.799741224845234
Targetfunction_fluxfix194434948.val	4.77457177263157	5.11660799999998	4.60494719999998	0.0426384	0.0852767999999998	0	0.0852767999999998	0	0.0426384	0.2558304	0	0	0	0.799741170487192
Targetfunction_fluxfix156883407.val	4.08910455692307	0.1705536	0.02558304	0	0	0	0.0852768000000002	0	0.0426384	0.01705536	0	0.147243793846154	0	0.799737812868641
Targetfunction_fluxfix77785934.val	8.34520350456	1.461888243648	0.730944121824	0.0852768	0.0852768	0.1705536	0.0852768	0	0.0852768	0	0.219283321824	0	0.0611881264603636	0.799736535793624
Targetfunction_fluxfix179035229.val	8.52233616	1.705536	0.9380448	0.1705536	0	0.0852768	0.0852768	0	0.1705536	0	0.2558304	0	0.0787690145454544	0.799736282036635
Targetfunction_fluxfix119941621.val	4.09873919169475	0.1827359878176	0	0	0	0	0.0852768	0	0.0426384	0	0.0548207878176	0.146945091764908	0	0.799735731215518
Targetfunction_fluxfix26610341.val	8.24218581132	1.39597818984	0.62819006328	0.081432	0.162864	0	0.081432	0.081432	0.081432	0.13959806328	0.13959806328	0	0.0528136428763637	0.799735208360038
Targetfunction_fluxfix1664007.val	7.50239712000002	2.44296000000001	0.488592	0.040716	0	0	0.0814320000000002	0.0814320000000002	0.040716	0.855036000000002	0.855036000000002	0	0.0284159454545454	0.799734873552203
Targetfunction_fluxfix117706296.val	4.06790656689946	0.222087294936001	0	0	0	0	0.0814320000000002	0.020358	0.020358	0.04441749156	0.0555218033760002	0.147523048197923	0	0.799732380333962
Targetfunction_fluxfix186079421.val	8.92296	2.0466432	1.33031808	0.0852768	0.0852768	0	0.0852768	0	0.2558304	0	0.20466432	0	0.117546054545455	0.799731039289153
Targetfunction_fluxfix162177618.val	4.06208745066496	0.222087294936	0.04441749156	0	0	0	0.081432	0.020358	0.020358	0.033313098312	0.022208705064	0.147683208107423	0	0.799730272339732
Targetfunction_fluxfix168648649.val	3.946422588444	0.1827359878176	0.0456839756352	0	0	0.0213192	0.0852768	0	0.0213192	0.0091368121824	0	0.1507740549336	0	0.7997288038934
Targetfunction_fluxfix179037287.val	8.53921440000004	1.70553600000001	0.938044800000004	0.170553600000001	0.0852768000000004	0	0.0852768000000004	0	0.170553600000001	0	0.255830400000002	0	0.0799467381818186	0.799726593942346
Targetfunction_fluxfix112183891.val	7.09310736	1.705536	0	0	0.1279152	0	0.0852768	0	0.0426384	1.1085984	0.3411072	0.0119863309090909	0	0.799726300145162
Targetfunction_fluxfix58118853.val	4.03441260923078	0.3411072	0	0	0	0	0.0852768	0	0.01705536	0.10233216	0.13644288	0.147653778461539	0	0.799726131117773
Targetfunction_fluxfix179025281.val	8.53921440000101	1.70553600000015	0.938044800000082	0.0852768000000074	0.255830400000022	0	0.0852768000000074	0	0.0852768000000074	0	0.255830400000022	0	0.0799373127272797	0.799725157183681
Targetfunction_fluxfix4353260.val	4.02547494461539	0.3411072	0.06822144	0	0	0	0.0852768	0	0.01705536	0.0852768	0.0852768	0.147899769230769	0	0.799722529183987
Targetfunction_fluxfix194296041.val	5.08091616	4.88592	4.397328	0	0	0.040716	0.081432	0.040716	0.081432	0	0.244296	0	0	0.799721732041809
Targetfunction_fluxfix173841537.val	7.99972848	0.81432	0.325728	0.081432	0	0	0.081432	0.162864	0.162864	0	0	0	0.0278277054545455	0.799721173353386
Targetfunction_fluxfix39564079.val	7.90838243424	1.08575972856	0.325728	0.162864	0	0.081432	0.081432	0.081432	0.081432	0.10857572856	0.162864	0	0.0255860181818182	0.799720754073244
Targetfunction_fluxfix167959429.val	7.84700567999996	0.814319999999997	0.203579999999999	0.0814319999999998	0	0.0814319999999998	0.0814319999999998	0.162864	0.0814319999999998	0.0814319999999998	0.0407159999999998	0	0.0180848945454543	0.799720610106524
Targetfunction_fluxfix76272619.val	8.41129919999994	1.27915199999999	0.639575999999996	0.170553599999999	0.0852767999999996	0	0.0852767999999996	0	0.170553599999999	0.127915199999999	0	0	0.0625037563636361	0.799719702180867
Targetfunction_fluxfix76260613.val	8.4112992	1.279152	0.639576	0.0852768	0.2558304	0	0.0852768	0	0.0852768	0.1279152	0	0	0.0625037563636363	0.799719702180866
Targetfunction_fluxfix168801824.val	7.89963839999996	0.682214399999998	0.170553599999999	0.170553599999999	0.0852767999999998	0	0.0852767999999998	0	0.170553599999999	0	0	0	0.0198724254545453	0.799718854374597
Targetfunction_fluxfix66824879.val	4.01653728	0.3411072	0.13644288	0	0	0	0.0852768	0	0.01705536	0.06822144	0.03411072	0.14814576	0	0.799718829286083
Targetfunction_fluxfix156885807.val	3.96282929538461	0.1705536	0.02558304	0	0.0213192	0	0.0852768	0	0.0213192	0.01705536	0	0.150523670769231	0	0.799716213493538
Targetfunction_fluxfix179355254.val	8.26434468000002	1.22148	0.671814	0	0	0.244296	0.0814320000000002	0.0814320000000002	0.0814320000000002	0	0.061074	0	0.0512437581818184	0.799716022470606
Targetfunction_fluxfix119944021.val	3.97246393015628	0.1827359878176	0	0	0.0213192	0	0.0852768000000002	0	0.0213192	0	0.0548207878176	0.150224968687984	0	0.799715670451845
Targetfunction_fluxfix155001029.val	4.06384920536296	0.222087294936	0.033313098312	0	0	0	0.081432	0.020358	0.020358	0.033313098312	0.033313098312	0.147736594613423	0	0.799715100453276
Targetfunction_fluxfix168782636.val	7.79614848000002	0.651456000000001	0.162864	0.0814320000000002	0	0	0.0814320000000002	0.244296	0.0814320000000002	0	0	0	0.0130313127272728	0.799715083003981
Targetfunction_fluxfix76270561.val	8.38579391999998	1.279152	0.639576	0.1705536	0	0.0852767999999998	0.0852767999999998	0	0.1705536	0.1279152	0	0	0.0606653999999999	0.799714988693445
Targetfunction_fluxfix135118342.val	4.09181045538461	0.1705536	0.00852768	0	0	0	0.0852768	0	0.0426384	0.01705536	0.01705536	0.147325790769231	0	0.799714412905987
Targetfunction_fluxfix192211965.val	4.78044197052632	5.116608	4.0932864	0.0852768	0	0.0426384	0.0852768	0	0.0426384	0	0.7674912	0	0	0.799711484612322
Targetfunction_fluxfix157135715.val	7.74521568	0.61074	0.091611	0.081432	0	0.081432	0.081432	0.081432	0.162864	0.030537	0	0	0.00943874181818182	0.799710539897075
Targetfunction_fluxfix116412199.val	4.00995407503385	0.292377478176	0	0	0	0	0.0852768	0	0.01705536	0.190045318176	0	0.148684610979692	0	0.799710127981359
Targetfunction_fluxfix90186413.val	8.11099985702402	1.137024568512	0.397958684256	0.3411072	0	0	0.0852768000000002	0	0.0852768000000002	0.227405084256	0	0	0.0394895712960001	0.799709646006953
Targetfunction_fluxfix194312505.val	5.08330978105264	4.88592	4.397328	0.040716	0	0	0.081432	0.040716	0.081432	0	0.244296	0	0	0.799708562484611
Targetfunction_fluxfix185303896.val	9.28192176000007	3.41107200000003	2.21719680000002	0.341107200000002	0	0	0.0852768000000004	0	0.0852768000000004	0.170553600000001	0.511660800000002	0	0.194529305454547	0.799707328540906
Targetfunction_fluxfix163589400.val	4.08869457230768	0.1705536	0.03411072	0	0	0	0.0852768	0	0.0426384	0.00852768	0	0.147489784615385	0	0.799701232590314
Targetfunction_fluxfix144765566.val	4.06561096006096	0.222087294936	0.022208705064	0	0	0	0.081432	0.020358	0.020358	0.033313098312	0.04441749156	0.147789981119423	0	0.799699924283352
Targetfunction_fluxfix82119249.val	4.02818084307693	0.3411072	0.05116608	0	0	0	0.0852768	0	0.01705536	0.0852768	0.10233216	0.147981766153846	0	0.799699347399136
Targetfunction_fluxfix171001293.val	4.05979184382646	0.222087294936	0.066626196624	0	0	0	0.081432	0.020358	0.020358	0.022208705064	0.011104393248	0.147950141028923	0	0.799697803709648
Targetfunction_fluxfix192228429.val	4.78323928421053	5.116608	4.0932864	0.1279152	0	0	0.0852768	0	0.0426384	0	0.7674912	0	0	0.799697320661626
Targetfunction_fluxfix91766467.val	4.01924317846154	0.3411072	0.11938752	0	0	0	0.0852767999999998	0	0.01705536	0.06822144	0.05116608	0.148227756923077	0	0.799695681798743
Targetfunction_fluxfix68858338.val	8.10638172	1.22148	0.488592	0.162864	0	0	0.081432	0.081432	0.162864	0.061074	0.183222	0	0.0404100818181818	0.799695227857184
Targetfunction_fluxfix70976362.val	8.07017997182398	1.395976805496	0.558390624479998	0.162864	0	0.0814319999999998	0.0814319999999998	0.0814319999999998	0.0814319999999998	0.0697988687759998	0.27919531224	0	0.0409288931345454	0.799693909584408
Targetfunction_fluxfix135120742.val	3.96553519384615	0.1705536	0.00852768	0	0.0213192	0	0.0852768	0	0.0213192	0.01705536	0.01705536	0.150605667692308	0	0.79969329704529
Targetfunction_fluxfix179236765.val	4.01030551384615	0.3411072	0.18760896	0	0	0	0.0852768	0	0.01705536	0.05116608	0	0.148473747692308	0	0.799691918339217
Targetfunction_fluxfix179505483.val	8.48053152000002	1.279152	0.703533600000002	0.1705536	0	0	0.0852768000000002	0	0.2558304	0.0639576000000002	0	0	0.0672691090909092	0.799690456057478
Targetfunction_fluxfix171472225.val	3.94598331862754	0.182735987817599	0.0548207878175996	0	0	0.0213191999999999	0.0852767999999993	0	0.0213191999999999	0	0	0.151037616823477	0	0.799689645473004
Targetfunction_fluxfix135353982.val	3.94586618192307	0.1705536	0.00852767999999998	0	0	0.0213191999999999	0.0852767999999998	0	0.0213191999999999	0.03411072	0	0.151107898846154	0	0.799689582054727
Targetfunction_fluxfix156765758.val	4.09004752153846	0.1705536	0.02558304	0	0	0	0.0852768	0	0.0426384	0.00852768	0.00852768	0.147530783076923	0	0.79968953488984
Targetfunction_fluxfix75531109.val	8.56816271999991	4.88591999999996	2.44295999999998	0	0	0.0407159999999998	0.0814319999999994	0.0407159999999998	0.0814319999999994	0.244295999999998	1.95436799999999	0	0.205977436363635	0.799685738220286
Targetfunction_fluxfix190682150.val	9.76555872000004	4.88592	3.66444	0.162864	0	0	0.081432	0.162864	0.081432	0.488592	0.244296	0	0.326810127272728	0.799682771578486
Targetfunction_fluxfix167471823.val	4.06155357385996	0.222087213504	0.055521803376	0	0	0	0.081432	0.020358	0.020358	0.022208705064	0.022208705064	0.148003534190423	0	0.799682636945143
Targetfunction_fluxfix168799766.val	7.87413312	0.6822144	0.1705536	0.1705536	0	0.0852768	0.0852768	0	0.1705536	0	0	0	0.018027	0.799682211484056
Targetfunction_fluxfix179253727.val	8.60025168	1.62864	0.895752	0.081432	0	0.081432	0.081432	0.081432	0.162864	0.244296	0	0	0.0825518945454546	0.799680192553246
Targetfunction_fluxfix163591800.val	3.96241931076922	0.1705536	0.03411072	0	0.0213192	0	0.0852768000000002	0	0.0213192	0.00852768000000002	0	0.150769661538461	0	0.799679664802269
Targetfunction_fluxfix185169783.val	9.28982736	3.411072	2.2171968	0.2558304	0	0.0852768	0.0852768	0	0.0852768	0	0.6822144	0	0.19505556	0.799678570214906
Targetfunction_fluxfix168531000.val	3.94743290902186	0.1827359878176	0.0456839756352	0	0	0.0213192	0.0852768	0	0.0213192	0	0.0091368121824	0.151081543805123	0	0.79967740354304
Targetfunction_fluxfix13882829.val	4.03088674153846	0.341107199999999	0.03411072	0	0	0	0.0852767999999998	0	0.01705536	0.0852767999999998	0.11938752	0.148063763076923	0	0.79967615549158
Targetfunction_fluxfix181842011.val	8.89389071999987	2.44295999999997	1.46577599999998	0.0814319999999991	0	0.0814319999999991	0.0814319999999991	0.162863999999998	0.0814319999999991	0.122147999999999	0.366443999999996	0	0.125779254545453	0.799675704965259
Targetfunction_fluxfix160194301.val	7.01380511999998	2.44296	0.488592	0.040716	0	0	0.0814319999999998	0.0814319999999998	0.040716	0.366444	1.343628	0	0	0.799675508344699
Targetfunction_fluxfix41177397.val	4.02194907692307	0.3411072	0.10233216	0	0	0	0.0852768	0	0.01705536	0.06822144	0.06822144	0.148309753846154	0	0.79967252418778
Targetfunction_fluxfix117588647.val	4.06913445653746	0.222087294936	0	0	0	0	0.081432	0.020358	0.020358	0.033313098312	0.066626196624	0.147896753739923	0	0.799669559206945
Targetfunction_fluxfix74825011.val	4.01301141230768	0.3411072	0.1705536	0	0	0	0.0852768	0	0.01705536	0.05116608	0.01705536	0.148555744615385	0	0.799668795007231
Targetfunction_fluxfix156768158.val	3.96377226	0.170553600000001	0.0255830400000002	0	0.0213192000000001	0	0.0852768000000004	0	0.0213192000000001	0.00852768000000004	0.00852768000000004	0.15081066	0	0.799668208789353
Targetfunction_fluxfix162059969.val	4.06331534030296	0.222087294936	0.04441749156	0	0	0	0.081432	0.020358	0.020358	0.022208705064	0.033313098312	0.148056913649423	0	0.799667467734625
Targetfunction_fluxfix156547266.val	3.96979904614568	0.1827360730944	0.0274104365472	0.0213192	0	0	0.0852768	0	0.0213192	0.0274104365472	0	0.150605660312585	0	0.799666789219589
Targetfunction_fluxfix135000693.val	4.09275342	0.1705536	0.00852768	0	0	0	0.0852768	0	0.0426384	0.00852768	0.02558304	0.14761278	0	0.799666131919562
Targetfunction_fluxfix173707220.val	4.05749623972846	0.222087376368	0.08883498312	0	0	0	0.081432	0.020358	0.020358	0.011104393248	0	0.148217064162923	0	0.79966533591783
Targetfunction_fluxfix168765956.val	4.08828458769232	0.1705536	0.0426384	0	0	0	0.0852768	0	0.0426384	0	0	0.147735775384615	0	0.799664656482251
Targetfunction_fluxfix50942216.val	6.79419792	2.558304	0.1279152	0	0	0	0.0852768	0	0.0426384	1.0233216	1.279152	0.00874947272727273	0	0.7996628361146
Targetfunction_fluxfix181726414.val	8.91398304	2.44296	1.465776	0.081432	0.081432	0	0.081432	0.081432	0.162864	0	0.488592	0	0.127325552727273	0.799662487001807
Targetfunction_fluxfix74611133.val	8.3934144	1.62864	0.81432	0.081432	0.162864	0	0.081432	0.081432	0.081432	0.162864	0.162864	0	0.0673600254545453	0.799662144615899
Targetfunction_fluxfix167253871.val	7.7822305956	0.88834901688	0.22208705064	0.081432	0	0.162864	0.081432	0.081432	0.081432	0	0.17766996624	0	0.0145797034581818	0.799660839310996
Targetfunction_fluxfix156784832.val	7.58723759999998	0.651455999999999	0.0977183999999998	0.0814319999999998	0.0814319999999998	0	0.0814319999999998	0.162864	0.0814319999999998	0.0325728	0.0325728	0	0	0.799659151616557
Targetfunction_fluxfix75934126.val	8.59970736	5.116608	2.558304	0.1279152	0	0	0.0852768	0	0.0426384	0.7674912	1.5349824	0	0.2227392	0.799658265941289
Targetfunction_fluxfix145942056.val	4.05722929153846	0.20358	0.020358	0	0	0	0.081432	0.020358	0.020358	0.061074	0	0.148377233076923	0	0.799658144011769
Targetfunction_fluxfix163471751.val	4.08963753692307	0.1705536	0.03411072	0	0	0	0.0852768	0	0.0426384	0	0.00852768	0.147776773846154	0	0.799652959800255
Targetfunction_fluxfix50706966.val	4.03359264	0.341107199999999	0.01705536	0	0	0	0.0852767999999998	0	0.01705536	0.0852767999999998	0.13644288	0.14814576	0	0.799652953463533
Targetfunction_fluxfix156295504.val	3.95033210211005	0.1827360730944	0.0274104365472	0	0	0.0213192	0.0852768	0	0.0213192	0	0.0274104365472	0.151169390388692	0	0.799652911999863
Targetfunction_fluxfix154883380.val	4.06507709500096	0.222087294936	0.033313098312	0	0	0	0.081432	0.020358	0.020358	0.022208705064	0.04441749156	0.148110300155423	0	0.799652293268354
Targetfunction_fluxfix192648919.val	9.87107472	4.88592	3.908736	0	0	0.081432	0.081432	0.244296	0.081432	0.244296	0.244296	0	0.339229799999999	0.799651719048888
Targetfunction_fluxfix31177232.val	4.02465497538461	0.3411072	0.0852768	0	0	0	0.0852768	0	0.01705536	0.06822144	0.0852768	0.148391750769231	0	0.7996493564554
Targetfunction_fluxfix185171841.val	9.29796623999998	3.411072	2.2171968	0.2558304	0.0852768	0	0.0852768	0	0.0852768	0	0.6822144	0	0.19557828	0.799646156218299
Targetfunction_fluxfix23177100.val	4.01571731076922	0.3411072	0.15349824	0	0	0	0.0852768	0	0.01705536	0.05116608	0.03411072	0.148637741538462	0	0.799645661552927
Targetfunction_fluxfix135003093.val	3.96647815846154	0.1705536	0.00852768	0	0.0213192	0	0.0852768	0	0.0213192	0.00852768	0.02558304	0.150892656923077	0	0.799645289182511
Targetfunction_fluxfix190065471.val	5.19569855999996	5.11660799999997	3.83745599999998	0	0.0852767999999996	0.0426383999999998	0.0852767999999996	0	0.0426383999999998	0.511660799999998	0.511660799999998	0	0.0150167127272591	0.799643166499009
Targetfunction_fluxfix168768356.val	3.96200932615385	0.1705536	0.0426384	0	0.0213192	0	0.0852768	0	0.0213192	0	0	0.151015652307692	0	0.799643120312207
Targetfunction_fluxfix90609339.val	8.06389206786	1.085760298584	0.38001627144	0.081432	0.081432	0.081432	0.081432	0.081432	0.081432	0.162864	0.054288027144	0	0.035163830920909	0.79964167250168
Targetfunction_fluxfix135236333.val	3.94680914653846	0.1705536	0.00852768	0	0	0.0213192	0.0852768	0	0.0213192	0.02558304	0.00852768	0.151394888076923	0	0.799641617051126
Targetfunction_fluxfix156648109.val	4.09099048615385	0.1705536	0.02558304	0	0	0	0.0852768	0	0.0426384	0	0.01705536	0.147817772307692	0	0.799641260595761
Targetfunction_fluxfix173844267.val	8.09546400000002	0.852768000000001	0.3411072	0.0852768000000002	0.0852768000000002	0.0852768000000002	0.0852768000000002	0	0.1705536	0	0	0	0.0340545927272728	0.799640848453348
Targetfunction_fluxfix42593889.val	7.8317320073184	3.411072	1.0233216	0	0.0568512284256	0	0.0852768	0	0.0284255715744	1.705536	0.5116608	0	0.079542167081891	0.799640000335671
Targetfunction_fluxfix135706587.val	4.08790022711539	0.159894	0.0079947	0	0	0	0.0852768	0	0.0426384	0.0239841	0	0.147966391730769	0	0.799639365304477
Targetfunction_fluxfix135154216.val	7.51394879999991	0.651455999999995	0.0325727999999998	0.162863999999999	0.0814319999999994	0	0.0814319999999994	0.0814319999999994	0.0814319999999994	0.0651455999999996	0.0651455999999996	0.00444819272727276	0	0.799638704252792
Targetfunction_fluxfix144647917.val	4.06683882503446	0.222087213504	0.022208705064	0	0	0	0.081432	0.020358	0.020358	0.022208705064	0.055521803376	0.148163693316923	0	0.79963711365841
Targetfunction_fluxfix163474151.val	3.96336227538461	0.1705536	0.03411072	0	0.0213192	0	0.0852768	0	0.0213192	0	0.00852768	0.151056650769231	0	0.799631665246209
Targetfunction_fluxfix70978420.val	8.076396451824	1.395976805496	0.55839062448	0.162864	0.081432	0	0.081432	0.081432	0.081432	0.069798868776	0.27919531224	0	0.0409288931345454	0.799629795535153
Targetfunction_fluxfix58824747.val	4.03629853846154	0.3411072	0	0	0	0	0.0852768	0	0.01705536	0.0852768	0.15349824	0.148227756923077	0	0.799629741317209
Targetfunction_fluxfix4000313.val	4.02736087384615	0.3411072	0.06822144	0	0	0	0.0852768	0	0.01705536	0.06822144	0.10233216	0.148473747692308	0	0.79962617860381
Targetfunction_fluxfix24960855.val	8.3119824	1.22148	0.549666	0.081432	0.081432	0	0.081432	0.081432	0.162864	0.183222	0	0	0.0539585345454545	0.799626176784205
Targetfunction_fluxfix190816599.val	9.84699071999985	4.88591999999994	3.66443999999996	0.244295999999998	0	0	0.0814319999999991	0.0814319999999991	0.0814319999999991	0.732887999999991	0	0	0.33606376363636	0.799624316059612
Targetfunction_fluxfix67413124.val	4.01842320923078	0.3411072	0.13644288	0	0	0	0.0852768	0	0.01705536	0.05116608	0.05116608	0.148719738461538	0	0.799622517978506
Targetfunction_fluxfix166179994.val	7.71471648	2.44296	0.61074	0	0.040716	0	0.081432	0.081432	0.040716	1.343628	0.244296	0	0.0407922218181817	0.799620422437332
Targetfunction_fluxfix156650509.val	3.96471522461539	0.1705536	0.02558304	0	0.0213192	0	0.0852768	0	0.0213192	0	0.01705536	0.151097649230769	0	0.799620207653832
Targetfunction_fluxfix167354174.val	4.06278147915796	0.222087294936	0.055521803376	0	0	0	0.081432	0.020358	0.020358	0.011104393248	0.033313098312	0.148377230336423	0	0.799619842449044
Targetfunction_fluxfix179371034.val	8.35599348	1.22148	0.671814	0.081432	0	0	0.081432	0.081432	0.244296	0	0.061074	0	0.0569860854545455	0.799619067012547
Targetfunction_fluxfix174177816.val	4.05696232768846	0.22208705064	0.09993905064	0	0	0	0.081432	0.020358	0.020358	0	0	0.148537411386923	0	0.79961770837585
Targetfunction_fluxfix188667705.val	9.53346239999998	3.25728	2.280096	0.081432	0.081432	0	0.081432	0.0814319999999998	0.162864	0.488592	0	0	0.211263283636363	0.799617078469126
Targetfunction_fluxfix32370774.val	7.5901129434	3.4110719147232	0.852768	0.0284255715744	0	0.0284255715744	0.0852768	0	0.0284255715744	1.0233216	1.3644288	0	0.0636065935396363	0.799616665606516
Targetfunction_fluxfix156883749.val	3.94504621269229	0.1705536	0.02558304	0	0	0.0213192	0.0852768	0	0.0213192	0.01705536	0	0.151599880384615	0	0.799616503406525
Targetfunction_fluxfix182650800.val	8.46376992000015	1.22148000000002	0.732888000000011	0	0.0814320000000011	0	0.0814320000000011	0.0814320000000011	0.244296000000004	0	0	0	0.0646138145454554	0.79961616418167
Targetfunction_fluxfix119941963.val	3.95468084746399	0.1827359878176	0	0	0	0.0213192	0.0852768	0	0.0213192	0	0.0548207878176	0.151301178303369	0	0.79961615048128
Targetfunction_fluxfix156429617.val	3.97080936672355	0.1827360730944	0.0274104365472	0.0213192	0	0	0.0852768	0	0.0213192	0.0182736243648	0.0091368121824	0.150913149184108	0	0.799615342596461
Targetfunction_fluxfix155589274.val	4.05673991653846	0.20358	0.030537	0	0	0	0.081432	0.020358	0.020358	0.050895	0	0.148670858076923	0	0.799614493266072
Targetfunction_fluxfix28944841.val	6.96519216	2.558304	0.639576	0	0.0426384	0.0852768	0.0852768	0	0.0426384	0.3837456	1.279152	0	0	0.79961253271187
Targetfunction_fluxfix160199089.val	6.96519216	2.558304	0.5116608	0.0426384	0.0852768	0	0.0852768	0	0.0426384	0.3837456	1.4070672	0	0	0.79961253271187
Targetfunction_fluxfix192413651.val	5.33515248000004	5.11660800000003	4.09328640000002	0	0	0.0426384000000002	0.0852768000000004	0	0.127915200000001	0.767491200000004	0	0	0.0203947200000221	0.799611227551301
Targetfunction_fluxfix117470998.val	4.07036232151096	0.222087213504	0	0	0	0	0.081432	0.020358	0.020358	0.022208705064	0.07773050844	0.148270465937423	0	0.799606743433466
Targetfunction_fluxfix94152879.val	7.98567336000004	1.22148	0.427518000000002	0.162864	0	0	0.0814320000000002	0.162864	0.0814320000000002	0	0.30537	0	0.0318894872727275	0.799605172054011
Targetfunction_fluxfix161942320.val	4.06454324560096	0.222087376368	0.04441749156	0	0	0	0.081432	0.020358	0.020358	0.011104393248	0.04441749156	0.148430609795423	0	0.799604670659101
Targetfunction_fluxfix81766302.val	4.03006677230768	0.3411072	0.05116608	0	0	0	0.0852768	0	0.01705536	0.06822144	0.11938752	0.148555744615384	0	0.799602990635219
Targetfunction_fluxfix173589571.val	4.05872412936646	0.222087376368	0.08883498312	0	0	0	0.081432	0.020358	0.020358	0	0.011104393248	0.148590769704923	0	0.799602554046695
Targetfunction_fluxfix145824407.val	4.05835485403846	0.20358	0.020358	0	0	0	0.081432	0.020358	0.020358	0.050895	0.010179	0.148719795576923	0	0.79960060070534
Targetfunction_fluxfix114530013.val	4.65303744	1.0233216	0	0	0	0.0426384	0.0852768	0	0.1279152	0.20466432	0.56282688	0.12500784000001	0	0.799599603111134
Targetfunction_fluxfix92472361.val	4.02112910769232	0.3411072	0.11938752	0	0	0	0.0852768	0	0.01705536	0.05116608	0.06822144	0.148801735384615	0	0.79959936428617
Targetfunction_fluxfix76488717.val	8.20330847999998	0.977183999999997	0.488591999999998	0.0814319999999998	0	0	0.0814319999999998	0.0814319999999998	0.244296	0	0	0	0.042642949090909	0.799598266824243
Targetfunction_fluxfix179119116.val	4.01219144307693	0.3411072	0.18760896	0	0	0	0.0852768	0	0.01705536	0.03411072	0.01705536	0.149047726153846	0	0.799595640130062
Targetfunction_fluxfix135588938.val	4.08878425644232	0.159894	0.0079947	0	0	0	0.0852768	0	0.0426384	0.0159894	0.0079947	0.148235444134615	0	0.799594120379049
Targetfunction_fluxfix94287328.val	8.13691872000005	1.22148	0.427518000000002	0.244296	0	0	0.0814320000000002	0.0814320000000002	0.0814320000000002	0.30537	0	0	0.0417981272727274	0.799593788276253
Targetfunction_fluxfix135118684.val	3.94775211115385	0.1705536	0.00852768	0	0	0.0213192	0.0852768	0	0.0213192	0.01705536	0.01705536	0.151681877307692	0	0.799593655600548
Targetfunction_fluxfix154765731.val	4.06630497563446	0.222087294936	0.033313098312	0	0	0	0.081432	0.020358	0.020358	0.011104393248	0.055521803376	0.148484002956923	0	0.799589492753553
Targetfunction_fluxfix168665113.val	3.96892049421322	0.1827359878176	0.0456839756352	0.0213192	0	0	0.0852768	0	0.0213192	0.0091368121824	0	0.151132791472061	0	0.79958847850219
Targetfunction_fluxfix156446285.val	7.77047467928404	0.697988199168003	0.10469793672	0.162864000000001	0	0	0.0814320000000002	0.0814320000000002	0.162864000000001	0.0697988687760002	0.0348993936720002	0	0.0111289020627276	0.799586829711174
Targetfunction_fluxfix144295012.val	4.00854836488293	0.2923772223456	0.0292377478176	0	0	0	0.0852768	0	0.01705536	0.160807314528	0	0.149528037070246	0	0.799584732945764
Targetfunction_fluxfix192331672.val	4.80578559157896	5.116608	4.0932864	0.0852768	0.0426384	0	0.0852768	0	0.0426384	0.5116608	0.2558304	0	0	0.79958273989771
Targetfunction_fluxfix163589742.val	3.94463622807693	0.1705536	0.03411072	0	0	0.0213192	0.0852768	0	0.0213192	0.00852768	0	0.151845871153846	0	0.79957997038965
Targetfunction_fluxfix90289656.val	8.04176651370244	1.1370243126816	0.397958684256002	0.2558304	0.0852768000000002	0	0.0852768000000002	0	0.0852768000000002	0.0568512284256002	0.170553600000001	0	0.0340781822050911	0.799579811355433
Targetfunction_fluxfix13529882.val	4.03277267076922	0.341107200000002	0.0341107200000002	0	0	0	0.0852768000000004	0	0.0170553600000001	0.0682214400000002	0.136442880000001	0.148637741538461	0	0.799579792551836
Targetfunction_fluxfix192329614.val	4.80695847157894	5.116608	4.0932864	0.0852768	0	0.0426384	0.0852768	0	0.0426384	0.5116608	0.2558304	0	0	0.799576758872507
Targetfunction_fluxfix192298072.val	5.10727151368421	4.88592	3.908736	0	0.040716	0	0.081432	0.081432	0.040716	0.488592	0.244296	0	0	0.799576257444885
Targetfunction_fluxfix42000940.val	4.02383500615385	0.341107200000001	0.10233216	0	0	0	0.0852768000000002	0	0.01705536	0.05116608	0.0852768000000002	0.148883732307692	0	0.799576200478121
Targetfunction_fluxfix144530268.val	4.06806673033246	0.222087294936	0.022208705064	0	0	0	0.081432	0.020358	0.020358	0.011104393248	0.066626196624	0.148537389462923	0	0.799574311431222
Targetfunction_fluxfix118765137.val	4.06158472903846	0.20358	0	0	0	0	0.081432	0.020358	0.020358	0.050895	0.030537	0.148817670576923	0	0.799572804797684
Targetfunction_fluxfix74589713.val	4.01489734153846	0.3411072	0.1705536	0	0	0	0.0852768	0	0.01705536	0.03411072	0.03411072	0.149129723076923	0	0.799572510579763
Targetfunction_fluxfix170883644.val	4.06224761409796	0.222087294935999	0.0666261966239998	0	0	0	0.0814319999999998	0.020358	0.020358	0	0.033313098312	0.148697549372423	0	0.799572223897783
Targetfunction_fluxfix28593952.val	7.75400256	2.558304	0.639576	0	0.0852768	0.0426384	0.0852768	0	0.0426384	1.1512368	0.5116608	0	0.0461569418181817	0.799571810652616
Targetfunction_fluxfix163001161.val	4.05625054153846	0.20358	0.040716	0	0	0	0.081432	0.020358	0.020358	0.040716	0	0.148964483076923	0	0.799570848474195
Targetfunction_fluxfix157118705.val	4.08713150596154	0.159894	0.0239841	0	0	0	0.0852768	0	0.0426384	0.0079947	0	0.148427624423077	0	0.799570805134548
Targetfunction_fluxfix192296014.val	5.10848992421053	4.88592	3.908736	0	0	0.040716	0.081432	0.081432	0.040716	0.488592	0.244296	0	0	0.799569507188075
Targetfunction_fluxfix156766100.val	3.94598917730768	0.1705536	0.02558304	0	0	0.0213192	0.0852768	0	0.0213192	0.00852768	0.00852768	0.151886869615385	0	0.799568548686694
Targetfunction_fluxfix186422762.val	8.76474432	1.705536	1.1085984	0	0.3411072	0	0.0852768	0	0.0852768	0	0.0852768	0	0.0959012836363636	0.799566004795055
Targetfunction_fluxfix163639674.val	7.84948320000004	0.682214400000001	0.13644288	0.2558304	0	0	0.0852768000000002	0	0.1705536	0.03411072	0	0	0.0157154072727273	0.799562711208492
Targetfunction_fluxfix185712080.val	8.98433855999998	2.44296	1.587924	0	0.162864	0	0.081432	0.162864	0.081432	0	0.366444	0	0.132428650909091	0.799562252955489
Targetfunction_fluxfix68961587.val	8.16947640000009	1.22148000000001	0.488592000000004	0.0814320000000007	0.0814320000000007	0	0.0814320000000007	0.162864000000001	0.0814320000000007	0.122148000000001	0.122148000000001	0	0.0437724654545457	0.799560346527135
Targetfunction_fluxfix186536295.val	8.79001632	1.705536	1.1085984	0	0.1705536	0.1705536	0.0852768	0	0.0852768	0.0852768	0	0	0.0978158290909092	0.799559589757901
Targetfunction_fluxfix26488240.val	8.222174874504	1.395977619816	0.62819006328	0.081432	0	0.081432	0.081432	0.162864	0.081432	0.069798868776	0.20939668776	0	0.0502963893981818	0.79955822430889
Targetfunction_fluxfix28605922.val	8.222174874504	1.395977619816	0.62819006328	0.081432	0	0.081432	0.081432	0.162864	0.081432	0.069798868776	0.20939668776	0	0.0502963893981818	0.79955822430889
Targetfunction_fluxfix167236525.val	4.06400936879596	0.222087294936001	0.0555218033760002	0	0	0	0.0814320000000002	0.020358	0.020358	0	0.04441749156	0.148750935878423	0	0.799557052836066
Targetfunction_fluxfix192346078.val	4.81083487578947	5.116608	4.0932864	0.1279152	0	0	0.0852768	0	0.0426384	0.5116608	0.2558304	0	0	0.799556977029159
Targetfunction_fluxfix50118721.val	4.03547856923078	0.341107200000002	0.0170553600000001	0	0	0	0.0852768000000004	0	0.0170553600000001	0.0682214400000004	0.153498240000001	0.148719738461538	0	0.799556584355874
Targetfunction_fluxfix156684319.val	7.75435680000002	0.682214400000002	0.10233216	0.1705536	0.0852768000000002	0.0852768000000002	0.0852768000000002	0	0.0852768000000002	0	0.0682214400000002	0	0.00975420000000001	0.799553820467947
Targetfunction_fluxfix90287598.val	8.0162612337024	1.1370243126816	0.397958684256	0.2558304	0	0.0852768	0.0852768	0	0.0852768	0.0568512284256	0.1705536	0	0.0322398258414546	0.799553494853867
Targetfunction_fluxfix32118424.val	4.02654090461539	0.341107200000001	0.0852768000000002	0	0	0	0.0852768000000002	0	0.01705536	0.05116608	0.10233216	0.148965729230769	0	0.799553026556565
Targetfunction_fluxfix185136183.val	9.26033472000013	3.25728000000004	2.11723200000002	0.0814320000000009	0	0.0814320000000009	0.0814320000000009	0.162864000000002	0.0814320000000009	0	0.651456000000007	0	0.185002527272729	0.799551806724635
Targetfunction_fluxfix156682261.val	7.74621792000002	0.682214400000002	0.10233216	0.1705536	0	0.1705536	0.0852768000000002	0	0.0852768000000002	0	0.0682214400000002	0	0.00924090545454548	0.799551705149402
Targetfunction_fluxfix42471782.val	7.7890942468944	3.411072	1.0233216	0	0	0.0284255715744	0.0852768	0	0.0568512284256	1.3644288	0.852768	0	0.076096632918109	0.799550000304526
Targetfunction_fluxfix192312478.val	5.11209314526315	4.88592	3.908736	0.040716	0	0	0.081432	0.081432	0.040716	0.488592	0.244296	0	0	0.799549531664094
Targetfunction_fluxfix22824153.val	4.01760324	0.341107199999999	0.153498239999999	0	0	0	0.0852768	0	0.0170553599999999	0.0341107199999998	0.0511660799999998	0.14921172	0	0.799549370915053
Targetfunction_fluxfix171488689.val	3.96848122439678	0.1827359878176	0.0548207878176	0.0213192	0	0	0.0852768	0	0.0213192	0	0	0.151396353361939	0	0.799549330886334
Targetfunction_fluxfix135370446.val	3.96836408769232	0.1705536	0.00852768000000002	0.0213192000000001	0	0	0.0852768000000002	0	0.0213192000000001	0.03411072	0	0.151466635384615	0	0.799549284171932
Targetfunction_fluxfix135001035.val	3.94869507576924	0.1705536	0.00852768	0	0	0.0213192	0.0852768	0	0.0213192	0.00852768	0.02558304	0.151968866538461	0	0.799545697704116
Targetfunction_fluxfix186531003.val	4.00866557538461	0.3411072	0.22171968	0	0	0	0.0852768000000002	0	0.01705536	0.01705536	0	0.149457710769231	0	0.799545617553695
Targetfunction_fluxfix117353349.val	4.07159025147346	0.222087376368	0	0	0	0	0.081432	0.020358	0.020358	0.011104393248	0.08883498312	0.148644155427923	0	0.799543936925149
Targetfunction_fluxfix71096069.val	8.17238637252004	1.39597737552001	0.558390624480002	0.162864000000001	0.0814320000000002	0	0.0814320000000002	0.0814320000000002	0.0814320000000002	0.13959806328	0.209396687760001	0	0.0468129204163639	0.799543771302539
Targetfunction_fluxfix168766298.val	3.94422624346154	0.1705536	0.0426384	0	0	0.0213192	0.0852768	0	0.0213192	0	0	0.152091861923077	0	0.799543441577398
Targetfunction_fluxfix159003447.val	7.339531124916	3.257279918568	0.651456	0	0.027143972856	0	0.081432	0.027143972856	0.027143972856	0.488592	1.954368	0	0.0421935785279999	0.799543207617592
Targetfunction_fluxfix1447903.val	7.66166256000011	2.55830400000003	0.511660800000006	0.0852768000000009	0.0426384000000004	0	0.0852768000000009	0	0.0426384000000004	1.27915200000001	0.511660800000006	0	0.0401266145454551	0.799543019695553
Targetfunction_fluxfix112061784.val	7.11442656	1.705536	0	0	0.0426384	0.0426384	0.0852768	0	0.0852768	1.0233216	0.426384	0.0119863309090909	0	0.799542870468054
Targetfunction_fluxfix162785267.val	7.806024	0.81432	0.162864	0.081432	0.081432	0.081432	0.081432	0.081432	0.081432	0.081432	0.081432	0	0.0143874654545455	0.799542402248354
Targetfunction_fluxfix192538452.val	9.90724175999998	5.116608	4.0932864	0	0.2558304	0.0852767999999998	0.0852767999999998	0	0.0852767999999998	0	0.5116608	0	0.360130614545454	0.799542401721263
Targetfunction_fluxfix161824671.val	4.06577111057446	0.222087294936	0.04441749156	0	0	0	0.081432	0.020358	0.020358	0	0.055521803376	0.148804321992923	0	0.799541877607497
Targetfunction_fluxfix189861043.val	4.81465705263158	5.116608	3.837456	0.0852768	0.0426384	0	0.0852768	0	0.0426384	0	1.0233216	0	0	0.799537450308453
Targetfunction_fluxfix168547464.val	3.96993081479108	0.1827359878176	0.0456839756352	0.0213192	0	0	0.0852768	0	0.0213192	0	0.0091368121824	0.151440280343585	0	0.799537043703203
Targetfunction_fluxfix163707049.val	4.08674714538461	0.159894	0.0319788	0	0	0	0.0852768	0	0.0426384	0	0	0.148658240769231	0	0.799536530546693
Targetfunction_fluxfix162669676.val	7.8030324	0.81432	0.162864	0.081432	0.162864	0	0.081432	0.081432	0.081432	0.040716	0.122148	0	0.0141608290909091	0.799536039010531
Targetfunction_fluxfix58236502.val	4.03818446769232	0.3411072	0	0	0	0	0.0852768	0	0.01705536	0.06822144	0.1705536	0.148801735384615	0	0.799533366049545
Targetfunction_fluxfix163472093.val	3.94557919269232	0.1705536	0.03411072	0	0	0.0213192	0.0852768	0	0.0213192	0	0.00852768	0.152132860384616	0	0.799532020810913
Targetfunction_fluxfix5059154.val	4.02924680307693	0.341107200000001	0.0682214400000002	0	0	0	0.0852768000000002	0	0.01705536	0.0511660800000002	0.11938752	0.149047726153846	0	0.799529842523705
Targetfunction_fluxfix168060068.val	4.05576116653846	0.20358	0.050895	0	0	0	0.081432	0.020358	0.020358	0.030537	0	0.149258108076923	0	0.799527209635946
Targetfunction_fluxfix154648082.val	4.06753286527246	0.222087294936	0.033313098312	0	0	0	0.081432	0.020358	0.020358	0	0.066626196624	0.148857708498923	0	0.799526697990122
Targetfunction_fluxfix175707169.val	8.78495112	4.88592	2.687256	0	0	0	0.081432	0.122148	0.040716	0.977184	0.977184	0	0.223976127272728	0.799526644487255
Targetfunction_fluxfix67060177.val	4.02030913846154	0.3411072	0.13644288	0	0	0	0.0852768	0	0.01705536	0.03411072	0.06822144	0.149293716923077	0	0.799526221138131
Targetfunction_fluxfix157001056.val	4.08801553528846	0.159894	0.0239841	0	0	0	0.0852768	0	0.0426384	0	0.0079947	0.148696676826923	0	0.799525569326409
Targetfunction_fluxfix175472195.val	8.79748992	5.116608	2.8141344	0	0	0.0426384	0.0852768	0	0.1279152	0.5116608	1.5349824	0	0.23966230909091	0.799524197772675
Targetfunction_fluxfix156648451.val	3.94693214192307	0.1705536	0.02558304	0	0	0.0213192	0.0852768	0	0.0213192	0	0.01705536	0.152173858846154	0	0.799520597519499
Targetfunction_fluxfix74640281.val	8.47107072	1.705536	0.852768	0.2558304	0	0.0852768	0.0852768	0	0.0852768	0.1705536	0.1705536	0	0.0735861272727272	0.799516279378064
Targetfunction_fluxfix118647488.val	4.06271029153846	0.20358	0	0	0	0	0.081432	0.020358	0.020358	0.040716	0.040716	0.149160233076923	0	0.799515262366898
Targetfunction_fluxfix74642339.val	8.49657599999998	1.705536	0.852767999999998	0.2558304	0.0852767999999998	0	0.0852767999999998	0	0.0852767999999998	0.1705536	0.1705536	0	0.0754244836363636	0.799513602472756
Targetfunction_fluxfix162883512.val	4.05737610403846	0.20358	0.040716	0	0	0	0.081432	0.020358	0.020358	0.030537	0.010179	0.149307045576923	0	0.799513319924433
Targetfunction_fluxfix156311968.val	3.97283000787927	0.1827360730944	0.0274104365472	0.0213192	0	0	0.0852768	0	0.0213192	0	0.0274104365472	0.151528126927154	0	0.799512461665267
Targetfunction_fluxfix144412619.val	4.06929459530596	0.222087213504001	0.022208705064	0	0	0	0.0814320000000002	0.0203580000000001	0.0203580000000001	0	0.0777305084400002	0.148911101660423	0	0.799511513233887
Targetfunction_fluxfix192298066.val	5.11905772421053	4.88592	3.908736	0	0.040716	0	0.081432	0.040716	0.081432	0.488592	0.244296	0	0	0.799510866794613
Targetfunction_fluxfix185256226.val	9.28042704000004	3.25728000000001	2.11723200000001	0.0814320000000004	0.0814320000000004	0.0814320000000004	0.0814320000000004	0.0814320000000004	0.0814320000000004	0.162864000000001	0.488592000000002	0	0.186548825454546	0.799510661848669
Targetfunction_fluxfix135862504.val	7.714871928936	0.5685119431488	0.0284255715744	0.1705536	0.1705536	0	0.0852768	0	0.0852768	0	0.0284255715744	0	0.00586790031076363	0.799507105562248
Targetfunction_fluxfix82707494.val	4.03195270153846	0.3411072	0.05116608	0	0	0	0.0852768	0	0.01705536	0.05116608	0.13644288	0.149129723076922	0	0.799506648381751
Targetfunction_fluxfix189858985.val	4.82083624421051	5.116608	3.837456	0.0852767999999998	0	0.0426384	0.0852767999999998	0	0.0426384	0	1.0233216	0	0	0.799505836698888
Targetfunction_fluxfix71094011.val	8.14880349252002	1.39597737552	0.55839062448	0.162864	0	0.0814320000000002	0.0814320000000002	0.0814320000000002	0.0814320000000002	0.13959806328	0.20939668776	0	0.0449745640527273	0.799505820992609
Targetfunction_fluxfix192197559.val	4.82115546947368	5.116608	4.0932864	0.0426384	0.0426384	0.0426384	0.0852768	0	0.0426384	0	0.7674912	0	0	0.799504201974355
Targetfunction_fluxfix192296008.val	5.12027613473685	4.88592	3.908736	0	0	0.040716	0.081432	0.040716	0.081432	0.488592	0.244296	0	0	0.799504095207344
Targetfunction_fluxfix135471289.val	4.09055231509617	0.159894000000007	0.00799470000000037	0	0	0	0.0852768000000039	0	0.0426384000000019	0	0.0239841000000011	0.148773548942307	0	0.799503640242255
Targetfunction_fluxfix39681392.val	7.88388254568039	1.08575972856004	0.325728000000011	0.162864000000006	0	0	0.0814320000000028	0.162864000000006	0.0814320000000028	0	0.271439728560009	0	0.022635850909092	0.799503174808779
Targetfunction_fluxfix91884116.val	4.02301503692307	0.3411072	0.11938752	0	0	0	0.0852768	0	0.01705536	0.03411072	0.0852768	0.149375713846154	0	0.799503061251197
Targetfunction_fluxfix135252797.val	3.96930705230768	0.1705536	0.00852768	0.0213192	0	0	0.0852767999999998	0	0.0213192	0.02558304	0.00852768	0.151753624615385	0	0.799501287026355
Targetfunction_fluxfix182655936.val	8.49154751999994	1.27915199999999	0.767491199999996	0	0.255830399999998	0.0852767999999993	0.0852767999999993	0	0.0852767999999993	0	0	0	0.0668155090909087	0.799498813044251
Targetfunction_fluxfix171371244.val	7.77340352966396	0.751679899775998	0.22550393736	0.0814319999999996	0	0.0814319999999996	0.0814319999999996	0.0814319999999996	0.162863999999999	0.0375839624159998	0	0	0.0113143033963635	0.799492941934795
Targetfunction_fluxfix1076434.val	7.58229552	2.558304	0.5116608	0.0426384	0	0.0852768	0.0852768	0	0.0426384	0.7674912	1.0233216	0	0.0348687818181817	0.799492708897527
Targetfunction_fluxfix189875449.val	4.82363355789475	5.116608	3.837456	0.1279152	0	0	0.0852768	0	0.0426384	0	1.0233216	0	0	0.799491506810618
Targetfunction_fluxfix74489032.val	8.36458272	1.62864	0.81432	0.081432	0	0.081432	0.081432	0.162864	0.081432	0.081432	0.244296	0	0.0641952	0.799490892396561
Targetfunction_fluxfix163724737.val	7.82949888000004	0.639576000000001	0.1279152	0.0852768000000002	0	0.2558304	0.0852768000000002	0	0.0852768000000002	0	0	0	0.0135349854545455	0.799488345821397
Targetfunction_fluxfix111941411.val	6.99344712000002	1.62864	0	0	0	0	0.0814320000000002	0.122148	0.040716	0.895752000000002	0.488592	0.0203198727272727	0	0.79948630390268
Targetfunction_fluxfix145706758.val	4.06060597903846	0.20358	0.020358	0	0	0	0.081432	0.020358	0.020358	0.030537	0.030537	0.149404920576922	0	0.799485529722444
Targetfunction_fluxfix192312472.val	5.12387935578947	4.88592	3.908736	0.040716	0	0	0.081432	0.040716	0.081432	0.488592	0.244296	0	0	0.799484056602989
Targetfunction_fluxfix14353425.val	4.0346586	0.341107199999999	0.0341107199999998	0	0	0	0.0852767999999996	0	0.0170553599999999	0.0511660799999998	0.153498239999999	0.14921172	0	0.799483444132909
Targetfunction_fluxfix26845639.val	8.34688232298	1.395977619816	0.62819006328	0.081432	0.162864	0	0.081432	0.081432	0.081432	0.20939668776	0.069798868776	0	0.0584461201172727	0.79948160077171
Targetfunction_fluxfix117235700.val	4.07281804245346	0.22208705064	0	0	0	0	0.081432	0.020358	0.020358	0	0.0999390506399998	0.149017887591923	0	0.799481131005013
Targetfunction_fluxfix32372832.val	7.6043257291872	3.4110719147232	0.852768	0.0284255715744	0.0284255715744	0	0.0852768	0	0.0284255715744	1.0233216	1.3644288	0	0.0636065935396363	0.799480265009415
Targetfunction_fluxfix41295046.val	4.02572093538461	0.3411072	0.10233216	0	0	0	0.0852768	0	0.01705536	0.03411072	0.10233216	0.149457710769231	0	0.799479891256451
Targetfunction_fluxfix192449321.val	4.82598272842104	5.116608	4.0932864	0.0852768	0.0426384	0	0.0852768	0	0.0426384	0.7674912	0	0	0	0.799479463761123
Targetfunction_fluxfix189978692.val	4.82598272842104	5.116608	3.837456	0.0852768	0.0426384	0	0.0852768	0	0.0426384	0.2558304	0.7674912	0	0	0.799479463761123
Targetfunction_fluxfix112547128.val	7.23256128	1.705536	0	0.0426384	0	0.0852768	0.0852768	0	0.0426384	1.3644288	0.0852768	0.00585553090909091	0	0.799478696668694
Targetfunction_fluxfix74472064.val	4.01678327076922	0.3411072	0.1705536	0	0	0	0.0852767999999998	0	0.01705536	0.01705536	0.05116608	0.149703701538461	0	0.799476240607413
Targetfunction_fluxfix156900213.val	3.96754411846154	0.1705536	0.02558304	0.0213192	0	0	0.0852768	0	0.0213192	0.01705536	0	0.151958616923077	0	0.79947622567038
Targetfunction_fluxfix119958427.val	3.97717875323321	0.1827359878176	0	0.0213192	0	0	0.0852768	0	0.0213192	0	0.0548207878176	0.151659914841831	0	0.799475564435942
Targetfunction_fluxfix189976634.val	4.82715560842104	5.11660799999998	3.83745599999998	0.0852767999999998	0	0.0426383999999998	0.0852767999999998	0	0.0426383999999998	0.2558304	0.767491199999998	0	0	0.799473447944747
Targetfunction_fluxfix192447263.val	4.82715560842104	5.116608	4.0932864	0.0852768	0	0.0426384	0.0852768	0	0.0426384	0.7674912	0	0	0	0.799473447944747
Targetfunction_fluxfix189001632.val	4.00784560615385	0.3411072	0.23877504	0	0	0	0.0852768	0	0.01705536	0	0	0.149949692307692	0	0.799472492308052
Targetfunction_fluxfix74846431.val	8.5155624	1.62864	0.81432	0.081432	0.162864	0	0.081432	0.081432	0.081432	0.244296	0.081432	0	0.0749263745454546	0.799470348488132
Targetfunction_fluxfix188581262.val	9.50385312	3.411072	2.3877504	0.2558304	0	0	0.0852768	0	0.1705536	0.3411072	0.1705536	0	0.213919363636364	0.79947011073401
Targetfunction_fluxfix25193759.val	8.12187648	0.977184	0.4397328	0.081432	0	0	0.081432	0.162864	0.162864	0	0.0488592	0	0.0363504763636363	0.799469705182299
Targetfunction_fluxfix167942419.val	4.05688672903846	0.20358	0.050895	0	0	0	0.0814320000000002	0.020358	0.020358	0.020358	0.010179	0.149600670576923	0	0.799469688463181
Targetfunction_fluxfix90489296.val	7.96236835859994	1.08576054287999	0.380016271439998	0.0814319999999996	0	0.0814319999999996	0.0814319999999996	0.162863999999999	0.0814319999999996	0	0.217152271439998	0	0.0274413634854543	0.799469447030819
Targetfunction_fluxfix192415721.val	5.12655804	4.88592	3.908736	0	0.040716	0	0.081432	0.081432	0.040716	0.732888	0	0	0	0.799469147131335
Targetfunction_fluxfix192413663.val	5.12777645052632	4.88592	3.908736	0	0	0.040716	0.081432	0.081432	0.040716	0.732888	0	0	0	0.799462361970548
Targetfunction_fluxfix50824615.val	4.03736449846154	0.341107199999999	0.01705536	0	0	0	0.0852767999999998	0	0.01705536	0.0511660799999998	0.1705536	0.149293716923077	0	0.799460229779389
Targetfunction_fluxfix118529839.val	4.06383585403846	0.20358	0	0	0	0	0.081432	0.020358	0.020358	0.030537	0.050895	0.149502795576923	0	0.799457725151663
Targetfunction_fluxfix31294881.val	4.02842683384617	0.341107200000012	0.085276800000003	0	0	0	0.085276800000003	0	0.0170553600000006	0.0341107200000011	0.119387520000004	0.149539707692307	0	0.799456711156097
Targetfunction_fluxfix162765863.val	4.05850166653846	0.20358	0.040716	0	0	0	0.081432	0.020358	0.020358	0.020358	0.020358	0.149649608076923	0	0.799455796583288
Targetfunction_fluxfix38942606.val	7.88076432	2.558304	0.7674912	0	0	0.0852768	0.0852768	0	0.0852768	1.279152	0.2558304	0	0.0536038363636363	0.799454939564053
Targetfunction_fluxfix192463727.val	4.83103201263158	5.116608	4.0932864	0.1279152	0	0	0.0852768	0	0.0426384	0.7674912	0	0	0	0.799453551113671
Targetfunction_fluxfix189993098.val	4.83103201263158	5.116608	3.837456	0.1279152	0	0	0.0852768	0	0.0426384	0.2558304	0.7674912	0	0	0.799453551113671
Targetfunction_fluxfix135135148.val	3.97025001692307	0.1705536	0.00852768	0.0213192	0	0	0.0852768	0	0.0213192	0.01705536	0.01705536	0.152040613846154	0	0.799453293455401
Targetfunction_fluxfix22706504.val	4.01948916923078	0.3411072	0.15349824	0	0	0	0.0852768	0	0.01705536	0.01705536	0.06822144	0.149785698461539	0	0.799453094742698
Targetfunction_fluxfix74421447.val	8.56580831999983	1.70553599999998	0.852767999999987	0.341107199999996	0	0	0.0852767999999987	0	0.0852767999999987	0.341107199999996	0	0	0.0800994763636351	0.799450702095216
Targetfunction_fluxfix186413354.val	4.01055150461539	0.3411072	0.22171968	0	0	0	0.0852768	0	0.01705536	0	0.01705536	0.150031689230769	0	0.799449380661378
Targetfunction_fluxfix192430127.val	5.13137967157896	4.88592	3.908736	0.040716	0	0	0.081432	0.081432	0.040716	0.732888	0	0	0	0.799442283225373
Targetfunction_fluxfix155471625.val	4.06011660403846	0.20358	0.030537	0	0	0	0.081432	0.020358	0.020358	0.020358	0.030537	0.149698545576923	0	0.799441901111927
Targetfunction_fluxfix38588975.val	7.81751951999991	2.55830399999998	0.767491199999994	0	0	0	0.0852767999999993	0	0.170553599999999	0.639575999999996	0.895406399999994	0	0.0493937999999993	0.799441458272187
Targetfunction_fluxfix61649205.val	7.04931552	1.705536	0	0	0	0.1279152	0.0852768	0	0.0426384	0.852768	0.5969376	0.0161680909090909	0	0.799440729443119
Targetfunction_fluxfix163606206.val	3.96713413384615	0.1705536	0.03411072	0.0213192	0	0	0.0852767999999998	0	0.0213192	0.00852767999999998	0	0.152204607692308	0	0.799439702717741
Targetfunction_fluxfix115588656.val	4.04007039692307	0.3411072	0	0	0	0	0.0852768	0	0.01705536	0.05116608	0.18760896	0.149375713846154	0	0.799437005323404
Targetfunction_fluxfix4117962.val	4.03113273230768	0.341107200000002	0.0682214400000004	0	0	0	0.0852768000000004	0	0.0170553600000001	0.0341107200000002	0.136442880000001	0.149621704615384	0	0.799433520952339
Targetfunction_fluxfix28946899.val	6.98651136	2.558304	0.639576	0	0.0852768	0.0426384	0.0852768	0	0.0426384	0.3837456	1.279152	0	0	0.799432557866777
Targetfunction_fluxfix77920047.val	8.46093648729607	1.46188824364801	0.730944121824004	0.170553600000001	0.0852768000000004	0.0852768000000004	0.0852768000000004	0	0.0852768000000004	0.219283321824002	0	0	0.0674458147112731	0.799432362090828
Targetfunction_fluxfix66942528.val	4.02219506769232	0.341107200000001	0.13644288	0	0	0	0.0852768000000002	0	0.0170553600000001	0.0170553600000001	0.0852768000000002	0.149867695384615	0	0.799429938773666
Targetfunction_fluxfix168312370.val	7.867363435704	0.751679736912	0.18791981208	0.081432	0	0.081432	0.081432	0.081432	0.162864	0.037583962416	0.037583962416	0	0.0167704534309091	0.799429932115264
Targetfunction_fluxfix74607017.val	8.39667168000002	1.62864	0.814320000000002	0.0814320000000002	0	0.162864	0.0814320000000002	0.0814320000000002	0.0814320000000002	0.162864	0.162864	0	0.0660768545454549	0.799429687426289
Targetfunction_fluxfix156782564.val	3.96848708307693	0.1705536	0.02558304	0.0213192	0	0	0.0852768000000002	0	0.0213192	0.00852768000000002	0.00852768000000002	0.152245606153846	0	0.799428238820638
Targetfunction_fluxfix145589109.val	4.06173154153846	0.20358	0.020358	0	0	0	0.081432	0.020358	0.020358	0.020358	0.040716	0.149747483076923	0	0.799428002049571
Targetfunction_fluxfix74623139.val	8.46264672	1.62864	0.81432	0.162864	0	0	0.081432	0.081432	0.162864	0.162864	0.162864	0	0.0707928545454546	0.799426533521176
Targetfunction_fluxfix74726382.val	8.42539104000009	1.62864000000001	0.814320000000007	0.0814320000000007	0.0814320000000007	0	0.0814320000000007	0.0814320000000007	0.162864000000001	0	0.325728000000002	0	0.0681022800000004	0.799425334005977
Targetfunction_fluxfix157236354.val	4.08539058008954	0.1504884806208	0.0225732806208	0	0	0	0.0852768000000002	0	0.0426384	0	0	0.149472179946277	0	0.799423422042178
Targetfunction_fluxfix28471509.val	7.71312672	2.44296	0.61074	0	0	0.040716	0.081432	0.040716	0.081432	1.22148	0.366444	0	0.0394119818181819	0.799422970315661
Targetfunction_fluxfix151478657.val	7.39157616	2.558304	0.3837456	0	0.1279152	0	0.0852768	0	0.0426384	0	1.918728	0	0.0228996327272727	0.799422659132404
Targetfunction_fluxfix112311488.val	7.13459232	1.705536	0	0.0426384	0	0.0426384	0.0852768	0	0.0852768	1.1938752	0.2558304	0.0116458363636364	0	0.799422412002303
Targetfunction_fluxfix157051330.val	7.79298732	0.639576	0.0959364	0.2558304	0	0	0.0852768	0	0.1705536	0	0.0319788	0	0.0108216818181818	0.799418646525348
Targetfunction_fluxfix26641547.val	8.33820717556807	1.46188909641601	0.657849965472004	0.255830400000002	0.0852768000000004	0	0.0852768000000004	0	0.0852768000000004	0.146189165472001	0.146189165472001	0	0.0586275575629094	0.799417930563992
Targetfunction_fluxfix65447195.val	8.17260085403991	1.13702345991359	0.454809315743996	0.170553599999999	0	0.170553599999999	0.0852767999999993	0	0.0852767999999993	0.113702115743999	0.0568512284255996	0	0.0417149730818178	0.799414140423552
Targetfunction_fluxfix112647977.val	7.23626568	1.62864	0	0	0	0.081432	0.081432	0.040716	0.040716	1.384344	0	0.00752625818181821	0	0.799413803431265
Targetfunction_fluxfix81883951.val	4.03383863076922	0.3411072	0.05116608	0	0	0	0.0852768	0	0.01705536	0.03411072	0.15349824	0.149703701538461	0	0.799410320647382
Targetfunction_fluxfix26639489.val	8.31270189556804	1.461889096416	0.657849965472002	0.2558304	0	0.0852768000000002	0.0852768000000002	0	0.0852768000000002	0.146189165472	0.146189165472	0	0.0567892011992733	0.799409737523185
Targetfunction_fluxfix42473840.val	7.8033070326816	3.411072	1.0233216	0	0.0284255715744	0	0.0852768	0	0.0568512284256	1.3644288	0.852768	0	0.076096632918109	0.799408454295008
Targetfunction_fluxfix23532351.val	6.4902559926816	3.411072	1.5349824	0	0.0284255715744	0	0.0852768	0	0.0568512284256	1.5349824	0.1705536	0	0	0.799407916842832
Targetfunction_fluxfix92237063.val	4.02490096615385	0.341107199999999	0.11938752	0	0	0	0.0852767999999998	0	0.01705536	0.01705536	0.10233216	0.149949692307692	0	0.799406772702515
Targetfunction_fluxfix179359028.val	8.37215892	1.22148	0.671814	0	0.162864	0	0.081432	0.081432	0.162864	0	0.061074	0	0.0567411545454545	0.799406157069889
Targetfunction_fluxfix135017499.val	3.97119298153846	0.1705536	0.00852768	0.0213192	0	0	0.0852768	0	0.0213192	0.00852768	0.02558304	0.152327603076923	0	0.799405303460176
Targetfunction_fluxfix192415715.val	5.13834425052632	4.88592	3.908736	0	0.040716	0	0.081432	0.040716	0.081432	0.732888	0	0	0	0.799403418845578
Targetfunction_fluxfix168782762.val	3.96672414923078	0.1705536	0.0426384	0.0213192	0	0	0.0852768	0	0.0213192	0	0	0.152450598461539	0	0.799403183963671
Targetfunction_fluxfix179001467.val	4.01596330153846	0.3411072	0.18760896	0	0	0	0.0852767999999998	0	0.01705536	0	0.05116608	0.150195683076923	0	0.79940312705461
Targetfunction_fluxfix135622418.val	7.52108922	0.61074	0.030537	0.162864	0	0	0.081432	0.162864	0.081432	0.061074	0.030537	0.00594442636363636	0	0.79940250292944
Targetfunction_fluxfix118412190.val	4.06496141653846	0.20358	0	0	0	0	0.081432	0.020358	0.020358	0.020358	0.061074	0.149845358076923	0	0.799400193153771
Targetfunction_fluxfix162648214.val	4.05962722903846	0.20358	0.040716	0	0	0	0.081432	0.020358	0.020358	0.010179	0.030537	0.149992170576923	0	0.799398278452558
Targetfunction_fluxfix192413657.val	5.13956266105264	4.88592	3.908736	0	0	0.040716	0.081432	0.040716	0.081432	0.732888	0	0	0	0.799396612355682
Targetfunction_fluxfix173824869.val	4.05429304153846	0.203579999999999	0.0814319999999998	0	0	0	0.0814319999999998	0.020358	0.020358	0	0	0.150138983076923	0	0.799396328841046
Targetfunction_fluxfix167774195.val	7.945614031104	0.930292286112	0.232572858336	0.3411072	0	0	0.0852768	0	0.0852768	0.186058627776	0	0	0.0237180998487273	0.799393798931881
Targetfunction_fluxfix192180423.val	5.14009788631579	4.88592000000003	3.90873600000002	0	0.0407160000000002	0	0.0814320000000002	0.0814320000000002	0.0407160000000002	0	0.732888000000002	0	0	0.799393621693244
Targetfunction_fluxfix163488557.val	3.96807709846154	0.1705536	0.03411072	0.0213192	0	0	0.0852768	0	0.0213192	0	0.00852768	0.152491596923077	0	0.799391721015126
Targetfunction_fluxfix13647531.val	4.03654452923076	0.3411072	0.03411072	0	0	0	0.0852768	0	0.01705536	0.03411072	0.1705536	0.149785698461539	0	0.799387110243432
Targetfunction_fluxfix188766490.val	8.92597968	1.954368	1.3680576	0	0	0.081432	0.081432	0.081432	0.244296	0	0.0977184	0	0.113150585454545	0.799384491349104
Targetfunction_fluxfix41647993.val	4.02760686461539	0.3411072	0.10233216	0	0	0	0.0852768	0	0.01705536	0.01705536	0.11938752	0.150031689230769	0	0.799383596531446
Targetfunction_fluxfix192315208.val	4.84485248842104	5.116608	4.0932864	0.0426384	0.0426384	0.0426384	0.0852768	0	0.0426384	0.5116608	0.2558304	0	0	0.799382433668191
Targetfunction_fluxfix156664915.val	3.96943004769232	0.1705536	0.02558304	0.0213192	0	0	0.0852767999999998	0	0.0213192	0	0.01705536	0.152532595384615	0	0.799380255545118
Targetfunction_fluxfix74707362.val	4.0186692	0.3411072	0.1705536	0	0	0	0.0852768	0	0.01705536	0	0.06822144	0.15027768	0	0.799379985098901
Targetfunction_fluxfix192430121.val	5.14316588210526	4.88592	3.908736	0.040716	0	0	0.081432	0.040716	0.081432	0.732888	0	0	0	0.799376470534207
Targetfunction_fluxfix145471460.val	4.06285710403846	0.20358	0.020358	0	0	0	0.081432	0.020358	0.020358	0.010179	0.050895	0.150090045576923	0	0.799370479591476
Targetfunction_fluxfix17647453.val	7.26322032000002	1.705536	0.1705536	0	0	0	0.0852768	0	0.1705536	0.852768	0.426384	0.00487325454545452	0	0.799362049340104
Targetfunction_fluxfix28358312.val	7.77532175999993	2.55830399999998	0.639575999999996	0	0.0852767999999993	0	0.0852767999999993	0	0.0852767999999993	1.02332159999999	0.639575999999996	0	0.0461569418181815	0.799362029490714
Targetfunction_fluxfix28596010.val	7.77532176	2.558304	0.639576	0	0.1279152	0	0.0852768	0	0.0426384	1.1512368	0.5116608	0	0.0461569418181817	0.799362029490714
Targetfunction_fluxfix31765477.val	4.03031276307693	0.3411072	0.0852768	0	0	0	0.0852768	0	0.01705536	0.01705536	0.13644288	0.150113686153846	0	0.799360410262659
Targetfunction_fluxfix112431195.val	7.22932128	1.705536	0	0.0426384	0.0426384	0	0.0852768	0	0.0852768	1.279152	0.1705536	0.00679532727272728	0	0.799359304192528
Targetfunction_fluxfix192178365.val	5.14627605473683	4.88592	3.908736	0	0	0.040716	0.081432	0.081432	0.040716	0	0.732888	0	0	0.799359069322706
Targetfunction_fluxfix112063842.val	7.13574575999989	1.70553599999998	0	0	0.0852767999999992	0	0.0852767999999992	0	0.0852767999999992	1.02332159999999	0.426383999999996	0.0119863309090909	0	0.799358764354004
Targetfunction_fluxfix134899850.val	3.97213594615385	0.170553600000001	0.00852768000000009	0.0213192000000002	0	0	0.0852768000000007	0	0.0213192000000002	0	0.0341107200000002	0.152614592307692	0	0.799357317041789
Targetfunction_fluxfix22941802.val	4.02137509846154	0.3411072	0.15349824	0	0	0	0.0852768	0	0.01705536	0	0.0852768	0.150359676923077	0	0.799356833044565
Targetfunction_fluxfix167824770.val	4.05913785403846	0.203580000000001	0.0508950000000002	0	0	0	0.0814320000000002	0.020358	0.020358	0	0.030537	0.150285795576923	0	0.799354661744147
Targetfunction_fluxfix178681946.val	8.67436992	1.954368	1.0749024	0.162864	0	0	0.081432	0.081432	0.162864	0.1954368	0.1954368	0	0.0932483454545455	0.79935388696039
Targetfunction_fluxfix90373705.val	8.08125663564002	1.08575972856	0.38001627144	0.0814320000000002	0.0814320000000002	0	0.0814320000000002	0.162864	0.0814320000000002	0.10857572856	0.10857572856	0	0.0344160458672727	0.799346837758299
Targetfunction_fluxfix192199617.val	4.85186043789475	5.116608	4.0932864	0.0426384	0.0852768	0	0.0852768	0	0.0426384	0	0.7674912	0	0	0.799346264936901
Targetfunction_fluxfix192194829.val	5.14866967578947	4.88592	3.908736	0.040716	0	0	0.0814319999999998	0.0814319999999998	0.040716	0	0.732887999999998	0	0	0.79934566738722
Targetfunction_fluxfix162530565.val	4.06075279153846	0.20358	0.040716	0	0	0	0.081432	0.020358	0.020358	0	0.040716	0.150334733076923	0	0.799340765534039
Targetfunction_fluxfix115471007.val	4.04195632615385	0.3411072	0	0	0	0	0.0852768	0	0.01705536	0.03411072	0.20466432	0.149949692307692	0	0.799340659147391
Targetfunction_fluxfix139118408.val	7.05002832	2.558304	0.2558304	0	0	0	0.0852768	0	0.0426384	1.6628976	0.5116608	0	0.00287918181818183	0.799340431723343
Targetfunction_fluxfix4588558.val	4.03301866153846	0.341107199999999	0.0682214399999998	0	0	0	0.0852767999999998	0	0.01705536	0.01705536	0.15349824	0.150195683076923	0	0.799337213898357
Targetfunction_fluxfix25196489.val	8.2233792	1.0233216	0.46049472	0.0852768	0.0852768	0.0852768	0.0852768	0	0.1705536	0	0.05116608	0	0.0429698945454546	0.799336865593809
Targetfunction_fluxfix190110747.val	4.85392446	5.116608	3.837456	0.1279152	0	0	0.0852768	0	0.0426384	0.5116608	0.5116608	0	0	0.799335598558437
Targetfunction_fluxfix175842290.val	8.86144752	5.116608	2.8141344	0.0426384	0	0.0852768	0.0852768	0	0.0426384	1.279152	0.7674912	0	0.244184563636363	0.799335482939713
Targetfunction_fluxfix24723499.val	8.26434467999991	1.22147999999999	0.549665999999996	0.0814319999999994	0	0.0814319999999994	0.0814319999999994	0.0814319999999994	0.162863999999999	0.122147999999999	0.0610739999999996	0	0.0487831909090905	0.799335337155169
Targetfunction_fluxfix190077147.val	5.15066619789475	4.88592	3.66444	0.040716	0	0	0.081432	0.081432	0.040716	0.488592	0.488592	0	0	0.799334482308416
Targetfunction_fluxfix67177826.val	4.02408099692307	0.3411072	0.13644288	0	0	0	0.0852768	0	0.01705536	0	0.10233216	0.150441673846154	0	0.799333670893799
Targetfunction_fluxfix135944285.val	3.95825113288953	0.14212799431488	0.00710639715744	0	0.0213192	0	0.0852768	0	0.0213192	0.00710639715744	0	0.153270568266286	0	0.799331909326975
Targetfunction_fluxfix1092556.val	7.60432751999996	2.55830399999999	0.511660799999998	0.0852767999999996	0	0	0.0852767999999996	0	0.0852767999999996	0.767491199999998	1.0233216	0	0.0351809999999998	0.799330989442111
Targetfunction_fluxfix167608876.val	7.92076799898	0.88834860972	0.22208705064	0.081432	0.081432	0.081432	0.081432	0.081432	0.081432	0.13325206752	0.04441749156	0	0.0211734438627273	0.799329479105497
Targetfunction_fluxfix192180417.val	5.15188409684211	4.88592	3.908736	0	0.040716	0	0.081432	0.040716	0.081432	0	0.732888	0	0	0.799327656388604
Targetfunction_fluxfix154933654.val	7.71495356808	0.88834901688	0.13325206752	0.244296	0	0	0.081432	0.081432	0.081432	0.08883498312	0.17766996624	0	0.00831675590181817	0.799327530368682
Targetfunction_fluxfix151723567.val	7.35989112	2.44296	0.366444	0.040716	0	0	0.081432	0.040716	0.081432	0.244296	1.587924	0	0.0173115818181818	0.799327075024736
Targetfunction_fluxfix155353976.val	4.06236772903846	0.20358	0.030537	0	0	0	0.081432	0.020358	0.020358	0	0.050895	0.150383670576923	0	0.799326865735816
Targetfunction_fluxfix135269807.val	7.53922511999998	0.651455999999999	0.0325728	0.162864	0	0.0814319999999998	0.0814319999999998	0.0814319999999998	0.0814319999999998	0.0977183999999998	0.0325728	0.0049545490909091	0	0.799325175854153
Targetfunction_fluxfix182093773.val	8.97159672	2.44296	1.465776	0.162864	0	0	0.081432	0.162864	0.081432	0.366444	0.122148	0	0.129751003636364	0.799323467148353
Targetfunction_fluxfix189945092.val	5.15295557052632	4.88592	3.66444	0	0.040716	0	0.081432	0.081432	0.040716	0.244296	0.732888	0	0	0.799321649312292
Targetfunction_fluxfix167387984.val	7.57771965503996	0.888348609719997	0.22208705064	0.162863999999999	0	0.0814319999999996	0.0814319999999996	0.0814319999999996	0.0814319999999996	0.0444174915599998	0.13325206752	0	0	0.799319637563013
Targetfunction_fluxfix82354547.val	4.03572456	0.3411072	0.05116608	0	0	0	0.0852768	0	0.01705536	0.01705536	0.1705536	0.15027768	0	0.799314007440743
Targetfunction_fluxfix94724654.val	7.98951167999996	0.977183999999996	0.342014399999998	0.0814319999999998	0	0.0814319999999998	0.0814319999999998	0.0814319999999998	0.162863999999999	0	0.1465776	0	0.0266599309090907	0.799313290213427
Targetfunction_fluxfix145353811.val	4.06398266653846	0.20358	0.020358	0	0	0	0.081432	0.020358	0.020358	0	0.061074	0.150432608076923	0	0.799312962349948
Targetfunction_fluxfix75076983.val	8.60172912000004	4.88592000000001	2.44296	0.0407160000000002	0	0	0.0814320000000004	0.0814320000000004	0.0407160000000002	0.488592000000002	1.71007200000001	0	0.206085763636365	0.799312901640322
Targetfunction_fluxfix162095837.val	7.77897250128004	0.888349016880004	0.177669966240001	0.162864000000001	0.0814320000000004	0	0.0814320000000004	0.0814320000000004	0.0814320000000004	0.0888349831200004	0.133252067520001	0	0.0121457247709092	0.799310571530659
Targetfunction_fluxfix92354712.val	4.02678689538461	0.3411072	0.11938752	0	0	0	0.0852768	0	0.01705536	0	0.11938752	0.150523670769231	0	0.799310498648799
Targetfunction_fluxfix161858145.val	7.75566834660009	0.888349016880007	0.177669966240001	0.162864000000001	0	0	0.0814320000000007	0.162864000000001	0.0814320000000007	0	0.222087050640002	0	0.0106722813763637	0.799305186177417
Targetfunction_fluxfix167269993.val	7.84820563560002	0.888349016880001	0.22208705064	0.162864	0	0	0.0814320000000002	0.0814320000000002	0.162864	0	0.17766996624	0	0.0163926634581818	0.799299691860647
Targetfunction_fluxfix188415613.val	9.39149856000011	3.25728000000003	2.28009600000002	0	0.0814320000000007	0	0.0814320000000007	0.244296000000002	0.0814320000000007	0	0.488592000000004	0	0.19535337818182	0.799299030831994
Targetfunction_fluxfix193001518.val	9.70980048	3.25728	2.605824	0	0	0	0.081432	0.162864	0.244296	0.162864	0	0	0.226481858181818	0.799298123552607
Targetfunction_fluxfix190062741.val	5.15714904	4.88592000000001	3.66444	0	0.0407160000000002	0	0.0814320000000002	0.0814320000000002	0.0407160000000002	0.488592000000002	0.488592000000002	0	0	0.799298122782299
Targetfunction_fluxfix190060683.val	5.15742174	4.88592	3.66444	0	0	0.040716	0.081432	0.081432	0.040716	0.488592	0.488592	0	0	0.799296591955066
Targetfunction_fluxfix189844579.val	4.86154974315789	5.116608	3.837456	0.0426384	0.0426384	0.0426384	0.0852768000000002	0	0.0426384	0	1.0233216	0	0	0.799296138629166
Targetfunction_fluxfix154816005.val	7.64832631284	0.88834860972	0.13325206752	0.244296	0	0	0.081432	0.081432	0.081432	0.04441749156	0.22208705064	0	0.00406978020000002	0.79929540148163
Targetfunction_fluxfix26622347.val	8.31141813132	1.39597818984	0.62819006328	0.162864	0	0	0.081432	0.081432	0.162864	0.13959806328	0.13959806328	0	0.0547532366890908	0.799294754494006
Targetfunction_fluxfix192178359.val	5.15806226526315	4.88591999999995	3.90873599999996	0	0	0.0407159999999996	0.0814319999999991	0.0407159999999996	0.0814319999999991	0	0.732887999999994	0	0	0.799292995871585
Targetfunction_fluxfix38958728.val	7.91153568000007	2.55830400000002	0.767491200000004	0.0426384000000002	0	0	0.0852768000000004	0	0.127915200000001	1.27915200000001	0.255830400000002	0	0.0545710581818186	0.799292931617359
Targetfunction_fluxfix135826636.val	3.95903693642135	0.14212799431488	0.00710639715744	0	0.0213192	0	0.0852768	0	0.0213192	0	0.00710639715744	0.153509725862931	0	0.799291956667832
Targetfunction_fluxfix162093779.val	7.75538962127994	0.888349016879994	0.177669966239999	0.162863999999999	0	0.0814319999999994	0.0814319999999994	0.0814319999999994	0.0814319999999994	0.0888349831199994	0.133252067519999	0	0.0105669611345454	0.799291350844485
Targetfunction_fluxfix94609063.val	8.092116	0.977184	0.3420144	0.081432	0.081432	0	0.081432	0.081432	0.162864	0.0977184	0.0488592	0	0.0332303890909091	0.799291305615529
Targetfunction_fluxfix143824416.val	4.03843045846154	0.3411072	0.03411072	0	0	0	0.0852768	0	0.01705536	0.01705536	0.18760896	0.150359676923077	0	0.799290790892022
Targetfunction_fluxfix1781986.val	7.60361472	2.558304	0.5116608	0.0426384	0	0.0426384	0.0852768	0	0.0852768	0.639576	1.1512368	0	0.0348687818181817	0.79928963691556
Targetfunction_fluxfix158765749.val	7.31238918786	3.25728	0.651456	0	0	0	0.081432	0.027143972856	0.054288027144	0.162864	2.280096	0	0.0389033999999999	0.79928892444864
Targetfunction_fluxfix41765642.val	4.02949279384615	0.341107200000003	0.102332160000001	0	0	0	0.0852768000000009	0	0.0170553600000002	0	0.136442880000001	0.150605667692307	0	0.799287316311764
Targetfunction_fluxfix189943034.val	5.15913373894741	4.88592000000009	3.66444000000006	0	0	0.0407160000000009	0.0814320000000015	0.0814320000000015	0.0407160000000009	0.244296000000004	0.732888000000015	0	0	0.799286978964033
Targetfunction_fluxfix134904512.val	7.6605264	0.651456	0.0325728	0.081432	0.162864	0	0.081432	0.081432	0.081432	0	0.1302912	0	0.00200772	0.79928516677933
Targetfunction_fluxfix118294541.val	4.06721254153846	0.20358	0	0	0	0	0.081432	0.020358	0.020358	0	0.081432	0.150530483076923	0	0.799285144817175
Targetfunction_fluxfix192194823.val	5.16045588631579	4.88592	3.908736	0.040716	0	0	0.081432	0.040716	0.081432	0	0.732888	0	0	0.799279552037409
Targetfunction_fluxfix192432857.val	4.86504962526315	5.116608	4.0932864	0.0426384	0.0426384	0.0426384	0.0852768	0	0.0426384	0.7674912	0	0	0	0.799277998557545
Targetfunction_fluxfix189962228.val	4.86504962526315	5.116608	3.837456	0.0426384	0.0426384	0.0426384	0.0852768000000002	0	0.0426384	0.2558304	0.7674912	0	0	0.799277998557545
Targetfunction_fluxfix190885192.val	9.54366192000002	3.411072	2.558304	0	0	0.3411072	0.0852768000000002	0	0.0852768000000002	0	0.3411072	0	0.216405	0.799277122095475
Targetfunction_fluxfix174211278.val	8.22470112000002	0.930292286112003	0.418631486112002	0.1705536	0	0	0.0852768000000002	0	0.2558304	0	0	0	0.0413689169192728	0.799274941946588
Targetfunction_fluxfix21547654.val	8.284307342976	1.137023715744	0.5116608	0.0852768	0	0.2558304	0.0852768	0	0.0852768	0.113702115744	0	0	0.0484280181818182	0.799274355233472
Targetfunction_fluxfix189959498.val	5.16152736	4.88592	3.66444	0.040716	0	0	0.081432	0.081432	0.040716	0.244296	0.732888	0	0	0.79927353132099
Targetfunction_fluxfix39919084.val	8.01339772140004	1.08575972856	0.325728000000002	0.162864000000001	0.0814320000000002	0	0.0814320000000002	0.0814320000000002	0.0814320000000002	0.162864000000001	0.10857572856	0	0.0294807484636366	0.799271572217937
Targetfunction_fluxfix186533217.val	8.78949792	1.62864	1.058616	0	0.081432	0	0.081432	0.081432	0.244296	0.081432	0	0	0.0942183818181818	0.799270358315631
Targetfunction_fluxfix192768626.val	10.01097792	4.88592	3.908736	0	0.081432	0	0.081432	0.244296	0.081432	0.488592	0	0	0.353320200000001	0.799269210561297
Targetfunction_fluxfix171474829.val	7.87637952000004	0.697988687760002	0.209396687760001	0	0.0814320000000002	0.162864	0.0814320000000002	0.0814320000000002	0.0814320000000002	0	0	0	0.0157009897963638	0.799268479874933
Targetfunction_fluxfix186329125.val	9.0433584	2.0466432	1.33031808	0.1705536	0	0	0.0852768	0	0.2558304	0.20466432	0	0	0.124249516363636	0.799266049051877
Targetfunction_fluxfix73537886.val	8.11089798785998	1.085760298584	0.54288027144	0	0.244296	0	0.0814319999999998	0.0814319999999998	0.0814319999999998	0	0.054288027144	0	0.0358598757910908	0.799265861466739
Targetfunction_fluxfix31883126.val	4.03219869230768	0.3411072	0.0852768	0	0	0	0.0852768	0	0.01705536	0	0.15349824	0.150687664615384	0	0.799264123884892
Targetfunction_fluxfix39714992.val	7.917492107232	1.137023715744	0.3411072	0.3411072	0	0	0.0852768	0	0.0852768	0	0.284255715744	0	0.0239757054545454	0.799259508651619
Targetfunction_fluxfix189945086.val	5.16474178105264	4.88592	3.66444	0	0.040716	0	0.081432	0.040716	0.081432	0.244296	0.732888	0	0	0.799255458941896
Targetfunction_fluxfix68841880.val	8.12183868	1.22148	0.488592	0.081432	0	0.081432	0.081432	0.162864	0.081432	0.061074	0.183222	0	0.0385971218181819	0.79925332035654
Targetfunction_fluxfix190096341.val	4.86991385999998	5.11660799999997	3.83745599999998	0.0852767999999998	0.0426383999999998	0	0.0852767999999998	0	0.0426383999999998	0.511660799999998	0.511660799999998	0	0	0.799252757090197
Targetfunction_fluxfix190094283.val	4.87006614	5.116608	3.837456	0.0852768	0	0.0426384	0.0852768	0	0.0426384	0.5116608	0.5116608	0	0	0.799251966318298
Targetfunction_fluxfix156782774.val	7.63121088	0.651456	0.0977184	0.081432	0	0.081432	0.081432	0.162864	0.081432	0.0325728	0.0325728	0	0	0.799246261547841
Targetfunction_fluxfix187522469.val	4.8712941	5.116608	3.5816256	0.1279152	0	0	0.0852768	0	0.0426384	0	1.279152	0	0	0.799245588423318
Targetfunction_fluxfix186180276.val	8.89535952000007	1.95436800000001	1.27033920000001	0	0.0814320000000004	0	0.0814320000000004	0.162864000000001	0.162864000000001	0.0977184000000006	0.0977184000000006	0	0.109764490909092	0.799245350445414
Targetfunction_fluxfix171272453.val	7.99803460929591	0.787170356582393	0.236151072863998	0.170553599999999	0.0852767999999993	0	0.0852767999999993	0	0.170553599999999	0	0.0393584837183998	0	0.0243379113316363	0.799244463306526
Targetfunction_fluxfix115353358.val	4.04384225538461	0.3411072	0	0	0	0	0.0852768	0	0.01705536	0.01705536	0.22171968	0.150523670769231	0	0.79924432753009
Targetfunction_fluxfix179589880.val	8.27452367999989	1.08575972855999	0.597167728559994	0	0	0.0814319999999991	0.0814319999999991	0.244295999999998	0.0814319999999991	0	0	0	0.0467711425963631	0.799242666012194
Targetfunction_fluxfix134950124.val	7.54248672	0.6822144	0.03411072	0.3411072	0	0	0.0852768	0	0.0852768	0	0.13644288	0.00496286181818181	0	0.79924247004598
Targetfunction_fluxfix4706207.val	4.03490459076922	0.3411072	0.06822144	0	0	0	0.0852768	0	0.01705536	0	0.1705536	0.150769661538461	0	0.799240921370385
Targetfunction_fluxfix38471668.val	7.90208352000004	2.55830400000001	0.767491200000004	0	0	0.0426384000000002	0.0852768000000004	0	0.127915200000001	1.1512368	0.383745600000002	0	0.0536038363636368	0.799240285401943
Targetfunction_fluxfix24639114.val	8.28865871999996	1.279152	0.575618399999998	0.2558304	0	0	0.0852767999999996	0	0.170553599999999	0.0639575999999998	0.1279152	0	0.0507951818181817	0.799240188924953
Targetfunction_fluxfix68995187.val	8.21942639999994	1.27915199999999	0.511660799999998	0.255830399999998	0.0852767999999996	0	0.0852767999999996	0	0.0852767999999996	0.127915199999999	0.127915199999999	0	0.0460298290909088	0.799238602470551
Targetfunction_fluxfix166312049.val	7.81650648000002	2.44296	0.61074	0.040716	0	0	0.0814320000000002	0.0814320000000002	0.040716	1.465776	0.122148	0	0.044802130909091	0.799237471869977
Targetfunction_fluxfix151608312.val	7.43377392	2.558304	0.3837456	0.0426384	0.0426384	0	0.0852768	0	0.0852768	0.1279152	1.7908128	0	0.0241983818181819	0.799235512444903
Targetfunction_fluxfix162583233.val	7.8143616	0.852768	0.1705536	0.2558304	0.0852768	0	0.0852768	0	0.0852768	0	0.1705536	0	0.0134049927272727	0.799233273745936
Targetfunction_fluxfix135942227.val	3.94046805019721	0.14212799431488	0.00710639715744	0	0	0.0213192	0.0852768	0	0.0213192	0.00710639715744	0	0.154346777881671	0	0.799232363631621
Targetfunction_fluxfix1767922.val	7.60476816	2.558304	0.5116608	0	0.0426384	0.0852768	0.0852768	0	0.0426384	0.639576	1.1512368	0	0.0345282872727273	0.799226120140427
Targetfunction_fluxfix166177936.val	7.73348472	2.44296	0.61074	0	0	0.040716	0.081432	0.081432	0.040716	1.343628	0.244296	0	0.0394119818181817	0.799224472578893
Targetfunction_fluxfix68993129.val	8.19392111999994	1.27915199999999	0.511660799999998	0.255830399999998	0	0.0852767999999996	0.0852767999999996	0	0.0852767999999996	0.127915199999999	0.127915199999999	0	0.0441985418181817	0.799223635885718
Targetfunction_fluxfix192317266.val	4.87555745684211	5.116608	4.0932864	0.0426384	0.0852768	0	0.0852768	0	0.0426384	0.5116608	0.2558304	0	0	0.799223427799426
Targetfunction_fluxfix189943028.val	5.17091994947368	4.88592	3.66444	0	0	0.040716	0.081432	0.040716	0.081432	0.244296	0.732888	0	0	0.799220680453023
Targetfunction_fluxfix191472081.val	9.05834448	1.954368	1.465776	0	0	0	0.081432	0.162864	0.244296	0	0	0	0.122841130909091	0.799220150261405
Targetfunction_fluxfix186413516.val	8.68168368	1.62864	1.058616	0	0	0.081432	0.081432	0.162864	0.162864	0	0.081432	0	0.08563644	0.799220123333134
Targetfunction_fluxfix186531501.val	8.72239967999996	1.62863999999999	1.05861599999999	0	0	0.162863999999999	0.0814319999999996	0.0814319999999996	0.162863999999999	0.0814319999999996	0	0	0.088720985454545	0.799218812583604
Targetfunction_fluxfix154412826.val	4.03761048923076	0.3411072	0.05116608	0	0	0	0.0852768	0	0.01705536	0	0.18760896	0.150851658461538	0	0.799217708770445
Targetfunction_fluxfix185841741.val	9.07870248000002	2.44296	1.587924	0.081432	0	0	0.081432	0.244296	0.081432	0.244296	0.122148	0	0.137955403636364	0.799215651972053
Targetfunction_fluxfix71211324.val	8.11654517016	1.3959765612	0.55839062448	0.162864	0	0	0.081432	0.162864	0.081432	0	0.34899393672	0	0.0409288931345454	0.799214384688129
Targetfunction_fluxfix171270395.val	7.97252932929594	0.787170356582394	0.236151072863998	0.170553599999999	0	0.0852767999999993	0.0852767999999993	0	0.170553599999999	0	0.0393584837183998	0	0.0224995549679999	0.799214230306477
Targetfunction_fluxfix23580279.val	8.42193072	1.62864	0.732888	0.244296	0	0	0.081432	0.081432	0.081432	0.325728	0.081432	0	0.066474490909091	0.799213943965088
Targetfunction_fluxfix22639087.val	8.42193072000002	1.62864	0.732888000000002	0.244296	0	0	0.0814320000000002	0.0814320000000002	0.0814320000000002	0.325728	0.0814320000000002	0	0.0664744909090912	0.799213943965087
Targetfunction_fluxfix190077141.val	5.17241754	4.88592	3.66444	0.040716	0	0	0.0814320000000002	0.040716	0.0814320000000002	0.488592	0.488592	0	0	0.799212241597823
Targetfunction_fluxfix136061934.val	3.95683057350581	0.13464758164032	0.00673238164032	0	0.0213192	0	0.0852768	0	0.0213192	0	0	0.154122903896511	0	0.799211512636152
Targetfunction_fluxfix158917004.val	7.3769223504672	3.411072	0.6822144	0.0568512284256	0	0	0.0852768	0	0.0284255715744	0.3411072	2.2171968	0	0.0476710393784727	0.799210969436361
Targetfunction_fluxfix155387450.val	7.70940072	0.81432	0.122148	0.162864	0	0	0.081432	0.162864	0.081432	0	0.20358	0	0.00632585454545454	0.799210943721505
Targetfunction_fluxfix77783876.val	8.37770718456	1.461888243648	0.730944121824	0.0852768	0	0.2558304	0.0852768	0	0.0852768	0	0.219283321824	0	0.0600496100967272	0.799208590953265
Targetfunction_fluxfix189959492.val	5.17331357052632	4.88592	3.66444	0.040716	0	0	0.081432	0.040716	0.081432	0.244296	0.732888	0	0	0.79920719091363
Targetfunction_fluxfix173594569.val	8.0281392489	0.88834942404	0.35533993248	0	0.162864	0.081432	0.081432	0.081432	0.081432	0	0.04441749156	0	0.0272860767572727	0.799203580112441
Targetfunction_fluxfix163723729.val	7.79614848000009	0.610740000000006	0.122148000000001	0.0814320000000009	0	0	0.0814320000000009	0.244296000000002	0.0814320000000009	0	0	0	0.0093298581818184	0.799200748532495
Targetfunction_fluxfix179474619.val	8.40568752	1.22148	0.671814	0	0.081432	0.081432	0.081432	0.081432	0.162864	0.061074	0	0	0.0577389272727274	0.799195361589251
Targetfunction_fluxfix143706767.val	4.04031638769232	0.341107199999999	0.03411072	0	0	0	0.0852767999999998	0	0.01705536	0	0.20466432	0.150933655384615	0	0.799194486087275
Targetfunction_fluxfix162581175.val	7.78885632000002	0.852768000000001	0.1705536	0.2558304	0	0.0852768	0.0852768	0	0.0852768	0	0.1705536	0	0.0115666363636364	0.799193570245142
Targetfunction_fluxfix135824578.val	3.94125385372903	0.14212799431488	0.00710639715744	0	0	0.0213192	0.0852768	0	0.0213192	0	0.00710639715744002	0.154585935478315	0	0.799192452554854
Targetfunction_fluxfix187508063.val	4.8819537	5.116608	3.5816256	0.0852768	0.0426384	0	0.0852768	0	0.0426384	0	1.279152	0	0	0.799190130500432
Targetfunction_fluxfix32605736.val	7.610971179204	3.257279918568	0.81432	0.027143972856	0	0	0.081432	0.027143972856	0.027143972856	1.302912	0.977184	0	0.056588124393818	0.799187522396222
Targetfunction_fluxfix162902916.val	7.867098	0.81432	0.162864	0.081432	0.081432	0.081432	0.081432	0.081432	0.081432	0.122148	0.040716	0	0.0159297381818182	0.799185017874363
Targetfunction_fluxfix186077363.val	8.93809728	2.0466432	1.33031808	0.0852768	0	0.0852768	0.0852768	0	0.2558304	0	0.20466432	0	0.115091901818182	0.799183850796403
Targetfunction_fluxfix163742917.val	7.89963839999996	0.639575999999998	0.1279152	0.170553599999999	0.0852767999999998	0	0.0852767999999998	0	0.170553599999999	0	0	0	0.0159962072727272	0.799183698663522
Targetfunction_fluxfix162564039.val	7.60761072	0.81432	0.162864	0.162864	0	0	0.081432	0.162864	0.081432	0	0.162864	0	0	0.799181643261946
Targetfunction_fluxfix26372985.val	8.39349724896	1.39597737552	0.62819006328	0.081432	0.081432	0.081432	0.081432	0.081432	0.081432	0.27919531224	0	0	0.0597743802981818	0.799179977238833
Targetfunction_fluxfix156686377.val	7.81436159999996	0.682214399999998	0.10233216	0.170553599999999	0.170553599999999	0	0.0852767999999998	0	0.0852767999999998	0	0.0682214399999998	0	0.0110792618181818	0.799179600685126
Targetfunction_fluxfix189827443.val	5.17867093894736	4.88592	3.66444	0	0.040716	0	0.081432	0.081432	0.040716	0	0.977184	0	0	0.799176967986887
Targetfunction_fluxfix191241571.val	9.38300112	2.558304	1.918728	0	0.1705536	0	0.0852768	0	0.2558304	0	0.1279152	0	0.167943763636364	0.799175837657004
Targetfunction_fluxfix168227985.val	7.90983295178398	0.787170271305599	0.196792418592	0.2558304	0	0	0.0852767999999998	0	0.1705536	0	0.0787170527136	0	0.0182105969661818	0.799170051941841
Targetfunction_fluxfix194903144.val	4.88630811789475	5.116608	4.8607776	0.0426384	0.0426384	0	0.0852768	0	0.0852768	0	0	0	0	0.799167428062713
Targetfunction_fluxfix168668053.val	7.9431838538112	0.7309442071008	0.182736243648	0.0852768	0.0852768	0.1705536	0.0852768	0	0.0852768	0.0365471634528	0	0	0.0196572330589091	0.799166492639969
Targetfunction_fluxfix1445845.val	7.68889151999994	2.55830399999999	0.511660799999998	0.0852767999999996	0	0.0426383999999998	0.0852767999999996	0	0.0426383999999998	1.27915199999999	0.511660799999998	0	0.0393910363636361	0.799166357619996
Targetfunction_fluxfix112532044.val	7.24648248	1.62864	0	0	0.040716	0	0.081432	0.040716	0.081432	1.302912	0.081432	0.00856050545454545	0	0.799160720843784
Targetfunction_fluxfix156530466.val	4.05135680328346	0.174497212656	0.026174606328	0	0	0	0.0814319999999998	0.020358	0.020358	0.026174606328	0	0.151900726029923	0	0.79916006850413
Targetfunction_fluxfix76357010.val	8.26318151999998	1.22148	0.61074	0	0.081432	0.081432	0.081432	0.162864	0.081432	0	0.122148	0	0.0475599272727272	0.799158506974004
Targetfunction_fluxfix187506005.val	4.88890026	5.116608	3.5816256	0.0852768	0	0.0426384	0.0852768	0	0.0426384	0	1.279152	0	0	0.799153900297305
Targetfunction_fluxfix28941775.val	7.07487912	2.44296	0.61074	0	0	0	0.081432	0.122148	0.040716	0.366444	1.22148	0	0	0.799153366118519
Targetfunction_fluxfix156429827.val	7.78593163928398	0.697988199167999	0.10469793672	0.081432	0	0.0814319999999998	0.0814319999999998	0.162864	0.0814319999999998	0.069798868776	0.034899393672	0	0.009315942062727	0.799152449736516
Targetfunction_fluxfix43462960.val	7.94495736	1.22148	0.366444	0.244296	0	0	0.081432	0.081432	0.081432	0.061074	0.30537	0	0.0263373054545455	0.799149823657124
Targetfunction_fluxfix28707485.val	7.73152992	2.558304	0.639576	0	0	0.1279152	0.0852768	0	0.0426384	0.8954064	0.7674912	0	0.0419751818181817	0.799149023795214
Targetfunction_fluxfix115235709.val	4.04572818461539	0.3411072	0	0	0	0	0.0852768	0	0.01705536	0	0.23877504	0.151097649230769	0	0.799148010480067
Targetfunction_fluxfix135271865.val	7.562808	0.651456	0.0325728	0.162864	0.081432	0	0.081432	0.081432	0.081432	0.0977184	0.0325728	0.00469495636363637	0	0.799147246681978
Targetfunction_fluxfix163740859.val	7.87413312	0.639576	0.1279152	0.1705536	0	0.0852768	0.0852768	0	0.1705536	0	0	0	0.0141507818181818	0.799146657958253
Targetfunction_fluxfix185726816.val	9.12741264000002	2.55830400000001	1.6628976	0.0852768000000002	0.0852768000000002	0.0852768000000002	0.0852768000000002	0	0.1705536	0	0.3837456	0	0.145187443636364	0.799145745301196
Targetfunction_fluxfix28490367.val	7.81751952	2.558304	0.639576	0.0426384	0.0426384	0	0.0852768	0	0.0852768	1.279152	0.3837456	0	0.047455690909091	0.799144064907226
Targetfunction_fluxfix189825385.val	5.18484910736843	4.88592	3.66444	0	0	0.040716	0.081432	0.081432	0.040716	0	0.977184	0	0	0.799142061703031
Targetfunction_fluxfix157168979.val	7.84095552	0.639576	0.0959364	0.2558304	0	0	0.0852768	0	0.1705536	0.0319788	0	0	0.012033	0.799140758604617
Targetfunction_fluxfix75564373.val	8.62764912000006	5.11660800000004	2.55830400000002	0.0852768000000007	0	0	0.0852768000000007	0	0.0852768000000007	0.255830400000002	2.04664320000001	0	0.221239472727275	0.799138363428279
Targetfunction_fluxfix162667282.val	7.84374840000011	0.814320000000008	0.162864000000002	0.0814320000000009	0.0814320000000009	0	0.0814320000000009	0.162864000000002	0.0814320000000009	0.0407160000000004	0.122148000000001	0	0.0141608290909092	0.799137640670668
Targetfunction_fluxfix189846637.val	4.89225471157894	5.116608	3.837456	0.0426384	0.0852768	0	0.0852768	0	0.0426384	0	1.0233216	0	0	0.799136379568444
Targetfunction_fluxfix32356368.val	7.6469640865488	3.4110719147232	0.852768	0	0.0284255715744	0.0284255715744	0.0852768	0	0.0284255715744	1.0233216	1.3644288	0	0.0640372840180364	0.799134029706146
Targetfunction_fluxfix21445797.val	7.553322896436	1.085760054288	0.488592	0.162864	0	0	0.081432	0.162864	0.081432	0.054288027144	0.054288027144	0	0	0.799132004428351
Targetfunction_fluxfix71345773.val	8.31141446688	1.3959765612	0.55839062448	0.244296	0	0	0.081432	0.081432	0.081432	0.34899393672	0	0	0.0536956385890908	0.799131726063135
Targetfunction_fluxfix111235499.val	7.00738992	1.705536	0	0	0	0	0.0852768	0	0.1705536	0.0852768	1.3644288	0.0203781272727273	0	0.799131415608374
Targetfunction_fluxfix42589095.val	7.80098118786	3.25728	0.977184	0	0	0	0.081432	0.027143972856	0.054288027144	1.62864	0.488592	0	0.0685150363636363	0.799130794326186
Targetfunction_fluxfix173842209.val	8.12796768	0.852768	0.3411072	0.0852768	0	0.1705536	0.0852768	0	0.1705536	0	0	0	0.0329231454545455	0.799129361222838
Targetfunction_fluxfix189841849.val	5.18724272842104	4.88592	3.66444	0.040716	0	0	0.081432	0.081432	0.040716	0	0.977184	0	0	0.79912852265278
Targetfunction_fluxfix182581163.val	8.94102623999994	2.04664319999999	1.22798591999999	0.255830399999998	0	0	0.0852767999999996	0	0.170553599999999	0.306996479999998	0	0	0.114946592727272	0.799127026815945
Targetfunction_fluxfix190062735.val	5.18768604	4.88592	3.66444	0	0.040716	0	0.081432	0.040716	0.081432	0.488592	0.488592	0	0	0.799126014213614
Targetfunction_fluxfix134902454.val	7.602444	0.651456	0.0325728	0.081432	0.081432	0.081432	0.081432	0.081432	0.081432	0	0.1302912	0.00248910545454544	0	0.799124728218182
Targetfunction_fluxfix190060677.val	5.18795874	4.88592	3.66444	0	0	0.040716	0.081432	0.040716	0.081432	0.488592	0.488592	0	0	0.799124471019934
Targetfunction_fluxfix194917550.val	4.89528462315789	5.116608	4.8607776	0.0852768	0	0	0.0852768	0	0.0852768	0	0	0	0	0.799120539742717
Targetfunction_fluxfix90138743.val	8.14532508575994	1.08576054287999	0.380016271439998	0.0814319999999996	0.0814319999999996	0.0814319999999996	0.0814319999999996	0.0814319999999996	0.0814319999999996	0.217152271439998	0	0	0.0372131264945452	0.799119360518315
Targetfunction_fluxfix189964286.val	4.89575459368421	5.116608	3.837456	0.0426384	0.0852768	0	0.0852768	0	0.0426384	0.2558304	0.7674912	0	0	0.799118081614067
Targetfunction_fluxfix192434915.val	4.89575459368421	5.116608	4.0932864	0.0426384	0.0852768	0	0.0852768	0	0.0426384	0.7674912	0	0	0	0.799118081614067
Targetfunction_fluxfix44387346.val	7.89262272	0.977184	0.2931552	0.162864	0	0	0.081432	0.081432	0.162864	0	0.1954368	0	0.0191791963636364	0.799114362427126
Targetfunction_fluxfix145757032.val	7.70940071999996	0.814319999999995	0.0814319999999996	0.244295999999998	0	0	0.0814319999999996	0.0814319999999996	0.0814319999999996	0.122147999999999	0.122147999999999	0	0.00570894545454543	0.799114033872358
Targetfunction_fluxfix136059876.val	3.93904749081352	0.13464758164032	0.00673238164032	0	0	0.0213192	0.0852768	0	0.0213192	0	0	0.155199113511896	0	0.799112018792532
Targetfunction_fluxfix65329210.val	7.555510949976	1.085759484264	0.43430372856	0.162864	0	0.081432	0.081432	0.081432	0.081432	0.054288027144	0.10857572856	0	0	0.799111606220278
Targetfunction_fluxfix156412817.val	4.05232157242696	0.174497212656	0.026174606328	0	0	0	0.0814320000000002	0.020358	0.020358	0.017449737552	0.00872486877600002	0.152194351421423	0	0.799110825236051
Targetfunction_fluxfix189827437.val	5.19045714947368	4.88592	3.66444	0	0.040716	0	0.081432	0.040716	0.081432	0	0.977184	0	0	0.799110327523549
Targetfunction_fluxfix175858412.val	8.88347951999998	5.116608	2.8141344	0.0852767999999998	0	0	0.0852767999999998	0	0.0852767999999998	1.279152	0.7674912	0	0.244496781818181	0.7991088771816
Targetfunction_fluxfix173827137.val	8.05660991999991	0.814319999999994	0.325727999999998	0	0.0814319999999994	0	0.0814319999999994	0.244295999999998	0.0814319999999994	0	0	0	0.0275921999999996	0.799106492340789
Targetfunction_fluxfix167390042.val	7.60130253504002	0.88834860972	0.22208705064	0.162864	0.081432	0	0.081432	0.081432	0.081432	0.04441749156	0.13325206752	0	0	0.799098677454044
Targetfunction_fluxfix68975987.val	8.19799272	1.22148	0.488592	0.162864	0	0	0.081432	0.081432	0.162864	0.122148	0.122148	0	0.0427234909090908	0.79909863707703
Targetfunction_fluxfix135958691.val	3.96296595596645	0.14212799431488	0.00710639715744	0.0213192	0	0	0.0852768	0	0.0213191999999999	0.00710639715744	0	0.154705514420132	0	0.799092230433168
Targetfunction_fluxfix188773342.val	9.06321312	2.0466432	1.43265024	0	0.2558304	0	0.0852768	0	0.1705536	0	0.10233216	0	0.124714505454546	0.799091613163066
Targetfunction_fluxfix179472903.val	8.35595568000006	1.22148000000001	0.671814000000004	0	0	0.244296000000002	0.0814320000000004	0.0814320000000004	0.0814320000000004	0.0610740000000004	0	0	0.0535571672727276	0.799090621257408
Targetfunction_fluxfix168648313.val	4.05051786184846	0.174497131224	0.043624262448	0	0	0	0.081432	0.020358	0.020358	0.008724868776	0	0.152404090890923	0	0.799085367415002
Targetfunction_fluxfix77900847.val	8.46065443104	1.39597737552	0.69798868776	0.081432	0	0.081432	0.081432	0.081432	0.162864	0.20939668776	0	0	0.063925575250909	0.799081815079281
Targetfunction_fluxfix194901428.val	4.90274685473685	5.11660800000002	4.86077760000002	0.0426384000000002	0	0.0852768000000002	0.0852768000000002	0	0.0426384000000002	0	0	0	0	0.799081471036765
Targetfunction_fluxfix194901086.val	4.90386891789472	5.116608	4.8607776	0.0426384	0	0.0426384	0.0852768	0	0.0852768	0	0	0	0	0.79907558936987
Targetfunction_fluxfix189825379.val	5.19663531789481	4.88592000000018	3.66444000000013	0	0	0.0407160000000015	0.081432000000003	0.0407160000000015	0.081432000000003	0	0.977184000000037	0	0	0.79907531311238
Targetfunction_fluxfix161891745.val	7.78281166584	0.930292286112	0.186058627776	0.3411072	0	0	0.0852768	0	0.0852768	0	0.232572858336	0	0.011406926376	0.799072829871214
Targetfunction_fluxfix168552462.val	7.93100150863204	0.730944207100804	0.182736243648001	0.0852768000000004	0.170553600000001	0.0852768000000004	0.0852768000000004	0	0.0852768000000004	0	0.0365471634528002	0	0.0182728708069092	0.799071553582367
Targetfunction_fluxfix21546646.val	8.23045139424	1.08575972856	0.488592	0.081432	0	0	0.081432	0.244296	0.081432	0.10857572856	0	0	0.0426429490909092	0.799070324444422
Targetfunction_fluxfix185709686.val	9.02505456	2.44296	1.587924	0	0.081432	0	0.081432	0.244296	0.081432	0	0.366444	0	0.132428650909091	0.799065551173667
Targetfunction_fluxfix1649601.val	7.58382912000002	2.44296000000001	0.488592000000002	0	0.0407160000000002	0	0.0814320000000002	0.0814320000000002	0.0407160000000002	0.855036000000002	0.855036000000002	0	0.0290328545454546	0.79906271858479
Targetfunction_fluxfix189841843.val	5.19902893894736	4.88592	3.66444	0.040716	0	0	0.081432	0.040716	0.081432	0	0.977184	0	0	0.79906173217107
Targetfunction_fluxfix186538353.val	8.83265472	1.705536	1.1085984	0	0.2558304	0.0852768	0.0852768	0	0.0852768	0.0852768	0	0	0.0978323236363636	0.799061536277871
Targetfunction_fluxfix162665560.val	7.80628968	0.81432	0.162864	0.081432	0	0.162864	0.081432	0.081432	0.081432	0.040716	0.122148	0	0.0112988945454546	0.79905546277442
Targetfunction_fluxfix194432548.val	4.90815731368421	5.116608	4.6049472	0.0426384	0.0426384	0	0.0852768	0	0.0852768	0.2558304	0	0	0	0.799053093272458
Targetfunction_fluxfix135841042.val	3.96375175949828	0.14212799431488	0.00710639715744	0.0213192	0	0	0.0852768	0	0.0213192	0	0.00710639715744	0.154944672016777	0	0.799052292641284
Targetfunction_fluxfix77782868.val	8.3196401994	1.39597737552	0.69798868776	0.081432	0	0	0.081432	0.244296	0.081432	0	0.20939668776	0	0.0537473188963637	0.799051326600857
Targetfunction_fluxfix162564033.val	7.81119072	0.81432	0.162864	0.162864	0	0	0.081432	0.081432	0.162864	0	0.162864	0	0.0115695818181818	0.799050117486735
Targetfunction_fluxfix171471889.val	4.05009839700346	0.174497131224	0.052349131224	0	0	0	0.0814319999999998	0.020358	0.020358	0	0	0.152655769797923	0	0.799048023916482
Targetfunction_fluxfix135353646.val	4.04998654153846	0.162864	0.0081432	0	0	0	0.081432	0.020358	0.020358	0.0325728	0	0.152722883076923	0	0.799047930366999
Targetfunction_fluxfix28353530.val	7.68561912	2.44296	0.61074	0	0	0	0.081432	0.122148	0.040716	0.977184	0.61074	0	0.0352019454545455	0.799040403363012
Targetfunction_fluxfix26843245.val	8.38759832298	1.395977619816	0.62819006328	0.081432	0.081432	0	0.081432	0.162864	0.081432	0.20939668776	0.069798868776	0	0.0584461201172727	0.799039935676401
Targetfunction_fluxfix28960927.val	8.38759832298	1.395977619816	0.62819006328	0.081432	0.081432	0	0.081432	0.162864	0.081432	0.20939668776	0.069798868776	0	0.0584461201172727	0.799039935676401
Targetfunction_fluxfix90407305.val	8.127041352336	1.137023715744	0.397958684256	0.2558304	0.0852768	0	0.0852768	0	0.0852768	0.113702115744	0.113702115744	0	0.0362316475178182	0.79903705156362
Targetfunction_fluxfix168530664.val	4.05148263099196	0.174497131224	0.043624262448	0	0	0	0.081432	0.020358	0.020358	0	0.008724868776	0.152697716282423	0	0.799036134972147
Targetfunction_fluxfix170921906.val	7.99266686111998	0.930292286111999	0.279087941664	0.1705536	0.1705536	0	0.0852767999999998	0	0.0852767999999998	0	0.139543544448	0	0.0244463743767272	0.799034341724674
Targetfunction_fluxfix139992273.val	7.32055536	2.558304	0.2558304	0.1279152	0	0	0.0852768	0	0.0426384	0.2558304	1.7908128	0	0.0162232690909091	0.799034124602702
Targetfunction_fluxfix160345550.val	7.70430096	2.558304	0.5116608	0.1279152	0	0	0.0852768	0	0.0426384	1.4070672	0.3837456	0	0.0394805781818183	0.799030621249155
Targetfunction_fluxfix186298261.val	8.94313872	1.954368	1.2703392	0	0.081432	0.081432	0.081432	0.081432	0.162864	0.1954368	0	0	0.112150309090909	0.799029396212135
Targetfunction_fluxfix79800373.val	8.47969776	1.705536	0.852768	0.1705536	0	0.1705536	0.0852768	0	0.0852768	0	0.3411072	0	0.0710165781818183	0.79902813873351
Targetfunction_fluxfix74741466.val	8.47969776000004	1.705536	0.852768000000002	0.1705536	0	0.1705536	0.0852768000000002	0	0.0852768000000002	0	0.3411072	0	0.0710165781818185	0.79902813873351
Targetfunction_fluxfix170917790.val	7.92452318111996	0.930292286111998	0.279087941664	0.170553599999999	0	0.170553599999999	0.0852767999999998	0	0.0852767999999998	0	0.139543544448	0	0.0200250917672726	0.799027387935959
Targetfunction_fluxfix194446954.val	4.91320659789472	5.11660799999997	4.60494719999998	0.0852767999999993	0	0	0.0852767999999993	0	0.0852767999999993	0.255830399999998	0	0	0	0.799026571062145
Targetfunction_fluxfix21551770.val	8.294442062976	1.137023715744	0.5116608	0.0852768	0.1705536	0.0852768	0.0852768	0	0.0852768	0.113702115744	0	0	0.0475109672727273	0.799024439105112
Targetfunction_fluxfix185842749.val	9.17260848	2.558304	1.6628976	0.0852768	0	0.2558304	0.0852768	0	0.0852768	0.2558304	0.1279152	0	0.148233567272727	0.799023098184639
Targetfunction_fluxfix1179335.val	7.62608736	2.558304	0.5116608	0	0.0426384	0.0426384	0.0852768	0	0.0852768	0.5116608	1.279152	0	0.0345282872727273	0.799022377512726
Targetfunction_fluxfix1769980.val	7.62608736	2.558304	0.5116608	0	0.0852768	0.0426384	0.0852768	0	0.0426384	0.639576	1.1512368	0	0.0345282872727273	0.799022377512726
Targetfunction_fluxfix192883863.val	9.66908448	3.25728	2.605824	0	0	0	0.081432	0.081432	0.325728	0	0.162864	0	0.220312767272728	0.799020354521619
Targetfunction_fluxfix190581637.val	9.80148816	5.116608	3.837456	0.2558304	0	0.0852768	0.0852768	0	0.0852768	0.2558304	0.5116608	0	0.34235185090909	0.799018880601952
Targetfunction_fluxfix26725590.val	8.28579297672	1.39597737552	0.62819006328	0.081432	0.081432	0	0.081432	0.081432	0.162864	0	0.27919531224	0	0.0511813766618182	0.799018348251522
Targetfunction_fluxfix74743524.val	8.48783664000004	1.705536	0.852768000000002	0.1705536	0.0852768000000002	0.0852768000000002	0.0852768000000002	0	0.0852768000000002	0	0.3411072	0	0.0715392981818185	0.799017677953737
Targetfunction_fluxfix112301540.val	7.18712352	1.705536	0	0	0.1279152	0	0.0852768	0	0.0426384	1.1938752	0.2558304	0.0113313272727273	0	0.799015404717696
Targetfunction_fluxfix90405247.val	8.10153607233598	1.137023715744	0.397958684256	0.2558304	0	0.0852767999999998	0.0852767999999998	0	0.0852767999999998	0.113702115744	0.113702115744	0	0.0343932911541816	0.799015048496675
Targetfunction_fluxfix74844037.val	8.5562784	1.62864	0.81432	0.081432	0.081432	0	0.081432	0.162864	0.081432	0.244296	0.081432	0	0.0749263745454546	0.799014622212559
Targetfunction_fluxfix135022161.val	7.70938560000002	0.651456000000001	0.0325728	0.0814320000000002	0.162864	0	0.0814320000000002	0.0814320000000002	0.0814320000000002	0.0325728	0.0977184000000002	0	0.0032415381818182	0.799014284320114
Targetfunction_fluxfix156295168.val	4.05425111071396	0.174497212656	0.026174606328	0	0	0	0.081432	0.020358	0.020358	0	0.026174606328	0.152781602204423	0	0.799012350171627
Targetfunction_fluxfix77922105.val	8.52094128729598	1.461888243648	0.730944121823998	0.1705536	0.1705536	0	0.0852767999999998	0	0.0852767999999998	0.219283321824	0	0	0.0690245783476361	0.799008802906335
Targetfunction_fluxfix96757957.val	8.04093148656	1.39597737552	0.488592	0.244296	0	0	0.081432	0.081432	0.081432	0	0.41879337552	0	0.0345835636363637	0.799008278565197
Targetfunction_fluxfix26841523.val	8.35013960298	1.395977619816	0.62819006328	0.081432	0	0.162864	0.081432	0.081432	0.081432	0.20939668776	0.069798868776	0	0.0555841855718181	0.799005619383342
Targetfunction_fluxfix135235997.val	4.05088699153846	0.162864	0.0081432	0	0	0	0.081432	0.020358	0.020358	0.0244296	0.0081432	0.152996933076923	0	0.799001988066897
Targetfunction_fluxfix194430832.val	4.91804272421051	5.116608	4.6049472	0.0426384	0	0.0852768	0.0852768	0	0.0426384	0.2558304	0	0	0	0.799001133376008
Targetfunction_fluxfix167118792.val	4.76280648	1.22148	0.30537	0	0	0	0.081432	0.122148	0.040716	0.671814	0	0.122897519999999	0	0.79900085590546
Targetfunction_fluxfix93917581.val	8.05548672	1.22148	0.427518	0.162864	0	0	0.081432	0.162864	0.081432	0.061074	0.244296	0	0.032544490909091	0.79899619565178
Targetfunction_fluxfix194430490.val	4.91916478736843	5.116608	4.6049472	0.0426384	0	0.0426384	0.0852768	0	0.0852768	0.2558304	0	0	0	0.798995226490486
Targetfunction_fluxfix27193792.val	8.19516528	0.977184	0.4397328	0.081432	0	0	0.081432	0.162864	0.162864	0.0488592	0	0	0.0382012036363636	0.798994278766436
Targetfunction_fluxfix25076110.val	8.19516528	0.977184	0.4397328	0.081432	0	0	0.081432	0.162864	0.162864	0.0488592	0	0	0.0382012036363636	0.798994278766436
Targetfunction_fluxfix162331135.val	7.91222599386	0.88834942404	0.17766996624	0.162864	0.081432	0	0.081432	0.081432	0.081432	0.17766996624	0.04441749156	0	0.0184511634627276	0.798988814083431
Targetfunction_fluxfix188432743.val	9.51115824	3.411072	2.3877504	0.0852768	0.0852768	0.0852768	0.0852768	0	0.1705536	0	0.5116608	0	0.211083152727273	0.798986147909001
Targetfunction_fluxfix65451311.val	8.24074453404	1.1370234599136	0.454809315744	0.1705536	0.1705536	0	0.0852768	0	0.0852768	0.113702115744	0.0568512284256	0	0.0435603985363636	0.79898362535109
Targetfunction_fluxfix155421050.val	7.73435952000007	0.852768000000005	0.127915200000001	0.341107200000002	0	0	0.0852768000000004	0	0.0852768000000004	0	0.213192000000001	0	0.00686470909090916	0.798982769860708
Targetfunction_fluxfix156799910.val	7.797384	0.6822144	0.10233216	0.1705536	0	0.1705536	0.0852768	0	0.0852768	0.03411072	0.03411072	0	0.00874878545454546	0.798979386268001
Targetfunction_fluxfix156883413.val	4.04920354153846	0.162864	0.0244296	0	0	0	0.081432	0.020358	0.020358	0.0162864	0	0.153192683076923	0	0.798978238051623
Targetfunction_fluxfix74606681.val	8.47810368	1.62864	0.81432	0.081432	0	0.081432	0.081432	0.162864	0.081432	0.162864	0.162864	0	0.0689798945454546	0.798978233755598
Targetfunction_fluxfix160179895.val	7.09523712000007	2.44296000000002	0.488592000000004	0	0.0407160000000002	0	0.0814320000000007	0.0814320000000007	0.0407160000000002	0.366444000000002	1.34362800000001	0	0	0.798978077651154
Targetfunction_fluxfix179488683.val	8.44760448	1.22148	0.671814	0.081432	0	0	0.081432	0.081432	0.244296	0.061074	0	0	0.0592994945454546	0.798977124615285
Targetfunction_fluxfix119941627.val	4.05840378801496	0.174497131224	0	0	0	0	0.081432	0.020358	0.020358	0	0.052349131224	0.152907448313423	0	0.798976650927481
Targetfunction_fluxfix185992984.val	9.24802272000002	2.55830400000001	1.6628976	0.2558304	0	0	0.0852768000000002	0	0.1705536	0.3837456	0	0	0.154484018181818	0.798975582928887
Targetfunction_fluxfix136076340.val	3.96154539658274	0.13464758164032	0.00673238164032	0.0213192	0	0	0.0852768	0	0.0213192	0	0	0.155557850050357	0	0.798971928814257
Targetfunction_fluxfix190583695.val	9.80962704	5.116608	3.837456	0.2558304	0.0852768	0	0.0852768	0	0.0852768	0.2558304	0.5116608	0	0.34287457090909	0.798964911626485
Targetfunction_fluxfix90253998.val	8.04379978857615	1.08576029858401	0.380016271440004	0.0814320000000011	0	0.0814320000000011	0.0814320000000011	0.162864000000002	0.0814320000000011	0.0542880271440009	0.162864000000002	0	0.029497737403637	0.798964793279966
Targetfunction_fluxfix77550636.val	8.4548457624096	1.4618884994784	0.730944121824	0.0852768	0.0852768	0.1705536	0.0852768	0	0.0852768	0.0730944121824	0.146189165472	0	0.0639568445039999	0.798964584422327
Targetfunction_fluxfix179356634.val	8.41287492	1.22148	0.671814	0	0.081432	0	0.081432	0.162864	0.162864	0	0.061074	0	0.0567411545454545	0.798963445480738
Targetfunction_fluxfix76474317.val	8.26018992000004	0.977184000000004	0.488592000000002	0	0.0814320000000002	0	0.0814320000000002	0.162864000000001	0.162864000000001	0	0	0	0.0423980181818184	0.798960258925748
Targetfunction_fluxfix135118348.val	4.05178744153846	0.162864	0.0081432	0	0	0	0.081432	0.020358	0.020358	0.0162864	0.0162864	0.153270983076923	0	0.798956049096629
Targetfunction_fluxfix194314899.val	4.92670239157896	5.116608	4.6049472	0.0426384	0.0426384	0	0.0852768	0	0.0852768	0	0.2558304	0	0	0.798955498267166
Targetfunction_fluxfix69196885.val	8.26108739999998	1.22148	0.488591999999998	0.0814319999999998	0.0814319999999998	0	0.0814319999999998	0.162864	0.0814319999999998	0.183222	0.0610739999999998	0	0.0460929436363635	0.798953896596243
Targetfunction_fluxfix76371074.val	8.30509848	1.22148	0.61074	0.081432	0	0	0.081432	0.162864	0.162864	0	0.122148	0	0.0491204945454546	0.79895269166593
Targetfunction_fluxfix156665119.val	7.78593168	0.651456	0.0977184	0.081432	0	0.081432	0.081432	0.081432	0.162864	0	0.0651456	0	0.0075357490909091	0.798951960447554
Targetfunction_fluxfix167610934.val	7.97885039898011	0.888348609720008	0.222087050640002	0.0814320000000007	0.162864000000002	0	0.0814320000000007	0.0814320000000007	0.0814320000000007	0.133252067520001	0.0444174915600004	0	0.0224796547718183	0.798951924618051
Targetfunction_fluxfix172782696.val	7.99972848000002	0.75168006264	0.26308806264	0.081432	0	0	0.081432	0.162864	0.162864	0	0	0	0.0221425911490909	0.798949993994168
Targetfunction_fluxfix155051303.val	7.78157715888	0.88834820256	0.13325206752	0.244296	0	0	0.081432	0.081432	0.081432	0.13325206752	0.13325206752	0	0.00999925206545454	0.798948657856144
Targetfunction_fluxfix163589406.val	4.04881204153846	0.162864	0.0325728	0	0	0	0.081432	0.020358	0.020358	0.0081432	0	0.153427583076923	0	0.798943397605679
Targetfunction_fluxfix135740067.val	7.56689472	0.61074	0.030537	0.162864	0	0	0.081432	0.162864	0.081432	0.091611	0	0.00617576727272728	0	0.798941842784798
Targetfunction_fluxfix28118898.val	7.75284912000004	2.55830400000001	0.639576000000002	0	0	0.0852768000000002	0.0852768000000002	0	0.0852768000000002	0.767491200000002	0.895406400000004	0	0.0419751818181819	0.79894044223047
Targetfunction_fluxfix190079877.val	4.92980201999998	5.11660799999997	3.83745599999998	0.0426383999999998	0.0426383999999998	0.0426383999999998	0.0852767999999996	0	0.0426383999999998	0.511660799999998	0.511660799999998	0	0	0.798939136924327
Targetfunction_fluxfix71244924.val	8.16113986358402	1.46188739088	0.584754956352002	0.3411072	0	0	0.0852768000000002	0	0.0852768000000002	0	0.365471634528	0	0.0433256505774546	0.798937851836218
Targetfunction_fluxfix162329077.val	7.88864311386002	0.888349424040003	0.177669966240001	0.162864	0	0.0814320000000002	0.0814320000000002	0.0814320000000002	0.0814320000000002	0.177669966240001	0.0444174915600002	0	0.0166128070990913	0.798935212278418
Targetfunction_fluxfix156765764.val	4.05010399153846	0.162864	0.0244296	0	0	0	0.081432	0.020358	0.020358	0.0081432	0.0081432	0.153466733076923	0	0.798932305177714
Targetfunction_fluxfix169841555.val	6.55258068953282	3.41107200000001	1.0233216	0.0284255715744	0	0	0.0852768000000002	0	0.0568512284256002	0.1705536	2.0466432	0	0	0.798927097553296
Targetfunction_fluxfix135000699.val	4.05268789153846	0.162864	0.0081432	0	0	0	0.081432	0.020358	0.020358	0.0081432	0.0244296	0.153545033076923	0	0.798910113457112
Targetfunction_fluxfix171020355.val	8.04547806137994	0.888349424039994	0.266504949359998	0.0814319999999996	0.0814319999999996	0	0.0814319999999996	0.0814319999999996	0.162863999999999	0.0888349831199994	0.0444174915599998	0	0.026527071019091	0.798908921732536
Targetfunction_fluxfix168765962.val	4.04842054153846	0.162864	0.040716	0	0	0	0.0814319999999998	0.020358	0.020358	0	0	0.153662483076923	0	0.798908560967426
Targetfunction_fluxfix194329305.val	4.93567889684211	5.116608	4.6049472	0.0852768	0	0	0.0852768	0	0.0852768	0	0.2558304	0	0	0.798908077156854
Targetfunction_fluxfix29462729.val	7.89262231284	1.08575972856	0.27143972856	0.244296	0	0	0.081432	0.081432	0.081432	0.10857572856	0.21715227144	0	0.0193837286781818	0.798907955311446
Targetfunction_fluxfix25198547.val	8.283384	1.0233216	0.46049472	0.0852768	0.1705536	0	0.0852768	0	0.1705536	0	0.05116608	0	0.0442925999999999	0.798906447613035
Targetfunction_fluxfix21553828.val	8.35444686297596	1.137023715744	0.511660799999998	0.0852767999999998	0.2558304	0	0.0852767999999998	0	0.0852767999999998	0.113702115744	0	0	0.0508751018181816	0.79890032104745
Targetfunction_fluxfix156801968.val	7.80552287999998	0.682214399999999	0.10233216	0.1705536	0.0852767999999998	0.0852767999999998	0.0852767999999998	0	0.0852767999999998	0.03411072	0.03411072	0	0.00874878545454542	0.798900298583666
Targetfunction_fluxfix134902118.val	7.7012424	0.651456	0.0325728	0.081432	0.081432	0	0.081432	0.162864	0.081432	0	0.1302912	0	0.00200772	0.798898188552237
Targetfunction_fluxfix163471757.val	4.04971249153846	0.162864	0.0325728	0	0	0	0.081432	0.020358	0.020358	0	0.0081432	0.153701633076923	0	0.798897469444183
Targetfunction_fluxfix186648652.val	4.00081728089078	0.292377478176	0.190045318176	0	0	0	0.0852768000000002	0	0.01705536	0	0	0.154166687465539	0	0.798895967900068
Targetfunction_fluxfix1549088.val	7.71136415999987	2.55830399999997	0.511660799999993	0.0426383999999996	0.0426383999999996	0.0426383999999996	0.0852767999999989	0	0.0426383999999996	1.15123679999998	0.639575999999991	0	0.0390505418181811	0.79889583734226
Targetfunction_fluxfix57530464.val	7.17794352000002	1.705536	0.0852768000000002	0	0	0	0.0852768000000002	0	0.1705536	0.5116608	0.852768000000002	0.0126256909090909	0	0.798891725752485
Targetfunction_fluxfix65331268.val	7.579093829976	1.085759484264	0.43430372856	0.162864	0.081432	0	0.081432	0.081432	0.081432	0.054288027144	0.10857572856	0	0	0.798891296916071
Targetfunction_fluxfix32471617.val	7.61854064689442	3.411072	0.852768	0	0	0.0284255715744	0.0852768	0	0.0568512284256	0.6822144	1.705536	0	0.0605917601908363	0.798889791496753
Targetfunction_fluxfix156648115.val	4.05100444153846	0.162864	0.0244296	0	0	0	0.081432	0.020358	0.020358	0	0.0162864	0.153740783076923	0	0.798886375633249
Targetfunction_fluxfix90611397.val	8.12197446786	1.085760298584	0.38001627144	0.081432	0.162864	0	0.081432	0.081432	0.081432	0.162864	0.054288027144	0	0.0341442561698183	0.798884685639763
Targetfunction_fluxfix158900540.val	7.4195593434	3.4110719147232	0.6822144	0.0284255715744	0	0.0284255715744	0.0852768	0	0.0284255715744	0.3411072	2.2171968	0	0.0481017208123637	0.798882911131951
Targetfunction_fluxfix67228058.val	8.25032736	1.62864	0.651456	0.244296	0	0	0.081432	0.081432	0.081432	0	0.488592	0	0.0522474872727272	0.798882268301745
Targetfunction_fluxfix107823774.val	6.66628272000002	2.55830400000001	0	0	0	0	0.0852768000000002	0	0.0426384	0.511660800000002	1.918728	0.0203781272727273	0	0.798872339546017
Targetfunction_fluxfix194313183.val	4.94314112842104	5.116608	4.6049472	0.0426384	0	0.0852768	0.0852768	0	0.0426384	0	0.2558304	0	0	0.798868565525971
Targetfunction_fluxfix194887022.val	4.94346035368421	5.116608	4.8607776	0	0.0426384	0.0852768	0.0852768	0	0.0426384	0	0	0	0	0.798866873440924
Targetfunction_fluxfix190194796.val	5.23349154	4.88592	3.66444	0.040716	0	0	0.081432	0.081432	0.040716	0.732888	0.244296	0	0	0.798865255135369
Targetfunction_fluxfix135490363.val	7.6045419	0.61074	0.030537	0.081432	0.081432	0	0.081432	0.162864	0.081432	0	0.091611	0.00443276999999999	0	0.798865108861808
Targetfunction_fluxfix167253535.val	7.86366259559996	0.888349016879998	0.22208705064	0.0814319999999998	0	0.0814319999999998	0.0814319999999998	0.162864	0.0814319999999998	0	0.177669966239999	0	0.0145797034581817	0.798863719656986
Targetfunction_fluxfix179004365.val	8.49574655999989	1.62863999999998	0.895751999999991	0	0.0814319999999991	0.162863999999998	0.0814319999999991	0.0814319999999991	0.0814319999999991	0	0.244295999999998	0	0.0695039236363629	0.798862754566722
Targetfunction_fluxfix194312841.val	4.94426319157896	5.11660800000007	4.60494720000006	0.0426384000000007	0	0.0426384000000007	0.0852768000000013	0	0.0852768000000013	0	0.255830400000004	0	0	0.798862617257447
Targetfunction_fluxfix194886680.val	4.94458241684211	5.116608	4.8607776	0	0.0426384	0.0426384	0.0852768	0	0.0852768	0	0	0	0	0.798860924646033
Targetfunction_fluxfix162700882.val	7.87831919999998	0.852767999999999	0.1705536	0.2558304	0.0852767999999998	0	0.0852767999999998	0	0.0852767999999998	0.0426384	0.1279152	0	0.0150200836363636	0.798858184563478
Targetfunction_fluxfix32589272.val	7.651687138488	3.257279918568	0.81432	0	0	0.027143972856	0.081432	0.027143972856	0.027143972856	1.302912	0.977184	0	0.0569993967098182	0.798857565375192
Targetfunction_fluxfix94489356.val	8.06280048000002	0.977184000000001	0.3420144	0.0814320000000002	0	0.0814320000000002	0.0814320000000002	0.0814320000000002	0.162864	0.0488592	0.0977184000000002	0	0.0285106581818182	0.798857135137135
Targetfunction_fluxfix21479397.val	7.5709125047664	1.1370240568512	0.5116608	0.3411072	0	0	0.0852768	0	0.0852768	0.0568512284256	0.0568512284256	0	0	0.798851285606883
Targetfunction_fluxfix26605889.val	8.32687509132	1.39597818984	0.62819006328	0.081432	0	0.081432	0.081432	0.162864	0.081432	0.13959806328	0.13959806328	0	0.0529402766890909	0.798849188169357
Targetfunction_fluxfix170412952.val	7.95901247999996	2.44296	0.732888	0	0	0	0.081432	0.040716	0.122148	1.343628	0.122148	0	0.0515881309090908	0.798848290842863
Targetfunction_fluxfix71449016.val	8.27708430924009	1.39597737552001	0.558390624480004	0.162864000000001	0.0814320000000007	0	0.0814320000000007	0.0814320000000007	0.0814320000000007	0.209396687760001	0.139598063280001	0	0.049456807707273	0.798845198206624
Targetfunction_fluxfix188886875.val	9.11406816000004	2.04664320000001	1.43265024	0	0.0852768000000002	0.170553600000001	0.0852768000000002	0	0.1705536	0.10233216	0	0	0.127284512727273	0.79884497187327
Targetfunction_fluxfix112664777.val	7.36047648	1.705536	0	0.0426384	0	0.0852768	0.0852768	0	0.0426384	1.4497056	0	0.0026253490909091	0	0.798844929192259
Targetfunction_fluxfix179354918.val	8.34577668	1.22148	0.671814	0	0	0.162864	0.081432	0.162864	0.081432	0	0.061074	0	0.0512437581818181	0.798843686296525
Targetfunction_fluxfix172785426.val	8.09546400000002	0.787170527136001	0.275509727136	0.0852768000000002	0.0852768000000002	0.0852768000000002	0.0852768000000002	0	0.1705536	0	0	0	0.0280911861032728	0.798838090505324
Targetfunction_fluxfix190228396.val	4.94986086	5.116608	3.837456	0.1279152	0	0	0.0852768	0	0.0426384	0.7674912	0.2558304	0	0	0.798832915322979
Targetfunction_fluxfix135387456.val	7.58808431999998	0.651455999999999	0.0325728	0.162864	0	0.0814319999999998	0.0814319999999998	0.0814319999999998	0.0814319999999998	0.1302912	0	0.00520131272727272	0	0.798832089794378
Targetfunction_fluxfix155740391.val	7.77986993700002	0.751680062640002	0.11275237584	0.162864	0	0	0.0814320000000002	0.0814320000000002	0.162864	0	0.1503356868	0	0.00748853694000002	0.79883003720879
Targetfunction_fluxfix44152048.val	7.96591152	0.977184	0.2931552	0.162864	0	0	0.081432	0.081432	0.162864	0.0488592	0.1465776	0	0.0220386763636363	0.798829718036778
Targetfunction_fluxfix194889080.val	4.95131479578947	5.116608	4.8607776	0	0.0852768	0.0426384	0.0852768	0	0.0426384	0	0	0	0	0.798825193023095
Targetfunction_fluxfix90609003.val	8.16269046786	1.085760298584	0.38001627144	0.081432	0.081432	0	0.081432	0.162864	0.081432	0.162864	0.054288027144	0	0.0364794672845454	0.798824804147429
Targetfunction_fluxfix25078840.val	8.30012832000007	1.02332160000001	0.460494720000002	0.0852768000000004	0.0852768000000004	0.0852768000000004	0.0852768000000004	0	0.170553600000001	0.0511660800000002	0	0	0.0449080036363638	0.7988233358505
Targetfunction_fluxfix162698824.val	7.85281392000006	0.852768000000005	0.170553600000001	0.255830400000002	0	0.0852768000000004	0.0852768000000004	0	0.0852768000000004	0.0426384000000002	0.127915200000001	0	0.0131817272727274	0.798821633221286
Targetfunction_fluxfix94844361.val	8.1654048	0.977184	0.3420144	0.081432	0.081432	0	0.081432	0.081432	0.162864	0.1465776	0	0	0.0350740472727274	0.798819518967688
Targetfunction_fluxfix1181393.val	7.64740656	2.558304	0.5116608	0	0.0852768	0	0.0852768	0	0.0852768	0.5116608	1.279152	0	0.0345282872727273	0.798817963888948
Targetfunction_fluxfix25194431.val	8.25588288000002	1.0233216	0.46049472	0.0852768000000002	0	0.1705536	0.0852768000000002	0	0.1705536	0	0.05116608	0	0.0418313781818182	0.798817220592359
Targetfunction_fluxfix93195307.val	6.56679134339994	3.41107191472317	1.19387519999999	0.0284255715743998	0	0.0284255715743998	0.0852767999999993	0	0.0284255715743998	1.02332159999999	1.02332159999999	0	0	0.798816644495256
Targetfunction_fluxfix162904974.val	7.9251804	0.814320000000001	0.162864	0.081432	0.162864	0	0.081432	0.081432	0.081432	0.122148	0.040716	0	0.0172359490909091	0.798814131473366
Targetfunction_fluxfix168345634.val	7.9688704641696	0.7871701860288	0.196792418592	0.2558304	0	0	0.0852768	0	0.1705536	0.0393584837184	0.0393584837184	0	0.0197014518523636	0.798813934343846
Targetfunction_fluxfix71446958.val	8.25350142924	1.39597737552	0.55839062448	0.162864	0	0.081432	0.081432	0.081432	0.081432	0.20939668776	0.13959806328	0	0.0476184513436364	0.798812292931524
Targetfunction_fluxfix33060204.val	7.6391466205104	3.411072	0.852768	0	0	0.0568512284256	0.0852768	0	0.0284255715744	0.852768	1.5349824	0	0.0613562727272727	0.798806350784545
Targetfunction_fluxfix187488869.val	5.24386926	4.88592	3.420144	0.040716	0	0	0.081432	0.081432	0.040716	0	1.22148	0	0	0.79880574460273
Targetfunction_fluxfix179592946.val	8.40627071999998	1.137023715744	0.625362915744	0	0.0852767999999998	0.2558304	0.0852767999999998	0	0.0852767999999998	0	0	0	0.0538947559767272	0.798804667529284
Targetfunction_fluxfix134900396.val	7.66378368	0.651456	0.0325728	0.081432	0	0.162864	0.081432	0.081432	0.081432	0	0.1302912	0.000854214545454548	0	0.798804346467478
Targetfunction_fluxfix74842315.val	8.51881967999996	1.62864	0.814319999999998	0.0814319999999998	0	0.162864	0.0814319999999998	0.0814319999999998	0.0814319999999998	0.244296	0.0814319999999998	0	0.0707996945454542	0.798804044618635
Targetfunction_fluxfix116294550.val	4.02773560388446	0.2923772223456	0	0	0	0	0.0852768	0	0.01705536	0.0292377478176	0.160807314528	0.154096425122123	0	0.798803088505222
Targetfunction_fluxfix112179433.val	7.19970336	1.705536	0	0	0.0426384	0.0426384	0.0852768	0	0.0852768	1.1085984	0.3411072	0.0119863309090909	0	0.798802397570121
Targetfunction_fluxfix135521905.val	7.60231332	0.639576	0.0319788	0.2558304	0	0.0852768	0.0852768	0	0.0852768	0	0.0959364	0.00467415818181818	0	0.798801550027214
Targetfunction_fluxfix75651152.val	8.64940896	5.116608	2.558304	0	0.0426384	0.0426384	0.0852768	0	0.0852768	0	2.3024736	0	0.22058676	0.798800230348612
Targetfunction_fluxfix112059060.val	7.07487912	1.62864	0	0	0	0	0.081432	0.122148	0.040716	0.977184	0.40716	0.0203198727272727	0	0.79879695734175
Targetfunction_fluxfix194416426.val	4.95692511157894	5.116608	4.6049472	0	0.0426384	0.0852768	0.0852768	0	0.0426384	0.2558304	0	0	0	0.798795365790379
Targetfunction_fluxfix166195072.val	7.83812592000013	2.55830400000003	0.639576000000006	0.0426384000000004	0	0.0852768000000011	0.0852768000000011	0	0.0426384000000004	1.40706720000002	0.255830400000002	0	0.046497436363637	0.798792344539631
Targetfunction_fluxfix179286991.val	8.73636191999996	1.70553599999999	0.938044799999996	0.2558304	0	0	0.0852767999999996	0	0.170553599999999	0.255830399999998	0	0	0.0885883090909088	0.798791015339725
Targetfunction_fluxfix194416084.val	4.95804717473685	5.116608	4.6049472	0	0.0426384	0.0426384	0.0852768	0	0.0852768	0.2558304	0	0	0	0.798789394793203
Targetfunction_fluxfix173592175.val	8.06885524889998	0.88834942404	0.35533993248	0	0.081432	0.081432	0.081432	0.162864	0.081432	0	0.04441749156	0	0.0272860767572727	0.798788733973088
Targetfunction_fluxfix173712218.val	8.09476548624	0.88834942404	0.35533993248	0	0.162864	0.081432	0.081432	0.081432	0.081432	0.04441749156	0	0	0.0289685574981818	0.798785267766161
Targetfunction_fluxfix162784931.val	7.9048224	0.81432	0.162864	0.081432	0.081432	0	0.081432	0.162864	0.081432	0.081432	0.081432	0	0.0157031018181818	0.798776667077071
Targetfunction_fluxfix179138814.val	8.69240159999981	1.70553599999997	0.938044799999985	0.0852767999999985	0.0852767999999985	0.170553599999997	0.0852767999999985	0	0.0852767999999985	0.170553599999997	0.0852767999999985	0	0.085091465454544	0.79876867939873
Targetfunction_fluxfix190081935.val	4.96216962	5.116608	3.837456	0.0426384	0.0852768	0	0.0852768	0	0.0426384	0.5116608	0.5116608	0	0	0.798767441542028
Targetfunction_fluxfix179476677.val	8.46376992	1.22148	0.671814	0	0.162864	0	0.081432	0.081432	0.162864	0.061074	0	0	0.0590616327272728	0.798763107089144
Targetfunction_fluxfix42154415.val	8.09483155362	1.085760298584	0.325728	0.162864	0.081432	0	0.081432	0.081432	0.081432	0.21715227144	0.054288027144	0	0.03153710079	0.79875940499718
Targetfunction_fluxfix186312325.val	8.98505568	1.954368	1.2703392	0.081432	0	0	0.081432	0.081432	0.244296	0.1954368	0	0	0.113710876363636	0.798756768137033
Targetfunction_fluxfix194418484.val	4.96477955368421	5.116608	4.6049472	0	0.0852768	0.0426384	0.0852768000000002	0	0.0426384	0.2558304	0	0	0	0.798753529955325
Targetfunction_fluxfix32473675.val	7.6327534326816	3.411072	0.852768	0	0.0284255715744	0	0.0852768	0	0.0568512284256	0.6822144	1.705536	0	0.0605917601908363	0.798753009083689
Targetfunction_fluxfix158902598.val	7.43377212918711	3.41107191472317	0.682214399999994	0.0284255715743998	0.0284255715743998	0	0.0852767999999992	0	0.0284255715743998	0.341107199999996	2.21719679999998	0	0.048101720812363	0.79875121598046
Targetfunction_fluxfix182312265.val	8.74830672	1.954368	1.1726208	0.081432	0	0	0.081432	0.162864	0.162864	0	0.2931552	0	0.0949187454545454	0.798751049851035
Targetfunction_fluxfix190213990.val	4.96585026	5.116608	3.837456	0.0852768	0.0426384	0	0.0852768	0	0.0426384	0.7674912	0.2558304	0	0	0.798747819932305
Targetfunction_fluxfix190211932.val	4.96600254000002	5.11660800000003	3.83745600000002	0.0852768000000007	0	0.0426384000000004	0.0852768000000007	0	0.0426384000000004	0.767491200000006	0.255830400000002	0	0	0.798747007693865
Targetfunction_fluxfix194883956.val	5.25474557052632	4.88592	4.641624	0	0	0	0.0814319999999998	0.122148	0.040716	0	0	0	0	0.798743203354301
Targetfunction_fluxfix76359068.val	8.32126392	1.22148	0.61074	0	0.162864	0	0.081432	0.162864	0.081432	0	0.122148	0	0.0488755636363637	0.798741771920771
Targetfunction_fluxfix82712114.val	8.32126392	1.22148	0.61074	0	0.162864	0	0.081432	0.162864	0.081432	0	0.122148	0	0.0488755636363637	0.798741771920771
Targetfunction_fluxfix193119497.val	9.53503487999996	2.55830399999999	2.04664319999999	0	0	0.0852767999999998	0.0852767999999998	0	0.341107199999998	0	0	0	0.178920294545454	0.7987415726781
Targetfunction_fluxfix151740367.val	7.47641231999991	2.55830399999998	0.383745599999998	0.0852767999999993	0	0	0.0852767999999993	0	0.0852767999999993	0.255830399999998	1.66289759999999	0	0.0235523454545452	0.798740569247707
Targetfunction_fluxfix160177837.val	7.12274472000004	2.44296000000001	0.488592000000002	0	0	0.0407160000000002	0.0814320000000002	0.0814320000000002	0.0407160000000002	0.366444000000002	1.343628	0	0	0.798740245755232
Targetfunction_fluxfix168547338.val	7.88339696418002	0.697988769192001	0.17449737552	0.0814320000000002	0	0	0.0814320000000002	0.244296	0.0814320000000002	0	0.034899393672	0	0.0127669455900001	0.798740008945674
Targetfunction_fluxfix168670111.val	7.9858222538112	0.7309442071008	0.182736243648	0.0852768	0.1705536	0.0852768	0.0852768	0	0.0852768	0.0365471634528	0	0	0.0196572330589091	0.798739378687937
Targetfunction_fluxfix135139810.val	7.75824480000009	0.651456000000005	0.0325728000000002	0.0814320000000007	0.162864000000001	0	0.0814320000000007	0.0814320000000007	0.0814320000000007	0.0651456000000004	0.0651456000000004	0	0.0044753563636364	0.798739351970011
Targetfunction_fluxfix39667322.val	7.97751422568	1.08575972856	0.325728	0.081432	0.081432	0.081432	0.081432	0.081432	0.081432	0	0.27143972856	0	0.0236848254545455	0.798730810675213
Targetfunction_fluxfix76373804.val	8.41525200000007	1.27915200000001	0.639576000000004	0.0852768000000004	0.0852768000000004	0.0852768000000004	0.0852768000000004	0	0.170553600000001	0	0.127915200000001	0	0.0563428472727277	0.798728728645391
Targetfunction_fluxfix32591330.val	7.665259124916	3.257279918568	0.81432	0	0.027143972856	0	0.081432	0.027143972856	0.027143972856	1.302912	0.977184	0	0.0569993967098182	0.798726289490155
Targetfunction_fluxfix112548844.val	7.35723647999996	1.70553599999999	0	0.0426383999999998	0.0426383999999998	0	0.0852767999999996	0	0.0852767999999996	1.36442879999999	0.0852767999999996	0.00357221454545467	0	0.798725518043347
Targetfunction_fluxfix174180414.val	8.16139151999998	0.88834901688	0.39975701688	0	0.081432	0.081432	0.081432	0.081432	0.162864	0	0	0	0.0330064742618181	0.798725081589333
Targetfunction_fluxfix170530607.val	8.04044448	2.44296	0.732888	0	0	0	0.081432	0.081432	0.081432	1.465776	0	0	0.0562149490909091	0.798722491308031
Targetfunction_fluxfix116176901.val	4.02935216092339	0.292377392899199	0	0	0	0	0.0852767999999998	0	0.01705536	0.0146189165472	0.175426316352	0.154588391081169	0	0.798720696529391
Targetfunction_fluxfix194901044.val	7.62306768	9.77184	9.283248	0.081432	0	0.081432	0.081432	0.081432	0.162864	0	0	0	0.715533774545454	0.798717279063976
Targetfunction_fluxfix90140801.val	8.20340748576	1.08576054288	0.38001627144	0.081432	0.162864	0	0.081432	0.081432	0.081432	0.21715227144	0	0	0.0385287628581814	0.798717192037892
Targetfunction_fluxfix24958797.val	8.35595568	1.22148	0.549666	0.081432	0	0.081432	0.081432	0.081432	0.162864	0.183222	0	0	0.0510965999999999	0.79871130611289
Targetfunction_fluxfix111942419.val	7.13459232	1.705536	0	0	0	0.1279152	0.0852768	0	0.0426384	0.9380448	0.5116608	0.0161680909090909	0	0.798710042373956
Targetfunction_fluxfix157272222.val	7.8996384	0.601953581376	0.090292781376	0.1705536	0.0852768	0	0.0852768	0	0.1705536	0	0	0	0.0125689183069091	0.798708652827227
Targetfunction_fluxfix119977495.val	7.6139941194	0.69798868776	0	0.162864	0.081432	0	0.081432	0.081432	0.081432	0	0.20939668776	0.00394986362727273	0	0.798708545486139
Targetfunction_fluxfix77787992.val	8.38784190456	1.461888243648	0.730944121824	0.0852767999999998	0.1705536	0.0852767999999998	0.0852767999999998	0	0.0852767999999998	0	0.219283321824	0	0.057478390992	0.798703275507526
Targetfunction_fluxfix136079280.val	7.7969952	0.5385902753952	0.0269294753952	0.0852768	0.0852768	0.1705536	0.0852768	0	0.0852768	0	0	0	0.00549298139956363	0.798703118096125
Targetfunction_fluxfix194888738.val	4.97528738526311	5.11660799999984	4.86077759999985	0	0.0852767999999972	0	0.0852767999999972	0	0.0852767999999972	0	0	0	0	0.798697419351713
Targetfunction_fluxfix187474463.val	5.26301712	4.88592	3.420144	0	0.040716	0	0.081432	0.081432	0.040716	0	1.22148	0	0	0.79869552252724
Targetfunction_fluxfix181724356.val	8.97532271999991	2.44295999999998	1.46577599999999	0.0814319999999994	0	0.0814319999999994	0.0814319999999994	0.0814319999999994	0.162863999999999	0	0.488591999999996	0	0.125779254545454	0.798694251616619
Targetfunction_fluxfix162681682.val	7.87226472	0.81432	0.162864	0.162864	0	0	0.081432	0.081432	0.162864	0.040716	0.122148	0	0.0131118545454545	0.798693061232043
Targetfunction_fluxfix163609146.val	7.93343808000004	0.682214400000002	0.13644288	0.0852768000000002	0.0852768000000002	0.1705536	0.0852768000000002	0	0.0852768000000002	0.03411072	0	0	0.0154487454545455	0.798690974764211
Targetfunction_fluxfix1647543.val	7.61133672000002	2.44296000000001	0.488592	0	0	0.040716	0.0814320000000002	0.0814320000000002	0.040716	0.855036000000002	0.855036000000002	0	0.0283076181818182	0.798689109266388
Targetfunction_fluxfix1551146.val	7.73268335999998	2.558304	0.5116608	0.0426384	0.0852767999999998	0	0.0852767999999998	0	0.0426384	1.1512368	0.639575999999998	0	0.0390505418181817	0.798688229402923
Targetfunction_fluxfix74373777.val	8.579628	1.62864	0.81432	0.081432	0.081432	0.081432	0.081432	0.081432	0.081432	0.325728	0	0	0.074501149090909	0.798687494870019
Targetfunction_fluxfix168768902.val	7.87637952	0.651456	0.162864	0	0.081432	0.162864	0.081432	0.081432	0.081432	0	0	0	0.0114707454545454	0.798685339395327
Targetfunction_fluxfix144177363.val	4.02632994293168	0.2923772223456	0.0292377478176	0	0	0	0.0852768	0	0.01705536	0	0.160807314528	0.154939821693785	0	0.798678031420085
Targetfunction_fluxfix151709161.val	7.44132312	2.44296	0.366444	0	0.040716	0	0.081432	0.040716	0.081432	0.244296	1.587924	0	0.0179284909090909	0.798676857594107
Targetfunction_fluxfix168566526.val	7.99100630863196	0.730944207100797	0.182736243647999	0.170553599999999	0.0852767999999998	0	0.0852767999999998	0	0.170553599999999	0	0.0365471634527998	0	0.0195885071705454	0.798676547855273
Targetfunction_fluxfix194883950.val	5.26653178105264	4.88592	4.641624	0	0	0	0.081432	0.081432	0.081432	0	0	0	0	0.798675231742699
Targetfunction_fluxfix157270164.val	7.87413312	0.601953581376	0.090292781376	0.1705536	0	0.0852768	0.0852768	0	0.1705536	0	0	0	0.0107305619432727	0.798672376444834
Targetfunction_fluxfix194413360.val	5.26760325473683	4.88592	4.397328	0	0	0	0.081432	0.122148	0.040716	0.244296	0	0	0	0.79866904228151
Targetfunction_fluxfix162009394.val	7.85258471721596	0.930292712495996	0.186058627775999	0.341107199999998	0	0	0.0852767999999998	0	0.0852767999999998	0.0465146569439998	0.186058627775999	0	0.0131782545032727	0.798668632800234
Targetfunction_fluxfix168665995.val	7.9756875338112	0.7309442071008	0.182736243648	0.0852768	0	0.2558304	0.0852768	0	0.0852768	0.0365471634528	0	0	0.0185187166952727	0.798663389098368
Targetfunction_fluxfix194891138.val	4.98201976421049	5.11660799999991	4.86077759999991	0	0.127915199999998	0	0.0852767999999985	0	0.0426383999999991	0	0	0	0	0.798661383940661
Targetfunction_fluxfix117118093.val	3.99745938389539	0.227405084256	0	0	0	0	0.0852768	0	0.01705536	0.125072924256	0	0.156181425662769	0	0.798659124965335
Targetfunction_fluxfix68959529.val	8.21344968	1.22148	0.488592	0.081432	0	0.081432	0.081432	0.162864	0.081432	0.122148	0.122148	0	0.0409105309090909	0.798655427143541
Targetfunction_fluxfix135389514.val	7.61166720000004	0.651456000000002	0.0325728	0.162864	0.0814320000000002	0	0.0814320000000002	0.0814320000000002	0.0814320000000002	0.1302912	0	0.00494171999999999	0	0.798652450069691
Targetfunction_fluxfix188682789.val	9.62230751999991	3.41107199999997	2.38775039999998	0.170553599999999	0	0.170553599999999	0.0852767999999993	0	0.0852767999999993	0.511660799999996	0	0	0.219597414545453	0.798652316451154
Targetfunction_fluxfix194298777.val	4.98385462736843	5.116608	4.6049472	0	0.0426384	0.0852768	0.0852768	0	0.0426384	0	0.2558304	0	0	0.798651551188403
Targetfunction_fluxfix94757918.val	8.09678591999998	1.0233216	0.35816256	0.2558304	0	0	0.0852767999999998	0	0.1705536	0	0.15349824	0	0.0300574145454546	0.798649467087687
Targetfunction_fluxfix190063413.val	5.17437936000002	5.11660800000003	3.83745600000002	0	0.0426384000000002	0.0852768000000002	0.0852768000000002	0	0.0426384000000002	0.511660800000002	0.511660800000002	0	0.00726427636364708	0.798648028272792
Targetfunction_fluxfix28992469.val	8.42234163775245	1.46188849947846	0.657849965472026	0.255830400000011	0	0.0852768000000032	0.0852768000000032	0	0.0852768000000032	0.219283321824009	0.0730944121824028	0	0.0595579418541845	0.798646491302358
Targetfunction_fluxfix26874787.val	8.42234163775349	1.46188849947859	0.657849965472086	0.255830400000032	0	0.0852768000000112	0.0852768000000112	0	0.0852768000000112	0.219283321824028	0.0730944121824095	0	0.0595579418541894	0.798646491302347
Targetfunction_fluxfix171404508.val	7.87047425487356	0.787170356582399	0.236151072864	0.2558304	0	0	0.0852767999999996	0	0.170553599999999	0.0393584837183998	0	0	0.0123707848058181	0.798645552652086
Targetfunction_fluxfix194298435.val	4.98497669052632	5.116608	4.6049472	0	0.0426384	0.0426384	0.0852768	0	0.0852768	0	0.2558304	0	0	0.798645535784784
Targetfunction_fluxfix168564468.val	7.96550102863198	0.730944207100799	0.182736243648	0.1705536	0	0.0852767999999998	0.0852767999999998	0	0.1705536	0	0.0365471634528	0	0.0177501508069091	0.798645438283609
Targetfunction_fluxfix22857921.val	8.33774256	1.62864	0.732888	0.162864	0	0.081432	0.081432	0.081432	0.081432	0.162864	0.244296	0	0.0567922909090903	0.798644885647591
Targetfunction_fluxfix26742732.val	8.34164747452798	1.461888243648	0.657849965471998	0.1705536	0.0852767999999998	0.0852767999999998	0.0852767999999998	0	0.0852767999999998	0	0.292377478176	0	0.0538194768610908	0.798640780415951
Targetfunction_fluxfix119975437.val	7.5904112394	0.69798868776	0	0.162864	0	0.081432	0.081432	0.081432	0.081432	0	0.20939668776	0.0057882199909091	0	0.798640025288427
Targetfunction_fluxfix116059252.val	4.03096870156293	0.292377478176	0	0	0	0	0.0852768	0	0.01705536	0	0.190045318176	0.155080366879846	0	0.79863831385288
Targetfunction_fluxfix188665647.val	9.57743567999998	3.25728	2.280096	0.0814319999999998	0	0.081432	0.081432	0.0814319999999998	0.162864	0.488592	0	0	0.208401349090909	0.798636628301463
Targetfunction_fluxfix151592190.val	7.47685296	2.558304	0.3837456	0	0.0426384	0.0852768	0.0852768	0	0.0426384	0.1279152	1.7908128	0	0.0228996327272727	0.798635625871554
Targetfunction_fluxfix186653602.val	8.74737792000011	1.46189165472001	0.950230854720009	0	0.170553600000002	0.0852768000000007	0.0852768000000007	0	0.170553600000002	0	0	0	0.0834282049745462	0.798632959792016
Targetfunction_fluxfix145389679.val	7.70124239999998	0.814319999999999	0.0814319999999998	0.162864	0.0814319999999998	0	0.0814319999999998	0.0814319999999998	0.0814319999999998	0	0.244296	0	0.00213817090909091	0.798631298452692
Targetfunction_fluxfix21652619.val	8.1885348414	1.08575972856	0.488592	0	0.162864	0.081432	0.081432	0.081432	0.081432	0	0.10857572856	0	0.0369696648272727	0.798631208255678
Targetfunction_fluxfix22593811.val	8.1885348414	1.08575972856	0.488592	0	0.162864	0.081432	0.081432	0.081432	0.081432	0	0.10857572856	0	0.0369696648272727	0.798631208255678
Targetfunction_fluxfix69079230.val	8.1898344	1.22148	0.488592	0.081432	0.081432	0	0.081432	0.081432	0.162864	0	0.244296	0	0.0391456472727274	0.798629922443311
Targetfunction_fluxfix194418142.val	4.98875214315789	5.116608	4.6049472	0	0.0852768	0	0.0852768	0	0.0852768	0.2558304	0	0	0	0.798625281918665
Targetfunction_fluxfix178549891.val	8.71854624	1.954368	1.0749024	0.081432	0.081432	0	0.081432	0.081432	0.162864	0.0977184	0.2931552	0	0.0917915890909092	0.798625155630985
Targetfunction_fluxfix135019767.val	7.7501016	0.651456	0.0325728	0.081432	0.081432	0	0.081432	0.162864	0.081432	0.0325728	0.0977184	0	0.00324153818181818	0.79862415650088
Targetfunction_fluxfix112181491.val	7.22102256	1.705536	0	0	0.0852768	0	0.0852768	0	0.0852768	1.1085984	0.3411072	0.0119863309090909	0	0.798615595919506
Targetfunction_fluxfix182648748.val	8.47810368000004	1.22148	0.732888000000002	0	0	0.0814320000000002	0.0814320000000002	0.162864	0.162864	0	0	0	0.0591164181818184	0.798613859197772
Targetfunction_fluxfix185728874.val	9.17005104000002	2.558304	1.6628976	0.0852768000000002	0.1705536	0	0.0852768000000002	0	0.1705536	0	0.3837456	0	0.145187443636364	0.798613788566394
Targetfunction_fluxfix188684847.val	9.6304464	3.411072	2.3877504	0.1705536	0.0852768	0.0852768	0.0852768	0	0.0852768	0.5116608	0	0	0.220113065454546	0.798611973837879
Targetfunction_fluxfix135941891.val	4.04483179062496	0.1357199945712	0.0067859972856	0	0	0	0.081432	0.020358	0.020358	0.0067859972856	0	0.155815733625023	0	0.798611835295678
Targetfunction_fluxfix48824582.val	3.99691262431246	0.2274044873184	0.0113702115744	0	0	0	0.0852768	0	0.01705536	0.113702115744	0	0.156509481412523	0	0.798610519532378
Targetfunction_fluxfix51177514.val	6.92211312000004	2.55830400000001	0.1279152	0	0	0	0.0852768000000004	0	0.0426384000000002	1.1512368	1.1512368	0.00874947272727271	0	0.798609941571374
Targetfunction_fluxfix194300835.val	4.99170906947368	5.116608	4.6049472	0	0.0852768	0.0426384	0.0852768	0	0.0426384	0	0.2558304	0	0	0.798609404506411
Targetfunction_fluxfix194883944.val	5.27831799157894	4.88592	4.641624	0	0	0	0.081432	0.040716	0.122148	0	0	0	0	0.798607053957215
Targetfunction_fluxfix181961718.val	8.9634384	2.44296	1.465776	0.081432	0.081432	0	0.081432	0.162864	0.081432	0.244296	0.244296	0	0.124198821818182	0.798605505549541
Targetfunction_fluxfix90607281.val	8.12523174786	1.085760298584	0.38001627144	0.081432	0	0.162864	0.081432	0.081432	0.081432	0.162864	0.054288027144	0	0.0325513543516363	0.798603576463347
Targetfunction_fluxfix135523963.val	7.6278186	0.639576	0.0319788	0.2558304	0.0852768	0	0.0852768	0	0.0852768	0	0.0959364	0.00441456545454545	0	0.798603305881775
Targetfunction_fluxfix22859979.val	8.3526984	1.62864	0.732888	0.162864	0.081432	0	0.081432	0.081432	0.081432	0.162864	0.244296	0	0.05757264	0.798603134099137
Targetfunction_fluxfix173606239.val	8.1107722089	0.88834942404	0.35533993248	0.081432	0	0	0.081432	0.162864	0.162864	0	0.04441749156	0	0.0288466440300001	0.798601815853554
Targetfunction_fluxfix194413354.val	5.27938946526315	4.88592	4.397328	0	0	0	0.081432	0.081432	0.081432	0.244296	0	0	0	0.798600845753852
Targetfunction_fluxfix141588941.val	7.34849712	1.705536	0.1705536	0	0	0	0.0852768	0	0.1705536	0.9380448	0.3411072	0.00487325454545456	0	0.798600026805003
Targetfunction_fluxfix57060012.val	3.99871655211033	0.2274044873184	0	0	0	0	0.0852768	0	0.01705536	0.113702115744	0.0113702115744	0.156564145891246	0	0.798595157811761
Targetfunction_fluxfix69230485.val	8.31536279999998	1.279152	0.5116608	0.2558304	0.0852767999999998	0	0.0852767999999998	0	0.0852767999999998	0.1918728	0.0639575999999998	0	0.0484595345454543	0.798594020766386
Targetfunction_fluxfix174178698.val	8.11165968	0.88834901688	0.39975701688	0	0	0.244296	0.081432	0.081432	0.081432	0	0	0	0.0288247142618184	0.798589276591565
Targetfunction_fluxfix194420542.val	4.99548452210526	5.116608	4.6049472	0	0.1279152	0	0.0852768	0	0.0426384	0.2558304	0	0	0	0.798589113285098
Targetfunction_fluxfix145387621.val	7.68628656	0.81432	0.081432	0.162864	0	0.081432	0.081432	0.081432	0.081432	0	0.244296	0	0.000953378181818202	0.798587779103461
Targetfunction_fluxfix69228427.val	8.28985752000007	1.27915200000001	0.511660800000002	0.255830400000002	0	0.0852768000000004	0.0852768000000004	0	0.0852768000000004	0.191872800000001	0.0639576000000002	0	0.0466211781818184	0.798582873053273
Targetfunction_fluxfix24756763.val	8.38459511999998	1.279152	0.575618399999998	0.2558304	0	0	0.0852767999999998	0	0.1705536	0.1279152	0.0639575999999998	0	0.0532248872727272	0.798582352179588
Targetfunction_fluxfix28488309.val	7.85944512	2.558304	0.639576	0.0426384	0	0.0426384	0.0852768	0	0.0852768	1.279152	0.3837456	0	0.0464974363636363	0.798579892286661
Targetfunction_fluxfix1311060.val	7.62454512000013	2.44296000000003	0.488592000000007	0.0407160000000004	0	0	0.0814320000000011	0.0814320000000011	0.0407160000000004	0.977184000000013	0.732888000000009	0	0.0284159454545461	0.798579885378857
Targetfunction_fluxfix167961481.val	8.00661239999998	0.814319999999998	0.20358	0.0814319999999998	0.0814319999999998	0	0.0814319999999998	0.0814319999999998	0.162864	0.0814319999999998	0.040716	0	0.0209468290909092	0.79857763055027
Targetfunction_fluxfix79934486.val	8.59898592	1.705536	0.852768	0.2558304	0	0.0852768	0.0852768	0	0.0852768	0.2558304	0.0852768	0	0.0768163090909092	0.798577119087241
Targetfunction_fluxfix74875579.val	8.59898592000009	1.70553600000001	0.852768000000007	0.255830400000002	0	0.0852768000000007	0.0852768000000007	0	0.0852768000000007	0.255830400000002	0.0852768000000007	0	0.0768163090909096	0.79857711908724
Targetfunction_fluxfix185724758.val	9.15991632	2.558304	1.6628976	0.0852768	0	0.1705536	0.0852768	0	0.1705536	0	0.3837456	0	0.144048927272727	0.798575369036592
Targetfunction_fluxfix163493555.val	7.9249104	0.6822144	0.13644288	0.0852768	0.1705536	0.0852768	0.0852768	0	0.0852768	0	0.03411072	0	0.0141566727272727	0.798573792638772
Targetfunction_fluxfix135824242.val	4.0455821653248	0.1357199945712	0.0067859972856	0	0	0	0.081432	0.020358	0.020358	0	0.0067859972856	0.156044108533673	0	0.798573604896123
Targetfunction_fluxfix171035439.val	8.06406821791202	0.930292712496001	0.279087941664	0.1705536	0	0.1705536	0.0852768000000002	0	0.0852768000000002	0.0930293138880002	0.046514656944	0	0.0261318395094546	0.79857238855036
Targetfunction_fluxfix161975794.val	7.82229560184	0.88834942404	0.17766996624	0.162864	0	0	0.081432	0.162864	0.081432	0.04441749156	0.17766996624	0	0.0101267293745454	0.798572331472674
Targetfunction_fluxfix76142964.val	8.31536279999994	1.27915199999999	0.639575999999996	0.0852767999999996	0.255830399999998	0	0.0852767999999996	0	0.0852767999999996	0.0639575999999996	0.0639575999999996	0	0.0483093818181815	0.798570862768889
Targetfunction_fluxfix171037497.val	8.07220709791206	0.930292712496006	0.279087941664002	0.170553600000001	0.0852768000000004	0.0852768000000004	0.0852768000000004	0	0.0852768000000004	0.0930293138880004	0.0465146569440002	0	0.0266545595094548	0.798570629880061
Targetfunction_fluxfix154683950.val	7.75912988808004	0.888349016880002	0.13325206752	0.162864	0.0814320000000002	0	0.0814320000000002	0.0814320000000002	0.0814320000000002	0	0.26650494936	0	0.00618701341090913	0.798568221896426
Targetfunction_fluxfix26857645.val	8.41611464298	1.395977619816	0.62819006328	0.162864	0	0	0.081432	0.081432	0.162864	0.20939668776	0.069798868776	0	0.0573971455718183	0.798568130069592
Targetfunction_fluxfix74877637.val	8.6244912	1.705536	0.852768	0.2558304	0.0852768	0	0.0852768	0	0.0852768	0.2558304	0.0852768	0	0.0786546654545455	0.798567724024953
Targetfunction_fluxfix79936544.val	8.6244912	1.705536	0.852768	0.2558304	0.0852768	0	0.0852768	0	0.0852768	0.2558304	0.0852768	0	0.0786546654545455	0.798567724024953
Targetfunction_fluxfix11647498.val	3.99636604102293	0.227404828425601	0.0227405084256	0	0	0	0.0852768	0	0.0170553600000001	0.10233216	0	0.156837431386246	0	0.798561936357824
Targetfunction_fluxfix156804026.val	7.86552768	0.6822144	0.10233216	0.1705536	0.1705536	0	0.0852768	0	0.0852768	0.03411072	0.03411072	0	0.0103275490909091	0.798561258901316
Targetfunction_fluxfix112649693.val	7.36863048	1.62864	0	0	0.040716	0	0.081432	0.040716	0.081432	1.384344	0	0.00547595999999981	0	0.798555108798516
Targetfunction_fluxfix75653210.val	8.67072816	5.116608	2.558304	0	0.0852768	0	0.0852768	0	0.0852768	0	2.3024736	0	0.22058676	0.798551805285781
Targetfunction_fluxfix185858871.val	9.21724272000004	2.55830400000001	1.66289760000001	0.170553600000001	0	0.0852768000000004	0.0852768000000004	0	0.170553600000001	0.2558304	0.1279152	0	0.148849363636364	0.798551396607579
Targetfunction_fluxfix76491111.val	8.41129920000006	1.02332160000001	0.511660800000002	0.0852768000000004	0.0852768000000004	0	0.0852768000000004	0	0.255830400000002	0	0	0	0.0508751018181821	0.798548008778773
Targetfunction_fluxfix186540411.val	8.89265951999916	1.70553599999988	1.10859839999992	0	0.341107199999976	0	0.085276799999994	0	0.085276799999994	0.085276799999994	0	0	0.0991314654545382	0.798547848190313
Targetfunction_fluxfix48118688.val	3.99816995652125	0.2274047431488	0.0113702115744	0	0	0	0.0852768	0	0.01705536	0.10233216	0.0113702115744	0.156892103244692	0	0.798546575331975
Targetfunction_fluxfix154681892.val	7.75291340808004	0.888349016880002	0.13325206752	0.162864	0	0.0814320000000002	0.0814320000000002	0.0814320000000002	0.0814320000000002	0	0.26650494936	0	0.00566429341090913	0.79854622646769
Targetfunction_fluxfix74745582.val	8.53047504	1.705536	0.852768	0.1705536	0.1705536	0	0.0852768	0	0.0852768	0	0.3411072	0	0.0715392981818183	0.798543200197912
Targetfunction_fluxfix167608540.val	8.01956639897998	0.888348609719999	0.22208705064	0.0814319999999998	0.0814319999999998	0	0.0814319999999998	0.162864	0.0814319999999998	0.13325206752	0.04441749156	0	0.0224890802263639	0.798542616373673
Targetfunction_fluxfix139726105.val	7.32761856	2.558304	0.2558304	0.0426384	0.0426384	0.0426384	0.0852768	0	0.0426384	0	2.0466432	0	0.0134234181818182	0.798536534466213
Targetfunction_fluxfix43580609.val	8.01477071999998	1.22148	0.366444	0.244296	0	0	0.081432	0.081432	0.081432	0.122148	0.244296	0	0.0269211272727274	0.798536266553886
Targetfunction_fluxfix76121712.val	8.35479252	1.22148	0.61074	0	0.081432	0.081432	0.081432	0.162864	0.081432	0.061074	0.061074	0	0.0498733363636364	0.798535321675608
Targetfunction_fluxfix74858437.val	8.58479472	1.62864	0.81432	0.162864	0	0	0.081432	0.081432	0.162864	0.244296	0.081432	0	0.0738774	0.798534413754191
Targetfunction_fluxfix135018045.val	7.71264287999994	0.651455999999995	0.0325727999999998	0.0814319999999994	0	0.162863999999999	0.0814319999999994	0.0814319999999994	0.0814319999999994	0.0325727999999998	0.0977183999999994	0	0.000379603636363549	0.798533826740593
Targetfunction_fluxfix194413348.val	5.29117567578947	4.88592	4.397328	0	0	0	0.081432	0.040716	0.122148	0.244296	0	0	0	0.798532443072572
Targetfunction_fluxfix56471767.val	3.99997391014814	0.2274048284256	0	0	0	0	0.0852768	0	0.01705536	0.10233216	0.0227405084256	0.156946760753677	0	0.798531211766915
Targetfunction_fluxfix174194478.val	8.20330848000002	0.88834901688	0.39975701688	0.081432	0	0	0.081432	0.0814320000000002	0.244296	0	0	0	0.0345670415345455	0.798530515745595
Targetfunction_fluxfix38944322.val	7.99681247999991	2.55830399999998	0.767491199999994	0	0.0426383999999996	0	0.0852767999999993	0	0.127915199999999	1.27915199999999	0.255830399999998	0	0.0552170945454539	0.798524585552848
Targetfunction_fluxfix192197217.val	5.00749093894736	5.116608	4.0932864	0.0426384	0.0426384	0	0.0852768	0	0.0852768	0	0.7674912	0	0	0.798524445396673
Targetfunction_fluxfix21415263.val	8.229251696436	1.085760054288	0.488592	0	0.081432	0.162864	0.081432	0.081432	0.081432	0.054288027144	0.054288027144	0	0.0390260171536363	0.798522758782642
Targetfunction_fluxfix191354438.val	9.34335648	2.44296	1.83222	0	0	0	0.081432	0.244296	0.162864	0.122148	0	0	0.156154221818182	0.798522519421639
Targetfunction_fluxfix161844075.val	7.83193362660002	0.888349016880002	0.17766996624	0.0814320000000002	0.0814320000000002	0.0814320000000002	0.0814320000000002	0.0814320000000002	0.0814320000000002	0	0.22208705064	0	0.0104056195581819	0.798521823828028
Targetfunction_fluxfix194295711.val	5.29331862315789	4.88592	4.397328	0	0	0	0.081432	0.122148	0.040716	0	0.244296	0	0	0.798519984074199
Targetfunction_fluxfix166297643.val	7.89793847999994	2.44295999999999	0.610739999999996	0	0.0407159999999998	0	0.0814319999999996	0.0814319999999996	0.0407159999999998	1.46577599999999	0.122147999999999	0	0.0454190399999995	0.798519646401915
Targetfunction_fluxfix170531621.val	8.10664848	2.558304	0.7674912	0	0	0.1279152	0.0852768	0	0.0426384	1.5349824	0	0	0.0626337490909092	0.798519289235172
Targetfunction_fluxfix28474245.val	7.86059856000002	2.55830400000001	0.639576000000002	0	0.0426384000000002	0.0852768000000002	0.0852768000000002	0	0.0426384000000002	1.279152	0.3837456	0	0.0461569418181819	0.79851623385721
Targetfunction_fluxfix192314866.val	5.00914299789475	5.116608	4.0932864	0.0426384	0.0426384	0	0.0852768	0	0.0852768	0.5116608	0.2558304	0	0	0.798515530643287
Targetfunction_fluxfix80354514.val	3.99581944543385	0.227405084256	0.03411072	0	0	0	0.0852767999999998	0	0.01705536	0.0909622042559998	0	0.157165388739692	0	0.798513359610807
Targetfunction_fluxfix74724324.val	8.48673072000011	1.62864000000001	0.814320000000007	0.0814320000000007	0	0.0814320000000007	0.0814320000000007	0.0814320000000007	0.162864000000002	0	0.325728000000002	0	0.0665559818181826	0.798512366846716
Targetfunction_fluxfix27196522.val	8.30012832	1.0233216	0.46049472	0.0852768	0.0852768	0.0852768	0.0852768	0	0.1705536	0.05116608	0	0	0.0428595054545454	0.798506659949883
Targetfunction_fluxfix185254168.val	9.34176672000022	3.25728000000006	2.11723200000004	0.0814320000000013	0	0.162864000000003	0.0814320000000013	0.0814320000000013	0.0814320000000013	0.162864000000003	0.488592000000009	0	0.185002527272731	0.798504907332054
Targetfunction_fluxfix175711951.val	8.92655855999989	5.11660799999996	2.81413439999998	0	0.0852767999999993	0	0.0852767999999993	0	0.0852767999999993	1.02332159999999	1.02332159999999	0	0.243844069090908	0.798502473712459
Targetfunction_fluxfix177992858.val	8.86106735999985	2.44295999999997	1.34362799999998	0.244295999999998	0	0	0.0814319999999989	0.0814319999999989	0.0814319999999989	0.244295999999998	0.366443999999996	0	0.115172214545453	0.798499666491698
Targetfunction_fluxfix12235743.val	3.99762337323172	0.227405084256	0.0227405084256	0	0	0	0.0852768	0	0.01705536	0.090962204256	0.0113702115744	0.157220053218415	0	0.798498001309083
Targetfunction_fluxfix39563743.val	8.04191363424	1.08575972856	0.325728	0.162864	0	0	0.081432	0.162864	0.081432	0.10857572856	0.162864	0	0.0263753999999999	0.798497977318977
Targetfunction_fluxfix42387319.val	8.04191363424	1.08575972856	0.325728	0.162864	0	0	0.081432	0.162864	0.081432	0.10857572856	0.162864	0	0.0263753999999999	0.798497977318977
Targetfunction_fluxfix136059540.val	4.04347527875146	0.1285768446768	0.0064288446768	0	0	0	0.081432	0.020358	0.020358	0	0	0.156629640749123	0	0.798497051152165
Targetfunction_fluxfix185848923.val	9.242748	2.558304	1.6628976	0.0852768	0.2558304	0	0.0852768	0	0.0852768	0.2558304	0.1279152	0	0.15068772	0.798494919831064
Targetfunction_fluxfix185860929.val	9.24274800000015	2.55830400000003	1.66289760000002	0.170553600000002	0.0852768000000011	0	0.0852768000000011	0	0.170553600000002	0.255830400000002	0.127915200000002	0	0.150687720000002	0.798494919831062
Targetfunction_fluxfix158664900.val	7.4053486895328	3.411072	0.6822144	0.0284255715744	0	0	0.0852768	0	0.0568512284256	0	2.558304	0	0.0446561969851637	0.79849324125616
Targetfunction_fluxfix1176611.val	7.56347112	2.44296	0.488592	0	0	0	0.081432	0.122148	0.040716	0.488592	1.22148	0	0.0240975818181819	0.798492325568054
Targetfunction_fluxfix69211285.val	8.28960372	1.22148	0.488592	0.162864	0	0	0.081432	0.081432	0.162864	0.183222	0.061074	0	0.0450439690909091	0.79848861179932
Targetfunction_fluxfix192329272.val	5.01419228210526	5.11660799999998	4.09328639999998	0.0852767999999998	0	0	0.0852767999999998	0	0.0852767999999998	0.511660799999998	0.2558304	0	0	0.798488259097338
Targetfunction_fluxfix70976026.val	8.186344771824	1.395976805496	0.55839062448	0.162864	0	0	0.081432	0.162864	0.081432	0.069798868776	0.27919531224	0	0.0409288931345454	0.798486698156986
Targetfunction_fluxfix90642603.val	8.21232007106398	1.1370243126816	0.397958684256	0.2558304	0.0852768	0	0.0852768	0	0.0852768	0.1705536	0.0568512284256	0	0.0383921593101819	0.798482786292028
Targetfunction_fluxfix48706933.val	3.99942731455906	0.227405084256	0.0113702115744	0	0	0	0.0852768	0	0.01705536	0.090962204256	0.0227405084256	0.157274718107123	0	0.7984826384396
Targetfunction_fluxfix159135502.val	7.448107179204	3.257279918568	0.651456	0.027143972856	0	0	0.081432	0.027143972856	0.027143972856	0.651456	1.791504	0	0.0417823062119999	0.798481337763955
Targetfunction_fluxfix194300493.val	5.01568165894736	5.116608	4.6049472	0	0.0852768	0	0.0852768	0	0.0852768	0	0.2558304	0	0	0.798480207709997
Targetfunction_fluxfix162818531.val	7.94227679999996	0.852767999999995	0.170553599999999	0.255830399999998	0.0852767999999996	0	0.0852767999999996	0	0.0852767999999996	0.0852767999999996	0.0852767999999996	0	0.0166351745454545	0.798476108777816
Targetfunction_fluxfix192211623.val	5.01646744421053	5.116608	4.0932864	0.0852768000000002	0	0	0.0852768000000002	0	0.0852768000000002	0	0.7674912	0	0	0.798475958538132
Targetfunction_fluxfix167606818.val	7.98210767898	0.88834860972	0.22208705064	0.081432	0	0.162864	0.081432	0.081432	0.081432	0.13325206752	0.04441749156	0	0.0196271456809091	0.798474087221287
Targetfunction_fluxfix185387945.val	9.34965936	3.25728	2.117232	0.162864	0	0	0.081432	0.162864	0.081432	0.325728	0.325728	0	0.185499850909091	0.79847229565694
Targetfunction_fluxfix179373428.val	8.5711932	1.279152	0.7035336	0.0852768	0.0852768	0	0.0852768	0	0.2558304	0	0.0639576	0	0.0658954472727273	0.798471100503811
Targetfunction_fluxfix56942363.val	4.00123124235693	0.227405084256	0	0	0	0	0.0852768	0	0.01705536	0.090962204256	0.03411072	0.157329382585846	0	0.798467271233436
Targetfunction_fluxfix79463596.val	7.57638576000006	2.55830400000002	0.383745600000002	0.127915200000001	0	0	0.0852768000000007	0	0.0426384000000002	0.895406400000007	1.02332160000001	0	0.0278519236363639	0.798466436261598
Targetfunction_fluxfix90640545.val	8.18681479106396	1.1370243126816	0.397958684255998	0.2558304	0	0.0852767999999998	0.0852767999999998	0	0.0852767999999998	0.1705536	0.0568512284255998	0	0.0365538029465453	0.798465106297258
Targetfunction_fluxfix2706174.val	3.99527273504907	0.227404743148799	0.0454809315743998	0	0	0	0.0852767999999998	0	0.0170553599999999	0.0795916515743998	0	0.157493414970554	0	0.798464780652709
Targetfunction_fluxfix192313150.val	5.01902840842104	5.116608	4.0932864	0.0426384	0	0.0852768	0.0852768	0	0.0426384	0.5116608	0.2558304	0	0	0.798462103701883
Targetfunction_fluxfix185255890.val	9.36185903999985	3.25727999999996	2.11723199999997	0.0814319999999989	0.0814319999999989	0	0.0814319999999989	0.162863999999998	0.0814319999999989	0.162863999999998	0.488591999999994	0	0.186548825454543	0.798460616168022
Targetfunction_fluxfix135257459.val	7.80710400000002	0.651456000000001	0.0325728	0.0814320000000002	0.162864	0	0.0814320000000002	0.0814320000000002	0.0814320000000002	0.0977184000000002	0.0325728	0	0.00570917454545456	0.79846037095381
Targetfunction_fluxfix171474493.val	7.95781152000007	0.697988687760004	0.209396687760001	0	0.0814320000000004	0.0814320000000004	0.0814320000000004	0.162864000000001	0.0814320000000004	0	0	0	0.0157009897963638	0.798460322444279
Targetfunction_fluxfix192312808.val	5.02015047157894	5.116608	4.0932864	0.0426384	0	0.0426384	0.0852768	0	0.0852768	0.5116608	0.2558304	0	0	0.798456030294693
Targetfunction_fluxfix194295705.val	5.30510483368421	4.88592	4.397328	0	0	0	0.081432	0.081432	0.081432	0	0.244296	0	0	0.798451337781945
Targetfunction_fluxfix26375043.val	8.45157964896006	1.39597737552001	0.628190063280004	0.0814320000000004	0.162864000000001	0	0.0814320000000004	0.0814320000000004	0.0814320000000004	0.279195312240002	0	0	0.0591590093890912	0.798450515951091
Targetfunction_fluxfix135151822.val	7.62389712000004	0.651456000000002	0.0325728	0.162864	0	0	0.0814320000000002	0.162864	0.0814320000000002	0.0651456000000002	0.0651456000000002	0.00549716727272728	0	0.79845048033414
Targetfunction_fluxfix80589812.val	3.99707666284694	0.2274047431488	0.03411072	0	0	0	0.0852768	0	0.01705536	0.0795916515744	0.0113702115744	0.157548079449277	0	0.798449424059492
Targetfunction_fluxfix90371647.val	8.12522991564004	1.08575972856001	0.380016271440002	0.0814320000000004	0	0.0814320000000004	0.0814320000000004	0.162864000000001	0.0814320000000004	0.10857572856	0.10857572856	0	0.0315541113218184	0.798448739748877
Targetfunction_fluxfix73531712.val	8.24737974786009	1.08576029858401	0.542880271440004	0	0	0.244296000000002	0.0814320000000007	0.0814320000000007	0.0814320000000007	0	0.0542880271440004	0	0.0397795545572731	0.798448343417675
Targetfunction_fluxfix194302893.val	5.02241403789474	5.116608	4.6049472	0	0.1279152	0	0.0852768	0	0.0426384	0	0.2558304	0	0	0.798443772625614
Targetfunction_fluxfix186197070.val	9.07645824000009	2.04664320000002	1.33031808000001	0.0852768000000007	0.0852768000000007	0	0.0852768000000007	0	0.255830400000002	0.102332160000001	0.102332160000001	0	0.121422272727274	0.798442875427511
Targetfunction_fluxfix162816473.val	7.91677152000007	0.852768000000005	0.170553600000001	0.255830400000002	0	0.0852768000000004	0.0852768000000004	0	0.0852768000000004	0.0852768000000004	0.0852768000000004	0	0.0147968181818183	0.798442716900562
Targetfunction_fluxfix173608969.val	8.21175064236004	0.930292712496005	0.372117255552002	0.0852768000000004	0.0852768000000004	0.0852768000000004	0.0852768000000004	0	0.170553600000001	0	0.0465146569440002	0	0.0351117698629092	0.79844063263317
Targetfunction_fluxfix151594248.val	7.49817216	2.558304	0.3837456	0	0.0852768	0.0426384	0.0852768	0	0.0426384	0.1279152	1.7908128	0	0.0228996327272727	0.798437182953572
Targetfunction_fluxfix192195501.val	5.02392967578947	5.116608	4.0932864	0.0426384	0	0.0852767999999998	0.0852767999999998	0	0.0426384	0	0.767491199999998	0	0	0.798435560930984
Targetfunction_fluxfix155373380.val	7.78566599999996	0.814319999999998	0.122148	0.0814319999999998	0.0814319999999998	0.0814319999999998	0.0814319999999998	0.0814319999999998	0.0814319999999998	0	0.203579999999999	0	0.00605919272727271	0.798434675996313
Targetfunction_fluxfix12471041.val	3.99888061647382	0.2274048284256	0.0227405084256	0	0	0	0.0852768	0	0.01705536	0.0795916515744	0.0227405084256	0.157602736958261	0	0.79843406391492
Targetfunction_fluxfix135504763.val	7.63305822	0.61074	0.030537	0.162864	0	0	0.081432	0.081432	0.162864	0	0.091611	0.00548174454545455	0	0.79843282242674
Targetfunction_fluxfix77548578.val	8.4873494424096	1.4618884994784	0.730944121824	0.0852768	0	0.2558304	0.0852768	0	0.0852768	0.0730944121824	0.146189165472	0	0.0628183281403636	0.798431807882909
Targetfunction_fluxfix24841826.val	8.30918088	1.279152	0.5756184	0.0852768	0	0.2558304	0.0852768	0	0.0852768	0	0.1918728	0	0.0469673672727272	0.798430018908974
Targetfunction_fluxfix192195159.val	5.02505173894736	5.116608	4.0932864	0.0426384	0	0.0426384	0.0852768	0	0.0852768	0	0.7674912	0	0	0.798429479441212
Targetfunction_fluxfix168664987.val	7.935746054688	0.697988769192	0.17449737552	0.081432	0	0	0.081432	0.244296	0.081432	0.034899393672	0	0	0.01408889232	0.798428395932053
Targetfunction_fluxfix190197526.val	5.02573842	5.116608	3.837456	0.0426384	0.0426384	0.0426384	0.0852768	0	0.0426384	0.7674912	0.2558304	0	0	0.798425756773844
Targetfunction_fluxfix158883404.val	7.40739305214	3.25728	0.651456	0	0	0	0.081432	0.054288027144	0.027143972856	0.325728	2.117232	0	0.0389033999999999	0.798420691198305
Targetfunction_fluxfix158886134.val	7.4764104865488	3.4110719147232	0.6822144	0	0.0284255715744	0.0284255715744	0.0852768	0	0.0284255715744	0.3411072	2.2171968	0	0.0485324112907637	0.798419326779382
Targetfunction_fluxfix49059880.val	4.00068453197215	0.2274047431488	0.0113702115744	0	0	0	0.0852768	0	0.01705536	0.0795916515744	0.03411072	0.157657408816708	0	0.798418697405875
Targetfunction_fluxfix21431727.val	7.629588176436	1.085760054288	0.488592	0.081432	0.081432	0.081432	0.081432	0.081432	0.081432	0.054288027144	0.054288027144	0	0	0.798416859244098
Targetfunction_fluxfix145874681.val	7.83154872	0.81432	0.081432	0.244296	0	0	0.081432	0.081432	0.081432	0.20358	0.040716	0	0.0087934909090909	0.798416633431607
Targetfunction_fluxfix29059550.val	3.99472610256139	0.227404828425601	0.0568512284256002	0	0	0	0.0852768000000002	0	0.01705536	0.0682214400000002	0	0.157821394463169	0	0.798416215670129
Targetfunction_fluxfix29815676.val	7.97405472	1.08575972856	0.27143972856	0.244296	0	0	0.081432	0.081432	0.081432	0.162864	0.162864	0	0.0214401025963636	0.798415690927777
Targetfunction_fluxfix69329270.val	8.20671264	1.0233216	0.40932864	0.1705536	0	0.0852768	0.0852768	0	0.1705536	0.05116608	0.05116608	0	0.0358823127272729	0.798413240514762
Targetfunction_fluxfix94035230.val	8.14709772000002	1.22148	0.427518	0.162864	0	0	0.0814320000000002	0.162864	0.0814320000000002	0.122148	0.183222	0	0.0348579000000001	0.798411030913278
Targetfunction_fluxfix179006423.val	8.53646256	1.62864	0.895752	0	0.162864	0.081432	0.081432	0.081432	0.081432	0	0.244296	0	0.0695039236363636	0.798409727396611
Targetfunction_fluxfix162902580.val	7.96589640000004	0.814320000000002	0.162864	0.0814320000000002	0.0814320000000002	0	0.0814320000000002	0.162864	0.0814320000000002	0.122148	0.0407160000000002	0	0.0172453745454549	0.798409324128424
Targetfunction_fluxfix111353148.val	7.09266672	1.705536	0	0	0	0	0.0852768	0	0.1705536	0.1705536	1.279152	0.0203781272727273	0	0.798407543875029
Targetfunction_fluxfix57295310.val	4.00248845977001	0.2274047431488	0	0	0	0	0.0852768	0	0.01705536	0.0795916515744	0.0454809315744	0.157712073295431	0	0.798403327461973
Targetfunction_fluxfix2235578.val	3.99653001805972	0.2274047431488	0.0454809315744	0	0	0	0.0852768	0	0.01705536	0.06822144	0.0113702115744	0.157876066321615	0	0.798400859769619
Targetfunction_fluxfix189961886.val	5.03049474	5.116608	3.837456	0.0426384	0.0426384	0	0.0852768	0	0.0852768	0.2558304	0.7674912	0	0	0.798399952565777
Targetfunction_fluxfix192432515.val	5.03049474000017	5.11660800000033	4.09328640000026	0.0426384000000028	0.0426384000000028	0	0.0852768000000056	0	0.0852768000000056	0.76749120000005	0	0	0	0.798399952565774
Targetfunction_fluxfix188430685.val	9.54366192000002	3.411072	2.3877504	0.0852768000000002	0	0.1705536	0.0852768000000002	0	0.1705536	0	0.5116608	0	0.209944636363637	0.79839824084676
Targetfunction_fluxfix173594233.val	8.12693764890009	0.888349424040006	0.355339932480002	0	0.162864000000001	0	0.0814320000000007	0.162864000000001	0.0814320000000007	0	0.0444174915600004	0	0.0286017131209092	0.798397273227054
Targetfunction_fluxfix112419189.val	7.31503872	1.705536	0	0	0.1279152	0	0.0852768	0	0.0426384	1.279152	0.1705536	0.00810114545454545	0	0.798393361704065
Targetfunction_fluxfix94607005.val	8.13608928	0.977184	0.3420144	0.081432	0	0.081432	0.081432	0.081432	0.162864	0.0977184	0.0488592	0	0.0303684545454546	0.798392845877716
Targetfunction_fluxfix173714276.val	8.15284788624	0.88834942404	0.35533993248	0	0.244296	0	0.081432	0.081432	0.081432	0.04441749156	0	0	0.0302841938618181	0.798390914985396
Targetfunction_fluxfix69331328.val	8.23221792	1.0233216	0.40932864	0.1705536	0.0852768	0	0.0852768	0	0.1705536	0.05116608	0.05116608	0	0.0374610763636366	0.798390154754833
Targetfunction_fluxfix80001567.val	3.9983339716866	0.227404828425595	0.0341107199999994	0	0	0	0.0852767999999981	0	0.0170553599999996	0.0682214399999985	0.0227405084255996	0.157930723830601	0	0.798385501333904
Targetfunction_fluxfix25080898.val	8.36013311999996	1.0233216	0.460494719999998	0.0852767999999996	0.170553599999999	0	0.0852767999999996	0	0.170553599999999	0.0511660799999998	0	0	0.0462236399999997	0.798383961178435
Targetfunction_fluxfix194295699.val	5.31689104421053	4.88592	4.397328	0	0	0	0.081432	0.040716	0.122148	0	0.244296	0	0	0.798382485379545
Targetfunction_fluxfix189976292.val	5.03438941894732	5.11660799999983	3.83745599999987	0.085276799999997	0	0	0.085276799999997	0	0.085276799999997	0.255830399999991	0.767491199999972	0	0	0.798378798213748
Targetfunction_fluxfix192446921.val	5.03438941894736	5.116608	4.0932864	0.0852768	0	0	0.0852768	0	0.0852768	0.7674912	0	0	0	0.798378798213747
Targetfunction_fluxfix11882796.val	4.00013789948446	0.2274048284256	0.0227405084256	0	0	0	0.0852768000000002	0	0.01705536	0.06822144	0.03411072	0.157985388309323	0	0.79837013755022
Targetfunction_fluxfix192295678.val	5.31903399157894	4.88592	3.908736	0	0	0	0.081432	0.122148	0.040716	0.488592	0.244296	0	0	0.798369944618508
Targetfunction_fluxfix29565972.val	7.93679904	1.08575972856	0.27143972856	0.162864	0.081432	0	0.081432	0.081432	0.081432	0	0.325728	0	0.0187495280509091	0.798369323541944
Targetfunction_fluxfix39765609.val	3.99417945777415	0.2274048284256	0.06822144	0	0	0	0.0852768	0	0.01705536	0.0568512284256	0	0.158149381335508	0	0.798367657116008
Targetfunction_fluxfix173709824.val	8.13548148624	0.88834942404	0.35533993248	0	0.081432	0.081432	0.081432	0.162864	0.081432	0.04441749156	0	0	0.0289685574981818	0.798366133986845
Targetfunction_fluxfix190067529.val	5.21701776	5.116608	3.837456	0	0.1279152	0	0.0852768	0	0.0426384	0.5116608	0.5116608	0	0.00698151272727357	0.798365408457786
Targetfunction_fluxfix139977867.val	7.40583216	2.558304	0.2558304	0.0852768	0.0426384	0	0.0852768	0	0.0426384	0.2558304	1.7908128	0	0.0168693054545455	0.798358715204509
Targetfunction_fluxfix189001458.val	8.85476448000007	1.62864000000001	1.14004800000001	0	0	0	0.0814320000000004	0.244296000000002	0.162864000000001	0	0	0	0.0932365636363644	0.798357037450193
Targetfunction_fluxfix48353986.val	4.00194181498279	0.2274047431488	0.0113702115744	0	0	0	0.0852768	0	0.01705536	0.06822144	0.0454809315744	0.158040060167769	0	0.798354768304164
Targetfunction_fluxfix189960170.val	5.03922554526315	5.116608	3.837456	0.0426384	0	0.0852768	0.0852768	0	0.0426384	0.2558304	0.7674912	0	0	0.79835249926531
Targetfunction_fluxfix192430799.val	5.03922554526315	5.116608	4.0932864	0.0426384	0	0.0852768	0.0852768	0	0.0426384	0.7674912	0	0	0	0.79835249926531
Targetfunction_fluxfix29647795.val	3.99598338557201	0.2274048284256	0.0568512284256	0	0	0	0.0852768	0	0.01705536	0.0568512284256	0.0113702115744	0.158204045814231	0	0.798352303936528
Targetfunction_fluxfix29563914.val	7.93058256	1.08575972856	0.27143972856	0.162864	0	0.081432	0.081432	0.081432	0.081432	0	0.325728	0	0.0182268080509091	0.798349794034694
Targetfunction_fluxfix65446859.val	7.6369425021	1.085759484264	0.43430372856	0.162864	0	0.081432	0.081432	0.081432	0.081432	0.10857572856	0.054288027144	0	0	0.798347451594793
Targetfunction_fluxfix190079535.val	5.13130032000002	5.11660800000003	3.83745600000002	0.0426384000000002	0.0426384000000002	0	0.0852768000000004	0	0.0852768000000004	0.511660800000002	0.511660800000002	0	0.00348466909092335	0.798346140875823
Targetfunction_fluxfix192413327.val	5.32317346105264	4.88592	3.908736	0	0	0	0.081432	0.122148	0.040716	0.732888	0	0	0	0.79834570070279
Targetfunction_fluxfix189959828.val	5.04061974	5.116608	3.837456	0.0426384	0	0.0426384	0.0852768	0	0.0852768	0.2558304	0.7674912	0	0	0.798344911224306
Targetfunction_fluxfix192430457.val	5.04061974	5.116608	4.0932864	0.0426384	0	0.0426384	0.0852768000000002	0	0.0852768000000002	0.767491200000002	0	0	0	0.798344911224306
Targetfunction_fluxfix139728163.val	7.34893776	2.558304	0.2558304	0.0426384	0.0852768	0	0.0852768	0	0.0426384	0	2.0466432	0	0.0134234181818182	0.798343776875283
Targetfunction_fluxfix182447050.val	8.94862080000002	2.0466432	1.22798592	0.1705536	0	0.0852768000000002	0.0852768000000002	0	0.1705536	0.20466432	0.10233216	0	0.110280992727273	0.798342009626795
Targetfunction_fluxfix188547668.val	9.50622047999991	3.25727999999997	2.28009599999998	0.0814319999999996	0	0	0.0814319999999996	0.244295999999998	0.0814319999999994	0.325727999999998	0.162863999999999	0	0.199337858181817	0.798341436225754
Targetfunction_fluxfix179595004.val	8.44890912	1.137023715744	0.625362915744	0	0.1705536	0.1705536	0.0852768	0	0.0852768	0	0	0	0.0538947559767272	0.798339799196547
Targetfunction_fluxfix56707065.val	4.00374576860967	0.2274048284256	0	0	0	0	0.0852768	0	0.01705536	0.06822144	0.0568512284256	0.158094717676754	0	0.798339396524431
Targetfunction_fluxfix168672169.val	8.0458270538112	0.7309442071008	0.182736243648	0.0852768	0.2558304	0	0.0852768	0	0.0852768	0.0365471634528	0	0	0.0209728694225455	0.798338807029014
Targetfunction_fluxfix168684175.val	8.0458270538112	0.7309442071008	0.182736243648	0.1705536	0.0852768	0	0.0852768	0	0.1705536	0.0365471634528	0	0	0.0209728694225455	0.798338807029014
Targetfunction_fluxfix2117929.val	3.99778732689938	0.2274048284256	0.0454809315744	0	0	0	0.0852768	0	0.01705536	0.0568512284256	0.0227405084256	0.158258710702938	0	0.798336946194328
Targetfunction_fluxfix162900858.val	7.92843768000002	0.81432	0.162864	0.081432	0	0.162864	0.081432	0.081432	0.081432	0.122148	0.040716	0	0.01438344	0.798336098592393
Targetfunction_fluxfix135053367.val	7.78025088000002	0.682214400000001	0.03411072	0.2558304	0.0852768000000002	0	0.0852768000000002	0	0.0852768000000002	0.03411072	0.10233216	0	0.00358524000000001	0.798335963813662
Targetfunction_fluxfix156698383.val	7.88359392000004	0.682214400000001	0.10233216	0.2558304	0	0	0.0852768000000002	0	0.1705536	0	0.0682214400000002	0	0.0100208618181818	0.798335691586646
Targetfunction_fluxfix170076859.val	8.067586539204	3.257279918568	0.977184	0.027143972856	0	0	0.081432	0.027143972856	0.027143972856	2.117232	0	0	0.0813025825756364	0.798334065955607
Targetfunction_fluxfix24050875.val	8.54407872	1.62864	0.732888	0.244296	0	0	0.081432	0.081432	0.081432	0.40716	0	0	0.0695590363636364	0.798333129486279
Targetfunction_fluxfix68726289.val	8.35269839999998	1.22148	0.488592	0.0814319999999998	0.0814319999999998	0	0.0814319999999998	0.162864	0.0814319999999998	0.244296	0	0	0.0483992836363635	0.798330733762464
Targetfunction_fluxfix162799331.val	7.93333871999998	0.814319999999998	0.162864	0.162864	0	0	0.0814319999999998	0.0814319999999998	0.162864	0.0814319999999998	0.0814319999999998	0	0.0146541272727272	0.798329645674702
Targetfunction_fluxfix77799998.val	8.42234142455994	1.46188824364799	0.730944121823996	0.170553599999999	0	0.0852767999999996	0.0852767999999996	0	0.170553599999999	0	0.219283321823998	0	0.0574783909919996	0.798327484153415
Targetfunction_fluxfix172783368.val	8.12796768000002	0.787170527136001	0.275509727136	0.0852768000000002	0	0.170553600000001	0.0852768000000002	0	0.1705536	0	0	0	0.0269526697396365	0.798326961176938
Targetfunction_fluxfix77547570.val	8.424339113304	1.395977619816	0.69798868776	0.081432	0	0	0.081432	0.244296	0.081432	0.069798868776	0.13959806328	0	0.0563912061872726	0.798323965286529
Targetfunction_fluxfix76135776.val	8.39670947999998	1.22148	0.61074	0.081432	0	0	0.081432	0.162864	0.162864	0.061074	0.061074	0	0.0514339036363636	0.798322582926092
Targetfunction_fluxfix79883918.val	3.99959125469722	0.2274048284256	0.03411072	0	0	0	0.0852768	0	0.01705536	0.0568512284256	0.03411072	0.158313375181661	0	0.798321584120408
Targetfunction_fluxfix23212926.val	8.47484639999998	1.62864	0.732887999999998	0.162864	0.0814319999999998	0	0.0814319999999998	0.0814319999999998	0.0814319999999998	0.244296	0.162864	0	0.064445989090909	0.798321332024095
Targetfunction_fluxfix39669380.val	8.01823022568	1.08575972856	0.325728	0.081432	0.162864	0	0.081432	0.081432	0.081432	0	0.27143972856	0	0.0236848254545455	0.798319652790113
Targetfunction_fluxfix90119381.val	3.99363279658754	0.227404743148799	0.0795916515743998	0	0	0	0.0852767999999998	0	0.01705536	0.0454809315743998	0	0.158477378047477	0	0.798319104626432
Targetfunction_fluxfix32975483.val	7.7180295504672	3.411072	0.852768	0.0568512284256	0	0	0.0852768	0	0.0284255715744	1.1938752	1.1938752	0	0.0631759121057454	0.79831362663741
Targetfunction_fluxfix179474283.val	8.50448592000004	1.22148	0.671814000000002	0	0.0814320000000002	0	0.0814320000000002	0.162864000000001	0.162864000000001	0.0610740000000002	0	0	0.059054563636364	0.798313443454021
Targetfunction_fluxfix187493657.val	5.04646416	5.116608	3.5816256	0.0426384	0.0852768	0	0.0852768	0	0.0426384	0	1.279152	0	0	0.798313071309801
Targetfunction_fluxfix188550734.val	9.58780799999989	3.41107199999997	2.38775039999998	0.0852767999999993	0.0852767999999993	0.170553599999999	0.0852767999999993	0	0.0852767999999993	0.341107199999998	0.170553599999999	0	0.213659770909089	0.798312811645151
Targetfunction_fluxfix168682117.val	8.0203217738112	0.7309442071008	0.182736243648	0.1705536	0	0.0852768	0.0852768	0	0.1705536	0.0365471634528	0	0	0.0191345130589091	0.798310422749633
Targetfunction_fluxfix151707103.val	7.46883072	2.44296	0.366444	0	0	0.040716	0.081432	0.040716	0.081432	0.244296	1.587924	0	0.0172032545454545	0.798310333111048
Targetfunction_fluxfix182449108.val	8.97412607999991	2.04664319999999	1.22798591999999	0.170553599999999	0.0852767999999993	0	0.0852767999999993	0	0.170553599999999	0.204664319999999	0.102332159999999	0	0.112119349090908	0.798308566146032
Targetfunction_fluxfix11765147.val	4.00139518249508	0.227404828425599	0.0227405084256	0	0	0	0.0852767999999996	0	0.0170553599999999	0.0568512284255998	0.0454809315743998	0.158368039660385	0	0.798306217600239
Targetfunction_fluxfix189844237.val	5.04788521263157	5.116608	3.837456	0.0426384	0.0426384	0	0.0852768	0	0.0852768	0	1.0233216	0	0	0.798305321946178
Targetfunction_fluxfix175707163.val	8.88674112	4.88592	2.687256	0	0	0	0.081432	0.081432	0.081432	0.977184	0.977184	0	0.223976127272728	0.798304783569641
Targetfunction_fluxfix76356674.val	8.36197992000002	1.22148	0.61074	0	0.081432	0	0.081432	0.244296	0.081432	0	0.122148	0	0.0488755636363637	0.798304158077756
Targetfunction_fluxfix39295013.val	3.9954367243854	0.2274047431488	0.06822144	0	0	0	0.0852768	0	0.01705536	0.0454809315744	0.0113702115744	0.1585320425262	0	0.798303753152528
Targetfunction_fluxfix28591552.val	7.88191775999968	2.55830399999992	0.639575999999981	0	0.0426383999999987	0.0426383999999987	0.0852767999999974	0	0.0852767999999974	1.15123679999997	0.511660799999985	0	0.0461569418181802	0.798303123985497
Targetfunction_fluxfix28476303.val	7.88191775999998	2.558304	0.639575999999998	0	0.0852767999999998	0.0426384	0.0852767999999998	0	0.0426384	1.279152	0.3837456	0	0.0461569418181817	0.798303123985493
Targetfunction_fluxfix192295672.val	5.33082020210526	4.88592	3.908736	0	0	0	0.081432	0.081432	0.081432	0.488592	0.244296	0	0	0.798300848658838
Targetfunction_fluxfix23210868.val	8.45126352000002	1.62864	0.732888000000002	0.162864	0	0.0814320000000002	0.0814320000000002	0.0814320000000002	0.0814320000000002	0.244296	0.162864	0	0.0626076327272728	0.798299994236654
Targetfunction_fluxfix26372649.val	8.49229564895994	1.39597737551999	0.628190063279996	0.0814319999999996	0.0814319999999996	0	0.0814319999999996	0.162863999999999	0.0814319999999996	0.279195312239998	0	0	0.0610900166618179	0.798298295682581
Targetfunction_fluxfix28490331.val	8.49229564896002	1.39597737552	0.62819006328	0.0814320000000002	0.0814320000000002	0	0.0814320000000002	0.162864	0.0814320000000002	0.27919531224	0	0	0.0610900166618184	0.79829829568258
Targetfunction_fluxfix65550438.val	8.22337919999994	1.13702371574399	0.454809315743998	0.0852767999999996	0.0852767999999996	0.170553599999999	0.0852767999999996	0	0.0852767999999996	0	0.170553599999999	0	0.0379378541585453	0.798296308734312
Targetfunction_fluxfix160331144.val	7.78957775999998	2.558304	0.5116608	0.0852768	0.0426384	0	0.0852768	0	0.0426384	1.4070672	0.3837456	0	0.0401266145454544	0.798295955844153
Targetfunction_fluxfix135051309.val	7.75474560000004	0.682214400000002	0.0341107200000002	0.2558304	0	0.0852768000000002	0.0852768000000002	0	0.0852768000000002	0.0341107200000002	0.10233216	0	0.00174688363636364	0.798293579197639
Targetfunction_fluxfix186648808.val	8.68168368000009	1.39598063280001	0.907388632800006	0	0	0.0814320000000007	0.0814320000000007	0.0814320000000007	0.244296000000002	0	0	0	0.0749801120727278	0.798292375158696
Targetfunction_fluxfix22963222.val	8.42539104	1.62864	0.732888	0.081432	0.162864	0	0.081432	0.081432	0.081432	0	0.40716	0	0.0606993709090909	0.798291701130528
Targetfunction_fluxfix61177727.val	3.99308616	0.20466432	0	0	0	0	0.0852768	0	0.01705536	0.10233216	0	0.15880536	0	0.798291071660253
Targetfunction_fluxfix96522659.val	8.110728645264	1.395976805496	0.488592	0.244296	0	0	0.081432	0.081432	0.081432	0.069798868776	0.34899393672	0	0.0345835636363637	0.798290952025151
Targetfunction_fluxfix48236337.val	4.00319912382245	0.2274048284256	0.0113702115744	0	0	0	0.0852768	0	0.01705536	0.0568512284256	0.0568512284256	0.158422704549092	0	0.798290846519156
Targetfunction_fluxfix77790050.val	8.44784670455996	1.461888243648	0.730944121823998	0.0852767999999998	0.2558304	0	0.0852767999999998	0	0.0852767999999998	0	0.219283321824	0	0.0590571546283634	0.798290493876914
Targetfunction_fluxfix77802056.val	8.44784670455994	1.46188824364799	0.730944121823996	0.170553599999999	0.0852767999999996	0	0.0852767999999996	0	0.170553599999999	0	0.219283321823998	0	0.0590571546283632	0.798290493876914
Targetfunction_fluxfix26490292.val	8.381781594504	1.395977619816	0.62819006328	0.081432	0.081432	0	0.081432	0.081432	0.162864	0.069798868776	0.20939668776	0	0.0531583239436363	0.798290165030384
Targetfunction_fluxfix28607974.val	8.381781594504	1.395977619816	0.62819006328	0.081432	0.081432	0	0.081432	0.081432	0.162864	0.069798868776	0.20939668776	0	0.0531583239436363	0.798290165030384
Targetfunction_fluxfix90138407.val	8.24412348576	1.08576054288	0.38001627144	0.081432	0.081432	0	0.081432	0.162864	0.081432	0.21715227144	0	0	0.0385287628581818	0.798289154813263
Targetfunction_fluxfix136081338.val	7.83963360000006	0.538590275395203	0.0269294753952002	0.0852768000000004	0.170553600000001	0.0852768000000004	0.0852768000000004	0	0.0852768000000004	0	0	0	0.00549298139956374	0.798288827941283
Targetfunction_fluxfix29177199.val	3.99724067801228	0.227404828425599	0.0568512284255998	0	0	0	0.0852767999999998	0	0.01705536	0.0454809315743998	0.0227405084256	0.158586700035185	0	0.798288398131788
Targetfunction_fluxfix163255521.val	7.97372633109609	0.751679655480005	0.150335686800001	0.0814320000000007	0.0814320000000007	0	0.0814320000000007	0.0814320000000007	0.162864000000001	0.0751680062640004	0.0375839624160002	0	0.0162250747690913	0.798287847322278
Targetfunction_fluxfix158888192.val	7.4906248073184	3.411072	0.6822144	0	0.0568512284256	0	0.0852768	0	0.0284255715744	0.3411072	2.2171968	0	0.0485324216273454	0.798286384859102
Targetfunction_fluxfix162448784.val	7.97885060255998	0.88834901688	0.17766996624	0.162864	0.081432	0	0.081432	0.081432	0.081432	0.22208705064	0	0	0.0182026369309091	0.798284626892551
Targetfunction_fluxfix171488557.val	7.99972848000002	0.697988687760001	0.20939668776	0.081432	0	0	0.081432	0.162864	0.162864	0	0	0	0.0172615570690909	0.798283926118938
Targetfunction_fluxfix189018246.val	9.02013407999996	1.70553599999999	1.1938752	0.0852767999999998	0	0	0.0852767999999998	0	0.341107199999998	0	0	0	0.107553109090909	0.79828049744092
Targetfunction_fluxfix24840818.val	8.25420348	1.22148	0.549666	0.081432	0	0	0.081432	0.244296	0.081432	0	0.183222	0	0.0412549036363636	0.798278966969933
Targetfunction_fluxfix179140872.val	8.73504000000004	1.705536	0.938044800000002	0.0852768000000002	0.1705536	0.0852768000000002	0.0852768000000002	0	0.0852768000000002	0.1705536	0.0852768000000002	0	0.0850914654545457	0.798277938733038
Targetfunction_fluxfix192413321.val	5.33495967157894	4.88592	3.908736	0	0	0	0.081432	0.081432	0.081432	0.732888	0	0	0	0.798276532368649
Targetfunction_fluxfix56589416.val	4.00500305162032	0.2274048284256	0	0	0	0	0.0852768	0	0.01705536	0.0568512284256	0.06822144	0.158477369027815	0	0.79827547110836
Targetfunction_fluxfix162446726.val	7.95526772256	0.88834901688	0.17766996624	0.162864	0	0.081432	0.081432	0.081432	0.081432	0.22208705064	0	0	0.0166238732945454	0.798274486945988
Targetfunction_fluxfix76375862.val	8.47525680000002	1.279152	0.639576	0.0852768	0.1705536	0	0.0852768	0	0.1705536	0	0.1279152	0	0.0576584836363638	0.798273806205921
Targetfunction_fluxfix186531165.val	8.80383168	1.62864	1.058616	0	0	0.081432	0.081432	0.162864	0.162864	0.081432	0	0	0.0887209854545454	0.798273551899877
Targetfunction_fluxfix26370927.val	8.45483692896	1.39597737552	0.62819006328	0.081432	0	0.162864	0.081432	0.081432	0.081432	0.27919531224	0	0	0.0582351512072726	0.798273130748518
Targetfunction_fluxfix1882631.val	3.99904459351063	0.22740474314881	0.0454809315744019	0	0	0	0.0852768000000037	0	0.0170553600000008	0.0454809315744019	0.0341107200000015	0.158641371893629	0	0.79827303675257
Targetfunction_fluxfix161976130.val	7.68876440184	0.88834942404	0.17766996624	0.162864	0	0.081432	0.081432	0.081432	0.081432	0.04441749156	0.17766996624	0	0	0.798272151422928
Targetfunction_fluxfix74375835.val	8.6377104	1.62864	0.81432	0.081432	0.162864	0	0.081432	0.081432	0.081432	0.325728	0	0	0.0760799127272727	0.79827141738861
Targetfunction_fluxfix38706636.val	7.17666912	2.44296	0.732888	0	0	0	0.081432	0.081432	0.081432	0.732888	0.732888	0	0	0.798270741647222
Targetfunction_fluxfix65648389.val	3.99308620099846	0.227405084256	0.090962204256	0	0	0	0.0852768	0	0.01705536	0.03411072	0	0.158805335400923	0	0.798270565014617
Targetfunction_fluxfix182314995.val	8.89716528000004	2.04664320000001	1.22798592	0.0852768000000002	0.0852768000000002	0.0852768000000002	0.0852768000000002	0	0.1705536	0	0.30699648	0	0.105650018181819	0.798267182444667
Targetfunction_fluxfix75648422.val	8.64244512	4.88592	2.44296	0	0	0	0.081432	0.081432	0.081432	0	2.198664	0	0.2017674	0.798266534187456
Targetfunction_fluxfix163611204.val	7.97607648000002	0.682214400000001	0.13644288	0.0852768000000002	0.1705536	0.0852768000000002	0.0852768000000002	0	0.0852768000000002	0.03411072	0	0	0.0154487454545455	0.798265613053577
Targetfunction_fluxfix1664679.val	7.71021072	2.558304	0.5116608	0.0426384	0	0.0852768	0.0852768	0	0.0426384	0.8954064	0.8954064	0	0.0348687818181817	0.798264214463747
Targetfunction_fluxfix163488431.val	7.87758048000002	0.651456000000001	0.1302912	0.0814320000000002	0	0	0.0814320000000002	0.244296	0.0814320000000002	0	0.0325728	0	0.00883633090909098	0.798261476151583
Targetfunction_fluxfix181976118.val	8.99195472	2.44296	1.465776	0.162864	0	0	0.081432	0.081432	0.162864	0.244296	0.244296	0	0.124198821818182	0.798260506230796
Targetfunction_fluxfix135135694.val	7.76150208	0.651456	0.0325728	0.081432	0	0.162864	0.081432	0.081432	0.081432	0.0651456	0.0651456	0	0.0016134218181818	0.798259270996851
Targetfunction_fluxfix79648620.val	4.00084852130847	0.2274047431488	0.03411072	0	0	0	0.0852768	0	0.01705536	0.0454809315744	0.0454809315744	0.158696036372354	0	0.798257671942971
Targetfunction_fluxfix162665224.val	7.88772168000004	0.814320000000004	0.162864000000001	0.0814320000000004	0	0.0814320000000004	0.0814320000000004	0.162864000000001	0.0814320000000004	0.0407160000000002	0.122148	0	0.0112988945454546	0.798257247818897
Targetfunction_fluxfix189858643.val	5.05686171789475	5.116608	3.837456	0.0852768	0	0	0.0852768	0	0.0852768	0	1.0233216	0	0	0.798256302180576
Targetfunction_fluxfix192298744.val	5.05692242526315	5.116608	4.0932864	0	0.0426384	0.0852768	0.0852768	0	0.0426384	0.5116608	0.2558304	0	0	0.798255970260773
Targetfunction_fluxfix90589977.val	3.99489007959818	0.2274047431488	0.0795916515744	0	0	0	0.0852768	0	0.01705536	0.03411072	0.0113702115744	0.158860029398539	0	0.798255211188812
Targetfunction_fluxfix135488305.val	7.64851518	0.61074	0.030537	0.081432	0	0.081432	0.081432	0.162864	0.081432	0	0.091611	0.00571594090909091	0	0.798250681397199
Targetfunction_fluxfix192298402.val	5.05804448842104	5.116608	4.0932864	0	0.0426384	0.0426384	0.0852768	0	0.0852768	0.5116608	0.2558304	0	0	0.798249834363324
Targetfunction_fluxfix190199584.val	5.05810602	5.116608	3.837456	0.0426384	0.0852768	0	0.0852768	0	0.0426384	0.7674912	0.2558304	0	0	0.798249497830122
Targetfunction_fluxfix28706465.val	7.76705112	2.44296	0.61074	0	0	0	0.081432	0.040716	0.122148	0.855036	0.732888	0	0.0352019454545455	0.798247933662414
Targetfunction_fluxfix52706999.val	3.99259417846154	0.20466432	0.010233216	0	0	0	0.0852768	0	0.01705536	0.092098944	0	0.159100548923077	0	0.798247390005172
Targetfunction_fluxfix192415709.val	5.31059328	5.116608	4.0932864	0	0.0426384	0	0.0852768	0	0.1279152	0.7674912	0	0	0.00989712000000102	0.798244294361299
Targetfunction_fluxfix11412200.val	4.00265247493536	0.2274048284256	0.0227405084256	0	0	0	0.0852768	0	0.01705536	0.0454809315744	0.0568512284256	0.158750693881338	0	0.798242303588199
Targetfunction_fluxfix175590186.val	8.90408592	5.116608	2.8141344	0	0	0.0852768	0.0852768	0	0.0852768	0.7674912	1.279152	0	0.23966230909091	0.798241004668376
Targetfunction_fluxfix39883258.val	3.99669403322506	0.2274048284256	0.06822144	0	0	0	0.0852768	0	0.01705536	0.03411072	0.0227405084256	0.158914686907523	0	0.798239857874178
Targetfunction_fluxfix71197254.val	8.21017685016007	1.39597656120001	0.558390624480004	0.0814320000000004	0.0814320000000004	0.0814320000000004	0.0814320000000004	0.0814320000000004	0.0814320000000004	0	0.348993936720002	0	0.0409288931345458	0.798236654507376
Targetfunction_fluxfix39801435.val	8.17626131424004	1.08575972856	0.325728	0.162864	0.0814320000000002	0	0.0814320000000002	0.0814320000000002	0.0814320000000002	0.27143972856	0	0	0.0335934654545457	0.798235873104122
Targetfunction_fluxfix162093443.val	7.88892082128	0.88834901688	0.17766996624	0.162864	0	0	0.081432	0.162864	0.081432	0.08883498312	0.13325206752	0	0.0121457247709091	0.798234117137304
Targetfunction_fluxfix60471833.val	3.99421771753846	0.20466432	0	0	0	0	0.0852768	0	0.01705536	0.092098944	0.010233216	0.159149747076923	0	0.798233578755545
Targetfunction_fluxfix139236057.val	7.17794352	2.558304	0.2558304	0	0	0	0.0852768	0	0.0426384	1.7908128	0.3837456	0	0.00287918181818181	0.798232604582953
Targetfunction_fluxfix167976565.val	8.02336751999998	0.852767999999999	0.213192	0.1705536	0	0.1705536	0.0852767999999998	0	0.0852767999999998	0.0852767999999998	0.0426384	0	0.0202881272727272	0.798231659286634
Targetfunction_fluxfix192295666.val	5.34260641263157	4.88592	3.908736	0	0	0	0.081432	0.040716	0.122148	0.488592	0.244296	0	0	0.798231546636426
Targetfunction_fluxfix167978623.val	8.03150640000011	0.852768000000009	0.213192000000002	0.170553600000002	0.0852768000000009	0.0852768000000009	0.0852768000000009	0	0.0852768000000009	0.0852768000000009	0.0426384000000004	0	0.0208108472727278	0.798230744998158
Targetfunction_fluxfix75549967.val	8.71292592000013	5.11660800000005	2.55830400000002	0.0426384000000004	0.0426384000000004	0	0.0852768000000009	0	0.0852768000000009	0.255830400000002	2.04664320000002	0	0.221885509090912	0.798227104854018
Targetfunction_fluxfix47883390.val	4.00445639043368	0.2274047431488	0.0113702115744	0	0	0	0.0852768	0	0.01705536	0.0454809315744	0.06822144	0.158805365739785	0	0.798226928877236
Targetfunction_fluxfix44504995.val	8.11248912	0.977184	0.2931552	0.162864	0	0	0.081432	0.081432	0.162864	0.1465776	0.0488592	0	0.0277326000000001	0.798226730456447
Targetfunction_fluxfix21654677.val	8.2466172414	1.08575972856	0.488592	0	0.244296	0	0.081432	0.081432	0.081432	0	0.10857572856	0	0.038285301190909	0.798225200499445
Targetfunction_fluxfix170413630.val	8.06401008000004	2.558304	0.7674912	0	0	0.0852768	0.0852768	0	0.0852768	1.4070672	0.1279152	0	0.0577884763636365	0.798225125897129
Targetfunction_fluxfix29765444.val	3.99849796102293	0.2274048284256	0.0568512284256	0	0	0	0.0852768	0	0.01705536	0.03411072	0.03411072	0.158969351386246	0	0.798224499217048
Targetfunction_fluxfix179136756.val	8.72490528000035	1.70553600000005	0.93804480000003	0.0852768000000026	0	0.255830400000009	0.0852768000000026	0	0.0852768000000026	0.170553600000005	0.0852768000000026	0	0.0839529490909122	0.798222730389751
Targetfunction_fluxfix21530014.val	3.99253951931261	0.2274048284256	0.10233216	0	0	0	0.0852768	0	0.01705536	0.0227405084256	0	0.159133344412431	0	0.798222025746048
Targetfunction_fluxfix166312043.val	7.91829648	2.44296	0.61074	0.040716	0	0	0.081432	0.040716	0.081432	1.465776	0.122148	0	0.044802130909091	0.798220406405582
Targetfunction_fluxfix71093675.val	8.28233469252028	1.39597737552003	0.558390624480013	0.162864000000004	0	0	0.0814320000000019	0.162864000000004	0.0814320000000019	0.139598063280003	0.209396687760005	0	0.0457639458709101	0.798219733802958
Targetfunction_fluxfix167642140.val	8.062438420152	0.930291859728	0.232572858336	0.2558304	0.0852768	0	0.0852768	0	0.0852768	0.139543544448	0.046514656944	0	0.0237415519341821	0.798217025187246
Targetfunction_fluxfix189842521.val	5.06432394947368	5.116608	3.837456	0.0426384	0	0.0852768	0.0852768	0	0.0426384	0	1.0233216	0	0	0.798215461564345
Targetfunction_fluxfix191355446.val	9.44975808	2.558304	1.918728	0	0	0.2558304	0.0852768	0	0.1705536	0.1279152	0	0	0.16729164	0.798214406538046
Targetfunction_fluxfix192181095.val	5.06464317473681	5.11660799999989	4.09328639999991	0	0.0426383999999991	0.0852767999999983	0.0852767999999983	0	0.0426383999999991	0	0.767491199999985	0	0	0.798213712626701
Targetfunction_fluxfix192300802.val	5.06477686736843	5.116608	4.0932864	0	0.0852768	0.0426384	0.0852768	0	0.0426384	0.5116608	0.2558304	0	0	0.79821298012114
Targetfunction_fluxfix56236469.val	4.00626031823155	0.2274047431488	0	0	0	0	0.0852768	0	0.01705536	0.0454809315744	0.0795916515744	0.158860030218508	0	0.798211550737657
Targetfunction_fluxfix136077222.val	7.82949888000004	0.538590275395204	0.0269294753952002	0.0852768000000004	0	0.255830400000002	0.0852768000000004	0	0.0852768000000004	0	0	0	0.00436153412683645	0.798210440906743
Targetfunction_fluxfix189842179.val	5.06544601263157	5.116608	3.837456	0.0426384	0	0.0426384	0.0852768	0	0.0852768	0	1.0233216	0	0	0.798209313461303
Targetfunction_fluxfix2588525.val	4.00030187652125	0.227404743148799	0.0454809315743998	0	0	0	0.0852767999999998	0	0.0170553599999999	0.0341107199999998	0.0454809315743998	0.159024023244692	0	0.798209135103056
Targetfunction_fluxfix178799595.val	8.82094752	1.954368	1.0749024	0.162864	0	0	0.081432	0.081432	0.162864	0.2931552	0.0977184	0	0.0969498000000001	0.798208139478005
Targetfunction_fluxfix192180753.val	5.06576523789475	5.11660800000003	4.09328640000002	0	0.0426384000000002	0.0426384000000002	0.0852768000000002	0	0.0852768000000002	0	0.767491200000002	0	0	0.798207563997237
Targetfunction_fluxfix192413315.val	5.34674588210526	4.88592	3.908736	0	0	0	0.081432	0.040716	0.122148	0.732888	0	0	0	0.798207157979764
Targetfunction_fluxfix65413091.val	3.99434348400908	0.227405084256	0.0909622042559998	0	0	0	0.0852767999999998	0	0.01705536	0.0227405084256	0.0113702115744	0.159187986751985	0	0.798206680722105
Targetfunction_fluxfix179472567.val	8.43738768000004	1.22148	0.671814000000002	0	0	0.162864000000001	0.0814320000000002	0.162864000000001	0.0814320000000002	0.0610740000000002	0	0	0.0535571672727276	0.798206514755518
Targetfunction_fluxfix135185422.val	7.64481888	0.6822144	0.03411072	0.3411072	0	0	0.0852768	0	0.0852768	0.06822144	0.06822144	0.00547969090909091	0	0.798205325075425
Targetfunction_fluxfix151841216.val	7.48203912	2.44296	0.366444	0.040716	0	0	0.081432	0.040716	0.081432	0.366444	1.465776	0	0.0173115818181818	0.798204668291522
Targetfunction_fluxfix21650225.val	8.2292508414	1.08575972856	0.488592	0	0.081432	0.081432	0.081432	0.162864	0.081432	0	0.10857572856	0	0.0369696648272727	0.798204439294286
Targetfunction_fluxfix17059352.val	3.99210219692307	0.20466432	0.020466432	0	0	0	0.0852768	0	0.01705536	0.081865728	0	0.159395737846154	0	0.798203714377729
Targetfunction_fluxfix42723544.val	7.9170094895328	3.411072	1.0233216	0.0284255715744	0	0	0.0852768	0	0.0568512284256	1.5349824	0.6822144	0	0.075665942439709	0.798201140243417
Targetfunction_fluxfix186648484.val	8.65118448000004	1.39598063280001	0.907388632800004	0	0	0	0.0814320000000004	0.325728000000002	0.0814320000000004	0	0	0	0.0720857120727272	0.798198915021688
Targetfunction_fluxfix76371746.val	8.44775568	1.279152	0.639576	0.0852768	0	0.1705536	0.0852768	0	0.1705536	0	0.1279152	0	0.0552043309090909	0.798198859657009
Targetfunction_fluxfix23109683.val	8.54407872	1.62864	0.732888	0.244296	0	0	0.081432	0.081432	0.081432	0.40716	0	0	0.0686770036363637	0.798198710277074
Targetfunction_fluxfix39799377.val	8.15267843424	1.08575972856	0.325728	0.162864	0	0.081432	0.081432	0.081432	0.081432	0.27143972856	0	0	0.0317551090909091	0.79819587952089
Targetfunction_fluxfix39597343.val	8.082571982976	1.137023715744	0.3411072	0.3411072	0	0	0.0852768	0	0.0852768	0.113702115744	0.1705536	0	0.0278608909090909	0.79819490717976
Targetfunction_fluxfix80472163.val	4.00210583014814	0.2274048284256	0.03411072	0	0	0	0.0852768	0	0.01705536	0.03411072	0.0568512284256	0.159078680753677	0	0.79819376845938
Targetfunction_fluxfix179135748.val	8.65118448	1.62864	0.895752	0.081432	0	0	0.081432	0.244296	0.081432	0.162864	0.081432	0	0.0765729490909091	0.798193286949996
Targetfunction_fluxfix189004182.val	9.00320832000004	1.70553600000001	1.1938752	0	0.0852768000000004	0.0852768000000004	0.0852768000000004	0	0.255830400000002	0	0	0	0.105584760000001	0.798191346325939
Targetfunction_fluxfix90354679.val	3.99614738843782	0.2274048284256	0.0795916515744	0	0	0	0.0852768	0	0.01705536	0.0227405084256	0.0227405084256	0.159242673779861	0	0.798191325057036
Targetfunction_fluxfix167640082.val	8.03693314015209	0.930291859728007	0.232572858336002	0.255830400000002	0	0.0852768000000007	0.0852768000000007	0	0.0852768000000007	0.139543544448001	0.0465146569440002	0	0.021903195570546	0.79819014999785
Targetfunction_fluxfix53295244.val	3.993725736	0.20466432	0.010233216	0	0	0	0.0852768	0	0.01705536	0.081865728	0.010233216	0.159444936	0	0.798189904507414
Targetfunction_fluxfix163607088.val	7.96594176	0.6822144	0.13644288	0.0852768	0	0.2558304	0.0852768	0	0.0852768	0.03411072	0	0	0.0143102290909091	0.798189283924087
Targetfunction_fluxfix135034167.val	7.77861792	0.651456	0.0325728	0.162864	0	0	0.081432	0.081432	0.162864	0.0325728	0.0977184	0	0.00219256363636364	0.79818515282879
Targetfunction_fluxfix181844063.val	9.03613104	2.44296	1.465776	0.081432	0.081432	0	0.081432	0.081432	0.162864	0.122148	0.366444	0	0.127325552727273	0.79818216955316
Targetfunction_fluxfix163507619.val	7.98491519999998	0.682214399999999	0.13644288	0.1705536	0.0852767999999998	0	0.0852767999999998	0	0.1705536	0	0.03411072	0	0.0154723090909091	0.798180788693982
Targetfunction_fluxfix12353392.val	4.003909757946	0.2274048284256	0.0227405084256	0	0	0	0.0852768	0	0.01705536	0.03411072	0.06822144	0.1591333452324	0	0.798178396475352
Targetfunction_fluxfix135375108.val	7.85596319999991	0.651455999999995	0.0325727999999998	0.0814319999999994	0.162863999999998	0	0.0814319999999994	0.0814319999999994	0.0814319999999994	0.130291199999999	0	0	0.00694299272727267	0.798177342841746
Targetfunction_fluxfix61060078.val	3.99534927507693	0.204664320000001	0	0	0	0	0.0852768000000004	0	0.0170553600000001	0.0818657280000004	0.0204664320000001	0.159494134153846	0	0.798176091040038
Targetfunction_fluxfix39530311.val	3.99795131623568	0.2274048284256	0.06822144	0	0	0	0.0852768	0	0.01705536	0.0227405084256	0.03411072	0.159297338258584	0	0.79817596810692
Targetfunction_fluxfix173723888.val	8.17739844624	0.88834942404	0.35533993248	0.081432	0	0	0.081432	0.162864	0.162864	0.04441749156	0	0	0.0305291247709092	0.79817424300895
Targetfunction_fluxfix73413223.val	3.99199282122739	0.2274044873184	0.113702115744	0	0	0	0.0852768	0	0.01705536	0.0113702115744	0	0.159461363263569	0	0.798173492542766
Targetfunction_fluxfix144462893.val	7.71731746128	0.88834901688	0.08883498312	0.244296	0	0	0.081432	0.081432	0.081432	0	0.31092203376	0	0.00110012210181818	0.798172374361507
Targetfunction_fluxfix192183153.val	5.07249761684211	5.116608	4.0932864	0	0.0852768	0.0426384	0.0852768	0	0.0426384	0	0.7674912	0	0	0.79817063336323
Targetfunction_fluxfix71009626.val	8.23423504325762	1.4618876467104	0.584754956352	0.3411072	0	0	0.0852768	0	0.0852768	0.0730944121824	0.292377478176	0	0.0433256505774546	0.798169942594598
Targetfunction_fluxfix155168952.val	7.91483065146	0.88834860972	0.13325206752	0.244296	0	0	0.081432	0.081432	0.081432	0.22208705064	0.04441749156	0	0.0133641981245455	0.798168146148153
Targetfunction_fluxfix134916518.val	7.72975872	0.651456	0.0325728	0.162864	0	0	0.081432	0.081432	0.162864	0	0.1302912	0.000910341818181817	0	0.798168016933537
Targetfunction_fluxfix159119038.val	7.488823138488	3.257279918568	0.651456	0	0	0.027143972856	0.081432	0.027143972856	0.027143972856	0.651456	1.791504	0	0.0421935785279999	0.798164437631815
Targetfunction_fluxfix158648436.val	7.4479870468944	3.411072	0.6822144	0	0	0.0284255715744	0.0852768	0	0.0568512284256	0	2.558304	0	0.0450868874635637	0.798163878607352
Targetfunction_fluxfix47213364.val	4.33586736	1.279152	0.0639576	0.0852768	0.0426384	0	0.0852768	0	0.0426384	0.4477032	0.5116608	0.140080320000028	0	0.798163240489021
Targetfunction_fluxfix48942231.val	4.00571367344433	0.2274047431488	0.0113702115744	0	0	0	0.0852768	0	0.01705536	0.03411072	0.0795916515744	0.159188017090846	0	0.798163019036507
Targetfunction_fluxfix29412497.val	3.99975524403355	0.2274048284256	0.0568512284256	0	0	0	0.0852768	0	0.01705536	0.0227405084256	0.0454809315744	0.159352002737308	0	0.798160606715544
Targetfunction_fluxfix85531070.val	3.99161021538461	0.20466432	0.030699648	0	0	0	0.0852768	0	0.01705536	0.071632512	0	0.159690926769231	0	0.798160044777684
Targetfunction_fluxfix188884139.val	9.07255728	1.954368	1.3680576	0	0	0.081432	0.081432	0.081432	0.244296	0.0977184	0	0	0.11685204	0.798159517910285
Targetfunction_fluxfix21412365.val	3.99379678592386	0.2274047431488	0.10233216	0	0	0	0.0852768	0	0.01705536	0.0113702115744	0.0113702115744	0.159516005603123	0	0.798158149221279
Targetfunction_fluxfix171039555.val	8.13221189791196	0.930292712495995	0.279087941663998	0.170553599999999	0.170553599999999	0	0.0852767999999996	0	0.0852767999999996	0.0930293138879996	0.0465146569439998	0	0.0279607704185453	0.798157665358221
Targetfunction_fluxfix161846133.val	7.89001602660006	0.888349016880006	0.177669966240001	0.0814320000000004	0.162864000000001	0	0.0814320000000004	0.0814320000000004	0.0814320000000004	0	0.222087050640002	0	0.0117212559218182	0.798156991468578
Targetfunction_fluxfix94522620.val	8.17353504	1.0233216	0.35816256	0.2558304	0	0	0.0852768	0	0.1705536	0.05116608	0.10233216	0	0.0319955236363636	0.798156940771959
Targetfunction_fluxfix38711424.val	7.13574576	2.558304	0.7674912	0	0.0852768	0	0.0852768	0	0.0852768	0.7674912	0.7674912	0	0	0.798153676447004
Targetfunction_fluxfix175844006.val	8.96875632000002	5.11660800000001	2.8141344	0.0426384000000002	0.0426384000000002	0	0.0852768000000002	0	0.0852768000000002	1.279152	0.767491200000002	0	0.245142818181819	0.798153050879835
Targetfunction_fluxfix163505561.val	7.95940992	0.6822144	0.13644288	0.1705536	0	0.0852768	0.0852768	0	0.1705536	0	0.03411072	0	0.0136339527272727	0.798148937220708
Targetfunction_fluxfix57177661.val	4.00751770455832	0.227405084256	0	0	0	0	0.0852768	0	0.01705536	0.03411072	0.090962204256	0.159242653690615	0	0.798147641764637
Targetfunction_fluxfix17294650.val	3.99323375446154	0.20466432	0.020466432	0	0	0	0.0852768	0	0.01705536	0.071632512	0.010233216	0.159740124923077	0	0.798146236286017
Targetfunction_fluxfix171491287.val	8.09546400000002	0.730944121824001	0.219283321824	0.0852768000000002	0.0852768000000002	0.0852768000000002	0.0852768000000002	0	0.1705536	0	0	0	0.0229796947112728	0.798145733923974
Targetfunction_fluxfix192416393.val	5.07711956210526	5.116608	4.0932864	0	0.0426384	0.0852768	0.0852768	0	0.0426384	0.7674912	0	0	0	0.798145241003152
Targetfunction_fluxfix2000280.val	4.00155918536092	0.227404828425601	0.0454809315744002	0	0	0	0.0852768000000002	0	0.0170553600000001	0.0227405084256	0.0568512284256002	0.159406667626015	0	0.79814524076828
Targetfunction_fluxfix58001060.val	7.26322031999994	1.70553599999999	0.0852767999999993	0	0	0	0.0852767999999993	0	0.170553599999999	0.596937599999996	0.767491199999994	0.012625690909091	0	0.798143479017007
Targetfunction_fluxfix54118643.val	7.26322031999994	1.70553599999999	0.0852767999999993	0	0	0	0.0852767999999993	0	0.170553599999999	0.596937599999996	0.767491199999994	0.012625690909091	0	0.798143479017007
Targetfunction_fluxfix65295442.val	3.99560077644938	0.227405084256	0.090962204256	0	0	0	0.0852768	0	0.01705536	0.0113702115744	0.0227405084256	0.159570640972939	0	0.798142802357186
Targetfunction_fluxfix189945764.val	5.07810793263162	5.11660800000009	3.83745600000007	0	0.0426384000000009	0.0852768000000017	0.0852768000000017	0	0.0426384000000009	0.255830400000004	0.767491200000015	0	0	0.798139806950667
Targetfunction_fluxfix26740674.val	8.333508594528	1.461888243648	0.657849965472	0.1705536	0	0.1705536	0.0852768	0	0.0852768	0	0.292377478176	0	0.0499706514065454	0.798136330423899
Targetfunction_fluxfix53530542.val	3.99485729353846	0.20466432	0.010233216	0	0	0	0.0852768	0	0.01705536	0.071632512	0.020466432	0.159789323076923	0	0.7981324241985
Targetfunction_fluxfix79766269.val	4.00336311315876	0.2274048284256	0.03411072	0	0	0	0.0852768	0	0.01705536	0.0227405084256	0.06822144	0.159461332104738	0	0.798129870496252
Targetfunction_fluxfix75076977.val	8.70351912000019	4.88592000000008	2.44296000000004	0.0407160000000007	0	0	0.0814320000000013	0.0407160000000007	0.0814320000000013	0.488592000000009	1.71007200000003	0	0.206085763636367	0.798128727162485
Targetfunction_fluxfix90237030.val	3.99740465504907	0.2274047431488	0.0795916515744	0	0	0	0.0852768	0	0.01705536	0.0113702115744	0.03411072	0.159625334970554	0	0.798127443058481
Targetfunction_fluxfix179589712.val	3.99144626253693	0.227405084256	0.125072924256	0	0	0	0.0852768	0	0.01705536	0	0	0.159789298477846	0	0.798124978296184
Targetfunction_fluxfix65448917.val	7.66052538210004	1.08575948426401	0.434303728560002	0.162864000000001	0.0814320000000004	0	0.0814320000000004	0.0814320000000004	0.0814320000000004	0.10857572856	0.0542880271440002	0	0	0.798124351705322
Targetfunction_fluxfix26723532.val	8.34713265672	1.39597737552	0.62819006328	0.081432	0	0.081432	0.081432	0.081432	0.162864	0	0.27919531224	0	0.04963507848	0.7981224849194
Targetfunction_fluxfix28958869.val	8.43157160298	1.395977619816	0.62819006328	0.081432	0	0.081432	0.081432	0.162864	0.081432	0.20939668776	0.069798868776	0	0.0555841855718181	0.798121188676031
Targetfunction_fluxfix26841187.val	8.43157160298	1.395977619816	0.62819006328	0.081432	0	0.081432	0.081432	0.162864	0.081432	0.20939668776	0.069798868776	0	0.0555841855718181	0.798121188676031
Targetfunction_fluxfix61413025.val	3.99648083261539	0.20466432	0	0	0	0	0.0852768	0	0.01705536	0.071632512	0.030699648	0.159838521230769	0	0.798118608515594
Targetfunction_fluxfix7059187.val	3.99111823384615	0.20466432	0.040932864	0	0	0	0.0852768	0	0.01705536	0.061399296	0	0.159986115692308	0	0.798116381204797
Targetfunction_fluxfix11529849.val	4.00516704095662	0.2274048284256	0.0227405084256	0	0	0	0.0852768	0	0.01705536	0.0227405084256	0.0795916515744	0.159515996583461	0	0.798114495784865
Targetfunction_fluxfix39412662.val	3.99920858284694	0.2274047431488	0.06822144	0	0	0	0.0852768	0	0.01705536	0.0113702115744	0.0454809315744	0.159679999449277	0	0.798112083374925
Targetfunction_fluxfix73530872.val	3.99325010423801	0.2274044873184	0.113702115744	0	0	0	0.0852768	0	0.01705536	0	0.0113702115744	0.159844014614631	0	0.798109626540107
Targetfunction_fluxfix166295585.val	7.90807968000007	2.44296000000001	0.610740000000004	0	0	0.0407160000000002	0.0814320000000004	0.0814320000000004	0.0407160000000002	1.46577600000001	0.122148000000001	0	0.0433781672727274	0.798104892266008
Targetfunction_fluxfix85060474.val	3.99274177292307	0.20466432	0.030699648	0	0	0	0.0852768	0	0.01705536	0.061399296	0.010233216	0.160035313846154	0	0.798102574091113
Targetfunction_fluxfix192418451.val	5.08497400421053	5.116608	4.0932864	0	0.0852768	0.0426384	0.0852768	0	0.0426384	0.7674912	0	0	0	0.798102017721074
Targetfunction_fluxfix187474457.val	5.36480712	4.88592	3.420144	0	0.040716	0	0.081432	0.040716	0.081432	0	1.22148	0	0	0.79810044861716
Targetfunction_fluxfix48001039.val	4.00697105977107	0.227405084256	0.0113702115744	0	0	0	0.0852768	0	0.01705536	0.0227405084256	0.090962204256	0.159570640562954	0	0.798099119214051
Targetfunction_fluxfix1680801.val	7.73224271999998	2.558304	0.5116608	0.0852767999999998	0	0	0.0852767999999998	0	0.0852767999999998	0.895406399999998	0.895406399999998	0	0.0351809999999998	0.798098131603928
Targetfunction_fluxfix112176709.val	7.15631112	1.62864	0	0	0	0	0.081432	0.122148	0.040716	1.058616	0.325728	0.0203198727272727	0	0.798097789945003
Targetfunction_fluxfix194900708.val	7.99972848	9.77184	9.283248	0.081432	0	0	0.081432	0.162864	0.162864	0	0	0	0.807911083636363	0.798097561410133
Targetfunction_fluxfix29294848.val	4.00101253647382	0.2274048284256	0.0568512284256	0	0	0	0.0852768	0	0.01705536	0.0113702115744	0.0568512284256	0.159734656958262	0	0.798096720150702
Targetfunction_fluxfix189947822.val	5.08596237473685	5.116608	3.837456	0	0.0852768000000002	0.0426384	0.0852768000000002	0	0.0426384	0.2558304	0.767491200000002	0	0	0.798096572259637
Targetfunction_fluxfix21647663.val	3.99505409476353	0.2274048284256	0.10233216	0	0	0	0.0852768	0	0.01705536	0	0.0227405084256	0.159898649984446	0	0.798094281379001
Targetfunction_fluxfix74371719.val	8.64096768	1.62864	0.81432	0.081432	0	0.162864	0.081432	0.081432	0.081432	0.325728	0	0	0.0751489854545455	0.798093134481998
Targetfunction_fluxfix167622940.val	8.04808271898	0.88834860972	0.22208705064	0.162864	0	0	0.081432	0.081432	0.162864	0.13325206752	0.04441749156	0	0.0214401056809095	0.798090232724301
Targetfunction_fluxfix28478361.val	7.90323696	2.558304	0.639576	0	0.1279152	0	0.0852768	0	0.0426384	1.279152	0.3837456	0	0.0461569418181817	0.798089352456285
Targetfunction_fluxfix28593610.val	7.90323696	2.558304	0.639576	0	0.0852768	0	0.0852768	0	0.0852768	1.1512368	0.5116608	0	0.0461569418181817	0.798089352456285
Targetfunction_fluxfix16706405.val	3.994365312	0.20466432	0.020466432	0	0	0	0.0852768	0	0.01705536	0.061399296	0.020466432	0.160084512	0	0.79808876338279
Targetfunction_fluxfix158766427.val	7.4685930205104	3.411072	0.6822144	0	0	0.0568512284256	0.0852767999999998	0	0.0284255715744	0.1705536	2.3877504	0	0.0458514	0.798087635772025
Targetfunction_fluxfix162936180.val	8.00623440000002	0.852768000000001	0.1705536	0.2558304	0.0852768000000002	0	0.0852768000000002	0	0.0852768000000002	0.1279152	0.0426384	0	0.0182502654545456	0.798087052501494
Targetfunction_fluxfix74841979.val	8.60025168	1.62864	0.81432	0.081432	0	0.081432	0.081432	0.162864	0.081432	0.244296	0.081432	0	0.0720644400000001	0.798084618151564
Targetfunction_fluxfix79900886.val	8.60025168	1.62864	0.81432	0.081432	0	0.081432	0.081432	0.162864	0.081432	0.244296	0.081432	0	0.0720644400000001	0.798084618151564
Targetfunction_fluxfix56354118.val	4.00877491008185	0.2274048284256	0	0	0	0	0.0852768	0	0.01705536	0.0227405084256	0.10233216	0.159625325950892	0	0.798083732931163
Targetfunction_fluxfix2353227.val	4.00281645197215	0.2274047431488	0.0454809315744	0	0	0	0.0852768	0	0.01705536	0.0113702115744	0.06822144	0.159789328816708	0	0.798081350576268
Targetfunction_fluxfix192300460.val	5.08874945684211	5.116608	4.0932864	0	0.0852768	0	0.0852768	0	0.0852768	0.5116608	0.2558304	0	0	0.798081209002759
Targetfunction_fluxfix65530740.val	3.99685805946	0.227405084256	0.090962204256	0	0	0	0.0852768	0	0.01705536	0	0.03411072	0.159953292324	0	0.798078930880586
Targetfunction_fluxfix74506168.val	8.56497456	1.705536	0.852768	0.1705536	0	0.1705536	0.0852768	0	0.0852768	0.0852768	0.2558304	0	0.0710165781818183	0.798077935433817
Targetfunction_fluxfix52942297.val	3.99598885107693	0.20466432	0.010233216	0	0	0	0.0852768	0	0.01705536	0.061399296	0.030699648	0.160133710153846	0	0.798074949080289
Targetfunction_fluxfix155375438.val	7.84374839999996	0.814319999999996	0.122147999999999	0.0814319999999996	0.162863999999999	0	0.0814319999999996	0.0814319999999996	0.0814319999999996	0	0.203579999999999	0	0.00736540363636361	0.798074013881547
Targetfunction_fluxfix34589053.val	3.99062625230768	0.20466432	0.05116608	0	0	0	0.0852768	0	0.01705536	0.05116608	0	0.160281304615385	0	0.798072723658827
Targetfunction_fluxfix192178029.val	5.37046472842104	4.88592	3.908736	0	0	0	0.081432	0.122148	0.040716	0	0.732888	0	0	0.798066922849035
Targetfunction_fluxfix80119216.val	4.00462037977001	0.2274047431488	0.03411072	0	0	0	0.0852768	0	0.01705536	0.0113702115744	0.0795916515744	0.159843993295431	0	0.798065977577683
Targetfunction_fluxfix112666493.val	7.48515167999996	1.70553599999999	0	0.0426383999999998	0.0426383999999998	0	0.0852767999999996	0	0.0852767999999996	1.44970559999999	0	0.000342032727272799	0	0.798065233117575
Targetfunction_fluxfix170429752.val	8.10340848000004	2.55830400000001	0.767491200000002	0.0426384000000002	0	0	0.0852768000000002	0	0.1279152	1.4070672	0.1279152	0	0.0594163309090911	0.798063890523206
Targetfunction_fluxfix90472328.val	3.99866193805972	0.227404743148801	0.0795916515744002	0	0	0	0.0852768000000002	0	0.01705536	0	0.0454809315744002	0.160007986321615	0	0.798063568850005
Targetfunction_fluxfix60707131.val	3.99761239015385	0.20466432	0	0	0	0	0.0852768	0	0.01705536	0.061399296	0.040932864	0.160182908307692	0	0.798061131184071
Targetfunction_fluxfix7647432.val	3.99224979138461	0.20466432	0.040932864	0	0	0	0.0852768	0	0.01705536	0.05116608	0.010233216	0.160330502769231	0	0.798058917922462
Targetfunction_fluxfix145992330.val	7.89262272000004	0.814320000000006	0.0814320000000004	0.244296000000002	0	0	0.0814320000000004	0.0814320000000004	0.0814320000000004	0.244296000000002	0	0	0.0103357636363637	0.798058423807949
Targetfunction_fluxfix167387648.val	7.71125085504	0.88834860972	0.22208705064	0.162864	0	0	0.081432	0.162864	0.081432	0.04441749156	0.13325206752	0	0	0.798057866068648
Targetfunction_fluxfix162934122.val	7.98072911999998	0.852767999999999	0.1705536	0.2558304	0	0.0852767999999998	0.0852767999999998	0	0.0852767999999998	0.1279152	0.0426384	0	0.0164119090909093	0.798056826883637
Targetfunction_fluxfix24860006.val	8.37932040000002	1.279152	0.575618400000002	0.1705536	0.0852768000000002	0	0.0852768000000002	0	0.1705536	0	0.1918728	0	0.0494215200000001	0.798054256168585
Targetfunction_fluxfix24848000.val	8.37932040000004	1.279152	0.575618400000002	0.0852768000000002	0.2558304	0	0.0852768000000002	0	0.0852768000000002	0	0.191872800000001	0	0.0494215200000001	0.798054256168585
Targetfunction_fluxfix112297082.val	7.28498016	1.705536	0	0	0.0426384	0.0426384	0.0852768	0	0.0852768	1.1938752	0.2558304	0.0119863309090909	0	0.798051167354879
Targetfunction_fluxfix12000445.val	4.006424410884	0.227405084256	0.0227405084256	0	0	0	0.0852768	0	0.01705536	0.0113702115744	0.090962204256	0.1598986298952	0	0.798050603734269
Targetfunction_fluxfix76138506.val	8.51118840000002	1.279152	0.639576	0.0852768	0.0852768	0.0852768	0.0852768	0	0.1705536	0.0639576	0.0639576	0	0.0587725527272726	0.798048448183332
Targetfunction_fluxfix28353524.val	7.78740911999996	2.44295999999999	0.610739999999998	0	0	0	0.0814319999999998	0.0814319999999998	0.0814319999999998	0.977183999999998	0.610739999999998	0	0.0352019454545453	0.798048299705883
Targetfunction_fluxfix39647960.val	4.0004658916866	0.2274048284256	0.06822144	0	0	0	0.0852768	0	0.01705536	0	0.0568512284256	0.1600626438306	0	0.798048207334128
Targetfunction_fluxfix161978188.val	7.71234728184	0.88834942404	0.17766996624	0.162864	0.081432	0	0.081432	0.081432	0.081432	0.04441749156	0.17766996624	0	0	0.798047397316496
Targetfunction_fluxfix24857948.val	8.35381512000004	1.279152	0.575618400000002	0.170553600000001	0	0.0852768000000004	0.0852768000000002	0	0.170553600000001	0	0.191872800000001	0	0.0475831636363638	0.798046306662983
Targetfunction_fluxfix84942825.val	3.99387333046154	0.204664319999999	0.030699648	0	0	0	0.0852767999999998	0	0.01705536	0.0511660799999998	0.020466432	0.160379700923077	0	0.798045108592669
Targetfunction_fluxfix69194827.val	8.30506068000002	1.22148	0.488592	0.0814320000000002	0	0.0814320000000002	0.0814320000000002	0.162864	0.0814320000000002	0.183222	0.061074	0	0.0432310090909092	0.798044138345601
Targetfunction_fluxfix192302860.val	5.09548183578947	5.116608	4.0932864	0	0.1279152	0	0.0852768	0	0.0426384	0.5116608	0.2558304	0	0	0.798044050958896
Targetfunction_fluxfix181993260.val	9.03399696	2.558304	1.5349824	0.2558304	0	0.0852768	0.0852768	0	0.0852768	0.2558304	0.2558304	0	0.129709963636364	0.798042176894612
Targetfunction_fluxfix151725961.val	7.56168912000002	2.558304	0.3837456	0.0426384	0.0426384	0	0.0852768000000002	0	0.0852768000000002	0.2558304	1.6628976	0	0.0241983818181819	0.798042104773738
Targetfunction_fluxfix192182811.val	5.09647020631579	5.116608	4.0932864	0	0.0852768000000002	0	0.0852768000000002	0	0.0852768000000002	0	0.767491200000002	0	0	0.798038590234544
Targetfunction_fluxfix48471635.val	4.00822824889522	0.2274047431488	0.0113702115744	0	0	0	0.0852768	0	0.01705536	0.0113702115744	0.10233216	0.159953322662861	0	0.798035218154574
Targetfunction_fluxfix156816032.val	7.93476	0.6822144	0.10233216	0.2558304	0	0	0.0852768	0	0.1705536	0.03411072	0.03411072	0	0.01132236	0.79803336110535
Targetfunction_fluxfix29530146.val	4.00226981948446	0.2274048284256	0.0568512284255998	0	0	0	0.0852768	0	0.01705536	0	0.0682214399999998	0.160117308309323	0	0.79803284048336
Targetfunction_fluxfix156431879.val	7.94553835928413	0.697988199168007	0.104697936720001	0.0814320000000009	0.0814320000000009	0	0.0814320000000009	0.0814320000000009	0.162864000000002	0.0697988687760009	0.0348993936720004	0	0.0121778766081823	0.798032671081976
Targetfunction_fluxfix16588756.val	3.99549686953846	0.20466432	0.020466432	0	0	0	0.0852768	0	0.01705536	0.05116608	0.030699648	0.160428899076923	0	0.798031295669908
Targetfunction_fluxfix186297925.val	9.04193712	1.954368	1.2703392	0	0.081432	0	0.081432	0.162864	0.162864	0.1954368	0	0	0.113465945454545	0.79803117313058
Targetfunction_fluxfix44000973.val	3.99013427076922	0.20466432	0.061399296	0	0	0	0.0852768	0	0.01705536	0.040932864	0	0.160576493538461	0	0.798029072139532
Targetfunction_fluxfix134900060.val	7.74521568	0.651456	0.0325728	0.081432	0	0.081432	0.081432	0.162864	0.081432	0	0.1302912	0.000854214545454541	0	0.798028891465952
Targetfunction_fluxfix68843932.val	8.2814454	1.22148	0.488592	0.081432	0.081432	0	0.081432	0.081432	0.162864	0.061074	0.183222	0	0.0414590563636364	0.798021894537286
Targetfunction_fluxfix56824714.val	4.010032099206	0.2274044873184	0	0	0	0	0.0852768	0	0.01705536	0.0113702115744	0.113702115744	0.1600080080508	0	0.798019829152971
Targetfunction_fluxfix52824648.val	3.99712040861539	0.20466432	0.010233216	0	0	0	0.0852768	0	0.01705536	0.05116608	0.040932864	0.160478097230769	0	0.79801747915464
Targetfunction_fluxfix2470876.val	4.00407373498279	0.2274047431488	0.0454809315744	0	0	0	0.0852768	0	0.01705536	0	0.0795916515744	0.160171980167769	0	0.798017468183271
Targetfunction_fluxfix192416051.val	5.10035562	5.116608	4.0932864	0	0.0426384	0.0426384	0.0852768	0	0.0852768	0.7674912	0	0	0	0.798017109498918
Targetfunction_fluxfix34118457.val	3.99175780984615	0.20466432	0.05116608	0	0	0	0.0852768	0	0.01705536	0.040932864	0.010233216	0.160625691692308	0	0.798015267779824
Targetfunction_fluxfix177740760.val	8.90178336000007	2.44296000000002	1.34362800000001	0.162864000000001	0	0	0.0814320000000004	0.162864000000001	0.0814320000000004	0	0.610740000000004	0	0.115172214545455	0.798015195038913
Targetfunction_fluxfix171018297.val	8.08945134137991	0.888349424039993	0.266504949359998	0.0814319999999994	0	0.0814319999999994	0.0814319999999994	0.0814319999999994	0.162863999999999	0.0888349831199994	0.0444174915599998	0	0.0236651364736358	0.79801485466879
Targetfunction_fluxfix175606308.val	8.92611791999976	5.11660799999989	2.81413439999994	0.0426383999999991	0	0	0.0852767999999983	0	0.127915199999997	0.767491199999985	1.27915199999997	0	0.239974527272723	0.798013735376531
Targetfunction_fluxfix173611027.val	8.27175544236	0.930292712496	0.372117255552	0.0852768	0.1705536	0	0.0852768	0	0.1705536	0	0.046514656944	0	0.0364274062265455	0.798013238949123
Targetfunction_fluxfix186062621.val	8.95236192	1.954368	1.2703392	0	0.081432	0	0.081432	0.081432	0.244296	0	0.1954368	0	0.106063036363636	0.798011999973146
Targetfunction_fluxfix66992760.val	8.33175935999998	1.62864	0.651456	0.244296	0	0	0.081432	0.081432	0.081432	0.081432	0.40716	0	0.0522474872727272	0.798011581844412
Targetfunction_fluxfix77552694.val	8.49748416240962	1.4618884994784	0.730944121824002	0.0852768000000002	0.1705536	0.0852768000000002	0.0852768000000002	0	0.0852768000000002	0.0730944121824002	0.146189165472	0	0.0608008526443639	0.798011219688302
Targetfunction_fluxfix191371226.val	9.53179488	2.558304	1.918728	0.0852768	0	0	0.0852768	0	0.3411072	0.1279152	0	0	0.173441749090909	0.798009936534551
Targetfunction_fluxfix189945422.val	5.10169698	5.11660800000002	3.83745600000002	0	0.0426384000000002	0.0426384000000002	0.0852768000000002	0	0.0852768000000002	0.2558304	0.767491200000002	0	0	0.798009688560454
Targetfunction_fluxfix76489053.val	8.42643647999998	1.0233216	0.5116608	0.0852767999999998	0	0.0852767999999998	0.0852767999999998	0	0.2558304	0	0	0	0.048420949090909	0.798005818866014
Targetfunction_fluxfix25210553.val	8.35261632	1.0233216	0.46049472	0.1705536	0	0	0.0852768	0	0.2558304	0	0.05116608	0	0.0432365563636363	0.79800397530967
Targetfunction_fluxfix60589482.val	3.99874394769232	0.20466432	0	0	0	0	0.0852768	0	0.01705536	0.05116608	0.05116608	0.160527295384615	0	0.798003659047324
Targetfunction_fluxfix80236865.val	4.00587776609676	0.227405084256	0.03411072	0	0	0	0.0852768	0	0.01705536	0	0.090962204256	0.160226616767538	0	0.798002096052702
Targetfunction_fluxfix7176836.val	3.99338134892307	0.20466432	0.040932864	0	0	0	0.0852768000000002	0	0.01705536	0.040932864	0.020466432	0.160674889846154	0	0.798001459827897
Targetfunction_fluxfix192185211.val	5.10320258526315	5.116608	4.0932864	0	0.1279152	0	0.0852768	0	0.0426384	0	0.7674912	0	0	0.798001355802066
Targetfunction_fluxfix192178023.val	5.38225093894736	4.88592	3.908736	0	0	0	0.081432	0.081432	0.081432	0	0.732888	0	0	0.797996927880311
Targetfunction_fluxfix139975809.val	7.43306112	2.558304	0.2558304	0.0852768	0	0.0426384	0.0852768	0	0.0426384	0.2558304	1.7908128	0	0.0161337272727273	0.797995166678348
Targetfunction_fluxfix190077819.val	5.10457734	5.11660800000003	3.83745600000002	0.0426384000000002	0	0.0852768000000002	0.0852768000000002	0	0.0426384000000002	0.511660800000002	0.511660800000002	0	0	0.797993744325081
Targetfunction_fluxfix1062028.val	7.73268336	2.558304	0.5116608	0	0.0426384	0.0852768	0.0852768	0	0.0426384	0.7674912	1.0233216	0	0.0345282872727273	0.797993624872634
Targetfunction_fluxfix189828115.val	5.10503744842104	5.116608	3.837456	0	0.0426384	0.0852768	0.0852768	0	0.0426384	0	1.0233216	0	0	0.797991196265144
Targetfunction_fluxfix186060905.val	8.88526368	1.954368	1.2703392	0	0	0.162864	0.081432	0.081432	0.162864	0	0.1954368	0	0.10056564	0.797991146834074
Targetfunction_fluxfix189942698.val	5.38332241263157	4.88592	3.66444	0	0	0	0.081432	0.122148	0.040716	0.244296	0.732888	0	0	0.797990554488238
Targetfunction_fluxfix118176934.val	3.98950810946585	0.1860584572224	0	0	0	0	0.0852768	0	0.01705536	0.0837262972224	0	0.160952190320492	0	0.797989873053141
Targetfunction_fluxfix84707527.val	3.995004888	0.20466432	0.030699648	0	0	0	0.0852768	0	0.01705536	0.040932864	0.030699648	0.160724088	0	0.797987648284212
Targetfunction_fluxfix12118094.val	4.00768161640754	0.2274048284256	0.0227405084256	0	0	0	0.0852768000000002	0	0.01705536	0	0.10233216	0.160281302155477	0	0.797986713201986
Targetfunction_fluxfix94825341.val	3.98964228923078	0.20466432	0.071632512	0	0	0	0.0852768	0	0.01705536	0.030699648	0	0.160871682461539	0	0.79798542664667
Targetfunction_fluxfix189827773.val	5.10615951157894	5.116608	3.837456	0	0.0426384	0.0426384	0.0852768	0	0.0852768	0	1.0233216	0	0	0.797984981024896
Targetfunction_fluxfix39916690.val	8.1233460414	1.08575972856	0.325728	0.162864	0	0	0.081432	0.162864	0.081432	0.162864	0.10857572856	0	0.0284317739181819	0.79798351484444
Targetfunction_fluxfix39462894.val	7.675471507176	1.085760298584	0.325728	0.244296	0	0	0.081432	0.081432	0.081432	0.054288027144	0.21715227144	0	0	0.797982539238953
Targetfunction_fluxfix135253343.val	7.81036127999996	0.651455999999997	0.0325727999999998	0.0814319999999998	0	0.162863999999999	0.0814319999999998	0.0814319999999998	0.0814319999999998	0.0977183999999996	0.0325727999999998	0	0.00284723999999994	0.7979806803791
Targetfunction_fluxfix173726618.val	8.28152262777594	0.930292712495995	0.372117255551998	0.0852767999999996	0.0852767999999996	0.0852767999999996	0.0852767999999996	0	0.170553599999999	0.0465146569439998	0	0	0.0368736886865453	0.797978988967144
Targetfunction_fluxfix173591839.val	8.16765364889998	0.88834942404	0.35533993248	0	0.081432	0	0.081432	0.244296	0.081432	0	0.04441749156	0	0.028601713120909	0.797976379507336
Targetfunction_fluxfix136076214.val	7.79614848	0.514307329848	0.025715329848	0.081432	0	0	0.081432	0.244296	0.081432	0	0	0	0.000563251804363627	0.797975272941096
Targetfunction_fluxfix16353458.val	3.99662842707693	0.20466432	0.020466432	0	0	0	0.0852768	0	0.01705536	0.040932864	0.040932864	0.160773286153846	0	0.797973833149229
Targetfunction_fluxfix190060347.val	5.38637526	4.88592	3.66444	0	0	0	0.081432	0.122148	0.040716	0.488592	0.488592	0	0	0.797972386058964
Targetfunction_fluxfix163606080.val	7.92643968000017	0.651456000000011	0.130291200000002	0.0814320000000015	0	0	0.0814320000000013	0.244296000000004	0.0814320000000013	0.0325728000000007	0	0	0.0100701490909092	0.797972294750516
Targetfunction_fluxfix94138473.val	8.16073703999991	1.22147999999999	0.427517999999998	0.0814319999999994	0.0814319999999994	0	0.0814319999999994	0.162863999999999	0.0814319999999994	0	0.305369999999998	0	0.0329384618181816	0.797971954146884
Targetfunction_fluxfix44471569.val	3.99126582830768	0.20466432	0.0613992960000002	0	0	0	0.0852768000000002	0	0.01705536	0.030699648	0.010233216	0.160920880615384	0	0.797971623662957
Targetfunction_fluxfix48589284.val	4.00948545441876	0.2274044873184	0.0113702115744	0	0	0	0.0852768	0	0.01705536	0	0.113702115744	0.160335994923139	0	0.797971324904472
Targetfunction_fluxfix43933556.val	8.10638172000002	1.22148	0.366444	0.244296	0	0	0.0814320000000002	0.0814320000000002	0.0814320000000002	0.183222	0.183222	0	0.0293057181818181	0.797970833781414
Targetfunction_fluxfix112060068.val	7.21986912000039	1.70553600000007	0	0	0	0.127915200000005	0.0852768000000035	0	0.0426384000000017	1.02332160000004	0.426384000000017	0.016168090909091	0	0.797968592319137
Targetfunction_fluxfix173711882.val	8.19356388624	0.88834942404	0.35533993248	0	0.162864	0	0.081432	0.162864	0.081432	0.04441749156	0	0	0.0302841938618181	0.797968095328544
Targetfunction_fluxfix190550089.val	9.89116703999998	4.88592	3.66444	0.081432	0.081432	0	0.081432	0.081432	0.162864	0.244296	0.488592	0	0.327204098181819	0.797968049866301
Targetfunction_fluxfix179354582.val	8.42720868	1.22148	0.671814	0	0	0.081432	0.081432	0.244296	0.081432	0	0.061074	0	0.0512437581818181	0.797962030759753
Targetfunction_fluxfix190093941.val	5.11044174	5.116608	3.837456	0.0852768	0	0	0.0852768	0	0.0852768	0.5116608	0.5116608	0	0	0.797961244251595
Targetfunction_fluxfix181404679.val	9.22751136	3.25728	1.954368	0.244296	0	0	0.081432	0.081432	0.081432	0	0.81432	0	0.170694032727273	0.797960399209712
Targetfunction_fluxfix32959019.val	7.7606665434	3.4110719147232	0.852768	0.0284255715744	0	0.0284255715744	0.0852768	0	0.0284255715744	1.1938752	1.1938752	0	0.0636065935396363	0.797960062597033
Targetfunction_fluxfix52471701.val	3.99825196615385	0.20466432	0.010233216	0	0	0	0.0852768	0	0.01705536	0.040932864	0.05116608	0.160822484307692	0	0.797960014423407
Targetfunction_fluxfix162916980.val	7.99441272000002	0.814320000000002	0.162864	0.162864	0	0	0.0814320000000002	0.0814320000000002	0.162864	0.122148	0.040716	0	0.0161964000000002	0.797959875911216
Targetfunction_fluxfix34706702.val	3.99288936738461	0.20466432	0.05116608	0	0	0	0.0852768	0	0.01705536	0.030699648	0.020466432	0.160970078769231	0	0.797957817088234
Targetfunction_fluxfix117000444.val	4.01128956301985	0.227405084256	0	0	0	0	0.0852768	0	0.01705536	0	0.125072924256	0.160390610613692	0	0.797955942163711
Targetfunction_fluxfix179008481.val	8.58591791999909	1.62863999999988	0.895751999999933	0	0.244295999999983	0	0.081431999999994	0.081431999999994	0.081431999999994	0	0.244295999999983	0	0.0701495018181762	0.797954565251996
Targetfunction_fluxfix191357162.val	9.51486912000004	2.55830400000001	1.918728	0	0.0852768000000002	0.0852768000000002	0.0852768000000002	0	0.2558304	0.1279152	0	0	0.1714734	0.797954524539855
Targetfunction_fluxfix179004029.val	8.57717856000004	1.62864000000001	0.895752000000004	0	0.0814320000000004	0.0814320000000004	0.0814320000000004	0.162864000000001	0.0814320000000004	0	0.244296	0	0.069503923636364	0.797954397037759
Targetfunction_fluxfix74491084.val	8.5155624	1.62864	0.81432	0.081432	0.081432	0	0.081432	0.081432	0.162864	0.081432	0.244296	0	0.064975549090909	0.797951703657792
Targetfunction_fluxfix135269471.val	7.67275631999989	0.651455999999994	0.0325727999999998	0.162863999999998	0	0	0.0814319999999991	0.162863999999998	0.0814319999999991	0.0977183999999992	0.0325727999999998	0.00574393090909093	0	0.797951666552432
Targetfunction_fluxfix181995318.val	9.0508752	2.558304	1.5349824	0.2558304	0.0852768	0	0.0852768	0	0.0852768	0.2558304	0.2558304	0	0.130490312727273	0.797949967961323
Targetfunction_fluxfix189830173.val	5.11289189052632	5.11660800000003	3.83745600000002	0	0.0852768000000004	0.0426384000000002	0.0852768000000004	0	0.0426384000000002	0	1.0233216	0	0	0.797947650728657
Targetfunction_fluxfix60236535.val	3.99987550523078	0.204664320000001	0	0	0	0	0.0852768000000002	0	0.01705536	0.0409328640000002	0.0613992960000002	0.160871682461538	0	0.797946192107207
Targetfunction_fluxfix185270290.val	9.39037535999996	3.25727999999999	2.11723199999999	0.162863999999999	0	0	0.0814319999999998	0.0814319999999998	0.162863999999999	0.162863999999999	0.488591999999998	0	0.18549985090909	0.797945041033049
Targetfunction_fluxfix77769134.val	8.3998712394	1.39597737552	0.69798868776	0	0.081432	0.162864	0.081432	0.081432	0.081432	0	0.20939668776	0	0.0521867516236363	0.79794480807735
Targetfunction_fluxfix7765081.val	3.99451290646154	0.20466432	0.040932864	0	0	0	0.0852768	0	0.01705536	0.030699648	0.030699648	0.161019276923077	0	0.797944006922961
Targetfunction_fluxfix69413157.val	3.98915030769232	0.20466432	0.081865728	0	0	0	0.0852768	0	0.01705536	0.020466432	0	0.161166871384615	0	0.79794178718
Targetfunction_fluxfix38942264.val	8.02999872000007	2.55830400000002	0.767491200000004	0	0	0.0426384000000002	0.0852768000000007	0	0.127915200000001	1.27915200000001	0.255830400000002	0	0.0536038363636368	0.79793845952187
Targetfunction_fluxfix118059285.val	3.99053679899441	0.1860584572224	0	0	0	0	0.0852768	0	0.01705536	0.0744233658336	0.0093029313888	0.161265269742231	0	0.79793765818723
Targetfunction_fluxfix135137752.val	7.7001624	0.651456	0.0325728	0.081432	0.081432	0.081432	0.081432	0.081432	0.081432	0.0651456	0.0651456	0.00418506545454545	0	0.797936528352471
Targetfunction_fluxfix68759889.val	8.41129920000009	1.27915200000001	0.511660800000004	0.255830400000002	0.0852768000000007	0	0.0852768000000007	0	0.0852768000000007	0.255830400000002	0	0	0.0508821709090913	0.797932430870942
Targetfunction_fluxfix185138235.val	9.40257504000009	3.25728000000002	2.11723200000001	0.0814320000000004	0.0814320000000004	0	0.0814320000000004	0.0814320000000004	0.162864000000001	0	0.651456000000004	0	0.186548825454547	0.797932375663152
Targetfunction_fluxfix192420509.val	5.11567897263158	5.116608	4.0932864	0	0.1279152	0	0.0852768000000002	0	0.0426384	0.767491200000002	0	0	0	0.797932177172003
Targetfunction_fluxfix85413421.val	3.99613644553846	0.20466432	0.030699648	0	0	0	0.0852768	0	0.01705536	0.030699648	0.040932864	0.161068475076923	0	0.797930193167598
Targetfunction_fluxfix135608012.val	7.6961529	0.61074	0.030537	0.081432	0.081432	0	0.081432	0.162864	0.081432	0.061074	0.030537	0.00489545181818182	0	0.797929245721398
Targetfunction_fluxfix94590043.val	3.99077384676922	0.204664320000001	0.0716325120000002	0	0	0	0.0852768000000002	0	0.01705536	0.0204664320000001	0.010233216	0.161216069538461	0	0.797927985571619
Targetfunction_fluxfix179371370.val	8.58633048	1.279152	0.7035336	0.0852768	0	0.0852768	0.0852768	0	0.2558304	0	0.0639576	0	0.0634412945454546	0.797926779652218
Targetfunction_fluxfix192178017.val	5.39403714947368	4.88592	3.908736	0	0	0	0.081432	0.040716	0.122148	0	0.732888	0	0	0.797926726955396
Targetfunction_fluxfix189949880.val	5.11666734315789	5.116608	3.837456	0	0.1279152	0	0.0852768	0	0.0426384	0.2558304	0.7674912	0	0	0.797926687111613
Targetfunction_fluxfix10487682.val	4.63191912	1.22148	0.122148	0.040716	0	0	0.081432	0.081432	0.040716	0.549666	0.30537	0.133792559999995	0	0.797926342280192
Targetfunction_fluxfix68757831.val	8.38579392	1.279152	0.5116608	0.2558304	0	0.0852768	0.0852768	0	0.0852768	0.2558304	0	0	0.0490367454545455	0.797925116223711
Targetfunction_fluxfix90606945.val	8.20666374786	1.085760298584	0.38001627144	0.081432	0	0.081432	0.081432	0.162864	0.081432	0.162864	0.054288027144	0	0.0336175327390908	0.797922342355545
Targetfunction_fluxfix112059054.val	7.17666912000004	1.62864000000001	0	0	0	0	0.0814320000000004	0.0814320000000004	0.0814320000000004	0.977184000000004	0.407160000000002	0.0203198727272727	0	0.797921469997666
Targetfunction_fluxfix189942692.val	5.39510862315789	4.88592	3.66444	0	0	0	0.081432	0.081432	0.081432	0.244296	0.732888	0	0	0.79792033484134
Targetfunction_fluxfix94842303.val	8.20937807999996	0.977183999999995	0.342014399999998	0.0814319999999996	0	0.0814319999999996	0.0814319999999996	0.0814319999999996	0.162863999999999	0.146577599999999	0	0	0.0322121127272726	0.797917143874026
Targetfunction_fluxfix17177001.val	3.99775998461539	0.20466432	0.020466432	0	0	0	0.0852768	0	0.01705536	0.030699648	0.05116608	0.161117673230769	0	0.797916375822606
Targetfunction_fluxfix160329086.val	7.81680672	2.558304	0.5116608	0.0852768	0	0.0426384	0.0852768	0	0.0426384	1.4070672	0.3837456	0	0.0393910363636363	0.797914697111695
Targetfunction_fluxfix44236271.val	3.99239738584615	0.204664319999999	0.0613992959999998	0	0	0	0.0852767999999996	0	0.0170553599999999	0.0204664319999999	0.0204664319999999	0.161265267692308	0	0.797914180373437
Targetfunction_fluxfix90172007.val	8.29759793702402	1.137024568512	0.397958684256	0.2558304	0.0852768000000002	0	0.0852768000000002	0	0.0852768000000002	0.227405084256	0	0	0.0405385458414546	0.797913816747826
Targetfunction_fluxfix192649249.val	9.99322272	4.88592	3.908736	0	0	0.162864	0.081432	0.081432	0.162864	0.244296	0.244296	0	0.339229799999999	0.797913179081503
Targetfunction_fluxfix145236204.val	3.98861359683232	0.1860584572224	0.0186058627776	0	0	0	0.0852768	0	0.01705536	0.0651204344448	0	0.161488897900615	0	0.797910538384757
Targetfunction_fluxfix76243813.val	8.46376992	1.22148	0.61074	0	0.244296	0	0.081432	0.081432	0.081432	0.122148	0	0	0.0535023818181818	0.797909691431154
Targetfunction_fluxfix136083396.val	7.8996384	0.5385902753952	0.0269294753952	0.0852768	0.2558304	0	0.0852768	0	0.0852768	0	0	0	0.00680861776319999	0.797906858398583
Targetfunction_fluxfix24992061.val	8.48053151999996	1.279152	0.575618399999998	0.2558304	0	0	0.0852767999999998	0	0.1705536	0.1918728	0	0	0.0556404545454543	0.7979064137866
Targetfunction_fluxfix39666986.val	8.05894622568002	1.08575972856	0.325728	0.0814320000000002	0.0814320000000002	0	0.0814320000000002	0.162864	0.0814320000000002	0	0.27143972856	0	0.0236848254545455	0.79790612989404
Targetfunction_fluxfix90508490.val	8.15231591064004	1.137024568512	0.397958684256002	0.1705536	0.0852768000000002	0.0852768000000002	0.0852768000000002	0	0.0852768000000002	0	0.227405084256	0	0.0306090805287275	0.797902748308795
Targetfunction_fluxfix53412893.val	3.99938352369232	0.20466432	0.010233216	0	0	0	0.0852768	0	0.01705536	0.030699648	0.061399296	0.161166871384615	0	0.797902554888443
Targetfunction_fluxfix78472970.val	8.32881178857606	1.08576029858401	0.542880271440004	0	0	0.244296000000002	0.0814320000000007	0.0814320000000007	0.0814320000000007	0.0542880271440004	0	0	0.0418359192218186	0.7979013792697
Targetfunction_fluxfix73414063.val	8.32881178857606	1.08576029858401	0.542880271440004	0	0	0.244296000000002	0.0814320000000007	0.0814320000000007	0.0814320000000007	0.0542880271440004	0	0	0.0418359192218186	0.7979013792697
Targetfunction_fluxfix90169949.val	8.272092657024	1.137024568512	0.397958684256	0.2558304	0	0.0852768	0.0852768	0	0.0852768	0.227405084256	0	0	0.0387001894778182	0.797900465674234
Targetfunction_fluxfix34353755.val	3.99402092492307	0.204664320000001	0.0511660800000002	0	0	0	0.0852768000000004	0	0.0170553600000001	0.0204664320000001	0.0306996480000002	0.161314465846154	0	0.797900371585915
Targetfunction_fluxfix25059484.val	3.98865832615385	0.20466432	0.092098944	0	0	0	0.0852768	0	0.01705536	0.010233216	0	0.161462060307692	0	0.797898153739276
Targetfunction_fluxfix76239361.val	8.44640351999998	1.22148	0.61074	0	0.081432	0.081432	0.081432	0.162864	0.081432	0.122148	0	0	0.0521867454545455	0.797897631544037
Targetfunction_fluxfix82592407.val	8.44640352	1.22148	0.61074	0	0.081432	0.081432	0.081432	0.162864	0.081432	0.122148	0	0	0.0521867454545455	0.797897631544036
Targetfunction_fluxfix174180078.val	8.26018992000002	0.888349016880001	0.39975701688	0	0.0814320000000002	0	0.0814320000000002	0.162864	0.162864	0	0	0	0.0343221106254547	0.797895665107542
Targetfunction_fluxfix186195012.val	9.0915955199997	2.04664319999995	1.33031807999997	0.0852767999999978	0	0.0852767999999978	0.0852767999999978	0	0.255830399999994	0.102332159999997	0.102332159999997	0	0.118968119999997	0.797895093160788
Targetfunction_fluxfix162782873.val	7.94879568	0.81432	0.162864	0.081432	0	0.081432	0.081432	0.162864	0.081432	0.081432	0.081432	0	0.0128411672727273	0.797892886728712
Targetfunction_fluxfix1296654.val	7.70597712000026	2.44296000000006	0.488592000000013	0	0.0407160000000011	0	0.0814320000000019	0.0814320000000019	0.0407160000000011	0.977184000000024	0.732888000000019	0	0.0290328545454557	0.797892671943005
Targetfunction_fluxfix61295376.val	4.00100706276922	0.20466432	0	0	0	0	0.0852768	0	0.01705536	0.030699648	0.071632512	0.161216069538461	0	0.79788873036557
Targetfunction_fluxfix28354538.val	7.85944511999994	2.55830399999999	0.639575999999996	0	0	0.127915199999999	0.0852767999999996	0	0.0426383999999998	1.0233216	0.639575999999996	0	0.0419751818181815	0.79788754801275
Targetfunction_fluxfix192667765.val	10.0741968	5.116608	4.0932864	0.0852768	0.0852768	0	0.0852768	0	0.2558304	0.2558304	0.2558304	0	0.366786883636363	0.797886595897797
Targetfunction_fluxfix7412134.val	3.995644464	0.204664320000001	0.0409328640000002	0	0	0	0.0852768000000002	0	0.01705536	0.0204664320000001	0.0409328640000002	0.161363664	0	0.79788655920951
Targetfunction_fluxfix112299140.val	7.31503872000002	1.705536	0	0	0.0852768	0	0.0852768	0	0.0852768	1.1938752	0.2558304	0.0113313272727273	0	0.797886536114557
Targetfunction_fluxfix182211422.val	9.15481872	2.44296	1.465776	0.162864	0	0	0.081432	0.162864	0.081432	0.488592	0	0	0.135303185454545	0.797886273299721
Targetfunction_fluxfix69295508.val	3.99028186523078	0.204664320000001	0.0818657280000004	0	0	0	0.0852768000000004	0	0.0170553600000001	0.010233216	0.010233216	0.161511258461538	0	0.797884353505567
Targetfunction_fluxfix168768566.val	7.95781151999998	0.651455999999999	0.162864	0	0.0814319999999998	0.0814319999999998	0.0814319999999998	0.162864	0.0814319999999998	0	0	0	0.0114707454545454	0.797879373871508
Targetfunction_fluxfix190463646.val	9.87885935999983	5.11660799999994	3.83745599999996	0.255830399999996	0	0	0.0852767999999989	0	0.170553599999998	0	0.767491199999989	0	0.341825596363632	0.797873864179029
Targetfunction_fluxfix84825176.val	3.99726800307693	0.20466432	0.030699648	0	0	0	0.0852768	0	0.01705536	0.020466432	0.05116608	0.161412862153846	0	0.797872743244682
Targetfunction_fluxfix179597062.val	8.49154752000009	1.13702371574401	0.625362915744004	0	0.255830400000002	0.0852768000000007	0.0852768000000007	0	0.0852768000000007	0	0	0	0.0538947559767277	0.797872401622077
Targetfunction_fluxfix155236369.val	3.98816634051554	0.1860584572224	0.0279087941664	0	0	0	0.0852767999999998	0	0.01705536	0.055817503056	0	0.161757251690677	0	0.797870878519957
Targetfunction_fluxfix94472394.val	3.99190540430768	0.204664320000001	0.0716325120000002	0	0	0	0.0852768000000002	0	0.01705536	0.010233216	0.020466432	0.161560456615384	0	0.797870549683266
Targetfunction_fluxfix163613262.val	8.03608128000002	0.682214400000001	0.13644288	0.0852768000000002	0.2558304	0	0.0852768000000002	0	0.0852768000000002	0.03411072	0	0	0.0167643818181819	0.797867435578045
Targetfunction_fluxfix163625268.val	8.03608128	0.6822144	0.13644288	0.1705536	0.0852768	0	0.0852768	0	0.1705536	0.03411072	0	0	0.0167643818181818	0.797867435578045
Targetfunction_fluxfix140109922.val	7.44847056	2.558304	0.2558304	0.1279152	0	0	0.0852768	0	0.0426384	0.3837456	1.6628976	0	0.0162232690909091	0.797867133186097
Targetfunction_fluxfix68740689.val	8.38121472	1.22148	0.488592	0.162864	0	0	0.081432	0.081432	0.162864	0.244296	0	0	0.0473573781818181	0.797863003670517
Targetfunction_fluxfix28521873.val	8.531982232704	1.461888243648	0.657849965472	0.2558304	0	0.0852768	0.0852768	0	0.0852768	0.292377478176	0	0	0.0623266695883636	0.797862380363127
Targetfunction_fluxfix26404191.val	8.53198223270402	1.461888243648	0.657849965472002	0.2558304	0	0.0852768000000002	0.0852768000000002	0	0.0852768000000002	0.292377478176	0	0	0.0623266695883638	0.797862380363127
Targetfunction_fluxfix26406249.val	8.55748751270394	1.46188824364799	0.657849965471996	0.255830399999998	0.0852767999999993	0	0.0852767999999993	0	0.0852767999999993	0.292377478175998	0	0	0.0641720950429087	0.797860282957531
Targetfunction_fluxfix185505930.val	9.42844752	3.25728	2.117232	0.162864	0	0.081432	0.081432	0.081432	0.081432	0.488592	0.162864	0	0.188450018181818	0.797859253823756
Targetfunction_fluxfix28523931.val	8.55748751270396	1.461888243648	0.657849965471998	0.2558304	0.0852767999999998	0	0.0852767999999998	0	0.0852767999999998	0.292377478176	0	0	0.0641650259519997	0.797859204349083
Targetfunction_fluxfix16471107.val	3.99889154215385	0.20466432	0.020466432	0	0	0	0.0852768	0	0.01705536	0.020466432	0.061399296	0.161462060307692	0	0.797858923691891
Targetfunction_fluxfix145118555.val	3.98964228636087	0.1860584572224	0.0186058627776	0	0	0	0.0852767999999998	0	0.01705536	0.055817503056	0.00930293138879998	0.161801977322354	0	0.797858335749537
Targetfunction_fluxfix44118622.val	3.99352894338461	0.20466432	0.061399296	0	0	0	0.0852768	0	0.01705536	0.010233216	0.030699648	0.161609654769231	0	0.797856742272831
Targetfunction_fluxfix26507434.val	8.42438915328962	1.4618884994784	0.657849965472	0.1705536	0.0852768000000002	0.0852768000000002	0.0852768000000002	0	0.0852768000000002	0.0730944121824	0.219283321824	0	0.0545432031556365	0.797855072513068
Targetfunction_fluxfix76472097.val	3.98816634461539	0.20466432	0.10233216	0	0	0	0.0852767999999998	0	0.01705536	0	0	0.161757249230769	0	0.797854526324255
Targetfunction_fluxfix134933660.val	7.70357952000002	0.6822144	0.03411072	0.2558304	0	0.0852768	0.0852768	0	0.0852768	0	0.13644288	0.00417348000000001	0	0.797854474904031
Targetfunction_fluxfix181959660.val	9.01603872	2.44296	1.465776	0.081432	0	0.081432	0.081432	0.162864	0.081432	0.244296	0.244296	0	0.123418472727273	0.797853780341703
Targetfunction_fluxfix65328874.val	7.689042149976	1.085759484264	0.43430372856	0.162864	0	0	0.081432	0.162864	0.081432	0.054288027144	0.10857572856	0	0	0.797853501629927
Targetfunction_fluxfix141706590.val	7.44251328	1.705536	0.1705536	0	0	0	0.0852768	0	0.1705536	1.0233216	0.2558304	0.00421825090909091	0	0.797850019866512
Targetfunction_fluxfix71127275.val	8.33434448644791	1.46188824364799	0.584754956351996	0.341107199999998	0	0	0.0852767999999993	0	0.0852767999999993	0.146189165471999	0.219283321823998	0	0.048164864144727	0.797849678441117
Targetfunction_fluxfix192767240.val	10.0660276799999	4.88592	3.908736	0	0	0.244296	0.0814319999999998	0.0814319999999998	0.0814319999999998	0.488591999999998	0	0	0.347822803636362	0.797849297786073
Targetfunction_fluxfix28588828.val	7.80776712000009	2.44296000000002	0.610740000000006	0	0	0	0.0814320000000007	0.122148000000001	0.0407160000000004	1.09933200000001	0.488592000000004	0	0.035201945454546	0.79784806141801
Targetfunction_fluxfix194886338.val	5.13091788631579	5.116608	4.8607776	0	0.0426384	0	0.0852768	0	0.1279152	0	0	0	0	0.797847370653021
Targetfunction_fluxfix65552496.val	8.2660176	1.137023715744	0.454809315744	0.0852768	0.1705536	0.0852768	0.0852768	0	0.0852768	0	0.1705536	0	0.0379378541585455	0.797846949536549
Targetfunction_fluxfix52589350.val	4.00051508123076	0.20466432	0.010233216	0	0	0	0.0852768000000002	0	0.01705536	0.020466432	0.071632512	0.161511258461538	0	0.797845100551598
Targetfunction_fluxfix34236106.val	3.99515248246154	0.204664319999999	0.0511660799999998	0	0	0	0.0852767999999998	0	0.01705536	0.010233216	0.0409328639999998	0.161658852923077	0	0.797842931274722
Targetfunction_fluxfix25177133.val	3.98978988369229	0.20466432	0.092098944	0	0	0	0.0852768	0	0.01705536	0	0.010233216	0.161806447384615	0	0.797840727464559
Targetfunction_fluxfix157017736.val	7.87249098000002	0.610740000000001	0.0916110000000002	0.0814320000000002	0	0	0.0814320000000002	0.244296	0.0814320000000002	0	0.030537	0	0.00539706272727279	0.797840405208364
Targetfunction_fluxfix156093338.val	7.94900012939998	0.751680714095998	0.11275237584	0.162864	0	0	0.0814319999999998	0.0814319999999998	0.162864	0.11275237584	0.037583962416	0	0.0117594355909094	0.797837947220927
Targetfunction_fluxfix192418109.val	5.13272321999998	5.11660799999997	4.09328639999998	0	0.0852767999999993	0	0.0852767999999993	0	0.0852767999999993	0.767491199999994	0	0	0	0.797837301129632
Targetfunction_fluxfix189825049.val	5.40903778105262	4.88592	3.66444	0	0	0	0.081432	0.122148	0.040716	0	0.977184	0	0	0.797837082495241
Targetfunction_fluxfix163623210.val	8.01057600000002	0.682214400000001	0.13644288	0.1705536	0	0.0852768	0.0852768	0	0.1705536	0.03411072	0	0	0.0149166	0.797836645424101
Targetfunction_fluxfix117941636.val	3.99259417805155	0.1860584572224	0	0	0	0	0.0852768	0	0.01705536	0.055817503056	0.0279087941664	0.161891428585708	0	0.797833241315372
Targetfunction_fluxfix191474469.val	9.31904352	2.0466432	1.5349824	0	0.0852768	0	0.0852768	0	0.3411072	0	0	0	0.137903072727273	0.797832346213372
Targetfunction_fluxfix60354184.val	4.00213862030768	0.20466432	0	0	0	0	0.0852768	0	0.01705536	0.020466432	0.081865728	0.161560456615385	0	0.797831273824261
Targetfunction_fluxfix162412958.val	3.98771910059815	0.1860585424992	0.0372117255552	0	0	0	0.0852768	0	0.01705536	0.046514656944	0	0.162025595641108	0	0.797831225014379
Targetfunction_fluxfix189947480.val	5.13406458	5.116608	3.837456	0	0.0852768	0	0.0852768	0	0.0852768	0.2558304	0.7674912	0	0	0.797829816388856
Targetfunction_fluxfix22959106.val	8.44601472	1.62864	0.732888	0.081432	0	0.162864	0.081432	0.081432	0.081432	0	0.40716	0	0.0591530727272727	0.797829395580104
Targetfunction_fluxfix7294485.val	3.99677602153846	0.20466432	0.040932864	0	0	0	0.0852768	0	0.01705536	0.010233216	0.05116608	0.161708051076923	0	0.797829116689396
Targetfunction_fluxfix69530806.val	3.99141342276922	0.20466432	0.081865728	0	0	0	0.0852768	0	0.01705536	0	0.020466432	0.161855645538461	0	0.797826925017478
Targetfunction_fluxfix173827467.val	8.16139151999998	0.81432	0.325728	0	0.081432	0.081432	0.081432	0.081432	0.162864	0	0	0	0.0262765636363635	0.797825741330074
Targetfunction_fluxfix167980681.val	8.09151120000002	0.852768000000002	0.213192	0.1705536	0.1705536	0	0.0852768000000002	0	0.0852768000000002	0.0852768000000002	0.0426384	0	0.0221170581818182	0.797823709624815
Targetfunction_fluxfix26387049.val	8.52081196896	1.39597737552	0.62819006328	0.162864	0	0	0.081432	0.081432	0.162864	0.27919531224	0	0	0.0600410421163637	0.797822501563585
Targetfunction_fluxfix155118720.val	3.98919504644348	0.1860585424992	0.0279087941664	0	0	0	0.0852768	0	0.01705536	0.046514656944	0.0093029313888	0.162070321272785	0	0.797818683378887
Targetfunction_fluxfix181123805.val	4.77805392	2.558304	1.5349824	0	0.0852768	0	0.0852768	0	0.0852768	0.639576	0.1279152	0.104695199999995	0	0.797818427070806
Targetfunction_fluxfix135843982.val	7.868059128936	0.5685119431488	0.0284255715744	0.0852768	0.0852768	0.1705536	0.0852768	0	0.0852768	0	0.0284255715744	0	0.00455226394712726	0.79781841220972
Targetfunction_fluxfix192785756.val	10.1421072	5.116608	4.0932864	0.0852768	0.0852768	0.0852768	0.0852768	0	0.1705536	0.5116608	0	0	0.375161792727272	0.797817268255496
Targetfunction_fluxfix85178123.val	3.99839956061539	0.20466432	0.030699648	0	0	0	0.0852768	0	0.01705536	0.010233216	0.061399296	0.161757249230769	0	0.797815298517314
Targetfunction_fluxfix189829831.val	5.13686448	5.116608	3.837456	0	0.0852768	0	0.0852768	0	0.0852768	0	1.0233216	0	0	0.79781418452776
Targetfunction_fluxfix94707692.val	3.99303696184615	0.20466432	0.071632512	0	0	0	0.0852768	0	0.01705536	0	0.030699648	0.161904843692308	0	0.79781311898347
Targetfunction_fluxfix94388177.val	8.23870871999991	1.22147999999999	0.427517999999996	0.162863999999999	0	0	0.0814319999999994	0.162863999999999	0.0814319999999994	0.183221999999999	0.122147999999999	0	0.0371713090909089	0.797811422734077
Targetfunction_fluxfix74373441.val	8.6784264	1.62864	0.81432	0.081432	0.081432	0	0.081432	0.162864	0.081432	0.325728	0	0	0.0760799127272727	0.797808467578243
Targetfunction_fluxfix145000906.val	3.99067099228882	0.1860585424992	0.0186058627776	0	0	0	0.0852768	0	0.01705536	0.046514656944	0.0186058627776	0.162115046904462	0	0.797806138779745
Targetfunction_fluxfix185507988.val	9.4520304	3.25728	2.117232	0.162864	0.081432	0	0.081432	0.081432	0.081432	0.488592	0.162864	0	0.190288374545455	0.79780565832404
Targetfunction_fluxfix16824054.val	4.00002309969232	0.204664320000001	0.020466432	0	0	0	0.0852768000000002	0	0.01705536	0.010233216	0.0716325120000002	0.161806447384615	0	0.797801476758935
Targetfunction_fluxfix179152878.val	8.76953951999996	1.70553599999999	0.938044799999996	0.170553599999999	0	0.0852767999999996	0.0852767999999996	0	0.170553599999999	0.170553599999999	0.0852767999999996	0	0.0845687454545451	0.797800218188325
Targetfunction_fluxfix44353920.val	3.99466050092307	0.20466432	0.061399296	0	0	0	0.0852768	0	0.01705536	0	0.040932864	0.161954041846154	0	0.797799309362993
Targetfunction_fluxfix194900744.val	5.13989439157894	5.116608	4.8607776	0.0426384	0	0	0.0852768	0	0.1279152	0	0	0	0	0.797797255532289
Targetfunction_fluxfix21652283.val	8.2873332414	1.08575972856	0.488592	0	0.162864	0	0.081432	0.162864	0.081432	0	0.10857572856	0	0.038285301190909	0.797794750065808
Targetfunction_fluxfix158883398.val	7.47525318786	3.25728	0.651456	0	0	0	0.081432	0.027143972856	0.054288027144	0.325728	2.117232	0	0.0389033999999999	0.797792287417291
Targetfunction_fluxfix167707163.val	3.98727184428139	0.1860585424992	0.046514656944	0	0	0	0.0852768	0	0.01705536	0.0372117255552	0	0.162293949431169	0	0.797791575107907
Targetfunction_fluxfix189942686.val	5.41691226	4.88592	3.66444	0	0	0	0.081432	0.040716	0.122148	0.244296	0.732888	0	0	0.797789890754536
Targetfunction_fluxfix154919248.val	7.89001724808	0.88834901688	0.13325206752	0.162864	0.081432	0	0.081432	0.081432	0.081432	0.08883498312	0.17766996624	0	0.00936573044727273	0.797789096756212
Targetfunction_fluxfix53059946.val	4.00164663876922	0.204664320000001	0.0102332160000001	0	0	0	0.0852768000000004	0	0.0170553600000001	0.0102332160000001	0.0818657280000004	0.161855645538461	0	0.797787651414719
Targetfunction_fluxfix1767580.val	7.75400256	2.558304	0.5116608	0	0.0426384	0.0426384	0.0852768	0	0.0852768	0.639576	1.1512368	0	0.0345282872727273	0.797785875389567
Targetfunction_fluxfix1064086.val	7.75400256	2.558304	0.5116608	0	0.0852768	0.0426384	0.0852768	0	0.0426384	0.7674912	1.0233216	0	0.0345282872727273	0.797785875389567
Targetfunction_fluxfix34471404.val	3.99628404	0.20466432	0.05116608	0	0	0	0.0852768	0	0.01705536	0	0.05116608	0.16200324	0	0.797785496156508
Targetfunction_fluxfix179154936.val	8.79504479999996	1.705536	0.938044799999998	0.1705536	0.0852767999999998	0	0.0852767999999998	0	0.1705536	0.1705536	0.0852767999999998	0	0.0864071018181816	0.797781294488716
Targetfunction_fluxfix117823987.val	3.99362288397952	0.1860585424992	0	0	0	0	0.0852768	0	0.01705536	0.046514656944	0.0372117255552	0.162204498167815	0	0.79778104069189
Targetfunction_fluxfix179142930.val	8.79504480000017	1.70553600000002	0.938044800000013	0.0852768000000011	0.255830400000004	0	0.0852768000000011	0	0.0852768000000011	0.170553600000002	0.0852768000000011	0	0.0863976763636376	0.797779874616715
Targetfunction_fluxfix162295309.val	3.98874779012673	0.1860585424992	0.0372117255552	0	0	0	0.0852767999999998	0	0.01705536	0.0372117255552	0.00930293138879998	0.162338675062846	0	0.797779034606897
Targetfunction_fluxfix65548380.val	8.25588288	1.137023715744	0.454809315744	0.0852768	0	0.2558304	0.0852768	0	0.0852768	0	0.1705536	0	0.036799337794909	0.797778045528429
Targetfunction_fluxfix189832231.val	5.14359685894736	5.116608	3.837456	0	0.1279152	0	0.0852768	0	0.0426384	0	1.0233216	0	0	0.797776550458391
Targetfunction_fluxfix179256463.val	8.82031679999996	1.705536	0.938044799999998	0.0852767999999998	0.0852767999999998	0.1705536	0.0852767999999998	0	0.0852767999999998	0.2558304	0	0	0.088321647272727	0.797775013112529
Targetfunction_fluxfix60824780.val	4.00327017784615	0.20466432	0	0	0	0	0.0852768	0	0.01705536	0.010233216	0.092098944	0.161904843692308	0	0.797773822485126
Targetfunction_fluxfix194415742.val	5.14438264421053	5.116608	4.6049472	0	0.0426384	0	0.0852768	0	0.1279152	0.2558304	0	0	0	0.797772153570002
Targetfunction_fluxfix188414227.val	9.46391472000004	3.25728	2.280096	0	0	0.244296	0.0814320000000002	0.0814320000000002	0.0814320000000002	0	0.488592000000002	0	0.191171618181819	0.797772104770866
Targetfunction_fluxfix7529783.val	3.99790757907693	0.204664319999999	0.0409328639999998	0	0	0	0.0852767999999996	0	0.0170553599999999	0	0.0613992959999996	0.162052438153846	0	0.797771679364471
Targetfunction_fluxfix157136393.val	7.95741408	0.639576	0.0959364	0.0852768	0	0.2558304	0.0852768	0	0.0852768	0.0319788	0	0	0.0106278218181818	0.797771584124768
Targetfunction_fluxfix24606528.val	8.40511728	1.279152	0.5756184	0.0852768	0	0.2558304	0.0852768	0	0.0852768	0.0639576	0.1279152	0	0.0493900036363636	0.797770233701578
Targetfunction_fluxfix155286601.val	7.98145851744	0.88834901688	0.13325206752	0.244296	0	0	0.081432	0.081432	0.081432	0.26650494936	0	0	0.0150466788654545	0.797766543502614
Targetfunction_fluxfix189825043.val	5.42082399157894	4.88592	3.66444	0	0	0	0.081432	0.081432	0.081432	0	0.977184	0	0	0.79776641358834
Targetfunction_fluxfix188890991.val	9.21671135999959	2.04664319999993	1.43265023999995	0	0.255830399999991	0	0.0852767999999972	0	0.170553599999994	0.102332159999997	0	0	0.128600149090905	0.797762982933045
Targetfunction_fluxfix194884964.val	5.14623456	5.116608	4.8607776	0	0	0.1279152	0.0852768	0	0.0426384	0	0	0	0	0.797761787522764
Targetfunction_fluxfix179491077.val	8.66712960000002	1.279152	0.7035336	0.0852768	0.0852768	0	0.0852768	0	0.2558304	0.0639576	0	0	0.0683180836363638	0.797760336880127
Targetfunction_fluxfix182317053.val	8.93980368	2.0466432	1.22798592	0.0852768	0.1705536	0	0.0852768	0	0.1705536	0	0.30699648	0	0.105650018181818	0.797758963214511
Targetfunction_fluxfix85295772.val	3.99953111815385	0.20466432	0.030699648	0	0	0	0.0852768000000002	0	0.01705536	0	0.0716325120000002	0.162101636307692	0	0.797757858987344
Targetfunction_fluxfix194884622.val	5.14735662315789	5.116608	4.8607776	0	0	0.0852768	0.0852768	0	0.0852768	0	0	0	0	0.797755504353657
Targetfunction_fluxfix161843739.val	7.93073202660004	0.888349016880002	0.177669966240001	0.0814320000000002	0.0814320000000002	0	0.0814320000000002	0.162864000000001	0.0814320000000002	0	0.22208705064	0	0.0117212559218182	0.797753996351736
Targetfunction_fluxfix144883257.val	3.9916996818174	0.1860585424992	0.0186058627776	0	0	0	0.0852768	0	0.01705536	0.0372117255552	0.0279087941664	0.1624281263262	0	0.79775394471699
Targetfunction_fluxfix79449190.val	7.66166255999989	2.55830399999997	0.383745599999996	0.0852767999999992	0.0426383999999996	0	0.0852767999999992	0	0.0426383999999996	0.895406399999991	1.02332159999999	0	0.0284979599999996	0.797753303024314
Targetfunction_fluxfix135017709.val	7.79407488	0.651456	0.0325728	0.081432	0	0.081432	0.081432	0.162864	0.081432	0.0325728	0.0977184	0	0.000379603636363634	0.797752099859184
Targetfunction_fluxfix171118984.val	3.98682457566507	0.1860584572224	0.055817503056	0	0	0	0.0852768	0	0.01705536	0.0279087941664	0	0.162562310600954	0	0.79775192916431
Targetfunction_fluxfix194884280.val	5.14847868631579	5.116608	4.8607776	0	0	0.0426384	0.0852768	0	0.1279152	0	0	0	0	0.797749219334523
Targetfunction_fluxfix174178362.val	8.19309168000002	0.888349016880001	0.39975701688	0	0	0.162864	0.0814320000000002	0.162864	0.0814320000000002	0	0	0	0.0288247142618184	0.797746791962148
Targetfunction_fluxfix157036924.val	7.97958539999996	0.639575999999998	0.0959363999999996	0.170553599999999	0.0852767999999998	0	0.0852767999999998	0	0.170553599999999	0	0.0319787999999998	0	0.0118706563636363	0.797744349020047
Targetfunction_fluxfix16941703.val	4.00115465723078	0.20466432	0.020466432	0	0	0	0.0852768	0	0.01705536	0	0.081865728	0.162150834461539	0	0.797744035025585
Targetfunction_fluxfix112536838.val	7.44295392	1.705536	0	0	0.1279152	0	0.0852768	0	0.0426384	1.3644288	0.0852768	0.00488038909090908	0	0.797742356632456
Targetfunction_fluxfix167589514.val	3.98830053380995	0.1860585424992	0.046514656944	0	0	0	0.0852768	0	0.01705536	0.0279087941664	0.0093029313888	0.162607028852908	0	0.797739390813393
Targetfunction_fluxfix118882828.val	3.98652640615385	0.1705536	0	0	0	0	0.0852768	0	0.01705536	0.06822144	0	0.162741212307692	0	0.797738831009015
Targetfunction_fluxfix69077172.val	8.24243472	1.22148	0.488592	0.081432	0	0.081432	0.081432	0.081432	0.162864	0	0.244296	0	0.0369443454545454	0.797737131249055
Targetfunction_fluxfix188686905.val	9.6904512	3.411072	2.3877504	0.1705536	0.1705536	0	0.0852768	0	0.0852768	0.5116608	0	0	0.21965746909091	0.797737009473224
Targetfunction_fluxfix42589773.val	7.9802538205104	3.411072	1.0233216	0	0	0.0568512284256	0.0852768	0	0.0284255715744	1.705536	0.5116608	0	0.0768611454545454	0.797735084842743
Targetfunction_fluxfix154917190.val	7.86643436807998	0.888349016879998	0.13325206752	0.162864	0	0.0814319999999998	0.0814319999999998	0.0814319999999998	0.0814319999999998	0.0888349831199998	0.17766996624	0	0.00752737408363634	0.797733893866173
Targetfunction_fluxfix151605918.val	7.23774312	2.44296	0.366444	0.040716	0	0	0.081432	0.040716	0.081432	0.122148	1.710072	0	0	0.797733773126968
Targetfunction_fluxfix53177595.val	4.00277819630768	0.20466432	0.010233216	0	0	0	0.0852768	0	0.01705536	0	0.092098944	0.162200032615385	0	0.797730207479653
Targetfunction_fluxfix117706338.val	3.99465157350807	0.1860585424992	0	0	0	0	0.0852768	0	0.01705536	0.0372117255552	0.046514656944	0.162517577589554	0	0.797728842978863
Targetfunction_fluxfix162177660.val	3.98977647965528	0.1860585424992	0.0372117255552	0	0	0	0.0852768	0	0.01705536	0.0279087941664	0.0186058627776	0.162651754484585	0	0.797726848484532
Targetfunction_fluxfix65315140.val	8.3086554030624	1.1370234599136	0.454809315744	0.0852768	0.0852768	0.1705536	0.0852768	0	0.0852768	0.0568512284256	0.113702115744	0	0.0400842503803636	0.797726102347234
Targetfunction_fluxfix156784826.val	7.79081760000004	0.651456000000002	0.0977184000000004	0.0814320000000002	0.0814320000000002	0	0.0814320000000002	0.0814320000000002	0.162864000000001	0.0325728000000002	0.0325728000000002	0	0	0.797724142397872
Targetfunction_fluxfix162328741.val	8.02217431385998	0.888349424039998	0.17766996624	0.162864	0	0	0.0814319999999998	0.162864	0.0814319999999998	0.17766996624	0.04441749156	0	0.0174021889172731	0.797723982442354
Targetfunction_fluxfix155491029.val	7.907814	0.81432	0.122148	0.081432	0.081432	0.081432	0.081432	0.081432	0.081432	0.081432	0.122148	0	0.00914373818181818	0.797722355416434
Targetfunction_fluxfix194430148.val	5.15335914947368	5.11660799999995	4.60494719999996	0.0426383999999998	0	0	0.0852767999999993	0	0.127915199999999	0.255830399999998	0	0	0	0.797721860843675
Targetfunction_fluxfix167255587.val	8.02326931560002	0.888349016880002	0.22208705064	0.0814320000000002	0.0814320000000002	0	0.0814320000000002	0.0814320000000002	0.162864	0	0.17766996624	0	0.0174416380036364	0.797719073108547
Targetfunction_fluxfix179018093.val	8.61046848	1.62864	0.895752	0.081432	0	0	0.081432	0.162864	0.162864	0	0.244296	0	0.0704038581818182	0.797717144630238
Targetfunction_fluxfix60942429.val	4.00440173538461	0.20466432	0	0	0	0	0.0852768	0	0.01705536	0	0.10233216	0.162249230769231	0	0.797716376350008
Targetfunction_fluxfix155001071.val	3.99125242550062	0.1860585424992	0.0279087941664	0	0	0	0.0852768	0	0.01705536	0.0279087941664	0.0279087941664	0.162696480116261	0	0.797714303194178
Targetfunction_fluxfix157034866.val	7.95408011999998	0.639575999999999	0.0959363999999998	0.1705536	0	0.0852767999999998	0.0852767999999998	0	0.1705536	0	0.0319788	0	0.0100323	0.797711861825515
Targetfunction_fluxfix182312937.val	8.92966895999994	2.04664319999999	1.22798591999999	0.0852767999999993	0	0.170553599999999	0.0852767999999993	0	0.170553599999999	0	0.306996479999998	0	0.104511501818181	0.797710578842366
Targetfunction_fluxfix186414530.val	8.85282047999994	1.70553599999999	1.10859839999999	0	0	0.341107199999998	0.0852767999999996	0	0.0852767999999996	0	0.0852767999999996	0	0.0904133127272722	0.797708944266788
Targetfunction_fluxfix168782630.val	7.99972848	0.651456	0.162864	0.081432	0	0	0.081432	0.162864	0.162864	0	0	0	0.0130313127272727	0.79770391313695
Targetfunction_fluxfix144765608.val	3.99272837134598	0.1860585424992	0.0186058627776	0	0	0	0.0852768	0	0.01705536	0.0279087941664	0.0372117255552	0.162741205747939	0	0.797701754942674
Targetfunction_fluxfix171001335.val	3.98785326519363	0.186058457222399	0.0558175030559998	0	0	0	0.0852767999999998	0	0.0170553599999999	0.0186058627775999	0.00930293138879996	0.162875390022692	0	0.797699750982266
Targetfunction_fluxfix135370992.val	7.85922047999994	0.651455999999997	0.0325727999999998	0.0814319999999996	0	0.162863999999999	0.0814319999999996	0.0814319999999996	0.0814319999999996	0.130291199999999	0	0	0.0040810581818181	0.797698056372823
Targetfunction_fluxfix189825037.val	5.43261020210526	4.88592	3.66444	0	0	0	0.081432	0.040716	0.122148	0	0.977184	0	0	0.797695538815383
Targetfunction_fluxfix188415943.val	9.51364656	3.25728	2.280096	0	0.081432	0.081432	0.081432	0.081432	0.162864	0	0.488592	0	0.195353378181818	0.797694529408028
Targetfunction_fluxfix77670343.val	8.60712629234402	1.4618884994784	0.730944121824	0.0852768	0.1705536	0.0852768	0.0852768	0	0.0852768	0.146189165472	0.0730944121824	0	0.0667255851589092	0.797693811522619
Targetfunction_fluxfix173825751.val	8.11165968	0.81432	0.325728	0	0	0.244296	0.081432	0.081432	0.081432	0	0	0	0.0220948036363637	0.797688380698095
Targetfunction_fluxfix167959423.val	8.05058568	0.81432	0.20358	0.081432	0	0.081432	0.081432	0.081432	0.162864	0.081432	0.040716	0	0.0180848945454545	0.797687285139856
Targetfunction_fluxfix167471865.val	3.98932922333853	0.1860585424992	0.046514656944	0	0	0	0.0852768	0	0.01705536	0.0186058627776	0.0186058627776	0.162920108274646	0	0.79768721080373
Targetfunction_fluxfix42709138.val	7.9738606326816	3.411072	1.0233216	0	0.0284255715744	0	0.0852768	0	0.0568512284256	1.5349824	0.6822144	0	0.0760966329181093	0.797686716261404
Targetfunction_fluxfix194414368.val	5.15969931789475	5.116608	4.6049472	0	0	0.1279152	0.0852768	0	0.0426384	0.2558304	0	0	0	0.797686267393199
Targetfunction_fluxfix178547833.val	8.77988592	1.954368	1.0749024	0.081432	0	0.081432	0.081432	0.081432	0.162864	0.0977184	0.2931552	0	0.090245290909091	0.797681994058418
Targetfunction_fluxfix194414026.val	5.16082138105264	5.116608	4.6049472	0	0	0.0852768	0.0852768	0	0.0852768	0.2558304	0	0	0	0.797679962024228
Targetfunction_fluxfix76253425.val	8.48832047999998	1.22148	0.61074	0.081432	0	0	0.081432	0.162864	0.162864	0.122148	0	0	0.0537473127272726	0.797677982851279
Targetfunction_fluxfix82606471.val	8.48832048	1.22148	0.61074	0.081432	0	0	0.081432	0.162864	0.162864	0.122148	0	0	0.0537473127272726	0.797677982851279
Targetfunction_fluxfix117588689.val	3.99568023720761	0.186058457222401	0	0	0	0	0.0852768000000004	0	0.0170553600000001	0.0279087941664002	0.0558175030560004	0.162830663981031	0	0.79767664865681
Targetfunction_fluxfix190430052.val	9.86392511999965	4.88591999999986	3.66443999999989	0.0814319999999976	0	0	0.0814319999999976	0.244295999999994	0.0814319999999976	0	0.732887999999979	0	0.321447763636355	0.797676471928693
Targetfunction_fluxfix155373044.val	7.88446439999996	0.814319999999998	0.122148	0.0814319999999998	0.0814319999999998	0	0.0814319999999998	0.162864	0.0814319999999998	0	0.203579999999999	0	0.00737482909090908	0.797676302711839
Targetfunction_fluxfix39549673.val	8.11817891424	1.08575972856	0.325728	0.081432	0.081432	0.081432	0.081432	0.081432	0.081432	0.10857572856	0.162864	0	0.0261087381818182	0.797676277201268
Targetfunction_fluxfix162060011.val	3.99080516918386	0.1860585424992	0.0372117255552	0	0	0	0.0852768	0	0.01705536	0.0186058627776	0.0279087941664	0.162964833906323	0	0.79767466664868
Targetfunction_fluxfix194413684.val	5.16194344421053	5.116608	4.6049472	0	0	0.0426384	0.0852768	0	0.1279152	0.2558304	0	0	0	0.797673654805316
Targetfunction_fluxfix111470797.val	7.17794352	1.705536	0	0	0	0	0.0852768	0	0.1705536	0.2558304	1.1938752	0.0203781272727273	0	0.797672922910188
Targetfunction_fluxfix173707262.val	3.98593006303154	0.1860584572224	0.0744233658336	0	0	0	0.0852768	0	0.01705536	0.0093029313888	0	0.163099018181077	0	0.797672654245816
Targetfunction_fluxfix171474157.val	8.05660992	0.69798868776	0.20939668776	0	0.081432	0	0.081432	0.244296	0.081432	0	0	0	0.01701662616	0.797671775206529
Targetfunction_fluxfix156449021.val	7.9675487573616	0.7309436101632	0.109641234528	0.1705536	0.0852768	0.0852768	0.0852768	0	0.0852768	0.0730944121824	0.0365471634528	0	0.0116278699778185	0.797669832273618
Targetfunction_fluxfix156446963.val	7.95940987736162	0.730943610163201	0.109641234528	0.1705536	0	0.1705536	0.0852768000000002	0	0.0852768000000002	0.0730944121824	0.0365471634528	0	0.0111051499778182	0.797669449988086
Targetfunction_fluxfix70964014.val	8.32069245182398	1.395976805496	0.55839062448	0.0814319999999998	0.162864	0	0.0814319999999998	0.0814319999999998	0.0814319999999998	0.0697988687759998	0.27919531224	0	0.0448359731345453	0.797667673557238
Targetfunction_fluxfix145942098.val	3.98570643692307	0.1705536	0.01705536	0	0	0	0.0852768	0	0.01705536	0.05116608	0	0.163233193846154	0	0.797666169774459
Targetfunction_fluxfix76121376.val	8.45359092000002	1.22148	0.610740000000002	0	0.0814320000000002	0	0.0814320000000002	0.244296	0.0814320000000002	0.061074	0.0610740000000002	0	0.0511889727272728	0.797666001517353
Targetfunction_fluxfix170530601.val	8.14223448	2.44296	0.732888	0	0	0	0.081432	0.040716	0.122148	1.465776	0	0	0.0562149490909091	0.797665488796824
Targetfunction_fluxfix154883422.val	3.9922811150292	0.1860585424992	0.0279087941664	0	0	0	0.0852768	0	0.01705536	0.0186058627776	0.0372117255552	0.163009559538	0	0.797662119533385
Targetfunction_fluxfix24605520.val	8.34581448000002	1.22148	0.549666000000002	0.0814320000000002	0	0	0.0814320000000002	0.244296	0.0814320000000002	0.0610740000000002	0.122148	0	0.0435683127272728	0.797660526929161
Targetfunction_fluxfix194886644.val	7.95781152	9.77184	9.283248	0	0.081432	0.081432	0.081432	0.162864	0.081432	0	0	0	0.777038792727271	0.797660072173224
Targetfunction_fluxfix189006240.val	9.06321311999994	1.70553599999999	1.19387519999999	0	0.170553599999999	0	0.0852767999999996	0	0.255830399999998	0	0	0	0.106893327272727	0.797660024126993
Targetfunction_fluxfix94640269.val	8.25028416	1.0233216	0.35816256	0.2558304	0	0	0.0852768	0	0.1705536	0.10233216	0.05116608	0	0.0339336327272726	0.797654310106657
Targetfunction_fluxfix193590093.val	10.1832379199995	5.1166079999998	4.34911679999983	0	0	0.0852767999999965	0.0852767999999965	0	0.341107199999987	0	0.255830399999989	0	0.379206163636348	0.79765412211186
Targetfunction_fluxfix134935718.val	7.72908479999994	0.682214399999996	0.0341107199999998	0.255830399999998	0.0852767999999996	0	0.0852767999999996	0	0.0852767999999996	0	0.136442879999999	0.00391388727272728	0	0.797652253797621
Targetfunction_fluxfix167606482.val	8.06353967897996	0.888348609719998	0.22208705064	0.0814319999999998	0	0.0814319999999998	0.0814319999999998	0.162864	0.0814319999999998	0.13325206752	0.0444174915599998	0	0.019627145680909	0.797651210123809
Targetfunction_fluxfix144647959.val	3.99375706087454	0.186058542499199	0.0186058627775999	0	0	0	0.0852767999999998	0	0.01705536	0.0186058627775999	0.0465146569439998	0.163054285169677	0	0.797649569458189
Targetfunction_fluxfix187875374.val	9.71610336	4.88592	3.420144	0.244296	0	0	0.081432	0.081432	0.081432	0	0.977184	0	0.303946396363636	0.797647839737246
Targetfunction_fluxfix1431439.val	7.83927936000004	2.55830400000001	0.511660800000002	0.0426384000000002	0.0426384000000002	0.0426384000000002	0.0852768000000004	0	0.0426384000000002	1.279152	0.511660800000002	0	0.0390505418181819	0.797640208847747
Targetfunction_fluxfix171489229.val	8.12796768000004	0.730944121824002	0.219283321824	0.0852768000000004	0	0.170553600000001	0.0852768000000004	0	0.170553600000001	0	0	0	0.0218411783476365	0.797635864772335
Targetfunction_fluxfix65547372.val	8.20330848	1.08575972856	0.43430372856	0.081432	0	0	0.081432	0.244296	0.081432	0	0.162864	0	0.0315385607781817	0.797635588106334
Targetfunction_fluxfix167354216.val	3.99035791286708	0.1860585424992	0.046514656944	0	0	0	0.0852768	0	0.01705536	0.0093029313888	0.0279087941664	0.163233187696385	0	0.79763503508031
Targetfunction_fluxfix174177858.val	3.98548280671478	0.1860584572224	0.0837262972224	0	0	0	0.0852768	0	0.01705536	0	0	0.163367371971139	0	0.7976330242543
Targetfunction_fluxfix173841531.val	8.20330848000002	0.814320000000001	0.325728	0.0814320000000002	0	0	0.0814320000000002	0.0814320000000002	0.244296	0	0	0	0.0278277054545455	0.797631372487057
Targetfunction_fluxfix155589316.val	3.98529645230768	0.1705536	0.02558304	0	0	0	0.0852767999999998	0	0.01705536	0.0426384	0	0.163479184615384	0	0.797629845431537
Targetfunction_fluxfix77564700.val	8.53198368240941	1.46188849947838	0.730944121823989	0.170553599999997	0	0.0852767999999987	0.0852767999999987	0	0.170553599999997	0.0730944121823989	0.146189165471998	0	0.0608008526443626	0.797629360952987
Targetfunction_fluxfix192650965.val	10.05169392	4.88592	3.908736	0	0.081432	0	0.081432	0.081432	0.244296	0.244296	0.244296	0	0.344066563636364	0.797628091094479
Targetfunction_fluxfix74608733.val	8.63771040000002	1.62864	0.81432	0.081432	0.081432	0	0.081432	0.081432	0.162864	0.162864	0.162864	0	0.0718418290909092	0.797628022215819
Targetfunction_fluxfix117471040.val	3.99670892673619	0.1860584572224	0	0	0	0	0.0852768	0	0.01705536	0.0186058627776	0.0651204344448	0.163143743402769	0	0.797624459528884
Targetfunction_fluxfix161942362.val	3.99183385871244	0.1860585424992	0.0372117255552	0	0	0	0.0852768	0	0.01705536	0.0093029313888	0.0372117255552	0.163277913328061	0	0.79762248910073
Targetfunction_fluxfix194298093.val	5.17131216	5.116608	4.6049472	0	0.0426384	0	0.0852768	0	0.1279152	0	0.2558304	0	0	0.7976209201968
Targetfunction_fluxfix173589613.val	3.98695875256012	0.1860584572224	0.0744233658336	0	0	0	0.0852768	0	0.01705536	0	0.0093029313888	0.163412097602815	0	0.797620488286314
Targetfunction_fluxfix145824449.val	3.98664940153846	0.170553600000001	0.0170553600000001	0	0	0	0.0852768000000002	0	0.0170553600000001	0.0426384000000002	0.00852768000000002	0.163520183076923	0	0.797618355850776
Targetfunction_fluxfix154801599.val	7.82338999284	0.88834860972	0.13325206752	0.162864	0.081432	0	0.081432	0.081432	0.081432	0.04441749156	0.22208705064	0	0.0040697802	0.797614180190356
Targetfunction_fluxfix154765773.val	3.99330980455778	0.1860585424992	0.0279087941664	0	0	0	0.0852768	0	0.01705536	0.0093029313888	0.046514656944	0.163322638959739	0	0.797609940162153
Targetfunction_fluxfix75547909.val	8.75485151999994	5.11660799999997	2.55830399999998	0.0426383999999998	0	0.0426383999999998	0.0852767999999996	0	0.0852767999999996	0.255830399999998	2.04664319999999	0	0.220927254545454	0.797609533640546
Targetfunction_fluxfix160194973.val	7.19854992	2.558304	0.5116608	0.0426384	0	0.0852768	0.0852768	0	0.0426384	0.3837456	1.4070672	0	0	0.797605550425181
Targetfunction_fluxfix32841034.val	7.773835179204	3.257279918568	0.81432	0.027143972856	0	0	0.081432	0.027143972856	0.027143972856	1.465776	0.81432	0	0.0565881243938182	0.797604415441861
Targetfunction_fluxfix192768956.val	10.11575952	4.88592	3.908736	0	0.081432	0.081432	0.081432	0.081432	0.162864	0.488592	0	0	0.352004563636364	0.79760237815566
Targetfunction_fluxfix185959390.val	9.26192448	2.44296	1.587924	0.081432	0	0	0.081432	0.244296	0.081432	0.366444	0	0	0.142582221818182	0.797601483228492
Targetfunction_fluxfix185640043.val	9.52126272	3.25728	2.117232	0.244296	0	0	0.081432	0.081432	0.081432	0.651456	0	0	0.195408490909091	0.797601445730635
Targetfunction_fluxfix1311054.val	7.72633512000002	2.44296	0.488592	0.040716	0	0	0.081432	0.040716	0.081432	0.977184000000002	0.732888	0	0.0284159454545454	0.797600617032241
Targetfunction_fluxfix144530310.val	3.99478572457407	0.1860584572224	0.0186058627776	0	0	0	0.0852768	0	0.01705536	0.0093029313888	0.055817503056	0.163367371561154	0	0.797597387364404
Targetfunction_fluxfix154799541.val	7.79980711284	0.88834860972	0.13325206752	0.162864	0	0.081432	0.081432	0.081432	0.081432	0.04441749156	0.22208705064	0	0.00249101656363632	0.797596299436885
Targetfunction_fluxfix191236783.val	9.36371447999998	2.44296	1.83222	0	0	0	0.081432	0.162864	0.244296	0	0.122148	0	0.151527403636364	0.797596117547051
Targetfunction_fluxfix170883686.val	3.98991064425079	0.1860584572224	0.055817503056	0	0	0	0.0852768	0	0.01705536	0	0.0279087941664	0.163501548866169	0	0.797595407473322
Targetfunction_fluxfix118765179.val	3.9893553	0.170553600000001	0	0	0	0	0.0852768000000004	0	0.0170553600000001	0.0426384000000002	0.0255830400000002	0.16360218	0	0.797595369231526
Targetfunction_fluxfix185740880.val	9.23928336000002	2.55830400000001	1.6628976	0.1705536	0	0	0.0852768000000002	0	0.2558304	0	0.3837456	0	0.144138469090909	0.797593528838853
Targetfunction_fluxfix163001203.val	3.98488646769232	0.1705536	0.03411072	0	0	0	0.0852768	0	0.01705536	0.03411072	0	0.163725175384615	0	0.797593525271329
Targetfunction_fluxfix71195196.val	8.27151653015998	1.3959765612	0.558390624479998	0.0814319999999998	0	0.162864	0.0814319999999998	0.0814319999999998	0.0814319999999998	0	0.34899393672	0	0.0409288931345454	0.797589390016062
Targetfunction_fluxfix26744790.val	8.384285874528	1.461888243648	0.657849965472	0.1705536	0.1705536	0	0.0852768	0	0.0852768	0	0.292377478176	0	0.0499706514065454	0.797589109724125
Targetfunction_fluxfix77566758.val	8.55748896240941	1.46188849947837	0.730944121823987	0.170553599999997	0.0852767999999985	0	0.0852767999999985	0	0.170553599999997	0.0730944121823987	0.146189165471998	0	0.062379616280726	0.797586801057503
Targetfunction_fluxfix77554752.val	8.55748896240964	1.4618884994784	0.730944121824002	0.0852768000000002	0.2558304	0	0.0852768000000002	0	0.0852768000000002	0.0730944121824002	0.146189165472	0	0.0623796162807275	0.797586801057501
Targetfunction_fluxfix94170015.val	8.20254816000004	1.279152	0.447703200000002	0.2558304	0	0.0852768000000002	0.0852768000000002	0	0.0852768000000002	0	0.319788	0	0.0341925054545456	0.797584885286856
Targetfunction_fluxfix73531376.val	8.32881174786	1.085760298584	0.54288027144	0	0	0.162864	0.081432	0.162864	0.081432	0	0.054288027144	0	0.0397795545572727	0.797584228655033
Targetfunction_fluxfix33076326.val	7.7464558895328	3.411072	0.852768	0.0284255715744	0	0	0.0852768	0	0.0568512284256	0.852768	1.5349824	0	0.0601610697124364	0.797583470321158
Targetfunction_fluxfix167236567.val	3.99138660239566	0.1860585424992	0.046514656944	0	0	0	0.0852768	0	0.01705536	0	0.0372117255552	0.163546267118123	0	0.797582863644526
Targetfunction_fluxfix166312721.val	8.02137168	2.558304	0.639576	0.0426384	0	0.0852768	0.0852768	0	0.0426384	1.5349824	0.1279152	0	0.0506820763636358	0.79758187471239
Targetfunction_fluxfix94172073.val	8.21068703999985	1.27915199999998	0.447703199999994	0.255830399999998	0.0852767999999989	0	0.0852767999999989	0	0.0852767999999989	0	0.319787999999996	0	0.0347152254545449	0.79758051118164
Targetfunction_fluxfix145742626.val	7.88446439999998	0.814319999999998	0.0814319999999998	0.162864	0.0814319999999998	0	0.0814319999999998	0.0814319999999998	0.0814319999999998	0.122148	0.122148	0	0.00675791999999999	0.797579977668652
Targetfunction_fluxfix77665219.val	8.52903790506	1.395977619816	0.69798868776	0.081432	0	0	0.081432	0.244296	0.081432	0.13959806328	0.069798868776	0	0.0590351150700001	0.797577645179047
Targetfunction_fluxfix1066144.val	7.77532176	2.558304	0.5116608	0	0.1279152	0	0.0852768	0	0.0426384	0.7674912	1.0233216	0	0.0345282872727271	0.797577462591596
Targetfunction_fluxfix1769638.val	7.77532176	2.558304	0.5116608	0	0.0852768	0	0.0852768	0	0.0852768	0.639576	1.1512368	0	0.0345282872727273	0.797577462591596
Targetfunction_fluxfix117353391.val	3.99773761626475	0.1860584572224	0	0	0	0	0.0852768	0	0.01705536	0.0093029313888	0.0744233658336	0.163456822824508	0	0.797572274695491
Targetfunction_fluxfix157135385.val	7.91829648	0.61074	0.091611	0.081432	0	0	0.081432	0.244296	0.081432	0.030537	0	0	0.00655376727272726	0.797570646932929
Targetfunction_fluxfix161824713.val	3.992862548241	0.1860585424992	0.0372117255552	0	0	0	0.0852768	0	0.01705536	0	0.046514656944	0.1635909927498	0	0.797570315842073
Targetfunction_fluxfix194312499.val	5.18028866526315	5.116608	4.6049472	0.0426384	0	0	0.0852768	0	0.1279152	0	0.2558304	0	0	0.79757027228418
Targetfunction_fluxfix32941883.val	7.73312105213991	3.25727999999997	0.814319999999994	0	0	0	0.0814319999999994	0.0542880271439996	0.0271439728559998	1.14004799999999	1.14004799999999	0	0.0537092181818176	0.797570150253695
Targetfunction_fluxfix186416246.val	8.91793152000004	1.70553600000001	1.1085984	0	0.0852768000000002	0.170553600000001	0.0852768000000002	0	0.170553600000001	0	0.0852768000000002	0	0.094595072727273	0.797568091370785
Targetfunction_fluxfix96640308.val	8.18052954983998	1.39597737552	0.488592	0.244296	0	0	0.081432	0.081432	0.081432	0.13959806328	0.27919531224	0	0.0345835636363637	0.797566645548712
Targetfunction_fluxfix185708300.val	9.09747072	2.44296	1.587924	0	0	0.244296	0.081432	0.081432	0.081432	0	0.366444	0	0.128246890909091	0.797565841129887
Targetfunction_fluxfix185710016.val	9.14720256000011	2.44296000000002	1.58792400000002	0	0.0814320000000007	0.0814320000000007	0.0814320000000007	0.0814320000000007	0.162864000000002	0	0.366444000000004	0	0.132428650909092	0.797562166502889
Targetfunction_fluxfix2521108.val	7.92460017432	1.08576054288	0.21715227144	0.244296	0	0	0.081432	0.081432	0.081432	0	0.38001627144	0	0.012765330130909	0.797557771713769
Targetfunction_fluxfix154648124.val	3.99433846825729	0.1860584572224	0.0279087941664	0	0	0	0.0852768	0	0.01705536	0	0.055817503056	0.163635725351215	0	0.797557764181485
Targetfunction_fluxfix168060110.val	3.98447648307693	0.1705536	0.0426384	0	0	0	0.0852768	0	0.01705536	0.02558304	0	0.163971166153846	0	0.797557209293689
Targetfunction_fluxfix26607941.val	8.48648181132	1.39597818984	0.62819006328	0.081432	0.081432	0	0.081432	0.081432	0.162864	0.13959806328	0.13959806328	0	0.0558022112345455	0.797552945002804
Targetfunction_fluxfix118647530.val	3.99029826461539	0.1705536	0	0	0	0	0.0852768	0	0.01705536	0.03411072	0.03411072	0.163889169230769	0	0.797547555841549
Targetfunction_fluxfix162883554.val	3.98582943230768	0.1705536	0.03411072	0	0	0	0.0852768	0	0.01705536	0.02558304	0.00852768	0.164012164615384	0	0.797545721614556
Targetfunction_fluxfix144412661.val	3.99581441410265	0.1860584572224	0.0186058627776	0	0	0	0.0852768	0	0.01705536	0	0.0651204344447998	0.163680450982892	0	0.797545210463942
Targetfunction_fluxfix173728676.val	8.34152742777604	0.930292712496004	0.372117255552002	0.0852768000000002	0.1705536	0	0.0852768000000002	0	0.1705536	0.0465146569440002	0	0	0.0381893250501819	0.797544496091639
Targetfunction_fluxfix21534970.val	8.35139843423998	1.08575972856	0.488592	0	0.162864	0.0814319999999998	0.0814319999999998	0.0814319999999998	0.0814319999999998	0.10857572856	0	0	0.0410823818181816	0.797543630499037
Targetfunction_fluxfix173709488.val	8.23427988624004	0.888349424040003	0.355339932480002	0	0.0814320000000002	0	0.0814320000000002	0.244296	0.0814320000000002	0.0444174915600002	0	0	0.0302841938618184	0.797542941623116
Targetfunction_fluxfix168785360.val	8.09546400000004	0.682214400000002	0.170553600000001	0.0852768000000002	0.0852768000000002	0.0852768000000002	0.0852768000000002	0	0.170553600000001	0	0	0	0.0185497200000001	0.797542589077024
Targetfunction_fluxfix172799490.val	8.22470112000004	0.787170527136001	0.275509727136	0.1705536	0	0	0.0852768000000002	0	0.2558304	0	0	0	0.0283578479214546	0.797541897333892
Targetfunction_fluxfix151858016.val	7.60432752	2.558304	0.3837456	0.0852768	0	0	0.0852768	0	0.0852768	0.3837456	1.5349824	0	0.0235523454545454	0.797539525651594
Targetfunction_fluxfix151826810.val	7.56347112	2.44296	0.366444	0	0.040716	0	0.081432	0.040716	0.081432	0.366444	1.465776	0	0.0179284909090909	0.797539384480339
Targetfunction_fluxfix25179689.val	8.28353952	0.977184	0.4397328	0	0.081432	0.081432	0.081432	0.081432	0.162864	0	0.0488592	0	0.0347899090909091	0.797536433438049
Targetfunction_fluxfix39698528.val	8.09595130723202	1.137023715744	0.3411072	0.2558304	0	0.0852768000000002	0.0852768000000002	0	0.0852768000000002	0	0.284255715744	0	0.02450196	0.797536389780011
Targetfunction_fluxfix42522104.val	8.09595130723196	1.13702371574399	0.341107199999998	0.255830399999998	0	0.0852767999999996	0.0852767999999996	0	0.0852767999999996	0	0.284255715743998	0	0.0245019599999998	0.797536389780011
Targetfunction_fluxfix194296719.val	5.18662883368421	5.116608	4.6049472	0	0	0.1279152	0.0852768	0	0.0426384	0	0.2558304	0	0	0.797534427970505
Targetfunction_fluxfix39700586.val	8.10409018723207	1.13702371574401	0.341107200000002	0.255830400000002	0.0852768000000007	0	0.0852768000000007	0	0.0852768000000007	0	0.284255715744002	0	0.0250246800000002	0.797534050081203
Targetfunction_fluxfix51059865.val	7.05002832	2.558304	0.1279152	0	0	0	0.0852768	0	0.0426384	1.279152	1.0233216	0.00874947272727273	0	0.797532588603474
Targetfunction_fluxfix44269697.val	8.03920032	0.977184	0.2931552	0.162864	0	0	0.081432	0.081432	0.162864	0.0977184	0.0977184	0	0.0184389054545454	0.797530051281221
Targetfunction_fluxfix194296377.val	5.18775089684211	5.116608	4.6049472	0	0	0.0852768	0.0852768	0	0.0852768	0	0.2558304	0	0	0.797528078205212
Targetfunction_fluxfix1176605.val	7.66526112	2.44296	0.488592	0	0	0	0.081432	0.081432	0.081432	0.488592	1.22148	0	0.0240975818181819	0.797524480766426
Targetfunction_fluxfix145740568.val	7.86088152000004	0.814320000000004	0.0814320000000004	0.162864000000001	0	0.0814320000000004	0.0814320000000004	0.0814320000000004	0.0814320000000004	0.122148000000001	0.122148000000001	0	0.00491956363636366	0.797524188525853
Targetfunction_fluxfix145706800.val	3.98853533076922	0.1705536	0.01705536	0	0	0	0.0852768	0	0.01705536	0.02558304	0.02558304	0.164094161538462	0	0.79752273880274
Targetfunction_fluxfix162900522.val	8.00986968	0.81432	0.162864	0.081432	0	0.081432	0.081432	0.162864	0.081432	0.122148	0.040716	0	0.01438344	0.797522188462868
Targetfunction_fluxfix194296035.val	5.18887296000002	5.11660800000003	4.60494720000002	0	0	0.0426384000000002	0.0852768000000007	0	0.127915200000001	0	0.255830400000002	0	0	0.79752172659018
Targetfunction_fluxfix117235742.val	3.99876630579333	0.1860584572224	0	0	0	0	0.0852768	0	0.01705536	0	0.0837262972224	0.163769902246246	0	0.797520094158015
Targetfunction_fluxfix44372940.val	8.0676864	0.977184	0.2931552	0.081432	0.081432	0	0.081432	0.081432	0.162864	0	0.1954368	0	0.0202281709090909	0.79751906496052
Targetfunction_fluxfix162549633.val	7.7826744	0.81432	0.162864	0.081432	0.081432	0	0.081432	0.162864	0.081432	0	0.162864	0	0	0.797515023837636
Targetfunction_fluxfix1294596.val	7.73348471999953	2.44295999999989	0.488591999999978	0	0	0.0407159999999981	0.0814319999999963	0.0814319999999963	0.0407159999999981	0.977183999999955	0.732887999999968	0	0.0283076181818163	0.797514602655875
Targetfunction_fluxfix76136448.val	8.54369207999998	1.279152	0.639575999999998	0.0852767999999998	0	0.1705536	0.0852767999999998	0	0.1705536	0.0639575999999998	0.0639575999999998	0	0.0576269672727272	0.797513314062031
Targetfunction_fluxfix94152873.val	8.18925336	1.22148	0.427518	0.162864	0	0	0.081432	0.081432	0.162864	0	0.30537	0	0.0318894872727272	0.7975128752086
Targetfunction_fluxfix167942461.val	3.98541944769232	0.170553600000001	0.0426384000000002	0	0	0	0.0852768000000002	0	0.01705536	0.01705536	0.00852768000000002	0.164258155384615	0	0.797509410769588
Targetfunction_fluxfix65362474.val	7.7130397230624	1.1370234599136	0.454809315744	0.3411072	0	0	0.0852768	0	0.0852768	0.0568512284256	0.113702115744	0	0	0.797508010366882
Targetfunction_fluxfix119975101.val	7.7239424394	0.69798868776	0	0.162864	0	0	0.081432	0.162864	0.081432	0	0.20939668776	0.00499883817272727	0	0.797504472629416
Targetfunction_fluxfix71446622.val	8.38703262924002	1.39597737552	0.558390624480002	0.162864	0	0	0.0814320000000002	0.162864	0.0814320000000002	0.20939668776	0.13959806328	0	0.0484078331618184	0.797503634076867
Targetfunction_fluxfix28723265.val	7.90279632	2.558304	0.639576	0.0426384	0	0	0.0852768	0	0.1279152	0.8954064	0.7674912	0	0.0422874	0.797502319971833
Targetfunction_fluxfix77771192.val	8.44058723939989	1.39597737551999	0.697988687759994	0	0.162863999999998	0.0814319999999991	0.0814319999999991	0.0814319999999991	0.0814319999999991	0	0.209396687759998	0	0.0521867516236357	0.797501866061902
Targetfunction_fluxfix181757620.val	9.11136815999991	2.55830399999999	1.53498239999999	0.255830399999998	0	0	0.0852767999999996	0	0.170553599999999	0	0.511660799999998	0	0.132509814545454	0.797501561375517
Targetfunction_fluxfix118529881.val	3.99124122923078	0.1705536	0	0	0	0	0.0852768	0	0.01705536	0.02558304	0.0426384	0.164176158461539	0	0.797499746054616
Targetfunction_fluxfix70961956.val	8.27997645182396	1.395976805496	0.558390624479998	0.0814319999999998	0.0814319999999998	0.0814319999999998	0.0814319999999998	0.0814319999999998	0.0814319999999998	0.0697988687759998	0.27919531224	0	0.0409288931345454	0.797499703104155
Targetfunction_fluxfix179006087.val	8.62663392	1.62864	0.895752	0	0.162864	0	0.081432	0.162864	0.081432	0	0.244296	0	0.0701659963636364	0.797498768636664
Targetfunction_fluxfix151723903.val	7.60361472	2.558304	0.3837456	0.0426384	0	0.0426384	0.0852768	0	0.0852768	0.2558304	1.6628976	0	0.0232401272727273	0.797498243481823
Targetfunction_fluxfix162765905.val	3.98677239692307	0.1705536	0.03411072	0	0	0	0.0852768	0	0.01705536	0.01705536	0.01705536	0.164299153846154	0	0.797497921556792
Targetfunction_fluxfix135622412.val	7.72466922	0.61074	0.030537	0.162864	0	0	0.081432	0.081432	0.162864	0.061074	0.030537	0.00594442636363636	0	0.797493806889179
Targetfunction_fluxfix185421545.val	9.45247536	3.411072	2.2171968	0.3411072	0	0	0.0852768	0	0.0852768	0.3411072	0.3411072	0	0.194529305454546	0.797493753060594
Targetfunction_fluxfix193708084.val	10.25988768	5.116608	4.3491168	0	0	0.1705536	0.0852768	0	0.2558304	0.2558304	0	0	0.388236076363636	0.797493745685018
Targetfunction_fluxfix166297637.val	7.99972848	2.44296	0.61074	0	0.040716	0	0.081432	0.040716	0.081432	1.465776	0.122148	0	0.0454190399999999	0.797490171718542
Targetfunction_fluxfix173741366.val	7.76172294777598	0.930292712495999	0.372117255552	0.1705536	0	0.1705536	0.0852767999999998	0	0.0852767999999998	0.046514656944	0	0	0	0.797490171195114
Targetfunction_fluxfix155471667.val	3.98812534615385	0.1705536	0.02558304	0	0	0	0.0852768	0	0.01705536	0.01705536	0.02558304	0.164340152307692	0	0.797486429860352
Targetfunction_fluxfix193707406.val	10.23910848	4.88592	4.153032	0	0	0	0.081432	0.081432	0.325728	0.244296	0	0	0.367137130909091	0.79748515660029
Targetfunction_fluxfix162549627.val	7.98625440000004	0.814320000000003	0.162864000000001	0.0814320000000002	0.0814320000000002	0	0.0814320000000002	0.0814320000000002	0.162864000000001	0	0.162864000000001	0	0.0126185563636364	0.797484243654803
Targetfunction_fluxfix74387841.val	8.70694272	1.62864	0.81432	0.162864	0	0	0.081432	0.081432	0.162864	0.325728	0	0	0.0760799127272727	0.797482877298396
Targetfunction_fluxfix90510548.val	8.21232071064002	1.137024568512	0.397958684256	0.1705536	0.1705536	0	0.0852768000000002	0	0.0852768000000002	0	0.227405084256	0	0.0319247168923636	0.797481918082057
Targetfunction_fluxfix74508226.val	8.57311344000004	1.705536	0.852768000000002	0.170553600000001	0.0852768000000002	0.0852768000000002	0.0852768000000002	0	0.0852768000000002	0.0852768000000002	0.2558304	0	0.0676904727272729	0.797481142057258
Targetfunction_fluxfix21431391.val	7.728386576436	1.085760054288	0.488592	0.081432	0.081432	0	0.081432	0.162864	0.081432	0.054288027144	0.054288027144	0	0	0.797477884432925
Targetfunction_fluxfix178667540.val	8.8494336	1.954368	1.0749024	0.081432	0.081432	0	0.081432	0.081432	0.162864	0.1954368	0.1954368	0	0.0942973200000001	0.797476593728227
Targetfunction_fluxfix145589151.val	3.98947829538461	0.170553600000001	0.0170553600000001	0	0	0	0.0852768000000002	0	0.0170553600000001	0.0170553600000001	0.0341107200000002	0.164381150769231	0	0.79747493568053
Targetfunction_fluxfix25092904.val	8.42936544	1.0233216	0.46049472	0.1705536	0	0	0.0852768	0	0.2558304	0.05116608	0	0	0.0451746654545455	0.797474738128789
Targetfunction_fluxfix165135937.val	6.7373449434	3.4110719147232	0.852768	0.0284255715744	0	0.0284255715744	0.0852768	0	0.0284255715744	0.1705536	2.2171968	0	0	0.797467288628425
Targetfunction_fluxfix156667855.val	7.96754879999991	0.682214399999994	0.102332159999999	0.0852767999999993	0.0852767999999993	0.170553599999999	0.0852767999999993	0	0.0852767999999993	0	0.0682214399999994	0	0.00976362545454533	0.797464257715722
Targetfunction_fluxfix32944613.val	7.8175176865488	3.4110719147232	0.852768	0	0.0284255715744	0.0284255715744	0.0852768	0	0.0284255715744	1.1938752	1.1938752	0	0.0640372840180364	0.797462710292189
Targetfunction_fluxfix76241419.val	8.50448592	1.22148	0.61074	0	0.162864	0	0.081432	0.162864	0.081432	0.122148	0	0	0.0535023818181818	0.797462694868589
Targetfunction_fluxfix185287432.val	9.46038095999998	3.411072	2.2171968	0.2558304	0	0.0852768	0.0852768	0	0.0852768	0.1705536	0.5116608	0	0.19505556	0.797462531355148
Targetfunction_fluxfix175827884.val	9.01183536	5.116608	2.8141344	0	0.0426384	0.0852768	0.0852768	0	0.0426384	1.279152	0.7674912	0	0.24384406909091	0.797459775262526
Targetfunction_fluxfix135725661.val	7.7419584	0.61074	0.030537	0.081432	0.081432	0	0.081432	0.162864	0.081432	0.091611	0	0.00512679272727272	0	0.797456964527117
Targetfunction_fluxfix157142567.val	8.02755360000002	0.639576000000001	0.0959364000000002	0.0852768000000002	0.2558304	0	0.0852768000000002	0	0.0852768000000002	0.0319788	0	0	0.0130819745454546	0.797452104140499
Targetfunction_fluxfix157154573.val	8.02755359999996	0.639575999999997	0.0959363999999996	0.170553599999999	0.0852767999999996	0	0.0852767999999996	0	0.170553599999999	0.0319787999999998	0	0	0.0130819745454545	0.797452104140499
Targetfunction_fluxfix118412232.val	3.99218419384615	0.1705536	0	0	0	0	0.0852768	0	0.01705536	0.01705536	0.05116608	0.164463147692308	0	0.797451939871795
Targetfunction_fluxfix162648256.val	3.98771536153846	0.1705536	0.03411072	0	0	0	0.0852768	0	0.01705536	0.00852768	0.02558304	0.164586143076923	0	0.797450125099108
Targetfunction_fluxfix135387120.val	7.72161551999998	0.651455999999998	0.0325728	0.162864	0	0	0.0814319999999998	0.162864	0.0814319999999998	0.1302912	0	0.00599069454545453	0	0.797449552960887
Targetfunction_fluxfix185253832.val	9.42319871999994	3.25727999999998	2.11723199999999	0.0814319999999996	0	0.0814319999999996	0.0814319999999996	0.162863999999999	0.0814319999999996	0.162863999999999	0.488591999999998	0	0.185002527272726	0.797449421959813
Targetfunction_fluxfix173824911.val	3.98324652923078	0.1705536	0.06822144	0	0	0	0.0852768	0	0.01705536	0	0	0.164709138461538	0	0.79744828645474
Targetfunction_fluxfix155858040.val	7.836247509264	0.751680714096	0.11275237584	0.162864	0	0	0.081432	0.081432	0.162864	0.037583962416	0.11275237584	0	0.0021525424690909	0.79744749833003
Targetfunction_fluxfix174196872.val	8.41129920000004	0.930292286112003	0.418631486112002	0.0852768000000002	0.0852768000000002	0	0.0852768000000002	0	0.2558304	0	0	0	0.0424178914647275	0.797446968180539
Targetfunction_fluxfix135255401.val	7.74902159999996	0.651455999999996	0.0325727999999998	0.0814319999999996	0.0814319999999996	0.0814319999999996	0.0814319999999996	0.0814319999999996	0.0814319999999996	0.0977183999999996	0.0325727999999998	0.0044318290909091	0	0.797432102455488
Targetfunction_fluxfix22624681.val	8.5969944	1.62864	0.732888	0.162864	0.081432	0	0.081432	0.081432	0.081432	0.325728	0.081432	0	0.0675234654545454	0.797430918302834
Targetfunction_fluxfix1433497.val	7.86059856000004	2.55830400000001	0.511660800000002	0.0426384000000002	0.0852768000000004	0	0.0852768000000004	0	0.0426384000000002	1.279152	0.511660800000002	0	0.0390505418181819	0.797428617802501
Targetfunction_fluxfix185289490.val	9.46851984000004	3.411072	2.2171968	0.2558304	0.0852768000000002	0	0.0852768000000002	0	0.0852768000000002	0.1705536	0.511660800000002	0	0.195578280000001	0.797427608827712
Targetfunction_fluxfix145471502.val	3.99042126	0.170553599999999	0.0170553599999999	0	0	0	0.0852767999999998	0	0.0170553599999999	0.00852767999999998	0.0426383999999998	0.16466814	0	0.797427136160949
Targetfunction_fluxfix166328843.val	8.06077008000002	2.558304	0.639576	0.0852768	0	0	0.0852768	0	0.0852768	1.5349824	0.1279152	0	0.0523099309090911	0.797424911616707
Targetfunction_fluxfix157152515.val	8.00204832	0.639576	0.0959364	0.1705536	0	0.0852768	0.0852768	0	0.1705536	0.0319788	0	0	0.0112436181818182	0.797421977055917
Targetfunction_fluxfix139723375.val	7.38024912	2.44296	0.244296	0.040716	0	0	0.081432	0.081432	0.040716	0	1.954368	0	0.00620721818181818	0.797419853704779
Targetfunction_fluxfix68724231.val	8.39667167999996	1.22148	0.488591999999998	0.0814319999999998	0	0.0814319999999998	0.0814319999999998	0.162863999999999	0.0814319999999998	0.244296	0	0	0.0455373490909087	0.797416221235382
Targetfunction_fluxfix22622623.val	8.57341152000004	1.62864	0.732888000000002	0.162864	0	0.0814320000000002	0.0814320000000002	0.0814320000000002	0.0814320000000002	0.325728	0.0814320000000002	0	0.0656851090909092	0.797415552321449
Targetfunction_fluxfix112294358.val	7.24648248	1.62864	0	0	0	0	0.081432	0.122148	0.040716	1.140048	0.244296	0.0196648690909091	0	0.797414992284316
Targetfunction_fluxfix193002190.val	9.91878048000011	3.41107200000003	2.72885760000002	0	0	0.170553600000001	0.0852768000000007	0	0.255830400000002	0.170553600000001	0	0	0.240939785454548	0.797414373482448
Targetfunction_fluxfix150177714.val	7.325959138488	3.257279918568	0.488592	0	0	0.027143972856	0.081432	0.027143972856	0.027143972856	0	2.605824	0	0.0273877603461819	0.797413981136287
Targetfunction_fluxfix167824812.val	3.98730537692307	0.1705536	0.0426384	0	0	0	0.0852768	0	0.01705536	0	0.02558304	0.164832133846154	0	0.797413824518865
Targetfunction_fluxfix179599120.val	8.55155232	1.137023715744	0.625362915744	0	0.3411072	0	0.0852768	0	0.0852768	0	0	0	0.0552103923403636	0.797411649459533
Targetfunction_fluxfix179357648.val	8.56616472	1.279152	0.7035336	0	0.0852768	0.2558304	0.0852768	0	0.0852768	0	0.0639576	0	0.0585785454545455	0.797409104089644
Targetfunction_fluxfix145387285.val	7.81119072	0.81432	0.081432	0.162864	0	0	0.081432	0.162864	0.081432	0	0.244296	0	0.00108212727272727	0.797408507911575
Targetfunction_fluxfix22857585.val	8.46264672	1.62864	0.732888	0.162864	0	0	0.081432	0.162864	0.081432	0.162864	0.244296	0	0.05757264	0.79740557133712
Targetfunction_fluxfix188430007.val	9.53819711999996	3.25728	2.280096	0.081432	0	0	0.081432	0.081432	0.244296	0	0.488592	0	0.195598309090909	0.797403441268471
Targetfunction_fluxfix1546358.val	7.74669311999989	2.44295999999998	0.488591999999996	0.0407159999999996	0	0	0.0814319999999991	0.0814319999999991	0.0407159999999996	1.09933199999999	0.610739999999994	0	0.028415945454545	0.797402946148289
Targetfunction_fluxfix162530607.val	3.98865832615385	0.1705536	0.03411072	0	0	0	0.0852768	0	0.01705536	0	0.03411072	0.164873132307692	0	0.797402332242573
Targetfunction_fluxfix185373875.val	9.44329104000007	3.25728000000002	2.11723200000001	0.0814320000000004	0.0814320000000004	0.0814320000000004	0.0814320000000004	0.0814320000000004	0.0814320000000004	0.325728000000002	0.325728000000002	0	0.186548825454546	0.797402008310572
Targetfunction_fluxfix162362341.val	8.06190067346396	0.930292712495995	0.186058627775999	0.341107199999998	0	0	0.0852767999999996	0	0.0852767999999996	0.186058627775999	0.0465146569439998	0	0.0184640109741819	0.797401857031088
Targetfunction_fluxfix163253463.val	8.017699611096	0.75167965548	0.1503356868	0.081432	0	0.081432	0.081432	0.081432	0.162864	0.075168006264	0.037583962416	0	0.0133631402236364	0.797400693976835
Targetfunction_fluxfix161877339.val	7.96940974583996	0.930292286111996	0.186058627775999	0.255830399999998	0.0852767999999996	0	0.0852767999999996	0	0.0852767999999996	0	0.232572858336	0	0.0124653263759999	0.797400066957724
Targetfunction_fluxfix135846040.val	7.910697528936	0.5685119431488	0.0284255715744	0.0852768	0.1705536	0.0852768	0.0852768	0	0.0852768	0	0.0284255715744	0	0.00455226394712728	0.797399965273465
Targetfunction_fluxfix68961581.val	8.3730564	1.22148	0.488592	0.081432	0.081432	0	0.081432	0.081432	0.162864	0.122148	0.122148	0	0.0437724654545454	0.797399426450197
Targetfunction_fluxfix29698027.val	8.1369177021	1.085759484264	0.27143972856	0.244296	0	0	0.081432	0.081432	0.081432	0.27143972856	0.054288027144	0	0.025552828840909	0.797397145316773
Targetfunction_fluxfix22727924.val	8.50682304	1.62864	0.732888	0.081432	0.162864	0	0.081432	0.081432	0.081432	0.081432	0.325728	0	0.0606993709090909	0.797396341839094
Targetfunction_fluxfix71331367.val	8.48647814687991	1.39597656119999	0.558390624479996	0.162863999999999	0.0814319999999994	0	0.0814319999999994	0.0814319999999994	0.0814319999999994	0.348993936719998	0	0	0.054751682225454	0.797392239652823
Targetfunction_fluxfix155354018.val	3.99001127538461	0.1705536	0.02558304	0	0	0	0.0852767999999998	0	0.0170553599999999	0	0.0426383999999998	0.164914130769231	0	0.797390837484552
Targetfunction_fluxfix112414731.val	7.40426832	1.705536	0	0	0.0426384	0.0426384	0.0852768	0	0.0852768	1.279152	0.1705536	0.00941678181818181	0	0.797384379215639
Targetfunction_fluxfix172648277.val	8.33791968000009	2.55830400000002	0.895406400000007	0	0	0	0.0852768000000007	0	0.170553600000001	1.40706720000001	0	0	0.0713680036363642	0.79738371371695
Targetfunction_fluxfix168651253.val	8.015977094688	0.697988769192	0.17449737552	0	0.081432	0.162864	0.081432	0.081432	0.081432	0.034899393672	0	0	0.0125283250472726	0.797383245861136
Targetfunction_fluxfix24624708.val	8.47525679999989	1.27915199999999	0.575618399999996	0.170553599999999	0.0852767999999992	0	0.0852767999999992	0	0.170553599999999	0.0639575999999994	0.127915199999999	0	0.0518441563636358	0.797382475014991
Targetfunction_fluxfix24612702.val	8.4752568	1.279152	0.5756184	0.0852768	0.2558304	0	0.0852768	0	0.0852768	0.0639576	0.1279152	0	0.0518441563636363	0.79738247501499
Targetfunction_fluxfix90136349.val	8.28809676576	1.08576054288	0.38001627144	0.081432	0	0.081432	0.081432	0.162864	0.081432	0.21715227144	0	0	0.0356668283127272	0.797382395659113
Targetfunction_fluxfix34504830.val	8.01477072	0.977184	0.244296	0.162864	0	0	0.081432	0.081432	0.162864	0	0.244296	0	0.0158879454545455	0.797380022722963
Targetfunction_fluxfix24622650.val	8.44975151999996	1.27915199999999	0.575618399999998	0.170553599999999	0	0.0852767999999996	0.0852767999999996	0	0.170553599999999	0.0639575999999998	0.127915199999999	0	0.0500057999999997	0.797379445119572
Targetfunction_fluxfix145353853.val	3.99136422461539	0.1705536	0.01705536	0	0	0	0.0852768	0	0.01705536	0	0.05116608	0.164955129230769	0	0.797379340245068
Targetfunction_fluxfix74404983.val	8.72690112000039	1.70553600000006	0.852768000000028	0.255830400000009	0	0.0852768000000028	0.0852768000000028	0	0.0852768000000028	0.341107200000011	0	0	0.0785207127272757	0.797379032124792
Targetfunction_fluxfix79447132.val	7.68889151999998	2.55830399999999	0.3837456	0.0852767999999998	0	0.0426383999999998	0.0852767999999998	0	0.0426383999999998	0.895406399999998	1.0233216	0	0.0277623818181817	0.797378584895678
Targetfunction_fluxfix71196918.val	8.29160885016	1.3959765612	0.55839062448	0.081432	0.081432	0	0.081432	0.162864	0.081432	0	0.34899393672	0	0.0409288931345454	0.797376220950125
Targetfunction_fluxfix26505376.val	8.4162502732896	1.4618884994784	0.657849965472	0.1705536	0	0.1705536	0.0852768	0	0.0852768	0.0730944121824	0.219283321824	0	0.0508334676872727	0.797375010382519
Targetfunction_fluxfix26370591.val	8.53626892896	1.39597737552	0.62819006328	0.081432	0	0.081432	0.081432	0.162864	0.081432	0.27919531224	0	0	0.0582280821163636	0.797374237915048
Targetfunction_fluxfix28488273.val	8.53626892895998	1.39597737552	0.628190063279998	0.0814319999999998	0	0.0814319999999998	0.0814319999999998	0.162864	0.0814319999999998	0.27919531224	0	0	0.0582280821163636	0.797374237915048
Targetfunction_fluxfix26488234.val	8.425754874504	1.395977619816	0.62819006328	0.081432	0	0.081432	0.081432	0.081432	0.162864	0.069798868776	0.20939668776	0	0.0502963893981818	0.797373624263766
Targetfunction_fluxfix71329309.val	8.46289526688002	1.3959765612	0.558390624480002	0.162864	0	0.0814320000000002	0.0814320000000002	0.0814320000000002	0.0814320000000002	0.34899393672	0	0	0.0529133258618184	0.797369455899373
Targetfunction_fluxfix163709659.val	7.95781151999998	0.610739999999999	0.122148	0	0.0814319999999998	0.0814319999999998	0.0814319999999998	0.162864	0.0814319999999998	0	0	0	0.00776929090909089	0.797369012387848
Targetfunction_fluxfix161875281.val	7.94390446584	0.930292286112	0.186058627776	0.2558304	0	0.0852768	0.0852768	0	0.0852768	0	0.232572858336	0	0.0106269700123636	0.797367807757806
Targetfunction_fluxfix71079605.val	8.35859997252004	1.39597737552	0.558390624480002	0.0814320000000002	0.0814320000000002	0.0814320000000002	0.0814320000000002	0.0814320000000002	0.0814320000000002	0.13959806328	0.209396687760001	0	0.0454972840527275	0.797363030786573
Targetfunction_fluxfix21649889.val	8.32804924140002	1.08575972856	0.488592	0	0.081432	0	0.081432	0.244296	0.081432	0	0.10857572856	0	0.038285301190909	0.7973619755703
Targetfunction_fluxfix61650579.val	7.30585872	1.705536	0	0	0.0426384	0	0.0852768	0	0.1279152	0.852768	0.5969376	0.0152098363636364	0	0.797360251184464
Targetfunction_fluxfix144698191.val	7.82599627908007	0.888349016880007	0.0888349831200004	0.244296000000002	0	0	0.0814320000000004	0.0814320000000004	0.0814320000000004	0.0888349831200004	0.222087050640002	0	0.00259637382000001	0.79735857990382
Targetfunction_fluxfix77903583.val	8.674128487296	1.461888243648	0.730944121824	0.0852768	0.0852768	0.1705536	0.0852768	0	0.0852768	0.219283321824	0	0	0.0694943128930909	0.797358098219372
Targetfunction_fluxfix118294583.val	3.99407012307693	0.1705536	0	0	0	0	0.0852768	0	0.01705536	0	0.06822144	0.165037126153846	0	0.797356338322759
Targetfunction_fluxfix162081431.val	8.02326850127998	0.888349016879999	0.17766996624	0.081432	0.162864	0	0.081432	0.081432	0.081432	0.08883498312	0.13325206752	0	0.0150862174036363	0.797352571752221
Targetfunction_fluxfix90271134.val	8.2294532337024	1.1370243126816	0.397958684256	0.1705536	0	0.1705536	0.0852768	0	0.0852768	0.0568512284256	0.1705536	0	0.0322398258414546	0.797351302239728
Targetfunction_fluxfix76256155.val	8.60712480000004	1.27915200000001	0.639576000000002	0.0852768000000004	0.0852768000000004	0.0852768000000004	0.0852768000000004	0	0.170553600000001	0.127915200000001	0	0	0.0611881200000004	0.797350114956006
Targetfunction_fluxfix76387868.val	8.54448912000002	1.279152	0.639576000000002	0.1705536	0	0	0.0852768000000002	0	0.2558304	0	0.1279152	0	0.0566095090909092	0.797348936562058
Targetfunction_fluxfix188446807.val	9.62302896000002	3.411072	2.3877504	0.1705536	0	0	0.0852768000000002	0	0.2558304	0	0.5116608	0	0.210034178181819	0.797348481617121
Targetfunction_fluxfix191359220.val	9.57487392	2.558304	1.918728	0	0.1705536	0	0.0852768	0	0.2558304	0.1279152	0	0	0.172789036363636	0.797347820712463
Targetfunction_fluxfix90273192.val	8.23759211370249	1.13702431268161	0.397958684256002	0.170553600000001	0.0852768000000007	0.0852768000000007	0.0852768000000007	0	0.0852768000000007	0.0568512284256004	0.170553600000001	0	0.0327625458414548	0.7973467214657
Targetfunction_fluxfix190667744.val	9.94062239999998	4.88592	3.66444	0.081432	0.081432	0	0.081432	0.162864	0.081432	0.488592	0.244296	0	0.327859101818181	0.797345743161206
Targetfunction_fluxfix192665707.val	10.09796112	5.116608	4.0932864	0.0852768	0	0.0852768	0.0852768	0	0.2558304	0.2558304	0.2558304	0	0.364993363636363	0.797344700896526
Targetfunction_fluxfix93903175.val	8.23055039999994	1.22147999999999	0.427517999999998	0.0814319999999996	0.0814319999999996	0	0.0814319999999996	0.162863999999999	0.0814319999999996	0.0610739999999996	0.244295999999998	0	0.0335934654545452	0.797344424094864
Targetfunction_fluxfix154681556.val	7.86907820808	0.888349016879999	0.13325206752	0.162864	0	0	0.081432	0.162864	0.081432	0	0.26650494936	0	0.00513803886545453	0.797334890624884
Targetfunction_fluxfix25193753.val	8.32545648	0.977184	0.4397328	0.081432	0	0	0.081432	0.081432	0.244296	0	0.0488592	0	0.0363504763636363	0.797332803592764
Targetfunction_fluxfix192298060.val	5.22233499789475	5.116608	4.0932864	0	0.0426384	0	0.0852768	0	0.1279152	0.5116608	0.2558304	0	0	0.797331459399248
Targetfunction_fluxfix192531258.val	10.03393872	4.88592	3.908736	0	0	0.081432	0.081432	0.081432	0.244296	0	0.488592	0	0.339229799999999	0.797329772096415
Targetfunction_fluxfix1764856.val	7.68561912	2.44296	0.488592	0	0	0	0.081432	0.122148	0.040716	0.61074	1.099332	0	0.0240975818181819	0.797329091543558
Targetfunction_fluxfix167270671.val	8.04081088944	0.930292286112	0.232572858336	0.1705536	0	0.1705536	0.0852768	0	0.0852768	0	0.186058627776	0	0.0166174390996364	0.797328556901739
Targetfunction_fluxfix155406644.val	7.92095759999994	0.852767999999994	0.127915199999999	0.255830399999998	0.0852767999999993	0	0.0852767999999993	0	0.0852767999999993	0	0.213191999999999	0	0.00791368363636356	0.797326967175204
Targetfunction_fluxfix135757203.val	7.74621792	0.639576	0.0319788	0.2558304	0	0.0852768	0.0852768	0	0.0852768	0.0959364	0	0.0054009490909091	0	0.797326744886457
Targetfunction_fluxfix21462933.val	7.7320053047664	1.1370240568512	0.5116608	0.2558304	0	0.0852768	0.0852768	0	0.0852768	0.0568512284256	0.0568512284256	0	0	0.797326553784007
Targetfunction_fluxfix167272729.val	8.04894976944002	0.930292286112001	0.232572858336	0.1705536	0.0852768000000002	0.0852768000000002	0.0852768000000002	0	0.0852768000000002	0	0.186058627776	0	0.0171307336450909	0.797325977911178
Targetfunction_fluxfix167373578.val	7.78751613504004	0.888348609720002	0.22208705064	0.0814320000000002	0.0814320000000002	0.0814320000000002	0.0814320000000002	0.0814320000000002	0.0814320000000002	0.0444174915600002	0.13325206752	0	0	0.797325673327446
Targetfunction_fluxfix74407041.val	8.75240639999989	1.70553599999998	0.852767999999991	0.255830399999998	0.0852767999999992	0	0.0852767999999992	0	0.0852767999999992	0.341107199999996	0	0	0.0800994763636355	0.797324001153873
Targetfunction_fluxfix39429966.val	8.098088467176	1.085760298584	0.325728	0.081432	0	0.162864	0.081432	0.081432	0.081432	0.054288027144	0.21715227144	0	0.0225060660818182	0.797323475068829
Targetfunction_fluxfix32946671.val	7.83173200731855	3.41107200000005	0.852768000000011	0	0.0568512284256009	0	0.0852768000000011	0	0.0284255715744004	1.19387520000002	1.19387520000002	0	0.0640372943546194	0.797321489613572
Targetfunction_fluxfix161842017.val	7.8932733066	0.88834901688	0.17766996624	0.081432	0	0.162864	0.081432	0.081432	0.081432	0	0.22208705064	0	0.00652900735636363	0.797314303756196
Targetfunction_fluxfix179472231.val	8.51881968	1.22148	0.671814	0	0	0.081432	0.081432	0.244296	0.081432	0.061074	0	0	0.0535571672727272	0.797313173057079
Targetfunction_fluxfix29448323.val	8.06768599284	1.08575972856	0.27143972856	0.162864	0.081432	0	0.081432	0.081432	0.081432	0.10857572856	0.21715227144	0	0.0204327032236364	0.797311973661985
Targetfunction_fluxfix135605954.val	7.74012618	0.61074	0.030537	0.081432	0	0.081432	0.081432	0.162864	0.081432	0.061074	0.030537	0.00617862272727274	0	0.797309791752858
Targetfunction_fluxfix161858139.val	7.95924834660004	0.888349016880003	0.177669966240001	0.162864000000001	0	0	0.0814320000000004	0.0814320000000004	0.162864000000001	0	0.22208705064	0	0.0106722813763637	0.797306914500524
Targetfunction_fluxfix96993255.val	8.27651719044002	1.39597737552	0.488592	0.244296	0	0	0.0814320000000002	0.0814320000000002	0.0814320000000002	0.20939668776	0.20939668776	0	0.0394186163727273	0.797303738892554
Targetfunction_fluxfix179020823.val	8.74366703999989	1.70553599999998	0.938044799999991	0.0852767999999993	0.0852767999999993	0.0852767999999993	0.0852767999999993	0	0.170553599999999	0	0.255830399999998	0	0.0792917345454538	0.797302754497606
Targetfunction_fluxfix192312466.val	5.22738428210528	5.116608	4.0932864	0.0426384	0	0	0.0852768000000002	0	0.1279152	0.511660800000002	0.2558304	0	0	0.797302606033712
Targetfunction_fluxfix75535903.val	8.77732416000004	5.11660800000004	2.55830400000002	0	0.0852768000000004	0.0426384000000002	0.0852768000000004	0	0.0426384000000002	0.255830400000002	2.04664320000001	0	0.220586760000002	0.797300142515183
Targetfunction_fluxfix156782768.val	7.83479087999998	0.651455999999999	0.0977183999999998	0.081432	0	0.081432	0.081432	0.081432	0.162864	0.0325728	0.0325728	0	0	0.797298361643462
Targetfunction_fluxfix168535662.val	8.00434400417985	0.697988769191991	0.174497375519998	0	0.162863999999998	0.0814319999999989	0.0814319999999989	0.0814319999999989	0.0814319999999989	0	0.0348993936719996	0	0.0112063783172725	0.797294188957113
Targetfunction_fluxfix185724080.val	9.17175312	2.44296	1.587924	0.081432	0	0	0.081432	0.081432	0.244296	0	0.366444	0	0.132673581818182	0.797293246413606
Targetfunction_fluxfix155404586.val	7.89545232000004	0.852768000000003	0.1279152	0.2558304	0	0.0852768000000004	0.0852768000000004	0	0.0852768000000004	0	0.213192000000001	0	0.00607532727272733	0.797291877927937
Targetfunction_fluxfix185960398.val	9.36448128	2.558304	1.6628976	0.0852768	0	0.2558304	0.0852768	0	0.0852768	0.3837456	0	0	0.15307884	0.797288573246602
Targetfunction_fluxfix188552792.val	9.6304464	3.411072	2.3877504	0.0852768	0.1705536	0.0852768	0.0852768	0	0.0852768	0.3411072	0.1705536	0	0.210326269090909	0.797288393165178
Targetfunction_fluxfix192296686.val	5.23109834526315	5.116608	4.0932864	0	0	0.1279152	0.0852768	0	0.0426384	0.5116608	0.2558304	0	0	0.79728135868102
Targetfunction_fluxfix39551731.val	8.17626131424	1.08575972856	0.325728	0.081432	0.162864	0	0.081432	0.081432	0.081432	0.10857572856	0.162864	0	0.0274314436363636	0.79728130610254
Targetfunction_fluxfix171051561.val	8.20144421791194	0.930292712495994	0.279087941663998	0.255830399999998	0	0	0.0852767999999996	0	0.170553599999999	0.0930293138879996	0.0465146569439998	0	0.0269212213276365	0.797279332411285
Targetfunction_fluxfix179258521.val	8.8629552	1.705536	0.9380448	0.0852768	0.1705536	0.0852768	0.0852768	0	0.0852768	0.2558304	0	0	0.0883287163636365	0.797276877418284
Targetfunction_fluxfix155725985.val	7.95493361699994	0.751680062639996	0.112752375839999	0.0814319999999996	0.0814319999999996	0	0.0814319999999996	0.0814319999999996	0.162863999999999	0	0.150335686799999	0	0.0085375114854545	0.797276608757698
Targetfunction_fluxfix192296344.val	5.23222040842104	5.116608	4.0932864	0	0	0.0852768	0.0852768	0	0.0852768	0.5116608	0.2558304	0	0	0.797274935614824
Targetfunction_fluxfix57765768.val	4.78663992	0.977184	0	0	0	0	0.081432	0.040716	0.122148	0.4397328	0.2931552	0.13627440000006	0	0.797274368891679
Targetfunction_fluxfix156451079.val	8.0275535573616	0.7309436101632	0.109641234528	0.1705536	0.1705536	0	0.0852768	0	0.0852768	0.0730944121824	0.0365471634528	0	0.0129340808869091	0.797272020075835
Targetfunction_fluxfix170415346.val	8.18868528000002	2.55830400000001	0.767491200000002	0	0.0426384	0	0.0852768000000002	0	0.1279152	1.4070672	0.1279152	0	0.0600623672727272	0.797268735389311
Targetfunction_fluxfix192296002.val	5.23334247157894	5.116608	4.0932864	0	0	0.0426384	0.0852768	0	0.1279152	0.5116608	0.2558304	0	0	0.79726851069931
Targetfunction_fluxfix29446265.val	8.04410311284	1.08575972856	0.27143972856	0.162864	0	0.081432	0.081432	0.081432	0.081432	0.10857572856	0.21715227144	0	0.01859434686	0.797265982769558
Targetfunction_fluxfix32824570.val	7.814551138488	3.257279918568	0.81432	0	0	0.027143972856	0.081432	0.027143972856	0.027143972856	1.465776	0.81432	0	0.0569993967098182	0.797264335053527
Targetfunction_fluxfix96741493.val	8.20977868655994	1.39597737551999	0.488591999999998	0.162863999999999	0	0.0814319999999996	0.0814319999999996	0.0814319999999996	0.0814319999999996	0	0.418793375519998	0	0.0345835636363634	0.797261084564594
Targetfunction_fluxfix179253397.val	8.77333248	1.62864	0.895752	0.081432	0	0	0.081432	0.244296	0.081432	0.244296	0	0	0.0796574945454546	0.797260350807952
Targetfunction_fluxfix75062571.val	8.78495112	4.88592	2.44296	0	0.040716	0	0.081432	0.040716	0.081432	0.488592	1.710072	0	0.206702672727273	0.797252405564558
Targetfunction_fluxfix156530508.val	3.98078662563832	0.1461888243648	0.0219283321824	0	0	0	0.0852768	0	0.01705536	0.0219283321824	0	0.166185080617015	0	0.797250970409506
Targetfunction_fluxfix74489026.val	8.56816272	1.62864	0.81432	0.081432	0	0.081432	0.081432	0.081432	0.162864	0.081432	0.244296	0	0.0641952	0.797247526520555
Targetfunction_fluxfix171253259.val	8.09368838604	0.751679899776	0.22550393736	0.081432	0	0	0.081432	0.162864	0.162864	0	0.037583962416	0	0.0173022175472727	0.797244056405263
Targetfunction_fluxfix112416789.val	7.44295392	1.705536	0	0	0.0852768	0	0.0852768	0	0.0852768	1.279152	0.1705536	0.00810114545454547	0	0.797238520177298
Targetfunction_fluxfix155387444.val	7.91298071999996	0.814319999999998	0.122148	0.162864	0	0	0.0814319999999998	0.0814319999999998	0.162864	0	0.203579999999999	0	0.00632585454545452	0.797231709830467
Targetfunction_fluxfix162079373.val	7.96518610128	0.88834901688	0.17766996624	0.081432	0.081432	0.081432	0.081432	0.081432	0.081432	0.08883498312	0.13325206752	0	0.0105669611345455	0.797231339843872
Targetfunction_fluxfix33059862.val	7.7890942468944	3.411072	0.852768	0	0	0.0284255715744	0.0852768	0	0.0568512284256	0.852768	1.5349824	0	0.0605917601908363	0.797228706400021
Targetfunction_fluxfix166180666.val	7.98851376	2.558304	0.639576	0	0.0426384	0.0852768	0.0852768	0	0.0426384	1.4070672	0.2558304	0	0.0461569418181817	0.797227677243498
Targetfunction_fluxfix77682349.val	8.641625812344	1.4618884994784	0.730944121824	0.1705536	0	0.0852768	0.0852768	0	0.1705536	0.146189165472	0.0730944121824	0	0.066202865158909	0.79722581613744
Targetfunction_fluxfix85802236.val	7.66166255999989	2.55830399999998	0.383745599999996	0.0852767999999992	0.0426383999999996	0	0.0852767999999992	0	0.0426383999999996	0.895406399999991	1.02332159999999	0	0.0250520727272723	0.797223748511167
Targetfunction_fluxfix179254405.val	8.85282047999994	1.70553599999999	0.938044799999996	0.0852767999999996	0	0.255830399999998	0.0852767999999996	0	0.0852767999999996	0.255830399999998	0	0	0.0871831309090903	0.797223662227427
Targetfunction_fluxfix192783698.val	10.17461088	5.116608	4.0932864	0.0852768	0	0.1705536	0.0852768	0	0.1705536	0.5116608	0	0	0.374023276363636	0.797217982964151
Targetfunction_fluxfix77672401.val	8.66713109234402	1.4618884994784	0.730944121824	0.0852768000000002	0.2558304	0	0.0852768000000002	0	0.0852768000000002	0.146189165472	0.0730944121824	0	0.0680412215225455	0.797216785412567
Targetfunction_fluxfix77684407.val	8.66713109234398	1.4618884994784	0.730944121823998	0.1705536	0.0852767999999998	0	0.0852767999999998	0	0.1705536	0.146189165472	0.0730944121823998	0	0.0680412215225453	0.797216785412567
Targetfunction_fluxfix112177717.val	7.30514592	1.705536	0	0	0	0.1279152	0.0852768	0	0.0426384	1.1085984	0.3411072	0.0161680909090909	0	0.797216444210555
Targetfunction_fluxfix194886638.val	8.16139152	9.77184	9.283248	0	0.081432	0.081432	0.081432	0.081432	0.162864	0	0	0	0.840596563636364	0.797216348347258
Targetfunction_fluxfix179489019.val	8.68226687999998	1.279152	0.7035336	0.0852767999999998	0	0.0852767999999998	0.0852767999999998	0	0.2558304	0.0639576	0	0	0.0658639309090909	0.797215344173642
Targetfunction_fluxfix112176703.val	7.25810112	1.62864	0	0	0	0	0.081432	0.081432	0.081432	1.058616	0.325728	0.0203198727272727	0	0.797210103952603
Targetfunction_fluxfix156412859.val	3.98159488607746	0.14618884994784	0.0219283321824	0	0	0	0.0852768	0	0.01705536	0.0146189165472	0.00730944121824	0.166431068475355	0	0.797210043153044
Targetfunction_fluxfix181842005.val	9.09747071999993	2.44295999999999	1.46577599999999	0.0814319999999996	0	0.0814319999999996	0.0814319999999996	0.0814319999999996	0.162863999999999	0.122147999999999	0.366443999999998	0	0.125779254545454	0.797205368233561
Targetfunction_fluxfix77533836.val	8.504570153304	1.395977619816	0.69798868776	0	0.081432	0.162864	0.081432	0.081432	0.081432	0.069798868776	0.13959806328	0	0.0548306389145455	0.797205276431096
Targetfunction_fluxfix65313082.val	8.34115908306208	1.13702345991357	0.454809315743987	0.0852767999999974	0	0.255830399999994	0.0852767999999974	0	0.0852767999999974	0.0568512284255983	0.113702115743997	0	0.0389457340167257	0.797204058827013
Targetfunction_fluxfix188564798.val	9.66494592	3.411072	2.3877504	0.1705536	0	0.0852768	0.0852768	0	0.1705536	0.3411072	0.1705536	0	0.213129981818182	0.797202696172325
Targetfunction_fluxfix93799932.val	8.33031972	1.22148	0.427518	0.162864	0	0	0.081432	0.162864	0.081432	0.244296	0.061074	0	0.0394917872727274	0.797198493767771
Targetfunction_fluxfix175829942.val	9.03315456	5.116608	2.8141344	0	0.0852768	0.0426384	0.0852768	0	0.0426384	1.279152	0.7674912	0	0.24384406909091	0.797197558293786
Targetfunction_fluxfix96743551.val	8.21599516656	1.39597737552	0.488592	0.162864	0.081432	0	0.081432	0.081432	0.081432	0	0.41879337552	0	0.0345835636363637	0.79719598653357
Targetfunction_fluxfix163723723.val	7.99972848	0.61074	0.122148	0.081432	0	0	0.081432	0.162864	0.162864	0	0	0	0.00932985818181819	0.797194359738987
Targetfunction_fluxfix168648355.val	3.98008378573227	0.14618876467104	0.0365471634527998	0	0	0	0.0852768	0	0.01705536	0.00730944121824	0	0.166606784560634	0	0.797188791032499
Targetfunction_fluxfix74757588.val	8.59970735999998	1.705536	0.852767999999998	0.2558304	0	0	0.0852767999999998	0	0.1705536	0	0.3411072	0	0.0676904727272725	0.797183081823393
Targetfunction_fluxfix182079367.val	9.1466604	2.44296	1.465776	0.081432	0.081432	0	0.081432	0.162864	0.081432	0.366444	0.122148	0	0.129751003636364	0.797178828556172
Targetfunction_fluxfix140095516.val	7.53374736	2.558304	0.2558304	0.0852768	0.0426384	0	0.0852768	0	0.0426384	0.3837456	1.6628976	0	0.0168693054545455	0.797175209844754
Targetfunction_fluxfix162446390.val	8.08879892255998	0.88834901688	0.17766996624	0.162864	0	0	0.081432	0.162864	0.081432	0.22208705064	0	0	0.0182026369309091	0.797172828793438
Targetfunction_fluxfix151824752.val	7.59097872	2.44296	0.366444	0	0	0.040716	0.081432	0.040716	0.081432	0.366444	1.465776	0	0.0172032545454545	0.797168360454568
Targetfunction_fluxfix192783020.val	10.15767648	4.88592	3.908736	0.081432	0	0	0.081432	0.081432	0.244296	0.488592	0	0	0.353565130909092	0.797167602476907
Targetfunction_fluxfix192414335.val	5.25129548210526	5.116608	4.0932864	0	0	0.1279152	0.0852768	0	0.0426384	0.7674912	0	0	0	0.797165460553682
Targetfunction_fluxfix171388044.val	8.03156705487356	0.787170356582398	0.236151072864	0.170553599999999	0	0.0852767999999996	0.0852767999999996	0	0.170553599999999	0.0393584837183998	0	0	0.0131601666239999	0.797164440797944
Targetfunction_fluxfix192180411.val	5.25210070736843	5.11660799999998	4.09328639999998	0	0.0426383999999998	0	0.0852767999999998	0	0.1279152	0	0.767491199999998	0	0	0.797160827474406
Targetfunction_fluxfix67213652.val	8.42539104	1.62864	0.651456	0.162864	0.081432	0	0.081432	0.081432	0.081432	0	0.488592	0	0.0532964618181819	0.797159286559551
Targetfunction_fluxfix171471931.val	3.97973237889876	0.1461888243648	0.0438566643648	0	0	0	0.0852768	0	0.01705536	0	0	0.166817628660739	0	0.797157707037617
Targetfunction_fluxfix135353688.val	3.97963866461539	0.13644288	0.006822144	0	0	0	0.0852768	0	0.01705536	0.027288576	0	0.166873857230769	0	0.797157398007758
Targetfunction_fluxfix135420720.val	7.74715103999996	0.682214399999996	0.0341107199999998	0.341107199999998	0	0	0.0852767999999996	0	0.0852767999999996	0.136442879999999	0	0.00599652000000001	0	0.79715366017611
Targetfunction_fluxfix68354226.val	6.87325254786	3.25728	1.302912	0	0	0	0.081432	0.027143972856	0.054288027144	1.62864	0.162864	0	0	0.797150081205842
Targetfunction_fluxfix76126164.val	8.37215892000004	1.22148	0.610740000000002	0	0.244296	0	0.0814320000000004	0.0814320000000004	0.0814320000000004	0.0610740000000002	0.0610740000000002	0	0.042080350909091	0.797148837502009
Targetfunction_fluxfix156429821.val	7.989511639284	0.697988199168	0.10469793672	0.081432	0	0.081432	0.081432	0.081432	0.162864	0.069798868776	0.034899393672	0	0.00931594206272726	0.797148283955168
Targetfunction_fluxfix168530706.val	3.9808920412516	0.14618876467104	0.0365471634528	0	0	0	0.0852768	0	0.01705536	0	0.00730944121824	0.166852775370863	0	0.797147870895006
Targetfunction_fluxfix159020247.val	7.60432572918716	3.41107191472319	0.682214399999998	0.0284255715744	0.0284255715744	0	0.0852767999999998	0	0.0284255715744	0.511660799999998	2.04664319999999	0	0.0481017208123634	0.797147454003017
Targetfunction_fluxfix67211594.val	8.41917456	1.62864	0.651456	0.162864	0	0.081432	0.081432	0.081432	0.081432	0	0.488592	0	0.0527737418181819	0.797147009186956
Targetfunction_fluxfix65432789.val	8.39393173403991	1.13702345991359	0.454809315743998	0.0852767999999993	0.0852767999999993	0.170553599999999	0.0852767999999993	0	0.0852767999999993	0.113702115743999	0.0568512284255996	0	0.0422376930818178	0.797144502557702
Targetfunction_fluxfix94875567.val	8.32703328000002	1.0233216	0.35816256	0.2558304	0	0	0.0852768000000002	0	0.1705536	0.15349824	0	0	0.0358717418181819	0.797141595275974
Targetfunction_fluxfix32354310.val	7.80970022051059	3.41107200000007	0.852768000000017	0	0	0.0568512284256011	0.0852768000000017	0	0.0284255715744007	1.02332160000002	1.36442880000003	0	0.0613562727272742	0.797139405814611
Targetfunction_fluxfix135840916.val	7.86400841214	0.542879945712	0.027143972856	0.081432	0	0	0.081432	0.244296	0.081432	0	0.027143972856	0.000335052348545457	0	0.797133839976221
Targetfunction_fluxfix67110409.val	8.41319136	1.62864	0.651456	0.244296	0	0	0.081432	0.081432	0.081432	0.162864	0.325728	0	0.0522474872727272	0.797131565585404
Targetfunction_fluxfix156295210.val	3.98321139313925	0.1461888243648	0.0219283321824	0	0	0	0.0852768	0	0.01705536	0	0.0219283321824	0.166923053334692	0	0.797128195277432
Targetfunction_fluxfix25181747.val	8.34162192	0.977184	0.4397328	0	0.162864	0	0.081432	0.081432	0.162864	0	0.0488592	0	0.0361126145454545	0.79712396255049
Targetfunction_fluxfix65314804.val	7.765307429976	1.085759484264	0.43430372856	0.081432	0.081432	0.081432	0.081432	0.081432	0.081432	0.054288027144	0.10857572856	0	0	0.797123382884706
Targetfunction_fluxfix135759261.val	7.7717232	0.639576	0.0319788	0.2558304	0.0852768	0	0.0852768	0	0.0852768	0.0959364	0	0.00514135636363637	0	0.797123117624277
Targetfunction_fluxfix21537028.val	8.40948083424	1.08575972856	0.488592	0	0.244296	0	0.081432	0.081432	0.081432	0.10857572856	0	0	0.0423980181818181	0.797121524494079
Targetfunction_fluxfix135236039.val	3.98039303630768	0.13644288	0.006822144	0	0	0	0.0852768	0	0.01705536	0.020466432	0.006822144	0.167103448615385	0	0.797119211491011
Targetfunction_fluxfix173623033.val	8.34098776236009	0.930292712496007	0.372117255552002	0.170553600000002	0	0	0.0852768000000007	0	0.255830400000002	0	0.0465146569440004	0	0.0353784316810911	0.797116768803248
Targetfunction_fluxfix186314719.val	9.22995648	2.0466432	1.33031808	0.0852768	0.0852768	0	0.0852768	0	0.2558304	0.20466432	0	0	0.125298490909091	0.797113901756102
Targetfunction_fluxfix68841874.val	8.32541868	1.22148	0.488592	0.081432	0	0.081432	0.081432	0.081432	0.162864	0.061074	0.183222	0	0.0385971218181819	0.797112989030447
Targetfunction_fluxfix162667276.val	8.04732840000007	0.814320000000005	0.162864000000001	0.0814320000000004	0.0814320000000004	0	0.0814320000000004	0.0814320000000004	0.162864000000001	0.0407160000000002	0.122148000000001	0	0.0141608290909092	0.797110024587029
Targetfunction_fluxfix192194817.val	5.26107721263157	5.116608	4.0932864	0.0426384	0	0	0.0852768	0	0.1279152	0	0.7674912	0	0	0.797109114268656
Targetfunction_fluxfix74625875.val	8.6924016	1.705536	0.852768	0.1705536	0.0852768	0.0852768	0.0852768	0	0.0852768	0.1705536	0.1705536	0	0.0741088472727272	0.797106885130484
Targetfunction_fluxfix21532576.val	8.39211443424002	1.08575972856	0.488592	0	0.0814320000000002	0.0814320000000002	0.0814320000000002	0.162864	0.0814320000000002	0.10857572856	0	0	0.041082381818182	0.797106458610294
Targetfunction_fluxfix188566856.val	9.6904512	3.411072	2.3877504	0.1705536	0.0852768	0	0.0852768	0	0.1705536	0.3411072	0.1705536	0	0.214968338181818	0.79710557913167
Targetfunction_fluxfix29563578.val	8.04674736000002	1.08575972856	0.27143972856	0.162864	0	0	0.0814320000000002	0.162864	0.0814320000000002	0	0.325728	0	0.0177005535054546	0.797100376296224
Targetfunction_fluxfix156883455.val	3.97898268923078	0.13644288	0.020466432	0	0	0	0.0852768	0	0.01705536	0.013644288	0	0.167267442461539	0	0.797099384239256
Targetfunction_fluxfix119941669.val	3.98669040737973	0.1461888243648	0	0	0	0	0.0852768	0	0.01705536	0	0.0438566643648	0.167028478008646	0	0.797098667146301
Targetfunction_fluxfix192651985.val	10.07779536	5.116608	4.0932864	0	0.0852768	0.2558304	0.0852768	0	0.0852768	0.2558304	0.2558304	0	0.360130614545454	0.79709840276082
Targetfunction_fluxfix24724177.val	8.50105367999998	1.279152	0.575618399999998	0.0852767999999998	0	0.2558304	0.0852767999999998	0	0.0852767999999998	0.1279152	0.0639575999999998	0	0.051819709090909	0.797095685988972
Targetfunction_fluxfix168768230.val	8.05660991999994	0.651455999999995	0.162863999999999	0	0.0814319999999996	0	0.0814319999999996	0.244295999999998	0.0814319999999996	0	0	0	0.0127863818181817	0.797093361314658
Targetfunction_fluxfix94136415.val	8.22207672	1.22148	0.427518	0.081432	0	0.081432	0.081432	0.162864	0.081432	0	0.30537	0	0.0313921636363637	0.797093215199086
Targetfunction_fluxfix162547575.val	7.82664767999996	0.814319999999996	0.162863999999999	0.0814319999999996	0	0.0814319999999996	0.0814319999999996	0.162863999999999	0.0814319999999996	0	0.162863999999999	0	0	0.797089476120894
Targetfunction_fluxfix71480222.val	8.44398572097602	1.461888243648	0.584754956352002	0.3411072	0	0	0.0852768000000002	0	0.0852768000000002	0.219283321824	0.146189165472	0	0.0509335821883638	0.797088514580943
Targetfunction_fluxfix162564711.val	8.00204831999998	0.852767999999999	0.1705536	0.1705536	0	0.1705536	0.0852767999999998	0	0.0852767999999998	0	0.1705536	0.216	0.227566636363636	0.79708847090327
Targetfunction_fluxfix33061920.val	7.8033070326816	3.411072	0.852768	0	0.0284255715744	0	0.0852768	0	0.0568512284256	0.852768	1.5349824	0	0.0605917601908363	0.797088353123474
Targetfunction_fluxfix21464991.val	7.7575105847664	1.1370240568512	0.5116608	0.2558304	0.0852768	0	0.0852768	0	0.0852768	0.0568512284256	0.0568512284256	0	0	0.797081714419207
Targetfunction_fluxfix192787814.val	10.202112	5.116608	4.0932864	0.0852768000000002	0.1705536	0	0.0852768000000002	0	0.1705536	0.5116608	0	0	0.376477429090909	0.79708136743017
Targetfunction_fluxfix168331228.val	8.1554685441696	0.7871701860288	0.196792418592	0.1705536	0.0852768	0	0.0852768	0	0.1705536	0.0393584837184	0.0393584837184	0	0.0207504263978182	0.797081055677216
Targetfunction_fluxfix135118390.val	3.981147408	0.13644288	0.006822144	0	0	0	0.0852768	0	0.01705536	0.013644288	0.013644288	0.16733304	0	0.797081027275455
Targetfunction_fluxfix75648416.val	8.74423512	4.88592	2.44296	0	0	0	0.081432	0.040716	0.122148	0	2.198664	0	0.2017674	0.797079311478057
Targetfunction_fluxfix166295579.val	8.00986968000002	2.44296	0.61074	0	0	0.040716	0.081432	0.040716	0.081432	1.465776	0.122148	0	0.0433781672727274	0.797075139306767
Targetfunction_fluxfix26625083.val	8.53403277556794	1.46188909641599	0.657849965471998	0.170553599999999	0.0852767999999996	0.0852767999999996	0.0852767999999996	0	0.0852767999999996	0.146189165471999	0.146189165471999	0	0.0573119211992724	0.797074082198486
Targetfunction_fluxfix65446523.val	7.77047370210002	1.085759484264	0.43430372856	0.162864	0	0	0.0814320000000002	0.162864	0.0814320000000002	0.10857572856	0.054288027144	0	0	0.797073621962918
Targetfunction_fluxfix71211318.val	8.32012517016	1.3959765612	0.55839062448	0.162864	0	0	0.081432	0.081432	0.162864	0	0.34899393672	0	0.0409288931345454	0.797072705407962
Targetfunction_fluxfix192179037.val	5.26741738105264	5.116608	4.0932864	0	0	0.1279152	0.0852768	0	0.0426384	0	0.7674912	0	0	0.797072517561988
Targetfunction_fluxfix93178843.val	6.78637862051036	3.41107199999999	1.1938752	0	0	0.0568512284255998	0.0852767999999996	0	0.0284255715743998	1.0233216	1.0233216	0	0	0.797071283042786
Targetfunction_fluxfix163589448.val	3.97865470153846	0.13644288	0.027288576	0	0	0	0.0852768	0	0.01705536	0.006822144	0	0.167464235076923	0	0.797070381367453
Targetfunction_fluxfix175707157.val	8.98853112	4.88592	2.687256	0	0	0	0.081432	0.040716	0.122148	0.977184	0.977184	0	0.223976127272728	0.797068688414642
Targetfunction_fluxfix74371383.val	8.72239968	1.62864	0.81432	0.081432	0	0.081432	0.081432	0.162864	0.081432	0.325728	0	0	0.074501149090909	0.797067194721736
Targetfunction_fluxfix77773250.val	8.4986696394	1.39597737552	0.69798868776	0	0.244296	0	0.081432	0.081432	0.081432	0	0.20939668776	0	0.0535023879872725	0.797067141893348
Targetfunction_fluxfix192178695.val	5.26853944421053	5.116608	4.0932864	0	0	0.0852767999999998	0.0852767999999998	0	0.0852767999999998	0	0.7674912	0	0	0.797066034643288
Targetfunction_fluxfix112654487.val	7.57086912	1.705536	0	0	0.1279152	0	0.0852768	0	0.0426384	1.4497056	0	0.00165020727272727	0	0.797065317127703
Targetfunction_fluxfix188533934.val	9.58645152000013	3.25728000000003	2.28009600000002	0	0.0814320000000009	0.162864000000002	0.0814320000000009	0.0814320000000009	0.0814320000000009	0.325728000000004	0.162864000000002	0	0.197784360000002	0.797062491090098
Targetfunction_fluxfix186418304.val	8.96056991999996	1.70553599999999	1.1085984	0	0.170553599999999	0.0852767999999996	0.0852767999999996	0	0.170553599999999	0	0.0852767999999996	0	0.0945950727272722	0.797061252526935
Targetfunction_fluxfix156765806.val	3.97973706092307	0.13644288	0.020466432	0	0	0	0.0852768000000002	0	0.01705536	0.006822144	0.006822144	0.167497033846154	0	0.797061204282399
Targetfunction_fluxfix151958865.val	7.60418712	2.44296	0.366444	0.040716	0	0	0.081432	0.040716	0.081432	0.488592	1.343628	0	0.0173115818181817	0.797060261039137
Targetfunction_fluxfix192178353.val	5.26966150736843	5.11660800000003	4.09328640000002	0	0	0.0426384000000002	0.0852768000000002	0	0.1279152	0	0.767491200000002	0	0	0.797059549875689
Targetfunction_fluxfix172768626.val	8.16139151999998	0.75168006264	0.26308806264	0	0.081432	0.081432	0.081432	0.081432	0.162864	0	0	0	0.0205820238763636	0.797059392486347
Targetfunction_fluxfix168329170.val	8.1299632641696	0.7871701860288	0.196792418592	0.1705536	0	0.0852768	0.0852768	0	0.1705536	0.0393584837184	0.0393584837184	0	0.0189120700341818	0.79705796868241
Targetfunction_fluxfix185712074.val	9.18791855999996	2.44295999999999	1.58792399999999	0	0.162863999999999	0	0.0814319999999996	0.0814319999999996	0.162863999999999	0	0.366443999999998	0	0.13242865090909	0.797056655120289
Targetfunction_fluxfix77768798.val	8.4813032394	1.39597737552	0.69798868776	0	0.081432	0.081432	0.081432	0.162864	0.081432	0	0.20939668776	0	0.0521867516236363	0.79705661887859
Targetfunction_fluxfix182564699.val	9.10211904000002	2.0466432	1.22798592	0.1705536	0	0.0852768000000002	0.0852768000000002	0	0.1705536	0.30699648	0	0	0.114157210909091	0.797056576745176
Targetfunction_fluxfix21429333.val	7.772359856436	1.085760054288	0.488592	0.081432	0	0.081432	0.081432	0.162864	0.081432	0.054288027144	0.054288027144	0	0	0.797055443941768
Targetfunction_fluxfix33815742.val	8.06710536	1.22148	0.30537	0.244296	0	0	0.081432	0.081432	0.081432	0	0.427518	0	0.0207851236363636	0.797051325183308
Targetfunction_fluxfix44137642.val	8.1409752	0.977184	0.2931552	0.081432	0.081432	0	0.081432	0.081432	0.162864	0.0488592	0.1465776	0	0.0220386763636363	0.797050145574245
Targetfunction_fluxfix71228460.val	8.33959906358402	1.46188739088	0.584754956352	0.2558304	0	0.0852768	0.0852768	0	0.0852768	0	0.365471634528	0	0.0433256505774546	0.797049750817745
Targetfunction_fluxfix27179722.val	8.35682832	0.977184	0.4397328	0	0.081432	0.081432	0.081432	0.081432	0.162864	0.0488592	0	0	0.0366406363636364	0.797043034925996
Targetfunction_fluxfix25062040.val	8.35682832	0.977184	0.4397328	0	0.081432	0.081432	0.081432	0.081432	0.162864	0.0488592	0	0	0.0366406363636362	0.797043034925996
Targetfunction_fluxfix135000741.val	3.98190177969232	0.13644288	0.006822144	0	0	0	0.0852768	0	0.01705536	0.006822144	0.020466432	0.167562631384615	0	0.797042845361639
Targetfunction_fluxfix168766004.val	3.97832671384615	0.13644288	0.03411072	0	0	0	0.0852768	0	0.01705536	0	0	0.167661027692308	0	0.797041381170513
Targetfunction_fluxfix179122014.val	8.73141551999983	1.62863999999998	0.895751999999987	0	0.0814319999999987	0.162863999999998	0.0814319999999987	0.0814319999999987	0.0814319999999987	0.162863999999998	0.0814319999999987	0	0.0750123818181806	0.797041206904242
Targetfunction_fluxfix39664928.val	8.12028590567996	1.08575972856	0.325728	0.081432	0	0.081432	0.081432	0.162864	0.081432	0	0.27143972856	0	0.0221385272727273	0.797039005613006
Targetfunction_fluxfix156669913.val	8.01018720000004	0.682214400000002	0.10233216	0.0852768000000002	0.1705536	0.0852768000000002	0.0852768000000002	0	0.0852768000000002	0	0.0682214400000002	0	0.00976362545454548	0.797038275152553
[truncated: 76,908 more rows]
