# Supplementary material for: CardioNet: A human metabolic network suited for the study of cardiomyocyte metabolism
Source: BMC Syst Biol. 2012 Aug 29;6:114. doi: 10.1186/1752-0509-6-114 (PMC3568067; doi:10.1186/1752-0509-6-114)
Supplement: Additional file 13 — Gene expression annotation. The identification of human heart tissue specific reactions requires a tissue specific gene expression profile. We obtained gene expression samples from different gene expression data available from Gene Expression Omnibus, including GDS181 and GSE1145. This table provides gene expression information annotated to metabolic reactions of the cardiomyocyte network. Each reaction identifier refers to a compartment localisation of the respective metabolic reaction. Furthermore, each entry in the table provides information about annotated Ensemble Gene ID, Geo Dataset ID, Geo Sample ID, Probeset ID, Gene ID, gene expression value and detection call. The information of gene expression status can be obtained from the column “Detection call”. Each expression is either categorized as present (P), absent (A) or M (marginal). We further considered genes as expressed for gene expression values with a cut-off greater than 100. [file 1752-0509-6-114-S13.xls]

## Sheet: Sheet1
Gene expression annotation
This table provides information about gene expression annotated to metabolic reactions of the cardiomyocyte network. Each reaction identifier is given
with a compartment localization. Information of gene expression status are given in the column “Detection call” with either present (P), absent (A) or
M (marginal) expression. Gene expression values with a cut-off greater than 100 were considered as present.
Abbreviations for compartments: ext – external, cyto - cytosol, mito - mitochondrium, lyso - lysosome, peroxy – peroxisome, micro - microsome
Reaction identifier	Ensemble Gene ID	Geo Dataset ID	Geo Sample ID	Probeset ID	Gene ID	Genexpression value	Detection call
CR00014_cyto	ENSG00000130066	GDS181	GSM2829	1173_g_at	SAT1	1764.69	P
CR00014_cyto	ENSG00000130066	GDS181	GSM2829	34304_s_at	SAT1	138.31	P
CR00014_cyto	ENSG00000130066	GDS181	GSM2856	1173_g_at	SAT1	589.71	P
CR00014_cyto	ENSG00000130066	GDS181	GSM2856	34304_s_at	SAT1	291.64	P
CR00014_cyto	ENSG00000130066	GSE1145	GSM18442	203455_s_at	SAT1	11288.4	P
CR00014_cyto	ENSG00000130066	GSE1145	GSM18442	210592_s_at	SAT1	13506	P
CR00014_cyto	ENSG00000130066	GSE1145	GSM18442	213988_s_at	SAT1	7689.3	P
CR00014_cyto	ENSG00000130066	GSE1145	GSM18443	203455_s_at	SAT1	2702.1	P
CR00014_cyto	ENSG00000130066	GSE1145	GSM18443	210592_s_at	SAT1	3579.9	P
CR00014_cyto	ENSG00000130066	GSE1145	GSM18443	213988_s_at	SAT1	971.3	M
CR00014_cyto	ENSG00000130066	GSE1145	GSM18444	203455_s_at	SAT1	7532.4	P
CR00014_cyto	ENSG00000130066	GSE1145	GSM18444	210592_s_at	SAT1	13038.4	P
CR00014_cyto	ENSG00000130066	GSE1145	GSM18444	213988_s_at	SAT1	4352.2	P
CR00014_cyto	ENSG00000130066	GSE1145	GSM18445	203455_s_at	SAT1	4484.4	P
CR00014_cyto	ENSG00000130066	GSE1145	GSM18445	210592_s_at	SAT1	5695.5	P
CR00014_cyto	ENSG00000130066	GSE1145	GSM18445	213988_s_at	SAT1	1674.9	P
CR00014_cyto	ENSG00000130066	GSE1145	GSM18446	203455_s_at	SAT1	8651.1	P
CR00014_cyto	ENSG00000130066	GSE1145	GSM18446	210592_s_at	SAT1	11163.6	P
CR00014_cyto	ENSG00000130066	GSE1145	GSM18446	213988_s_at	SAT1	5076.5	P
CR00014_cyto	ENSG00000130066	GSE1145	GSM18447	203455_s_at	SAT1	7713.2	P
CR00014_cyto	ENSG00000130066	GSE1145	GSM18447	210592_s_at	SAT1	9764	P
CR00014_cyto	ENSG00000130066	GSE1145	GSM18447	213988_s_at	SAT1	4532.8	P
CR00014_cyto	ENSG00000130066	GSE1145	GSM18448	203455_s_at	SAT1	13790.3	P
CR00014_cyto	ENSG00000130066	GSE1145	GSM18448	210592_s_at	SAT1	19092.6	P
CR00014_cyto	ENSG00000130066	GSE1145	GSM18448	213988_s_at	SAT1	8395.9	P
CR00014_cyto	ENSG00000130066	GSE1145	GSM18449	203455_s_at	SAT1	5912.2	P
CR00014_cyto	ENSG00000130066	GSE1145	GSM18449	210592_s_at	SAT1	8982.2	P
CR00014_cyto	ENSG00000130066	GSE1145	GSM18449	213988_s_at	SAT1	3039.2	P
CR00014_cyto	ENSG00000130066	GSE1145	GSM18450	203455_s_at	SAT1	3852.7	P
CR00014_cyto	ENSG00000130066	GSE1145	GSM18450	210592_s_at	SAT1	4557.3	P
CR00014_cyto	ENSG00000130066	GSE1145	GSM18450	213988_s_at	SAT1	1410.2	P
CR00014_cyto	ENSG00000130066	GSE1145	GSM18451	203455_s_at	SAT1	4395.1	P
CR00014_cyto	ENSG00000130066	GSE1145	GSM18451	210592_s_at	SAT1	6253.5	P
CR00014_cyto	ENSG00000130066	GSE1145	GSM18451	213988_s_at	SAT1	2307.6	P
CR00014_cyto	ENSG00000130066	GSE1145	GSM18452	203455_s_at	SAT1	8705.5	P
CR00014_cyto	ENSG00000130066	GSE1145	GSM18452	210592_s_at	SAT1	10272.4	P
CR00014_cyto	ENSG00000130066	GSE1145	GSM18452	213988_s_at	SAT1	5044.7	P
CR00014_cyto	ENSG00000141504	GSE1145	GSM18442	225272_at	SAT2	1158.1	P
CR00014_cyto	ENSG00000141504	GSE1145	GSM18443	225272_at	SAT2	1896.8	P
CR00014_cyto	ENSG00000141504	GSE1145	GSM18444	225272_at	SAT2	1216.1	P
CR00014_cyto	ENSG00000141504	GSE1145	GSM18445	225272_at	SAT2	1465.5	P
CR00014_cyto	ENSG00000141504	GSE1145	GSM18446	225272_at	SAT2	1165.4	P
CR00014_cyto	ENSG00000141504	GSE1145	GSM18447	225272_at	SAT2	972.3	P
CR00014_cyto	ENSG00000141504	GSE1145	GSM18448	225272_at	SAT2	1458.2	P
CR00014_cyto	ENSG00000141504	GSE1145	GSM18449	225272_at	SAT2	1564.8	P
CR00014_cyto	ENSG00000141504	GSE1145	GSM18450	225272_at	SAT2	1775.2	P
CR00014_cyto	ENSG00000141504	GSE1145	GSM18451	225272_at	SAT2	1554	P
CR00014_cyto	ENSG00000141504	GSE1145	GSM18452	225272_at	SAT2	1308.4	P
CR00015_cyto	ENSG00000130066	GDS181	GSM2829	1173_g_at	SAT1	1764.69	P
CR00015_cyto	ENSG00000130066	GDS181	GSM2829	34304_s_at	SAT1	138.31	P
CR00015_cyto	ENSG00000130066	GDS181	GSM2856	1173_g_at	SAT1	589.71	P
CR00015_cyto	ENSG00000130066	GDS181	GSM2856	34304_s_at	SAT1	291.64	P
CR00015_cyto	ENSG00000130066	GSE1145	GSM18442	203455_s_at	SAT1	11288.4	P
CR00015_cyto	ENSG00000130066	GSE1145	GSM18442	210592_s_at	SAT1	13506	P
CR00015_cyto	ENSG00000130066	GSE1145	GSM18442	213988_s_at	SAT1	7689.3	P
CR00015_cyto	ENSG00000130066	GSE1145	GSM18443	203455_s_at	SAT1	2702.1	P
CR00015_cyto	ENSG00000130066	GSE1145	GSM18443	210592_s_at	SAT1	3579.9	P
CR00015_cyto	ENSG00000130066	GSE1145	GSM18443	213988_s_at	SAT1	971.3	M
CR00015_cyto	ENSG00000130066	GSE1145	GSM18444	203455_s_at	SAT1	7532.4	P
CR00015_cyto	ENSG00000130066	GSE1145	GSM18444	210592_s_at	SAT1	13038.4	P
CR00015_cyto	ENSG00000130066	GSE1145	GSM18444	213988_s_at	SAT1	4352.2	P
CR00015_cyto	ENSG00000130066	GSE1145	GSM18445	203455_s_at	SAT1	4484.4	P
CR00015_cyto	ENSG00000130066	GSE1145	GSM18445	210592_s_at	SAT1	5695.5	P
CR00015_cyto	ENSG00000130066	GSE1145	GSM18445	213988_s_at	SAT1	1674.9	P
CR00015_cyto	ENSG00000130066	GSE1145	GSM18446	203455_s_at	SAT1	8651.1	P
CR00015_cyto	ENSG00000130066	GSE1145	GSM18446	210592_s_at	SAT1	11163.6	P
CR00015_cyto	ENSG00000130066	GSE1145	GSM18446	213988_s_at	SAT1	5076.5	P
CR00015_cyto	ENSG00000130066	GSE1145	GSM18447	203455_s_at	SAT1	7713.2	P
CR00015_cyto	ENSG00000130066	GSE1145	GSM18447	210592_s_at	SAT1	9764	P
CR00015_cyto	ENSG00000130066	GSE1145	GSM18447	213988_s_at	SAT1	4532.8	P
CR00015_cyto	ENSG00000130066	GSE1145	GSM18448	203455_s_at	SAT1	13790.3	P
CR00015_cyto	ENSG00000130066	GSE1145	GSM18448	210592_s_at	SAT1	19092.6	P
CR00015_cyto	ENSG00000130066	GSE1145	GSM18448	213988_s_at	SAT1	8395.9	P
CR00015_cyto	ENSG00000130066	GSE1145	GSM18449	203455_s_at	SAT1	5912.2	P
CR00015_cyto	ENSG00000130066	GSE1145	GSM18449	210592_s_at	SAT1	8982.2	P
CR00015_cyto	ENSG00000130066	GSE1145	GSM18449	213988_s_at	SAT1	3039.2	P
CR00015_cyto	ENSG00000130066	GSE1145	GSM18450	203455_s_at	SAT1	3852.7	P
CR00015_cyto	ENSG00000130066	GSE1145	GSM18450	210592_s_at	SAT1	4557.3	P
CR00015_cyto	ENSG00000130066	GSE1145	GSM18450	213988_s_at	SAT1	1410.2	P
CR00015_cyto	ENSG00000130066	GSE1145	GSM18451	203455_s_at	SAT1	4395.1	P
CR00015_cyto	ENSG00000130066	GSE1145	GSM18451	210592_s_at	SAT1	6253.5	P
CR00015_cyto	ENSG00000130066	GSE1145	GSM18451	213988_s_at	SAT1	2307.6	P
CR00015_cyto	ENSG00000130066	GSE1145	GSM18452	203455_s_at	SAT1	8705.5	P
CR00015_cyto	ENSG00000130066	GSE1145	GSM18452	210592_s_at	SAT1	10272.4	P
CR00015_cyto	ENSG00000130066	GSE1145	GSM18452	213988_s_at	SAT1	5044.7	P
CR00015_cyto	ENSG00000141504	GSE1145	GSM18442	225272_at	SAT2	1158.1	P
CR00015_cyto	ENSG00000141504	GSE1145	GSM18443	225272_at	SAT2	1896.8	P
CR00015_cyto	ENSG00000141504	GSE1145	GSM18444	225272_at	SAT2	1216.1	P
CR00015_cyto	ENSG00000141504	GSE1145	GSM18445	225272_at	SAT2	1465.5	P
CR00015_cyto	ENSG00000141504	GSE1145	GSM18446	225272_at	SAT2	1165.4	P
CR00015_cyto	ENSG00000141504	GSE1145	GSM18447	225272_at	SAT2	972.3	P
CR00015_cyto	ENSG00000141504	GSE1145	GSM18448	225272_at	SAT2	1458.2	P
CR00015_cyto	ENSG00000141504	GSE1145	GSM18449	225272_at	SAT2	1564.8	P
CR00015_cyto	ENSG00000141504	GSE1145	GSM18450	225272_at	SAT2	1775.2	P
CR00015_cyto	ENSG00000141504	GSE1145	GSM18451	225272_at	SAT2	1554	P
CR00015_cyto	ENSG00000141504	GSE1145	GSM18452	225272_at	SAT2	1308.4	P
CR00016_cyto	ENSG00000148832	GSE1145	GSM18442	221941_at	PAOX	155.7	A
CR00016_cyto	ENSG00000148832	GSE1145	GSM18442	50400_at	PAOX	148.5	A
CR00016_cyto	ENSG00000148832	GSE1145	GSM18443	221941_at	PAOX	155.8	A
CR00016_cyto	ENSG00000148832	GSE1145	GSM18443	50400_at	PAOX	116.1	A
CR00016_cyto	ENSG00000148832	GSE1145	GSM18444	221941_at	PAOX	336.6	A
CR00016_cyto	ENSG00000148832	GSE1145	GSM18444	50400_at	PAOX	120.5	A
CR00016_cyto	ENSG00000148832	GSE1145	GSM18445	221941_at	PAOX	119	A
CR00016_cyto	ENSG00000148832	GSE1145	GSM18445	50400_at	PAOX	113.2	A
CR00016_cyto	ENSG00000148832	GSE1145	GSM18446	221941_at	PAOX	107.3	A
CR00016_cyto	ENSG00000148832	GSE1145	GSM18446	50400_at	PAOX	115.5	A
CR00016_cyto	ENSG00000148832	GSE1145	GSM18447	221941_at	PAOX	306.5	A
CR00016_cyto	ENSG00000148832	GSE1145	GSM18447	50400_at	PAOX	99	A
CR00016_cyto	ENSG00000148832	GSE1145	GSM18448	221941_at	PAOX	170.3	A
CR00016_cyto	ENSG00000148832	GSE1145	GSM18448	50400_at	PAOX	98.7	A
CR00016_cyto	ENSG00000148832	GSE1145	GSM18449	221941_at	PAOX	217.8	A
CR00016_cyto	ENSG00000148832	GSE1145	GSM18449	50400_at	PAOX	143.4	A
CR00016_cyto	ENSG00000148832	GSE1145	GSM18450	221941_at	PAOX	196.3	A
CR00016_cyto	ENSG00000148832	GSE1145	GSM18450	50400_at	PAOX	137.8	P
CR00016_cyto	ENSG00000148832	GSE1145	GSM18451	221941_at	PAOX	233.9	A
CR00016_cyto	ENSG00000148832	GSE1145	GSM18451	50400_at	PAOX	113.8	P
CR00016_cyto	ENSG00000148832	GSE1145	GSM18452	221941_at	PAOX	200.1	A
CR00016_cyto	ENSG00000148832	GSE1145	GSM18452	50400_at	PAOX	119.1	A
CR00017_cyto	ENSG00000148832	GSE1145	GSM18442	221941_at	PAOX	155.7	A
CR00017_cyto	ENSG00000148832	GSE1145	GSM18442	50400_at	PAOX	148.5	A
CR00017_cyto	ENSG00000148832	GSE1145	GSM18443	221941_at	PAOX	155.8	A
CR00017_cyto	ENSG00000148832	GSE1145	GSM18443	50400_at	PAOX	116.1	A
CR00017_cyto	ENSG00000148832	GSE1145	GSM18444	221941_at	PAOX	336.6	A
CR00017_cyto	ENSG00000148832	GSE1145	GSM18444	50400_at	PAOX	120.5	A
CR00017_cyto	ENSG00000148832	GSE1145	GSM18445	221941_at	PAOX	119	A
CR00017_cyto	ENSG00000148832	GSE1145	GSM18445	50400_at	PAOX	113.2	A
CR00017_cyto	ENSG00000148832	GSE1145	GSM18446	221941_at	PAOX	107.3	A
CR00017_cyto	ENSG00000148832	GSE1145	GSM18446	50400_at	PAOX	115.5	A
CR00017_cyto	ENSG00000148832	GSE1145	GSM18447	221941_at	PAOX	306.5	A
CR00017_cyto	ENSG00000148832	GSE1145	GSM18447	50400_at	PAOX	99	A
CR00017_cyto	ENSG00000148832	GSE1145	GSM18448	221941_at	PAOX	170.3	A
CR00017_cyto	ENSG00000148832	GSE1145	GSM18448	50400_at	PAOX	98.7	A
CR00017_cyto	ENSG00000148832	GSE1145	GSM18449	221941_at	PAOX	217.8	A
CR00017_cyto	ENSG00000148832	GSE1145	GSM18449	50400_at	PAOX	143.4	A
CR00017_cyto	ENSG00000148832	GSE1145	GSM18450	221941_at	PAOX	196.3	A
CR00017_cyto	ENSG00000148832	GSE1145	GSM18450	50400_at	PAOX	137.8	P
CR00017_cyto	ENSG00000148832	GSE1145	GSM18451	221941_at	PAOX	233.9	A
CR00017_cyto	ENSG00000148832	GSE1145	GSM18451	50400_at	PAOX	113.8	P
CR00017_cyto	ENSG00000148832	GSE1145	GSM18452	221941_at	PAOX	200.1	A
CR00017_cyto	ENSG00000148832	GSE1145	GSM18452	50400_at	PAOX	119.1	A
CR00019_CC00070_cyto	ENSG00000101290	GDS181	GSM2829	41343_at	CDS2	110.04	P
CR00019_CC00070_cyto	ENSG00000101290	GDS181	GSM2856	41343_at	CDS2	144.76	P
CR00019_CC00070_cyto	ENSG00000101290	GSE1145	GSM18442	212862_at	CDS2	936.7	P
CR00019_CC00070_cyto	ENSG00000101290	GSE1145	GSM18442	212864_at	CDS2	1030.5	P
CR00019_CC00070_cyto	ENSG00000101290	GSE1145	GSM18442	228456_s_at	CDS2	1663.7	P
CR00019_CC00070_cyto	ENSG00000101290	GSE1145	GSM18442	228861_at	CDS2	230.6	A
CR00019_CC00070_cyto	ENSG00000101290	GSE1145	GSM18442	233630_at	CDS2	113.2	P
CR00019_CC00070_cyto	ENSG00000101290	GSE1145	GSM18443	212862_at	CDS2	1487.1	P
CR00019_CC00070_cyto	ENSG00000101290	GSE1145	GSM18443	212864_at	CDS2	1336.3	P
CR00019_CC00070_cyto	ENSG00000101290	GSE1145	GSM18443	228456_s_at	CDS2	3111.7	P
CR00019_CC00070_cyto	ENSG00000101290	GSE1145	GSM18443	228861_at	CDS2	358.5	P
CR00019_CC00070_cyto	ENSG00000101290	GSE1145	GSM18443	233630_at	CDS2	148.1	P
CR00019_CC00070_cyto	ENSG00000101290	GSE1145	GSM18444	212862_at	CDS2	1273.9	P
CR00019_CC00070_cyto	ENSG00000101290	GSE1145	GSM18444	212864_at	CDS2	1280	P
CR00019_CC00070_cyto	ENSG00000101290	GSE1145	GSM18444	228456_s_at	CDS2	2233.6	P
CR00019_CC00070_cyto	ENSG00000101290	GSE1145	GSM18444	228861_at	CDS2	337.7	P
CR00019_CC00070_cyto	ENSG00000101290	GSE1145	GSM18444	233630_at	CDS2	163.1	P
CR00019_CC00070_cyto	ENSG00000101290	GSE1145	GSM18445	212862_at	CDS2	1240.2	P
CR00019_CC00070_cyto	ENSG00000101290	GSE1145	GSM18445	212864_at	CDS2	1146.4	P
CR00019_CC00070_cyto	ENSG00000101290	GSE1145	GSM18445	228456_s_at	CDS2	1948.8	P
CR00019_CC00070_cyto	ENSG00000101290	GSE1145	GSM18445	228861_at	CDS2	230.6	M
CR00019_CC00070_cyto	ENSG00000101290	GSE1145	GSM18445	233630_at	CDS2	229.7	P
CR00019_CC00070_cyto	ENSG00000101290	GSE1145	GSM18446	212862_at	CDS2	996.9	P
CR00019_CC00070_cyto	ENSG00000101290	GSE1145	GSM18446	212864_at	CDS2	1107.7	P
CR00019_CC00070_cyto	ENSG00000101290	GSE1145	GSM18446	228456_s_at	CDS2	1428.2	P
CR00019_CC00070_cyto	ENSG00000101290	GSE1145	GSM18446	228861_at	CDS2	289.1	P
CR00019_CC00070_cyto	ENSG00000101290	GSE1145	GSM18446	233630_at	CDS2	143.6	P
CR00019_CC00070_cyto	ENSG00000101290	GSE1145	GSM18447	212862_at	CDS2	979.5	P
CR00019_CC00070_cyto	ENSG00000101290	GSE1145	GSM18447	212864_at	CDS2	1082.4	P
CR00019_CC00070_cyto	ENSG00000101290	GSE1145	GSM18447	228456_s_at	CDS2	1281.8	P
CR00019_CC00070_cyto	ENSG00000101290	GSE1145	GSM18447	228861_at	CDS2	234.1	A
CR00019_CC00070_cyto	ENSG00000101290	GSE1145	GSM18447	233630_at	CDS2	138.9	P
CR00019_CC00070_cyto	ENSG00000101290	GSE1145	GSM18448	212862_at	CDS2	762.7	P
CR00019_CC00070_cyto	ENSG00000101290	GSE1145	GSM18448	212864_at	CDS2	964.7	P
CR00019_CC00070_cyto	ENSG00000101290	GSE1145	GSM18448	228456_s_at	CDS2	1088.2	P
CR00019_CC00070_cyto	ENSG00000101290	GSE1145	GSM18448	228861_at	CDS2	334.1	P
CR00019_CC00070_cyto	ENSG00000101290	GSE1145	GSM18448	233630_at	CDS2	96	P
CR00019_CC00070_cyto	ENSG00000101290	GSE1145	GSM18449	212862_at	CDS2	1361.4	P
CR00019_CC00070_cyto	ENSG00000101290	GSE1145	GSM18449	212864_at	CDS2	1224	P
CR00019_CC00070_cyto	ENSG00000101290	GSE1145	GSM18449	228456_s_at	CDS2	2680.6	P
CR00019_CC00070_cyto	ENSG00000101290	GSE1145	GSM18449	228861_at	CDS2	368.1	P
CR00019_CC00070_cyto	ENSG00000101290	GSE1145	GSM18449	233630_at	CDS2	179.7	P
CR00019_CC00070_cyto	ENSG00000101290	GSE1145	GSM18450	212862_at	CDS2	1551.1	P
CR00019_CC00070_cyto	ENSG00000101290	GSE1145	GSM18450	212864_at	CDS2	1419.5	P
CR00019_CC00070_cyto	ENSG00000101290	GSE1145	GSM18450	228456_s_at	CDS2	1845.7	P
CR00019_CC00070_cyto	ENSG00000101290	GSE1145	GSM18450	228861_at	CDS2	350.2	P
CR00019_CC00070_cyto	ENSG00000101290	GSE1145	GSM18450	233630_at	CDS2	261	P
CR00019_CC00070_cyto	ENSG00000101290	GSE1145	GSM18451	212862_at	CDS2	1503.3	P
CR00019_CC00070_cyto	ENSG00000101290	GSE1145	GSM18451	212864_at	CDS2	1517.9	P
CR00019_CC00070_cyto	ENSG00000101290	GSE1145	GSM18451	228456_s_at	CDS2	1702.8	P
CR00019_CC00070_cyto	ENSG00000101290	GSE1145	GSM18451	228861_at	CDS2	330	P
CR00019_CC00070_cyto	ENSG00000101290	GSE1145	GSM18451	233630_at	CDS2	190.1	P
CR00019_CC00070_cyto	ENSG00000101290	GSE1145	GSM18452	212862_at	CDS2	1245.1	P
CR00019_CC00070_cyto	ENSG00000101290	GSE1145	GSM18452	212864_at	CDS2	1421.6	P
CR00019_CC00070_cyto	ENSG00000101290	GSE1145	GSM18452	228456_s_at	CDS2	1497.7	P
CR00019_CC00070_cyto	ENSG00000101290	GSE1145	GSM18452	228861_at	CDS2	237.2	A
CR00019_CC00070_cyto	ENSG00000101290	GSE1145	GSM18452	233630_at	CDS2	195.7	P
CR00019_CC00070_cyto	ENSG00000163624	GDS181	GSM2829	40217_s_at	CDS1	100	P
CR00019_CC00070_cyto	ENSG00000163624	GDS181	GSM2829	40218_at	CDS1	null	A
CR00019_CC00070_cyto	ENSG00000163624	GDS181	GSM2856	40217_s_at	CDS1	null	A
CR00019_CC00070_cyto	ENSG00000163624	GDS181	GSM2856	40218_at	CDS1	null	A
CR00019_CC00070_cyto	ENSG00000163624	GSE1145	GSM18442	205709_s_at	CDS1	18.7	A
CR00019_CC00070_cyto	ENSG00000163624	GSE1145	GSM18442	226185_at	CDS1	305.1	A
CR00019_CC00070_cyto	ENSG00000163624	GSE1145	GSM18442	226187_at	CDS1	63.7	A
CR00019_CC00070_cyto	ENSG00000163624	GSE1145	GSM18443	205709_s_at	CDS1	109.5	A
CR00019_CC00070_cyto	ENSG00000163624	GSE1145	GSM18443	226185_at	CDS1	323.2	P
CR00019_CC00070_cyto	ENSG00000163624	GSE1145	GSM18443	226187_at	CDS1	145.6	A
CR00019_CC00070_cyto	ENSG00000163624	GSE1145	GSM18444	205709_s_at	CDS1	27.5	A
CR00019_CC00070_cyto	ENSG00000163624	GSE1145	GSM18444	226185_at	CDS1	158.7	P
CR00019_CC00070_cyto	ENSG00000163624	GSE1145	GSM18444	226187_at	CDS1	50.4	A
CR00019_CC00070_cyto	ENSG00000163624	GSE1145	GSM18445	205709_s_at	CDS1	3	A
CR00019_CC00070_cyto	ENSG00000163624	GSE1145	GSM18445	226185_at	CDS1	70.5	A
CR00019_CC00070_cyto	ENSG00000163624	GSE1145	GSM18445	226187_at	CDS1	20.4	A
CR00019_CC00070_cyto	ENSG00000163624	GSE1145	GSM18446	205709_s_at	CDS1	6.7	A
CR00019_CC00070_cyto	ENSG00000163624	GSE1145	GSM18446	226185_at	CDS1	179.7	P
CR00019_CC00070_cyto	ENSG00000163624	GSE1145	GSM18446	226187_at	CDS1	45.7	A
CR00019_CC00070_cyto	ENSG00000163624	GSE1145	GSM18447	205709_s_at	CDS1	30	A
CR00019_CC00070_cyto	ENSG00000163624	GSE1145	GSM18447	226185_at	CDS1	342	P
CR00019_CC00070_cyto	ENSG00000163624	GSE1145	GSM18447	226187_at	CDS1	126.2	A
CR00019_CC00070_cyto	ENSG00000163624	GSE1145	GSM18448	205709_s_at	CDS1	42.9	A
CR00019_CC00070_cyto	ENSG00000163624	GSE1145	GSM18448	226185_at	CDS1	229	P
CR00019_CC00070_cyto	ENSG00000163624	GSE1145	GSM18448	226187_at	CDS1	130.8	A
CR00019_CC00070_cyto	ENSG00000163624	GSE1145	GSM18449	205709_s_at	CDS1	22.4	A
CR00019_CC00070_cyto	ENSG00000163624	GSE1145	GSM18449	226185_at	CDS1	237.2	P
CR00019_CC00070_cyto	ENSG00000163624	GSE1145	GSM18449	226187_at	CDS1	275	A
CR00019_CC00070_cyto	ENSG00000163624	GSE1145	GSM18450	205709_s_at	CDS1	11.8	A
CR00019_CC00070_cyto	ENSG00000163624	GSE1145	GSM18450	226185_at	CDS1	211.1	P
CR00019_CC00070_cyto	ENSG00000163624	GSE1145	GSM18450	226187_at	CDS1	187.5	A
CR00019_CC00070_cyto	ENSG00000163624	GSE1145	GSM18451	205709_s_at	CDS1	38.7	A
CR00019_CC00070_cyto	ENSG00000163624	GSE1145	GSM18451	226185_at	CDS1	191.7	P
CR00019_CC00070_cyto	ENSG00000163624	GSE1145	GSM18451	226187_at	CDS1	50.5	A
CR00019_CC00070_cyto	ENSG00000163624	GSE1145	GSM18452	205709_s_at	CDS1	84.7	M
CR00019_CC00070_cyto	ENSG00000163624	GSE1145	GSM18452	226185_at	CDS1	342.3	P
CR00019_CC00070_cyto	ENSG00000163624	GSE1145	GSM18452	226187_at	CDS1	338.5	A
CR00019_CC00070_mito	ENSG00000101290	GDS181	GSM2829	41343_at	CDS2	110.04	P
CR00019_CC00070_mito	ENSG00000101290	GDS181	GSM2856	41343_at	CDS2	144.76	P
CR00019_CC00070_mito	ENSG00000101290	GSE1145	GSM18442	212862_at	CDS2	936.7	P
CR00019_CC00070_mito	ENSG00000101290	GSE1145	GSM18442	212864_at	CDS2	1030.5	P
CR00019_CC00070_mito	ENSG00000101290	GSE1145	GSM18442	228456_s_at	CDS2	1663.7	P
CR00019_CC00070_mito	ENSG00000101290	GSE1145	GSM18442	228861_at	CDS2	230.6	A
CR00019_CC00070_mito	ENSG00000101290	GSE1145	GSM18442	233630_at	CDS2	113.2	P
CR00019_CC00070_mito	ENSG00000101290	GSE1145	GSM18443	212862_at	CDS2	1487.1	P
CR00019_CC00070_mito	ENSG00000101290	GSE1145	GSM18443	212864_at	CDS2	1336.3	P
CR00019_CC00070_mito	ENSG00000101290	GSE1145	GSM18443	228456_s_at	CDS2	3111.7	P
CR00019_CC00070_mito	ENSG00000101290	GSE1145	GSM18443	228861_at	CDS2	358.5	P
CR00019_CC00070_mito	ENSG00000101290	GSE1145	GSM18443	233630_at	CDS2	148.1	P
CR00019_CC00070_mito	ENSG00000101290	GSE1145	GSM18444	212862_at	CDS2	1273.9	P
CR00019_CC00070_mito	ENSG00000101290	GSE1145	GSM18444	212864_at	CDS2	1280	P
CR00019_CC00070_mito	ENSG00000101290	GSE1145	GSM18444	228456_s_at	CDS2	2233.6	P
CR00019_CC00070_mito	ENSG00000101290	GSE1145	GSM18444	228861_at	CDS2	337.7	P
CR00019_CC00070_mito	ENSG00000101290	GSE1145	GSM18444	233630_at	CDS2	163.1	P
CR00019_CC00070_mito	ENSG00000101290	GSE1145	GSM18445	212862_at	CDS2	1240.2	P
CR00019_CC00070_mito	ENSG00000101290	GSE1145	GSM18445	212864_at	CDS2	1146.4	P
CR00019_CC00070_mito	ENSG00000101290	GSE1145	GSM18445	228456_s_at	CDS2	1948.8	P
CR00019_CC00070_mito	ENSG00000101290	GSE1145	GSM18445	228861_at	CDS2	230.6	M
CR00019_CC00070_mito	ENSG00000101290	GSE1145	GSM18445	233630_at	CDS2	229.7	P
CR00019_CC00070_mito	ENSG00000101290	GSE1145	GSM18446	212862_at	CDS2	996.9	P
CR00019_CC00070_mito	ENSG00000101290	GSE1145	GSM18446	212864_at	CDS2	1107.7	P
CR00019_CC00070_mito	ENSG00000101290	GSE1145	GSM18446	228456_s_at	CDS2	1428.2	P
CR00019_CC00070_mito	ENSG00000101290	GSE1145	GSM18446	228861_at	CDS2	289.1	P
CR00019_CC00070_mito	ENSG00000101290	GSE1145	GSM18446	233630_at	CDS2	143.6	P
CR00019_CC00070_mito	ENSG00000101290	GSE1145	GSM18447	212862_at	CDS2	979.5	P
CR00019_CC00070_mito	ENSG00000101290	GSE1145	GSM18447	212864_at	CDS2	1082.4	P
CR00019_CC00070_mito	ENSG00000101290	GSE1145	GSM18447	228456_s_at	CDS2	1281.8	P
CR00019_CC00070_mito	ENSG00000101290	GSE1145	GSM18447	228861_at	CDS2	234.1	A
CR00019_CC00070_mito	ENSG00000101290	GSE1145	GSM18447	233630_at	CDS2	138.9	P
CR00019_CC00070_mito	ENSG00000101290	GSE1145	GSM18448	212862_at	CDS2	762.7	P
CR00019_CC00070_mito	ENSG00000101290	GSE1145	GSM18448	212864_at	CDS2	964.7	P
CR00019_CC00070_mito	ENSG00000101290	GSE1145	GSM18448	228456_s_at	CDS2	1088.2	P
CR00019_CC00070_mito	ENSG00000101290	GSE1145	GSM18448	228861_at	CDS2	334.1	P
CR00019_CC00070_mito	ENSG00000101290	GSE1145	GSM18448	233630_at	CDS2	96	P
CR00019_CC00070_mito	ENSG00000101290	GSE1145	GSM18449	212862_at	CDS2	1361.4	P
CR00019_CC00070_mito	ENSG00000101290	GSE1145	GSM18449	212864_at	CDS2	1224	P
CR00019_CC00070_mito	ENSG00000101290	GSE1145	GSM18449	228456_s_at	CDS2	2680.6	P
CR00019_CC00070_mito	ENSG00000101290	GSE1145	GSM18449	228861_at	CDS2	368.1	P
CR00019_CC00070_mito	ENSG00000101290	GSE1145	GSM18449	233630_at	CDS2	179.7	P
CR00019_CC00070_mito	ENSG00000101290	GSE1145	GSM18450	212862_at	CDS2	1551.1	P
CR00019_CC00070_mito	ENSG00000101290	GSE1145	GSM18450	212864_at	CDS2	1419.5	P
CR00019_CC00070_mito	ENSG00000101290	GSE1145	GSM18450	228456_s_at	CDS2	1845.7	P
CR00019_CC00070_mito	ENSG00000101290	GSE1145	GSM18450	228861_at	CDS2	350.2	P
CR00019_CC00070_mito	ENSG00000101290	GSE1145	GSM18450	233630_at	CDS2	261	P
CR00019_CC00070_mito	ENSG00000101290	GSE1145	GSM18451	212862_at	CDS2	1503.3	P
CR00019_CC00070_mito	ENSG00000101290	GSE1145	GSM18451	212864_at	CDS2	1517.9	P
CR00019_CC00070_mito	ENSG00000101290	GSE1145	GSM18451	228456_s_at	CDS2	1702.8	P
CR00019_CC00070_mito	ENSG00000101290	GSE1145	GSM18451	228861_at	CDS2	330	P
CR00019_CC00070_mito	ENSG00000101290	GSE1145	GSM18451	233630_at	CDS2	190.1	P
CR00019_CC00070_mito	ENSG00000101290	GSE1145	GSM18452	212862_at	CDS2	1245.1	P
CR00019_CC00070_mito	ENSG00000101290	GSE1145	GSM18452	212864_at	CDS2	1421.6	P
CR00019_CC00070_mito	ENSG00000101290	GSE1145	GSM18452	228456_s_at	CDS2	1497.7	P
CR00019_CC00070_mito	ENSG00000101290	GSE1145	GSM18452	228861_at	CDS2	237.2	A
CR00019_CC00070_mito	ENSG00000101290	GSE1145	GSM18452	233630_at	CDS2	195.7	P
CR00019_CC00070_mito	ENSG00000163624	GDS181	GSM2829	40217_s_at	CDS1	100	P
CR00019_CC00070_mito	ENSG00000163624	GDS181	GSM2829	40218_at	CDS1	null	A
CR00019_CC00070_mito	ENSG00000163624	GDS181	GSM2856	40217_s_at	CDS1	null	A
CR00019_CC00070_mito	ENSG00000163624	GDS181	GSM2856	40218_at	CDS1	null	A
CR00019_CC00070_mito	ENSG00000163624	GSE1145	GSM18442	205709_s_at	CDS1	18.7	A
CR00019_CC00070_mito	ENSG00000163624	GSE1145	GSM18442	226185_at	CDS1	305.1	A
CR00019_CC00070_mito	ENSG00000163624	GSE1145	GSM18442	226187_at	CDS1	63.7	A
CR00019_CC00070_mito	ENSG00000163624	GSE1145	GSM18443	205709_s_at	CDS1	109.5	A
CR00019_CC00070_mito	ENSG00000163624	GSE1145	GSM18443	226185_at	CDS1	323.2	P
CR00019_CC00070_mito	ENSG00000163624	GSE1145	GSM18443	226187_at	CDS1	145.6	A
CR00019_CC00070_mito	ENSG00000163624	GSE1145	GSM18444	205709_s_at	CDS1	27.5	A
CR00019_CC00070_mito	ENSG00000163624	GSE1145	GSM18444	226185_at	CDS1	158.7	P
CR00019_CC00070_mito	ENSG00000163624	GSE1145	GSM18444	226187_at	CDS1	50.4	A
CR00019_CC00070_mito	ENSG00000163624	GSE1145	GSM18445	205709_s_at	CDS1	3	A
CR00019_CC00070_mito	ENSG00000163624	GSE1145	GSM18445	226185_at	CDS1	70.5	A
CR00019_CC00070_mito	ENSG00000163624	GSE1145	GSM18445	226187_at	CDS1	20.4	A
CR00019_CC00070_mito	ENSG00000163624	GSE1145	GSM18446	205709_s_at	CDS1	6.7	A
CR00019_CC00070_mito	ENSG00000163624	GSE1145	GSM18446	226185_at	CDS1	179.7	P
CR00019_CC00070_mito	ENSG00000163624	GSE1145	GSM18446	226187_at	CDS1	45.7	A
CR00019_CC00070_mito	ENSG00000163624	GSE1145	GSM18447	205709_s_at	CDS1	30	A
CR00019_CC00070_mito	ENSG00000163624	GSE1145	GSM18447	226185_at	CDS1	342	P
CR00019_CC00070_mito	ENSG00000163624	GSE1145	GSM18447	226187_at	CDS1	126.2	A
CR00019_CC00070_mito	ENSG00000163624	GSE1145	GSM18448	205709_s_at	CDS1	42.9	A
CR00019_CC00070_mito	ENSG00000163624	GSE1145	GSM18448	226185_at	CDS1	229	P
CR00019_CC00070_mito	ENSG00000163624	GSE1145	GSM18448	226187_at	CDS1	130.8	A
CR00019_CC00070_mito	ENSG00000163624	GSE1145	GSM18449	205709_s_at	CDS1	22.4	A
CR00019_CC00070_mito	ENSG00000163624	GSE1145	GSM18449	226185_at	CDS1	237.2	P
CR00019_CC00070_mito	ENSG00000163624	GSE1145	GSM18449	226187_at	CDS1	275	A
CR00019_CC00070_mito	ENSG00000163624	GSE1145	GSM18450	205709_s_at	CDS1	11.8	A
CR00019_CC00070_mito	ENSG00000163624	GSE1145	GSM18450	226185_at	CDS1	211.1	P
CR00019_CC00070_mito	ENSG00000163624	GSE1145	GSM18450	226187_at	CDS1	187.5	A
CR00019_CC00070_mito	ENSG00000163624	GSE1145	GSM18451	205709_s_at	CDS1	38.7	A
CR00019_CC00070_mito	ENSG00000163624	GSE1145	GSM18451	226185_at	CDS1	191.7	P
CR00019_CC00070_mito	ENSG00000163624	GSE1145	GSM18451	226187_at	CDS1	50.5	A
CR00019_CC00070_mito	ENSG00000163624	GSE1145	GSM18452	205709_s_at	CDS1	84.7	M
CR00019_CC00070_mito	ENSG00000163624	GSE1145	GSM18452	226185_at	CDS1	342.3	P
CR00019_CC00070_mito	ENSG00000163624	GSE1145	GSM18452	226187_at	CDS1	338.5	A
CR00019_CC00071_cyto	ENSG00000101290	GDS181	GSM2829	41343_at	CDS2	110.04	P
CR00019_CC00071_cyto	ENSG00000101290	GDS181	GSM2856	41343_at	CDS2	144.76	P
CR00019_CC00071_cyto	ENSG00000101290	GSE1145	GSM18442	212862_at	CDS2	936.7	P
CR00019_CC00071_cyto	ENSG00000101290	GSE1145	GSM18442	212864_at	CDS2	1030.5	P
CR00019_CC00071_cyto	ENSG00000101290	GSE1145	GSM18442	228456_s_at	CDS2	1663.7	P
CR00019_CC00071_cyto	ENSG00000101290	GSE1145	GSM18442	228861_at	CDS2	230.6	A
CR00019_CC00071_cyto	ENSG00000101290	GSE1145	GSM18442	233630_at	CDS2	113.2	P
CR00019_CC00071_cyto	ENSG00000101290	GSE1145	GSM18443	212862_at	CDS2	1487.1	P
CR00019_CC00071_cyto	ENSG00000101290	GSE1145	GSM18443	212864_at	CDS2	1336.3	P
CR00019_CC00071_cyto	ENSG00000101290	GSE1145	GSM18443	228456_s_at	CDS2	3111.7	P
CR00019_CC00071_cyto	ENSG00000101290	GSE1145	GSM18443	228861_at	CDS2	358.5	P
CR00019_CC00071_cyto	ENSG00000101290	GSE1145	GSM18443	233630_at	CDS2	148.1	P
CR00019_CC00071_cyto	ENSG00000101290	GSE1145	GSM18444	212862_at	CDS2	1273.9	P
CR00019_CC00071_cyto	ENSG00000101290	GSE1145	GSM18444	212864_at	CDS2	1280	P
CR00019_CC00071_cyto	ENSG00000101290	GSE1145	GSM18444	228456_s_at	CDS2	2233.6	P
CR00019_CC00071_cyto	ENSG00000101290	GSE1145	GSM18444	228861_at	CDS2	337.7	P
CR00019_CC00071_cyto	ENSG00000101290	GSE1145	GSM18444	233630_at	CDS2	163.1	P
CR00019_CC00071_cyto	ENSG00000101290	GSE1145	GSM18445	212862_at	CDS2	1240.2	P
CR00019_CC00071_cyto	ENSG00000101290	GSE1145	GSM18445	212864_at	CDS2	1146.4	P
CR00019_CC00071_cyto	ENSG00000101290	GSE1145	GSM18445	228456_s_at	CDS2	1948.8	P
CR00019_CC00071_cyto	ENSG00000101290	GSE1145	GSM18445	228861_at	CDS2	230.6	M
CR00019_CC00071_cyto	ENSG00000101290	GSE1145	GSM18445	233630_at	CDS2	229.7	P
CR00019_CC00071_cyto	ENSG00000101290	GSE1145	GSM18446	212862_at	CDS2	996.9	P
CR00019_CC00071_cyto	ENSG00000101290	GSE1145	GSM18446	212864_at	CDS2	1107.7	P
CR00019_CC00071_cyto	ENSG00000101290	GSE1145	GSM18446	228456_s_at	CDS2	1428.2	P
CR00019_CC00071_cyto	ENSG00000101290	GSE1145	GSM18446	228861_at	CDS2	289.1	P
CR00019_CC00071_cyto	ENSG00000101290	GSE1145	GSM18446	233630_at	CDS2	143.6	P
CR00019_CC00071_cyto	ENSG00000101290	GSE1145	GSM18447	212862_at	CDS2	979.5	P
CR00019_CC00071_cyto	ENSG00000101290	GSE1145	GSM18447	212864_at	CDS2	1082.4	P
CR00019_CC00071_cyto	ENSG00000101290	GSE1145	GSM18447	228456_s_at	CDS2	1281.8	P
CR00019_CC00071_cyto	ENSG00000101290	GSE1145	GSM18447	228861_at	CDS2	234.1	A
CR00019_CC00071_cyto	ENSG00000101290	GSE1145	GSM18447	233630_at	CDS2	138.9	P
CR00019_CC00071_cyto	ENSG00000101290	GSE1145	GSM18448	212862_at	CDS2	762.7	P
CR00019_CC00071_cyto	ENSG00000101290	GSE1145	GSM18448	212864_at	CDS2	964.7	P
CR00019_CC00071_cyto	ENSG00000101290	GSE1145	GSM18448	228456_s_at	CDS2	1088.2	P
CR00019_CC00071_cyto	ENSG00000101290	GSE1145	GSM18448	228861_at	CDS2	334.1	P
CR00019_CC00071_cyto	ENSG00000101290	GSE1145	GSM18448	233630_at	CDS2	96	P
CR00019_CC00071_cyto	ENSG00000101290	GSE1145	GSM18449	212862_at	CDS2	1361.4	P
CR00019_CC00071_cyto	ENSG00000101290	GSE1145	GSM18449	212864_at	CDS2	1224	P
CR00019_CC00071_cyto	ENSG00000101290	GSE1145	GSM18449	228456_s_at	CDS2	2680.6	P
CR00019_CC00071_cyto	ENSG00000101290	GSE1145	GSM18449	228861_at	CDS2	368.1	P
CR00019_CC00071_cyto	ENSG00000101290	GSE1145	GSM18449	233630_at	CDS2	179.7	P
CR00019_CC00071_cyto	ENSG00000101290	GSE1145	GSM18450	212862_at	CDS2	1551.1	P
CR00019_CC00071_cyto	ENSG00000101290	GSE1145	GSM18450	212864_at	CDS2	1419.5	P
CR00019_CC00071_cyto	ENSG00000101290	GSE1145	GSM18450	228456_s_at	CDS2	1845.7	P
CR00019_CC00071_cyto	ENSG00000101290	GSE1145	GSM18450	228861_at	CDS2	350.2	P
CR00019_CC00071_cyto	ENSG00000101290	GSE1145	GSM18450	233630_at	CDS2	261	P
CR00019_CC00071_cyto	ENSG00000101290	GSE1145	GSM18451	212862_at	CDS2	1503.3	P
CR00019_CC00071_cyto	ENSG00000101290	GSE1145	GSM18451	212864_at	CDS2	1517.9	P
CR00019_CC00071_cyto	ENSG00000101290	GSE1145	GSM18451	228456_s_at	CDS2	1702.8	P
CR00019_CC00071_cyto	ENSG00000101290	GSE1145	GSM18451	228861_at	CDS2	330	P
CR00019_CC00071_cyto	ENSG00000101290	GSE1145	GSM18451	233630_at	CDS2	190.1	P
CR00019_CC00071_cyto	ENSG00000101290	GSE1145	GSM18452	212862_at	CDS2	1245.1	P
CR00019_CC00071_cyto	ENSG00000101290	GSE1145	GSM18452	212864_at	CDS2	1421.6	P
CR00019_CC00071_cyto	ENSG00000101290	GSE1145	GSM18452	228456_s_at	CDS2	1497.7	P
CR00019_CC00071_cyto	ENSG00000101290	GSE1145	GSM18452	228861_at	CDS2	237.2	A
CR00019_CC00071_cyto	ENSG00000101290	GSE1145	GSM18452	233630_at	CDS2	195.7	P
CR00019_CC00071_cyto	ENSG00000163624	GDS181	GSM2829	40217_s_at	CDS1	100	P
CR00019_CC00071_cyto	ENSG00000163624	GDS181	GSM2829	40218_at	CDS1	null	A
CR00019_CC00071_cyto	ENSG00000163624	GDS181	GSM2856	40217_s_at	CDS1	null	A
CR00019_CC00071_cyto	ENSG00000163624	GDS181	GSM2856	40218_at	CDS1	null	A
CR00019_CC00071_cyto	ENSG00000163624	GSE1145	GSM18442	205709_s_at	CDS1	18.7	A
CR00019_CC00071_cyto	ENSG00000163624	GSE1145	GSM18442	226185_at	CDS1	305.1	A
CR00019_CC00071_cyto	ENSG00000163624	GSE1145	GSM18442	226187_at	CDS1	63.7	A
CR00019_CC00071_cyto	ENSG00000163624	GSE1145	GSM18443	205709_s_at	CDS1	109.5	A
CR00019_CC00071_cyto	ENSG00000163624	GSE1145	GSM18443	226185_at	CDS1	323.2	P
CR00019_CC00071_cyto	ENSG00000163624	GSE1145	GSM18443	226187_at	CDS1	145.6	A
CR00019_CC00071_cyto	ENSG00000163624	GSE1145	GSM18444	205709_s_at	CDS1	27.5	A
CR00019_CC00071_cyto	ENSG00000163624	GSE1145	GSM18444	226185_at	CDS1	158.7	P
CR00019_CC00071_cyto	ENSG00000163624	GSE1145	GSM18444	226187_at	CDS1	50.4	A
CR00019_CC00071_cyto	ENSG00000163624	GSE1145	GSM18445	205709_s_at	CDS1	3	A
CR00019_CC00071_cyto	ENSG00000163624	GSE1145	GSM18445	226185_at	CDS1	70.5	A
CR00019_CC00071_cyto	ENSG00000163624	GSE1145	GSM18445	226187_at	CDS1	20.4	A
CR00019_CC00071_cyto	ENSG00000163624	GSE1145	GSM18446	205709_s_at	CDS1	6.7	A
CR00019_CC00071_cyto	ENSG00000163624	GSE1145	GSM18446	226185_at	CDS1	179.7	P
CR00019_CC00071_cyto	ENSG00000163624	GSE1145	GSM18446	226187_at	CDS1	45.7	A
CR00019_CC00071_cyto	ENSG00000163624	GSE1145	GSM18447	205709_s_at	CDS1	30	A
CR00019_CC00071_cyto	ENSG00000163624	GSE1145	GSM18447	226185_at	CDS1	342	P
CR00019_CC00071_cyto	ENSG00000163624	GSE1145	GSM18447	226187_at	CDS1	126.2	A
CR00019_CC00071_cyto	ENSG00000163624	GSE1145	GSM18448	205709_s_at	CDS1	42.9	A
CR00019_CC00071_cyto	ENSG00000163624	GSE1145	GSM18448	226185_at	CDS1	229	P
CR00019_CC00071_cyto	ENSG00000163624	GSE1145	GSM18448	226187_at	CDS1	130.8	A
CR00019_CC00071_cyto	ENSG00000163624	GSE1145	GSM18449	205709_s_at	CDS1	22.4	A
CR00019_CC00071_cyto	ENSG00000163624	GSE1145	GSM18449	226185_at	CDS1	237.2	P
CR00019_CC00071_cyto	ENSG00000163624	GSE1145	GSM18449	226187_at	CDS1	275	A
CR00019_CC00071_cyto	ENSG00000163624	GSE1145	GSM18450	205709_s_at	CDS1	11.8	A
CR00019_CC00071_cyto	ENSG00000163624	GSE1145	GSM18450	226185_at	CDS1	211.1	P
CR00019_CC00071_cyto	ENSG00000163624	GSE1145	GSM18450	226187_at	CDS1	187.5	A
CR00019_CC00071_cyto	ENSG00000163624	GSE1145	GSM18451	205709_s_at	CDS1	38.7	A
CR00019_CC00071_cyto	ENSG00000163624	GSE1145	GSM18451	226185_at	CDS1	191.7	P
CR00019_CC00071_cyto	ENSG00000163624	GSE1145	GSM18451	226187_at	CDS1	50.5	A
CR00019_CC00071_cyto	ENSG00000163624	GSE1145	GSM18452	205709_s_at	CDS1	84.7	M
CR00019_CC00071_cyto	ENSG00000163624	GSE1145	GSM18452	226185_at	CDS1	342.3	P
CR00019_CC00071_cyto	ENSG00000163624	GSE1145	GSM18452	226187_at	CDS1	338.5	A
CR00019_CC00071_mito	ENSG00000101290	GDS181	GSM2829	41343_at	CDS2	110.04	P
CR00019_CC00071_mito	ENSG00000101290	GDS181	GSM2856	41343_at	CDS2	144.76	P
CR00019_CC00071_mito	ENSG00000101290	GSE1145	GSM18442	212862_at	CDS2	936.7	P
CR00019_CC00071_mito	ENSG00000101290	GSE1145	GSM18442	212864_at	CDS2	1030.5	P
CR00019_CC00071_mito	ENSG00000101290	GSE1145	GSM18442	228456_s_at	CDS2	1663.7	P
CR00019_CC00071_mito	ENSG00000101290	GSE1145	GSM18442	228861_at	CDS2	230.6	A
CR00019_CC00071_mito	ENSG00000101290	GSE1145	GSM18442	233630_at	CDS2	113.2	P
CR00019_CC00071_mito	ENSG00000101290	GSE1145	GSM18443	212862_at	CDS2	1487.1	P
CR00019_CC00071_mito	ENSG00000101290	GSE1145	GSM18443	212864_at	CDS2	1336.3	P
CR00019_CC00071_mito	ENSG00000101290	GSE1145	GSM18443	228456_s_at	CDS2	3111.7	P
CR00019_CC00071_mito	ENSG00000101290	GSE1145	GSM18443	228861_at	CDS2	358.5	P
CR00019_CC00071_mito	ENSG00000101290	GSE1145	GSM18443	233630_at	CDS2	148.1	P
CR00019_CC00071_mito	ENSG00000101290	GSE1145	GSM18444	212862_at	CDS2	1273.9	P
CR00019_CC00071_mito	ENSG00000101290	GSE1145	GSM18444	212864_at	CDS2	1280	P
CR00019_CC00071_mito	ENSG00000101290	GSE1145	GSM18444	228456_s_at	CDS2	2233.6	P
CR00019_CC00071_mito	ENSG00000101290	GSE1145	GSM18444	228861_at	CDS2	337.7	P
CR00019_CC00071_mito	ENSG00000101290	GSE1145	GSM18444	233630_at	CDS2	163.1	P
CR00019_CC00071_mito	ENSG00000101290	GSE1145	GSM18445	212862_at	CDS2	1240.2	P
CR00019_CC00071_mito	ENSG00000101290	GSE1145	GSM18445	212864_at	CDS2	1146.4	P
CR00019_CC00071_mito	ENSG00000101290	GSE1145	GSM18445	228456_s_at	CDS2	1948.8	P
CR00019_CC00071_mito	ENSG00000101290	GSE1145	GSM18445	228861_at	CDS2	230.6	M
CR00019_CC00071_mito	ENSG00000101290	GSE1145	GSM18445	233630_at	CDS2	229.7	P
CR00019_CC00071_mito	ENSG00000101290	GSE1145	GSM18446	212862_at	CDS2	996.9	P
CR00019_CC00071_mito	ENSG00000101290	GSE1145	GSM18446	212864_at	CDS2	1107.7	P
CR00019_CC00071_mito	ENSG00000101290	GSE1145	GSM18446	228456_s_at	CDS2	1428.2	P
CR00019_CC00071_mito	ENSG00000101290	GSE1145	GSM18446	228861_at	CDS2	289.1	P
CR00019_CC00071_mito	ENSG00000101290	GSE1145	GSM18446	233630_at	CDS2	143.6	P
CR00019_CC00071_mito	ENSG00000101290	GSE1145	GSM18447	212862_at	CDS2	979.5	P
CR00019_CC00071_mito	ENSG00000101290	GSE1145	GSM18447	212864_at	CDS2	1082.4	P
CR00019_CC00071_mito	ENSG00000101290	GSE1145	GSM18447	228456_s_at	CDS2	1281.8	P
CR00019_CC00071_mito	ENSG00000101290	GSE1145	GSM18447	228861_at	CDS2	234.1	A
CR00019_CC00071_mito	ENSG00000101290	GSE1145	GSM18447	233630_at	CDS2	138.9	P
CR00019_CC00071_mito	ENSG00000101290	GSE1145	GSM18448	212862_at	CDS2	762.7	P
CR00019_CC00071_mito	ENSG00000101290	GSE1145	GSM18448	212864_at	CDS2	964.7	P
CR00019_CC00071_mito	ENSG00000101290	GSE1145	GSM18448	228456_s_at	CDS2	1088.2	P
CR00019_CC00071_mito	ENSG00000101290	GSE1145	GSM18448	228861_at	CDS2	334.1	P
CR00019_CC00071_mito	ENSG00000101290	GSE1145	GSM18448	233630_at	CDS2	96	P
CR00019_CC00071_mito	ENSG00000101290	GSE1145	GSM18449	212862_at	CDS2	1361.4	P
CR00019_CC00071_mito	ENSG00000101290	GSE1145	GSM18449	212864_at	CDS2	1224	P
CR00019_CC00071_mito	ENSG00000101290	GSE1145	GSM18449	228456_s_at	CDS2	2680.6	P
CR00019_CC00071_mito	ENSG00000101290	GSE1145	GSM18449	228861_at	CDS2	368.1	P
CR00019_CC00071_mito	ENSG00000101290	GSE1145	GSM18449	233630_at	CDS2	179.7	P
CR00019_CC00071_mito	ENSG00000101290	GSE1145	GSM18450	212862_at	CDS2	1551.1	P
CR00019_CC00071_mito	ENSG00000101290	GSE1145	GSM18450	212864_at	CDS2	1419.5	P
CR00019_CC00071_mito	ENSG00000101290	GSE1145	GSM18450	228456_s_at	CDS2	1845.7	P
CR00019_CC00071_mito	ENSG00000101290	GSE1145	GSM18450	228861_at	CDS2	350.2	P
CR00019_CC00071_mito	ENSG00000101290	GSE1145	GSM18450	233630_at	CDS2	261	P
CR00019_CC00071_mito	ENSG00000101290	GSE1145	GSM18451	212862_at	CDS2	1503.3	P
CR00019_CC00071_mito	ENSG00000101290	GSE1145	GSM18451	212864_at	CDS2	1517.9	P
CR00019_CC00071_mito	ENSG00000101290	GSE1145	GSM18451	228456_s_at	CDS2	1702.8	P
CR00019_CC00071_mito	ENSG00000101290	GSE1145	GSM18451	228861_at	CDS2	330	P
CR00019_CC00071_mito	ENSG00000101290	GSE1145	GSM18451	233630_at	CDS2	190.1	P
CR00019_CC00071_mito	ENSG00000101290	GSE1145	GSM18452	212862_at	CDS2	1245.1	P
CR00019_CC00071_mito	ENSG00000101290	GSE1145	GSM18452	212864_at	CDS2	1421.6	P
CR00019_CC00071_mito	ENSG00000101290	GSE1145	GSM18452	228456_s_at	CDS2	1497.7	P
CR00019_CC00071_mito	ENSG00000101290	GSE1145	GSM18452	228861_at	CDS2	237.2	A
CR00019_CC00071_mito	ENSG00000101290	GSE1145	GSM18452	233630_at	CDS2	195.7	P
CR00019_CC00071_mito	ENSG00000163624	GDS181	GSM2829	40217_s_at	CDS1	100	P
CR00019_CC00071_mito	ENSG00000163624	GDS181	GSM2829	40218_at	CDS1	null	A
CR00019_CC00071_mito	ENSG00000163624	GDS181	GSM2856	40217_s_at	CDS1	null	A
CR00019_CC00071_mito	ENSG00000163624	GDS181	GSM2856	40218_at	CDS1	null	A
CR00019_CC00071_mito	ENSG00000163624	GSE1145	GSM18442	205709_s_at	CDS1	18.7	A
CR00019_CC00071_mito	ENSG00000163624	GSE1145	GSM18442	226185_at	CDS1	305.1	A
CR00019_CC00071_mito	ENSG00000163624	GSE1145	GSM18442	226187_at	CDS1	63.7	A
CR00019_CC00071_mito	ENSG00000163624	GSE1145	GSM18443	205709_s_at	CDS1	109.5	A
CR00019_CC00071_mito	ENSG00000163624	GSE1145	GSM18443	226185_at	CDS1	323.2	P
CR00019_CC00071_mito	ENSG00000163624	GSE1145	GSM18443	226187_at	CDS1	145.6	A
CR00019_CC00071_mito	ENSG00000163624	GSE1145	GSM18444	205709_s_at	CDS1	27.5	A
CR00019_CC00071_mito	ENSG00000163624	GSE1145	GSM18444	226185_at	CDS1	158.7	P
CR00019_CC00071_mito	ENSG00000163624	GSE1145	GSM18444	226187_at	CDS1	50.4	A
CR00019_CC00071_mito	ENSG00000163624	GSE1145	GSM18445	205709_s_at	CDS1	3	A
CR00019_CC00071_mito	ENSG00000163624	GSE1145	GSM18445	226185_at	CDS1	70.5	A
CR00019_CC00071_mito	ENSG00000163624	GSE1145	GSM18445	226187_at	CDS1	20.4	A
CR00019_CC00071_mito	ENSG00000163624	GSE1145	GSM18446	205709_s_at	CDS1	6.7	A
CR00019_CC00071_mito	ENSG00000163624	GSE1145	GSM18446	226185_at	CDS1	179.7	P
CR00019_CC00071_mito	ENSG00000163624	GSE1145	GSM18446	226187_at	CDS1	45.7	A
CR00019_CC00071_mito	ENSG00000163624	GSE1145	GSM18447	205709_s_at	CDS1	30	A
CR00019_CC00071_mito	ENSG00000163624	GSE1145	GSM18447	226185_at	CDS1	342	P
CR00019_CC00071_mito	ENSG00000163624	GSE1145	GSM18447	226187_at	CDS1	126.2	A
CR00019_CC00071_mito	ENSG00000163624	GSE1145	GSM18448	205709_s_at	CDS1	42.9	A
CR00019_CC00071_mito	ENSG00000163624	GSE1145	GSM18448	226185_at	CDS1	229	P
CR00019_CC00071_mito	ENSG00000163624	GSE1145	GSM18448	226187_at	CDS1	130.8	A
CR00019_CC00071_mito	ENSG00000163624	GSE1145	GSM18449	205709_s_at	CDS1	22.4	A
CR00019_CC00071_mito	ENSG00000163624	GSE1145	GSM18449	226185_at	CDS1	237.2	P
CR00019_CC00071_mito	ENSG00000163624	GSE1145	GSM18449	226187_at	CDS1	275	A
CR00019_CC00071_mito	ENSG00000163624	GSE1145	GSM18450	205709_s_at	CDS1	11.8	A
CR00019_CC00071_mito	ENSG00000163624	GSE1145	GSM18450	226185_at	CDS1	211.1	P
CR00019_CC00071_mito	ENSG00000163624	GSE1145	GSM18450	226187_at	CDS1	187.5	A
CR00019_CC00071_mito	ENSG00000163624	GSE1145	GSM18451	205709_s_at	CDS1	38.7	A
CR00019_CC00071_mito	ENSG00000163624	GSE1145	GSM18451	226185_at	CDS1	191.7	P
CR00019_CC00071_mito	ENSG00000163624	GSE1145	GSM18451	226187_at	CDS1	50.5	A
CR00019_CC00071_mito	ENSG00000163624	GSE1145	GSM18452	205709_s_at	CDS1	84.7	M
CR00019_CC00071_mito	ENSG00000163624	GSE1145	GSM18452	226185_at	CDS1	342.3	P
CR00019_CC00071_mito	ENSG00000163624	GSE1145	GSM18452	226187_at	CDS1	338.5	A
CR00019_CC00072_cyto	ENSG00000101290	GDS181	GSM2829	41343_at	CDS2	110.04	P
CR00019_CC00072_cyto	ENSG00000101290	GDS181	GSM2856	41343_at	CDS2	144.76	P
CR00019_CC00072_cyto	ENSG00000101290	GSE1145	GSM18442	212862_at	CDS2	936.7	P
CR00019_CC00072_cyto	ENSG00000101290	GSE1145	GSM18442	212864_at	CDS2	1030.5	P
CR00019_CC00072_cyto	ENSG00000101290	GSE1145	GSM18442	228456_s_at	CDS2	1663.7	P
CR00019_CC00072_cyto	ENSG00000101290	GSE1145	GSM18442	228861_at	CDS2	230.6	A
CR00019_CC00072_cyto	ENSG00000101290	GSE1145	GSM18442	233630_at	CDS2	113.2	P
CR00019_CC00072_cyto	ENSG00000101290	GSE1145	GSM18443	212862_at	CDS2	1487.1	P
CR00019_CC00072_cyto	ENSG00000101290	GSE1145	GSM18443	212864_at	CDS2	1336.3	P
CR00019_CC00072_cyto	ENSG00000101290	GSE1145	GSM18443	228456_s_at	CDS2	3111.7	P
CR00019_CC00072_cyto	ENSG00000101290	GSE1145	GSM18443	228861_at	CDS2	358.5	P
CR00019_CC00072_cyto	ENSG00000101290	GSE1145	GSM18443	233630_at	CDS2	148.1	P
CR00019_CC00072_cyto	ENSG00000101290	GSE1145	GSM18444	212862_at	CDS2	1273.9	P
CR00019_CC00072_cyto	ENSG00000101290	GSE1145	GSM18444	212864_at	CDS2	1280	P
CR00019_CC00072_cyto	ENSG00000101290	GSE1145	GSM18444	228456_s_at	CDS2	2233.6	P
CR00019_CC00072_cyto	ENSG00000101290	GSE1145	GSM18444	228861_at	CDS2	337.7	P
CR00019_CC00072_cyto	ENSG00000101290	GSE1145	GSM18444	233630_at	CDS2	163.1	P
CR00019_CC00072_cyto	ENSG00000101290	GSE1145	GSM18445	212862_at	CDS2	1240.2	P
CR00019_CC00072_cyto	ENSG00000101290	GSE1145	GSM18445	212864_at	CDS2	1146.4	P
CR00019_CC00072_cyto	ENSG00000101290	GSE1145	GSM18445	228456_s_at	CDS2	1948.8	P
CR00019_CC00072_cyto	ENSG00000101290	GSE1145	GSM18445	228861_at	CDS2	230.6	M
CR00019_CC00072_cyto	ENSG00000101290	GSE1145	GSM18445	233630_at	CDS2	229.7	P
CR00019_CC00072_cyto	ENSG00000101290	GSE1145	GSM18446	212862_at	CDS2	996.9	P
CR00019_CC00072_cyto	ENSG00000101290	GSE1145	GSM18446	212864_at	CDS2	1107.7	P
CR00019_CC00072_cyto	ENSG00000101290	GSE1145	GSM18446	228456_s_at	CDS2	1428.2	P
CR00019_CC00072_cyto	ENSG00000101290	GSE1145	GSM18446	228861_at	CDS2	289.1	P
CR00019_CC00072_cyto	ENSG00000101290	GSE1145	GSM18446	233630_at	CDS2	143.6	P
CR00019_CC00072_cyto	ENSG00000101290	GSE1145	GSM18447	212862_at	CDS2	979.5	P
CR00019_CC00072_cyto	ENSG00000101290	GSE1145	GSM18447	212864_at	CDS2	1082.4	P
CR00019_CC00072_cyto	ENSG00000101290	GSE1145	GSM18447	228456_s_at	CDS2	1281.8	P
CR00019_CC00072_cyto	ENSG00000101290	GSE1145	GSM18447	228861_at	CDS2	234.1	A
CR00019_CC00072_cyto	ENSG00000101290	GSE1145	GSM18447	233630_at	CDS2	138.9	P
CR00019_CC00072_cyto	ENSG00000101290	GSE1145	GSM18448	212862_at	CDS2	762.7	P
CR00019_CC00072_cyto	ENSG00000101290	GSE1145	GSM18448	212864_at	CDS2	964.7	P
CR00019_CC00072_cyto	ENSG00000101290	GSE1145	GSM18448	228456_s_at	CDS2	1088.2	P
CR00019_CC00072_cyto	ENSG00000101290	GSE1145	GSM18448	228861_at	CDS2	334.1	P
CR00019_CC00072_cyto	ENSG00000101290	GSE1145	GSM18448	233630_at	CDS2	96	P
CR00019_CC00072_cyto	ENSG00000101290	GSE1145	GSM18449	212862_at	CDS2	1361.4	P
CR00019_CC00072_cyto	ENSG00000101290	GSE1145	GSM18449	212864_at	CDS2	1224	P
CR00019_CC00072_cyto	ENSG00000101290	GSE1145	GSM18449	228456_s_at	CDS2	2680.6	P
CR00019_CC00072_cyto	ENSG00000101290	GSE1145	GSM18449	228861_at	CDS2	368.1	P
CR00019_CC00072_cyto	ENSG00000101290	GSE1145	GSM18449	233630_at	CDS2	179.7	P
CR00019_CC00072_cyto	ENSG00000101290	GSE1145	GSM18450	212862_at	CDS2	1551.1	P
CR00019_CC00072_cyto	ENSG00000101290	GSE1145	GSM18450	212864_at	CDS2	1419.5	P
CR00019_CC00072_cyto	ENSG00000101290	GSE1145	GSM18450	228456_s_at	CDS2	1845.7	P
CR00019_CC00072_cyto	ENSG00000101290	GSE1145	GSM18450	228861_at	CDS2	350.2	P
CR00019_CC00072_cyto	ENSG00000101290	GSE1145	GSM18450	233630_at	CDS2	261	P
CR00019_CC00072_cyto	ENSG00000101290	GSE1145	GSM18451	212862_at	CDS2	1503.3	P
CR00019_CC00072_cyto	ENSG00000101290	GSE1145	GSM18451	212864_at	CDS2	1517.9	P
CR00019_CC00072_cyto	ENSG00000101290	GSE1145	GSM18451	228456_s_at	CDS2	1702.8	P
CR00019_CC00072_cyto	ENSG00000101290	GSE1145	GSM18451	228861_at	CDS2	330	P
CR00019_CC00072_cyto	ENSG00000101290	GSE1145	GSM18451	233630_at	CDS2	190.1	P
CR00019_CC00072_cyto	ENSG00000101290	GSE1145	GSM18452	212862_at	CDS2	1245.1	P
CR00019_CC00072_cyto	ENSG00000101290	GSE1145	GSM18452	212864_at	CDS2	1421.6	P
CR00019_CC00072_cyto	ENSG00000101290	GSE1145	GSM18452	228456_s_at	CDS2	1497.7	P
CR00019_CC00072_cyto	ENSG00000101290	GSE1145	GSM18452	228861_at	CDS2	237.2	A
CR00019_CC00072_cyto	ENSG00000101290	GSE1145	GSM18452	233630_at	CDS2	195.7	P
CR00019_CC00072_cyto	ENSG00000163624	GDS181	GSM2829	40217_s_at	CDS1	100	P
CR00019_CC00072_cyto	ENSG00000163624	GDS181	GSM2829	40218_at	CDS1	null	A
CR00019_CC00072_cyto	ENSG00000163624	GDS181	GSM2856	40217_s_at	CDS1	null	A
CR00019_CC00072_cyto	ENSG00000163624	GDS181	GSM2856	40218_at	CDS1	null	A
CR00019_CC00072_cyto	ENSG00000163624	GSE1145	GSM18442	205709_s_at	CDS1	18.7	A
CR00019_CC00072_cyto	ENSG00000163624	GSE1145	GSM18442	226185_at	CDS1	305.1	A
CR00019_CC00072_cyto	ENSG00000163624	GSE1145	GSM18442	226187_at	CDS1	63.7	A
CR00019_CC00072_cyto	ENSG00000163624	GSE1145	GSM18443	205709_s_at	CDS1	109.5	A
CR00019_CC00072_cyto	ENSG00000163624	GSE1145	GSM18443	226185_at	CDS1	323.2	P
CR00019_CC00072_cyto	ENSG00000163624	GSE1145	GSM18443	226187_at	CDS1	145.6	A
CR00019_CC00072_cyto	ENSG00000163624	GSE1145	GSM18444	205709_s_at	CDS1	27.5	A
CR00019_CC00072_cyto	ENSG00000163624	GSE1145	GSM18444	226185_at	CDS1	158.7	P
CR00019_CC00072_cyto	ENSG00000163624	GSE1145	GSM18444	226187_at	CDS1	50.4	A
CR00019_CC00072_cyto	ENSG00000163624	GSE1145	GSM18445	205709_s_at	CDS1	3	A
CR00019_CC00072_cyto	ENSG00000163624	GSE1145	GSM18445	226185_at	CDS1	70.5	A
CR00019_CC00072_cyto	ENSG00000163624	GSE1145	GSM18445	226187_at	CDS1	20.4	A
CR00019_CC00072_cyto	ENSG00000163624	GSE1145	GSM18446	205709_s_at	CDS1	6.7	A
CR00019_CC00072_cyto	ENSG00000163624	GSE1145	GSM18446	226185_at	CDS1	179.7	P
CR00019_CC00072_cyto	ENSG00000163624	GSE1145	GSM18446	226187_at	CDS1	45.7	A
CR00019_CC00072_cyto	ENSG00000163624	GSE1145	GSM18447	205709_s_at	CDS1	30	A
CR00019_CC00072_cyto	ENSG00000163624	GSE1145	GSM18447	226185_at	CDS1	342	P
CR00019_CC00072_cyto	ENSG00000163624	GSE1145	GSM18447	226187_at	CDS1	126.2	A
CR00019_CC00072_cyto	ENSG00000163624	GSE1145	GSM18448	205709_s_at	CDS1	42.9	A
CR00019_CC00072_cyto	ENSG00000163624	GSE1145	GSM18448	226185_at	CDS1	229	P
CR00019_CC00072_cyto	ENSG00000163624	GSE1145	GSM18448	226187_at	CDS1	130.8	A
CR00019_CC00072_cyto	ENSG00000163624	GSE1145	GSM18449	205709_s_at	CDS1	22.4	A
CR00019_CC00072_cyto	ENSG00000163624	GSE1145	GSM18449	226185_at	CDS1	237.2	P
CR00019_CC00072_cyto	ENSG00000163624	GSE1145	GSM18449	226187_at	CDS1	275	A
CR00019_CC00072_cyto	ENSG00000163624	GSE1145	GSM18450	205709_s_at	CDS1	11.8	A
CR00019_CC00072_cyto	ENSG00000163624	GSE1145	GSM18450	226185_at	CDS1	211.1	P
CR00019_CC00072_cyto	ENSG00000163624	GSE1145	GSM18450	226187_at	CDS1	187.5	A
CR00019_CC00072_cyto	ENSG00000163624	GSE1145	GSM18451	205709_s_at	CDS1	38.7	A
CR00019_CC00072_cyto	ENSG00000163624	GSE1145	GSM18451	226185_at	CDS1	191.7	P
CR00019_CC00072_cyto	ENSG00000163624	GSE1145	GSM18451	226187_at	CDS1	50.5	A
CR00019_CC00072_cyto	ENSG00000163624	GSE1145	GSM18452	205709_s_at	CDS1	84.7	M
CR00019_CC00072_cyto	ENSG00000163624	GSE1145	GSM18452	226185_at	CDS1	342.3	P
CR00019_CC00072_cyto	ENSG00000163624	GSE1145	GSM18452	226187_at	CDS1	338.5	A
CR00019_CC00072_mito	ENSG00000101290	GDS181	GSM2829	41343_at	CDS2	110.04	P
CR00019_CC00072_mito	ENSG00000101290	GDS181	GSM2856	41343_at	CDS2	144.76	P
CR00019_CC00072_mito	ENSG00000101290	GSE1145	GSM18442	212862_at	CDS2	936.7	P
CR00019_CC00072_mito	ENSG00000101290	GSE1145	GSM18442	212864_at	CDS2	1030.5	P
CR00019_CC00072_mito	ENSG00000101290	GSE1145	GSM18442	228456_s_at	CDS2	1663.7	P
CR00019_CC00072_mito	ENSG00000101290	GSE1145	GSM18442	228861_at	CDS2	230.6	A
CR00019_CC00072_mito	ENSG00000101290	GSE1145	GSM18442	233630_at	CDS2	113.2	P
CR00019_CC00072_mito	ENSG00000101290	GSE1145	GSM18443	212862_at	CDS2	1487.1	P
CR00019_CC00072_mito	ENSG00000101290	GSE1145	GSM18443	212864_at	CDS2	1336.3	P
CR00019_CC00072_mito	ENSG00000101290	GSE1145	GSM18443	228456_s_at	CDS2	3111.7	P
CR00019_CC00072_mito	ENSG00000101290	GSE1145	GSM18443	228861_at	CDS2	358.5	P
CR00019_CC00072_mito	ENSG00000101290	GSE1145	GSM18443	233630_at	CDS2	148.1	P
CR00019_CC00072_mito	ENSG00000101290	GSE1145	GSM18444	212862_at	CDS2	1273.9	P
CR00019_CC00072_mito	ENSG00000101290	GSE1145	GSM18444	212864_at	CDS2	1280	P
CR00019_CC00072_mito	ENSG00000101290	GSE1145	GSM18444	228456_s_at	CDS2	2233.6	P
CR00019_CC00072_mito	ENSG00000101290	GSE1145	GSM18444	228861_at	CDS2	337.7	P
CR00019_CC00072_mito	ENSG00000101290	GSE1145	GSM18444	233630_at	CDS2	163.1	P
CR00019_CC00072_mito	ENSG00000101290	GSE1145	GSM18445	212862_at	CDS2	1240.2	P
CR00019_CC00072_mito	ENSG00000101290	GSE1145	GSM18445	212864_at	CDS2	1146.4	P
CR00019_CC00072_mito	ENSG00000101290	GSE1145	GSM18445	228456_s_at	CDS2	1948.8	P
CR00019_CC00072_mito	ENSG00000101290	GSE1145	GSM18445	228861_at	CDS2	230.6	M
CR00019_CC00072_mito	ENSG00000101290	GSE1145	GSM18445	233630_at	CDS2	229.7	P
CR00019_CC00072_mito	ENSG00000101290	GSE1145	GSM18446	212862_at	CDS2	996.9	P
CR00019_CC00072_mito	ENSG00000101290	GSE1145	GSM18446	212864_at	CDS2	1107.7	P
CR00019_CC00072_mito	ENSG00000101290	GSE1145	GSM18446	228456_s_at	CDS2	1428.2	P
CR00019_CC00072_mito	ENSG00000101290	GSE1145	GSM18446	228861_at	CDS2	289.1	P
CR00019_CC00072_mito	ENSG00000101290	GSE1145	GSM18446	233630_at	CDS2	143.6	P
CR00019_CC00072_mito	ENSG00000101290	GSE1145	GSM18447	212862_at	CDS2	979.5	P
CR00019_CC00072_mito	ENSG00000101290	GSE1145	GSM18447	212864_at	CDS2	1082.4	P
CR00019_CC00072_mito	ENSG00000101290	GSE1145	GSM18447	228456_s_at	CDS2	1281.8	P
CR00019_CC00072_mito	ENSG00000101290	GSE1145	GSM18447	228861_at	CDS2	234.1	A
CR00019_CC00072_mito	ENSG00000101290	GSE1145	GSM18447	233630_at	CDS2	138.9	P
CR00019_CC00072_mito	ENSG00000101290	GSE1145	GSM18448	212862_at	CDS2	762.7	P
CR00019_CC00072_mito	ENSG00000101290	GSE1145	GSM18448	212864_at	CDS2	964.7	P
CR00019_CC00072_mito	ENSG00000101290	GSE1145	GSM18448	228456_s_at	CDS2	1088.2	P
CR00019_CC00072_mito	ENSG00000101290	GSE1145	GSM18448	228861_at	CDS2	334.1	P
CR00019_CC00072_mito	ENSG00000101290	GSE1145	GSM18448	233630_at	CDS2	96	P
CR00019_CC00072_mito	ENSG00000101290	GSE1145	GSM18449	212862_at	CDS2	1361.4	P
CR00019_CC00072_mito	ENSG00000101290	GSE1145	GSM18449	212864_at	CDS2	1224	P
CR00019_CC00072_mito	ENSG00000101290	GSE1145	GSM18449	228456_s_at	CDS2	2680.6	P
CR00019_CC00072_mito	ENSG00000101290	GSE1145	GSM18449	228861_at	CDS2	368.1	P
CR00019_CC00072_mito	ENSG00000101290	GSE1145	GSM18449	233630_at	CDS2	179.7	P
CR00019_CC00072_mito	ENSG00000101290	GSE1145	GSM18450	212862_at	CDS2	1551.1	P
CR00019_CC00072_mito	ENSG00000101290	GSE1145	GSM18450	212864_at	CDS2	1419.5	P
CR00019_CC00072_mito	ENSG00000101290	GSE1145	GSM18450	228456_s_at	CDS2	1845.7	P
CR00019_CC00072_mito	ENSG00000101290	GSE1145	GSM18450	228861_at	CDS2	350.2	P
CR00019_CC00072_mito	ENSG00000101290	GSE1145	GSM18450	233630_at	CDS2	261	P
CR00019_CC00072_mito	ENSG00000101290	GSE1145	GSM18451	212862_at	CDS2	1503.3	P
CR00019_CC00072_mito	ENSG00000101290	GSE1145	GSM18451	212864_at	CDS2	1517.9	P
CR00019_CC00072_mito	ENSG00000101290	GSE1145	GSM18451	228456_s_at	CDS2	1702.8	P
CR00019_CC00072_mito	ENSG00000101290	GSE1145	GSM18451	228861_at	CDS2	330	P
CR00019_CC00072_mito	ENSG00000101290	GSE1145	GSM18451	233630_at	CDS2	190.1	P
CR00019_CC00072_mito	ENSG00000101290	GSE1145	GSM18452	212862_at	CDS2	1245.1	P
CR00019_CC00072_mito	ENSG00000101290	GSE1145	GSM18452	212864_at	CDS2	1421.6	P
CR00019_CC00072_mito	ENSG00000101290	GSE1145	GSM18452	228456_s_at	CDS2	1497.7	P
CR00019_CC00072_mito	ENSG00000101290	GSE1145	GSM18452	228861_at	CDS2	237.2	A
CR00019_CC00072_mito	ENSG00000101290	GSE1145	GSM18452	233630_at	CDS2	195.7	P
CR00019_CC00072_mito	ENSG00000163624	GDS181	GSM2829	40217_s_at	CDS1	100	P
CR00019_CC00072_mito	ENSG00000163624	GDS181	GSM2829	40218_at	CDS1	null	A
CR00019_CC00072_mito	ENSG00000163624	GDS181	GSM2856	40217_s_at	CDS1	null	A
CR00019_CC00072_mito	ENSG00000163624	GDS181	GSM2856	40218_at	CDS1	null	A
CR00019_CC00072_mito	ENSG00000163624	GSE1145	GSM18442	205709_s_at	CDS1	18.7	A
CR00019_CC00072_mito	ENSG00000163624	GSE1145	GSM18442	226185_at	CDS1	305.1	A
CR00019_CC00072_mito	ENSG00000163624	GSE1145	GSM18442	226187_at	CDS1	63.7	A
CR00019_CC00072_mito	ENSG00000163624	GSE1145	GSM18443	205709_s_at	CDS1	109.5	A
CR00019_CC00072_mito	ENSG00000163624	GSE1145	GSM18443	226185_at	CDS1	323.2	P
CR00019_CC00072_mito	ENSG00000163624	GSE1145	GSM18443	226187_at	CDS1	145.6	A
CR00019_CC00072_mito	ENSG00000163624	GSE1145	GSM18444	205709_s_at	CDS1	27.5	A
CR00019_CC00072_mito	ENSG00000163624	GSE1145	GSM18444	226185_at	CDS1	158.7	P
CR00019_CC00072_mito	ENSG00000163624	GSE1145	GSM18444	226187_at	CDS1	50.4	A
CR00019_CC00072_mito	ENSG00000163624	GSE1145	GSM18445	205709_s_at	CDS1	3	A
CR00019_CC00072_mito	ENSG00000163624	GSE1145	GSM18445	226185_at	CDS1	70.5	A
CR00019_CC00072_mito	ENSG00000163624	GSE1145	GSM18445	226187_at	CDS1	20.4	A
CR00019_CC00072_mito	ENSG00000163624	GSE1145	GSM18446	205709_s_at	CDS1	6.7	A
CR00019_CC00072_mito	ENSG00000163624	GSE1145	GSM18446	226185_at	CDS1	179.7	P
CR00019_CC00072_mito	ENSG00000163624	GSE1145	GSM18446	226187_at	CDS1	45.7	A
CR00019_CC00072_mito	ENSG00000163624	GSE1145	GSM18447	205709_s_at	CDS1	30	A
CR00019_CC00072_mito	ENSG00000163624	GSE1145	GSM18447	226185_at	CDS1	342	P
CR00019_CC00072_mito	ENSG00000163624	GSE1145	GSM18447	226187_at	CDS1	126.2	A
CR00019_CC00072_mito	ENSG00000163624	GSE1145	GSM18448	205709_s_at	CDS1	42.9	A
CR00019_CC00072_mito	ENSG00000163624	GSE1145	GSM18448	226185_at	CDS1	229	P
CR00019_CC00072_mito	ENSG00000163624	GSE1145	GSM18448	226187_at	CDS1	130.8	A
CR00019_CC00072_mito	ENSG00000163624	GSE1145	GSM18449	205709_s_at	CDS1	22.4	A
CR00019_CC00072_mito	ENSG00000163624	GSE1145	GSM18449	226185_at	CDS1	237.2	P
CR00019_CC00072_mito	ENSG00000163624	GSE1145	GSM18449	226187_at	CDS1	275	A
CR00019_CC00072_mito	ENSG00000163624	GSE1145	GSM18450	205709_s_at	CDS1	11.8	A
CR00019_CC00072_mito	ENSG00000163624	GSE1145	GSM18450	226185_at	CDS1	211.1	P
CR00019_CC00072_mito	ENSG00000163624	GSE1145	GSM18450	226187_at	CDS1	187.5	A
CR00019_CC00072_mito	ENSG00000163624	GSE1145	GSM18451	205709_s_at	CDS1	38.7	A
CR00019_CC00072_mito	ENSG00000163624	GSE1145	GSM18451	226185_at	CDS1	191.7	P
CR00019_CC00072_mito	ENSG00000163624	GSE1145	GSM18451	226187_at	CDS1	50.5	A
CR00019_CC00072_mito	ENSG00000163624	GSE1145	GSM18452	205709_s_at	CDS1	84.7	M
CR00019_CC00072_mito	ENSG00000163624	GSE1145	GSM18452	226185_at	CDS1	342.3	P
CR00019_CC00072_mito	ENSG00000163624	GSE1145	GSM18452	226187_at	CDS1	338.5	A
CR00019_CC00073_cyto	ENSG00000101290	GDS181	GSM2829	41343_at	CDS2	110.04	P
CR00019_CC00073_cyto	ENSG00000101290	GDS181	GSM2856	41343_at	CDS2	144.76	P
CR00019_CC00073_cyto	ENSG00000101290	GSE1145	GSM18442	212862_at	CDS2	936.7	P
CR00019_CC00073_cyto	ENSG00000101290	GSE1145	GSM18442	212864_at	CDS2	1030.5	P
CR00019_CC00073_cyto	ENSG00000101290	GSE1145	GSM18442	228456_s_at	CDS2	1663.7	P
CR00019_CC00073_cyto	ENSG00000101290	GSE1145	GSM18442	228861_at	CDS2	230.6	A
CR00019_CC00073_cyto	ENSG00000101290	GSE1145	GSM18442	233630_at	CDS2	113.2	P
CR00019_CC00073_cyto	ENSG00000101290	GSE1145	GSM18443	212862_at	CDS2	1487.1	P
CR00019_CC00073_cyto	ENSG00000101290	GSE1145	GSM18443	212864_at	CDS2	1336.3	P
CR00019_CC00073_cyto	ENSG00000101290	GSE1145	GSM18443	228456_s_at	CDS2	3111.7	P
CR00019_CC00073_cyto	ENSG00000101290	GSE1145	GSM18443	228861_at	CDS2	358.5	P
CR00019_CC00073_cyto	ENSG00000101290	GSE1145	GSM18443	233630_at	CDS2	148.1	P
CR00019_CC00073_cyto	ENSG00000101290	GSE1145	GSM18444	212862_at	CDS2	1273.9	P
CR00019_CC00073_cyto	ENSG00000101290	GSE1145	GSM18444	212864_at	CDS2	1280	P
CR00019_CC00073_cyto	ENSG00000101290	GSE1145	GSM18444	228456_s_at	CDS2	2233.6	P
CR00019_CC00073_cyto	ENSG00000101290	GSE1145	GSM18444	228861_at	CDS2	337.7	P
CR00019_CC00073_cyto	ENSG00000101290	GSE1145	GSM18444	233630_at	CDS2	163.1	P
CR00019_CC00073_cyto	ENSG00000101290	GSE1145	GSM18445	212862_at	CDS2	1240.2	P
CR00019_CC00073_cyto	ENSG00000101290	GSE1145	GSM18445	212864_at	CDS2	1146.4	P
CR00019_CC00073_cyto	ENSG00000101290	GSE1145	GSM18445	228456_s_at	CDS2	1948.8	P
CR00019_CC00073_cyto	ENSG00000101290	GSE1145	GSM18445	228861_at	CDS2	230.6	M
CR00019_CC00073_cyto	ENSG00000101290	GSE1145	GSM18445	233630_at	CDS2	229.7	P
CR00019_CC00073_cyto	ENSG00000101290	GSE1145	GSM18446	212862_at	CDS2	996.9	P
CR00019_CC00073_cyto	ENSG00000101290	GSE1145	GSM18446	212864_at	CDS2	1107.7	P
CR00019_CC00073_cyto	ENSG00000101290	GSE1145	GSM18446	228456_s_at	CDS2	1428.2	P
CR00019_CC00073_cyto	ENSG00000101290	GSE1145	GSM18446	228861_at	CDS2	289.1	P
CR00019_CC00073_cyto	ENSG00000101290	GSE1145	GSM18446	233630_at	CDS2	143.6	P
CR00019_CC00073_cyto	ENSG00000101290	GSE1145	GSM18447	212862_at	CDS2	979.5	P
CR00019_CC00073_cyto	ENSG00000101290	GSE1145	GSM18447	212864_at	CDS2	1082.4	P
CR00019_CC00073_cyto	ENSG00000101290	GSE1145	GSM18447	228456_s_at	CDS2	1281.8	P
CR00019_CC00073_cyto	ENSG00000101290	GSE1145	GSM18447	228861_at	CDS2	234.1	A
CR00019_CC00073_cyto	ENSG00000101290	GSE1145	GSM18447	233630_at	CDS2	138.9	P
CR00019_CC00073_cyto	ENSG00000101290	GSE1145	GSM18448	212862_at	CDS2	762.7	P
CR00019_CC00073_cyto	ENSG00000101290	GSE1145	GSM18448	212864_at	CDS2	964.7	P
CR00019_CC00073_cyto	ENSG00000101290	GSE1145	GSM18448	228456_s_at	CDS2	1088.2	P
CR00019_CC00073_cyto	ENSG00000101290	GSE1145	GSM18448	228861_at	CDS2	334.1	P
CR00019_CC00073_cyto	ENSG00000101290	GSE1145	GSM18448	233630_at	CDS2	96	P
CR00019_CC00073_cyto	ENSG00000101290	GSE1145	GSM18449	212862_at	CDS2	1361.4	P
CR00019_CC00073_cyto	ENSG00000101290	GSE1145	GSM18449	212864_at	CDS2	1224	P
CR00019_CC00073_cyto	ENSG00000101290	GSE1145	GSM18449	228456_s_at	CDS2	2680.6	P
CR00019_CC00073_cyto	ENSG00000101290	GSE1145	GSM18449	228861_at	CDS2	368.1	P
CR00019_CC00073_cyto	ENSG00000101290	GSE1145	GSM18449	233630_at	CDS2	179.7	P
CR00019_CC00073_cyto	ENSG00000101290	GSE1145	GSM18450	212862_at	CDS2	1551.1	P
CR00019_CC00073_cyto	ENSG00000101290	GSE1145	GSM18450	212864_at	CDS2	1419.5	P
CR00019_CC00073_cyto	ENSG00000101290	GSE1145	GSM18450	228456_s_at	CDS2	1845.7	P
CR00019_CC00073_cyto	ENSG00000101290	GSE1145	GSM18450	228861_at	CDS2	350.2	P
CR00019_CC00073_cyto	ENSG00000101290	GSE1145	GSM18450	233630_at	CDS2	261	P
CR00019_CC00073_cyto	ENSG00000101290	GSE1145	GSM18451	212862_at	CDS2	1503.3	P
CR00019_CC00073_cyto	ENSG00000101290	GSE1145	GSM18451	212864_at	CDS2	1517.9	P
CR00019_CC00073_cyto	ENSG00000101290	GSE1145	GSM18451	228456_s_at	CDS2	1702.8	P
CR00019_CC00073_cyto	ENSG00000101290	GSE1145	GSM18451	228861_at	CDS2	330	P
CR00019_CC00073_cyto	ENSG00000101290	GSE1145	GSM18451	233630_at	CDS2	190.1	P
CR00019_CC00073_cyto	ENSG00000101290	GSE1145	GSM18452	212862_at	CDS2	1245.1	P
CR00019_CC00073_cyto	ENSG00000101290	GSE1145	GSM18452	212864_at	CDS2	1421.6	P
CR00019_CC00073_cyto	ENSG00000101290	GSE1145	GSM18452	228456_s_at	CDS2	1497.7	P
CR00019_CC00073_cyto	ENSG00000101290	GSE1145	GSM18452	228861_at	CDS2	237.2	A
CR00019_CC00073_cyto	ENSG00000101290	GSE1145	GSM18452	233630_at	CDS2	195.7	P
CR00019_CC00073_cyto	ENSG00000163624	GDS181	GSM2829	40217_s_at	CDS1	100	P
CR00019_CC00073_cyto	ENSG00000163624	GDS181	GSM2829	40218_at	CDS1	null	A
CR00019_CC00073_cyto	ENSG00000163624	GDS181	GSM2856	40217_s_at	CDS1	null	A
CR00019_CC00073_cyto	ENSG00000163624	GDS181	GSM2856	40218_at	CDS1	null	A
CR00019_CC00073_cyto	ENSG00000163624	GSE1145	GSM18442	205709_s_at	CDS1	18.7	A
CR00019_CC00073_cyto	ENSG00000163624	GSE1145	GSM18442	226185_at	CDS1	305.1	A
CR00019_CC00073_cyto	ENSG00000163624	GSE1145	GSM18442	226187_at	CDS1	63.7	A
CR00019_CC00073_cyto	ENSG00000163624	GSE1145	GSM18443	205709_s_at	CDS1	109.5	A
CR00019_CC00073_cyto	ENSG00000163624	GSE1145	GSM18443	226185_at	CDS1	323.2	P
CR00019_CC00073_cyto	ENSG00000163624	GSE1145	GSM18443	226187_at	CDS1	145.6	A
CR00019_CC00073_cyto	ENSG00000163624	GSE1145	GSM18444	205709_s_at	CDS1	27.5	A
CR00019_CC00073_cyto	ENSG00000163624	GSE1145	GSM18444	226185_at	CDS1	158.7	P
CR00019_CC00073_cyto	ENSG00000163624	GSE1145	GSM18444	226187_at	CDS1	50.4	A
CR00019_CC00073_cyto	ENSG00000163624	GSE1145	GSM18445	205709_s_at	CDS1	3	A
CR00019_CC00073_cyto	ENSG00000163624	GSE1145	GSM18445	226185_at	CDS1	70.5	A
CR00019_CC00073_cyto	ENSG00000163624	GSE1145	GSM18445	226187_at	CDS1	20.4	A
CR00019_CC00073_cyto	ENSG00000163624	GSE1145	GSM18446	205709_s_at	CDS1	6.7	A
CR00019_CC00073_cyto	ENSG00000163624	GSE1145	GSM18446	226185_at	CDS1	179.7	P
CR00019_CC00073_cyto	ENSG00000163624	GSE1145	GSM18446	226187_at	CDS1	45.7	A
CR00019_CC00073_cyto	ENSG00000163624	GSE1145	GSM18447	205709_s_at	CDS1	30	A
CR00019_CC00073_cyto	ENSG00000163624	GSE1145	GSM18447	226185_at	CDS1	342	P
CR00019_CC00073_cyto	ENSG00000163624	GSE1145	GSM18447	226187_at	CDS1	126.2	A
CR00019_CC00073_cyto	ENSG00000163624	GSE1145	GSM18448	205709_s_at	CDS1	42.9	A
CR00019_CC00073_cyto	ENSG00000163624	GSE1145	GSM18448	226185_at	CDS1	229	P
CR00019_CC00073_cyto	ENSG00000163624	GSE1145	GSM18448	226187_at	CDS1	130.8	A
CR00019_CC00073_cyto	ENSG00000163624	GSE1145	GSM18449	205709_s_at	CDS1	22.4	A
CR00019_CC00073_cyto	ENSG00000163624	GSE1145	GSM18449	226185_at	CDS1	237.2	P
CR00019_CC00073_cyto	ENSG00000163624	GSE1145	GSM18449	226187_at	CDS1	275	A
CR00019_CC00073_cyto	ENSG00000163624	GSE1145	GSM18450	205709_s_at	CDS1	11.8	A
CR00019_CC00073_cyto	ENSG00000163624	GSE1145	GSM18450	226185_at	CDS1	211.1	P
CR00019_CC00073_cyto	ENSG00000163624	GSE1145	GSM18450	226187_at	CDS1	187.5	A
CR00019_CC00073_cyto	ENSG00000163624	GSE1145	GSM18451	205709_s_at	CDS1	38.7	A
CR00019_CC00073_cyto	ENSG00000163624	GSE1145	GSM18451	226185_at	CDS1	191.7	P
CR00019_CC00073_cyto	ENSG00000163624	GSE1145	GSM18451	226187_at	CDS1	50.5	A
CR00019_CC00073_cyto	ENSG00000163624	GSE1145	GSM18452	205709_s_at	CDS1	84.7	M
CR00019_CC00073_cyto	ENSG00000163624	GSE1145	GSM18452	226185_at	CDS1	342.3	P
CR00019_CC00073_cyto	ENSG00000163624	GSE1145	GSM18452	226187_at	CDS1	338.5	A
CR00019_CC00073_mito	ENSG00000101290	GDS181	GSM2829	41343_at	CDS2	110.04	P
CR00019_CC00073_mito	ENSG00000101290	GDS181	GSM2856	41343_at	CDS2	144.76	P
CR00019_CC00073_mito	ENSG00000101290	GSE1145	GSM18442	212862_at	CDS2	936.7	P
CR00019_CC00073_mito	ENSG00000101290	GSE1145	GSM18442	212864_at	CDS2	1030.5	P
CR00019_CC00073_mito	ENSG00000101290	GSE1145	GSM18442	228456_s_at	CDS2	1663.7	P
CR00019_CC00073_mito	ENSG00000101290	GSE1145	GSM18442	228861_at	CDS2	230.6	A
CR00019_CC00073_mito	ENSG00000101290	GSE1145	GSM18442	233630_at	CDS2	113.2	P
CR00019_CC00073_mito	ENSG00000101290	GSE1145	GSM18443	212862_at	CDS2	1487.1	P
CR00019_CC00073_mito	ENSG00000101290	GSE1145	GSM18443	212864_at	CDS2	1336.3	P
CR00019_CC00073_mito	ENSG00000101290	GSE1145	GSM18443	228456_s_at	CDS2	3111.7	P
CR00019_CC00073_mito	ENSG00000101290	GSE1145	GSM18443	228861_at	CDS2	358.5	P
CR00019_CC00073_mito	ENSG00000101290	GSE1145	GSM18443	233630_at	CDS2	148.1	P
CR00019_CC00073_mito	ENSG00000101290	GSE1145	GSM18444	212862_at	CDS2	1273.9	P
CR00019_CC00073_mito	ENSG00000101290	GSE1145	GSM18444	212864_at	CDS2	1280	P
CR00019_CC00073_mito	ENSG00000101290	GSE1145	GSM18444	228456_s_at	CDS2	2233.6	P
CR00019_CC00073_mito	ENSG00000101290	GSE1145	GSM18444	228861_at	CDS2	337.7	P
CR00019_CC00073_mito	ENSG00000101290	GSE1145	GSM18444	233630_at	CDS2	163.1	P
CR00019_CC00073_mito	ENSG00000101290	GSE1145	GSM18445	212862_at	CDS2	1240.2	P
CR00019_CC00073_mito	ENSG00000101290	GSE1145	GSM18445	212864_at	CDS2	1146.4	P
CR00019_CC00073_mito	ENSG00000101290	GSE1145	GSM18445	228456_s_at	CDS2	1948.8	P
CR00019_CC00073_mito	ENSG00000101290	GSE1145	GSM18445	228861_at	CDS2	230.6	M
CR00019_CC00073_mito	ENSG00000101290	GSE1145	GSM18445	233630_at	CDS2	229.7	P
CR00019_CC00073_mito	ENSG00000101290	GSE1145	GSM18446	212862_at	CDS2	996.9	P
CR00019_CC00073_mito	ENSG00000101290	GSE1145	GSM18446	212864_at	CDS2	1107.7	P
CR00019_CC00073_mito	ENSG00000101290	GSE1145	GSM18446	228456_s_at	CDS2	1428.2	P
CR00019_CC00073_mito	ENSG00000101290	GSE1145	GSM18446	228861_at	CDS2	289.1	P
CR00019_CC00073_mito	ENSG00000101290	GSE1145	GSM18446	233630_at	CDS2	143.6	P
CR00019_CC00073_mito	ENSG00000101290	GSE1145	GSM18447	212862_at	CDS2	979.5	P
CR00019_CC00073_mito	ENSG00000101290	GSE1145	GSM18447	212864_at	CDS2	1082.4	P
CR00019_CC00073_mito	ENSG00000101290	GSE1145	GSM18447	228456_s_at	CDS2	1281.8	P
CR00019_CC00073_mito	ENSG00000101290	GSE1145	GSM18447	228861_at	CDS2	234.1	A
CR00019_CC00073_mito	ENSG00000101290	GSE1145	GSM18447	233630_at	CDS2	138.9	P
CR00019_CC00073_mito	ENSG00000101290	GSE1145	GSM18448	212862_at	CDS2	762.7	P
CR00019_CC00073_mito	ENSG00000101290	GSE1145	GSM18448	212864_at	CDS2	964.7	P
CR00019_CC00073_mito	ENSG00000101290	GSE1145	GSM18448	228456_s_at	CDS2	1088.2	P
CR00019_CC00073_mito	ENSG00000101290	GSE1145	GSM18448	228861_at	CDS2	334.1	P
CR00019_CC00073_mito	ENSG00000101290	GSE1145	GSM18448	233630_at	CDS2	96	P
CR00019_CC00073_mito	ENSG00000101290	GSE1145	GSM18449	212862_at	CDS2	1361.4	P
CR00019_CC00073_mito	ENSG00000101290	GSE1145	GSM18449	212864_at	CDS2	1224	P
CR00019_CC00073_mito	ENSG00000101290	GSE1145	GSM18449	228456_s_at	CDS2	2680.6	P
CR00019_CC00073_mito	ENSG00000101290	GSE1145	GSM18449	228861_at	CDS2	368.1	P
CR00019_CC00073_mito	ENSG00000101290	GSE1145	GSM18449	233630_at	CDS2	179.7	P
CR00019_CC00073_mito	ENSG00000101290	GSE1145	GSM18450	212862_at	CDS2	1551.1	P
CR00019_CC00073_mito	ENSG00000101290	GSE1145	GSM18450	212864_at	CDS2	1419.5	P
CR00019_CC00073_mito	ENSG00000101290	GSE1145	GSM18450	228456_s_at	CDS2	1845.7	P
CR00019_CC00073_mito	ENSG00000101290	GSE1145	GSM18450	228861_at	CDS2	350.2	P
CR00019_CC00073_mito	ENSG00000101290	GSE1145	GSM18450	233630_at	CDS2	261	P
CR00019_CC00073_mito	ENSG00000101290	GSE1145	GSM18451	212862_at	CDS2	1503.3	P
CR00019_CC00073_mito	ENSG00000101290	GSE1145	GSM18451	212864_at	CDS2	1517.9	P
CR00019_CC00073_mito	ENSG00000101290	GSE1145	GSM18451	228456_s_at	CDS2	1702.8	P
CR00019_CC00073_mito	ENSG00000101290	GSE1145	GSM18451	228861_at	CDS2	330	P
CR00019_CC00073_mito	ENSG00000101290	GSE1145	GSM18451	233630_at	CDS2	190.1	P
CR00019_CC00073_mito	ENSG00000101290	GSE1145	GSM18452	212862_at	CDS2	1245.1	P
CR00019_CC00073_mito	ENSG00000101290	GSE1145	GSM18452	212864_at	CDS2	1421.6	P
CR00019_CC00073_mito	ENSG00000101290	GSE1145	GSM18452	228456_s_at	CDS2	1497.7	P
CR00019_CC00073_mito	ENSG00000101290	GSE1145	GSM18452	228861_at	CDS2	237.2	A
CR00019_CC00073_mito	ENSG00000101290	GSE1145	GSM18452	233630_at	CDS2	195.7	P
CR00019_CC00073_mito	ENSG00000163624	GDS181	GSM2829	40217_s_at	CDS1	100	P
CR00019_CC00073_mito	ENSG00000163624	GDS181	GSM2829	40218_at	CDS1	null	A
CR00019_CC00073_mito	ENSG00000163624	GDS181	GSM2856	40217_s_at	CDS1	null	A
CR00019_CC00073_mito	ENSG00000163624	GDS181	GSM2856	40218_at	CDS1	null	A
CR00019_CC00073_mito	ENSG00000163624	GSE1145	GSM18442	205709_s_at	CDS1	18.7	A
CR00019_CC00073_mito	ENSG00000163624	GSE1145	GSM18442	226185_at	CDS1	305.1	A
CR00019_CC00073_mito	ENSG00000163624	GSE1145	GSM18442	226187_at	CDS1	63.7	A
CR00019_CC00073_mito	ENSG00000163624	GSE1145	GSM18443	205709_s_at	CDS1	109.5	A
CR00019_CC00073_mito	ENSG00000163624	GSE1145	GSM18443	226185_at	CDS1	323.2	P
CR00019_CC00073_mito	ENSG00000163624	GSE1145	GSM18443	226187_at	CDS1	145.6	A
CR00019_CC00073_mito	ENSG00000163624	GSE1145	GSM18444	205709_s_at	CDS1	27.5	A
CR00019_CC00073_mito	ENSG00000163624	GSE1145	GSM18444	226185_at	CDS1	158.7	P
CR00019_CC00073_mito	ENSG00000163624	GSE1145	GSM18444	226187_at	CDS1	50.4	A
CR00019_CC00073_mito	ENSG00000163624	GSE1145	GSM18445	205709_s_at	CDS1	3	A
CR00019_CC00073_mito	ENSG00000163624	GSE1145	GSM18445	226185_at	CDS1	70.5	A
CR00019_CC00073_mito	ENSG00000163624	GSE1145	GSM18445	226187_at	CDS1	20.4	A
CR00019_CC00073_mito	ENSG00000163624	GSE1145	GSM18446	205709_s_at	CDS1	6.7	A
CR00019_CC00073_mito	ENSG00000163624	GSE1145	GSM18446	226185_at	CDS1	179.7	P
CR00019_CC00073_mito	ENSG00000163624	GSE1145	GSM18446	226187_at	CDS1	45.7	A
CR00019_CC00073_mito	ENSG00000163624	GSE1145	GSM18447	205709_s_at	CDS1	30	A
CR00019_CC00073_mito	ENSG00000163624	GSE1145	GSM18447	226185_at	CDS1	342	P
CR00019_CC00073_mito	ENSG00000163624	GSE1145	GSM18447	226187_at	CDS1	126.2	A
CR00019_CC00073_mito	ENSG00000163624	GSE1145	GSM18448	205709_s_at	CDS1	42.9	A
CR00019_CC00073_mito	ENSG00000163624	GSE1145	GSM18448	226185_at	CDS1	229	P
CR00019_CC00073_mito	ENSG00000163624	GSE1145	GSM18448	226187_at	CDS1	130.8	A
CR00019_CC00073_mito	ENSG00000163624	GSE1145	GSM18449	205709_s_at	CDS1	22.4	A
CR00019_CC00073_mito	ENSG00000163624	GSE1145	GSM18449	226185_at	CDS1	237.2	P
CR00019_CC00073_mito	ENSG00000163624	GSE1145	GSM18449	226187_at	CDS1	275	A
CR00019_CC00073_mito	ENSG00000163624	GSE1145	GSM18450	205709_s_at	CDS1	11.8	A
CR00019_CC00073_mito	ENSG00000163624	GSE1145	GSM18450	226185_at	CDS1	211.1	P
CR00019_CC00073_mito	ENSG00000163624	GSE1145	GSM18450	226187_at	CDS1	187.5	A
CR00019_CC00073_mito	ENSG00000163624	GSE1145	GSM18451	205709_s_at	CDS1	38.7	A
CR00019_CC00073_mito	ENSG00000163624	GSE1145	GSM18451	226185_at	CDS1	191.7	P
CR00019_CC00073_mito	ENSG00000163624	GSE1145	GSM18451	226187_at	CDS1	50.5	A
CR00019_CC00073_mito	ENSG00000163624	GSE1145	GSM18452	205709_s_at	CDS1	84.7	M
CR00019_CC00073_mito	ENSG00000163624	GSE1145	GSM18452	226185_at	CDS1	342.3	P
CR00019_CC00073_mito	ENSG00000163624	GSE1145	GSM18452	226187_at	CDS1	338.5	A
CR00019_CC00074_cyto	ENSG00000101290	GDS181	GSM2829	41343_at	CDS2	110.04	P
CR00019_CC00074_cyto	ENSG00000101290	GDS181	GSM2856	41343_at	CDS2	144.76	P
CR00019_CC00074_cyto	ENSG00000101290	GSE1145	GSM18442	212862_at	CDS2	936.7	P
CR00019_CC00074_cyto	ENSG00000101290	GSE1145	GSM18442	212864_at	CDS2	1030.5	P
CR00019_CC00074_cyto	ENSG00000101290	GSE1145	GSM18442	228456_s_at	CDS2	1663.7	P
CR00019_CC00074_cyto	ENSG00000101290	GSE1145	GSM18442	228861_at	CDS2	230.6	A
CR00019_CC00074_cyto	ENSG00000101290	GSE1145	GSM18442	233630_at	CDS2	113.2	P
CR00019_CC00074_cyto	ENSG00000101290	GSE1145	GSM18443	212862_at	CDS2	1487.1	P
CR00019_CC00074_cyto	ENSG00000101290	GSE1145	GSM18443	212864_at	CDS2	1336.3	P
CR00019_CC00074_cyto	ENSG00000101290	GSE1145	GSM18443	228456_s_at	CDS2	3111.7	P
CR00019_CC00074_cyto	ENSG00000101290	GSE1145	GSM18443	228861_at	CDS2	358.5	P
CR00019_CC00074_cyto	ENSG00000101290	GSE1145	GSM18443	233630_at	CDS2	148.1	P
CR00019_CC00074_cyto	ENSG00000101290	GSE1145	GSM18444	212862_at	CDS2	1273.9	P
CR00019_CC00074_cyto	ENSG00000101290	GSE1145	GSM18444	212864_at	CDS2	1280	P
CR00019_CC00074_cyto	ENSG00000101290	GSE1145	GSM18444	228456_s_at	CDS2	2233.6	P
CR00019_CC00074_cyto	ENSG00000101290	GSE1145	GSM18444	228861_at	CDS2	337.7	P
CR00019_CC00074_cyto	ENSG00000101290	GSE1145	GSM18444	233630_at	CDS2	163.1	P
CR00019_CC00074_cyto	ENSG00000101290	GSE1145	GSM18445	212862_at	CDS2	1240.2	P
CR00019_CC00074_cyto	ENSG00000101290	GSE1145	GSM18445	212864_at	CDS2	1146.4	P
CR00019_CC00074_cyto	ENSG00000101290	GSE1145	GSM18445	228456_s_at	CDS2	1948.8	P
CR00019_CC00074_cyto	ENSG00000101290	GSE1145	GSM18445	228861_at	CDS2	230.6	M
CR00019_CC00074_cyto	ENSG00000101290	GSE1145	GSM18445	233630_at	CDS2	229.7	P
CR00019_CC00074_cyto	ENSG00000101290	GSE1145	GSM18446	212862_at	CDS2	996.9	P
CR00019_CC00074_cyto	ENSG00000101290	GSE1145	GSM18446	212864_at	CDS2	1107.7	P
CR00019_CC00074_cyto	ENSG00000101290	GSE1145	GSM18446	228456_s_at	CDS2	1428.2	P
CR00019_CC00074_cyto	ENSG00000101290	GSE1145	GSM18446	228861_at	CDS2	289.1	P
CR00019_CC00074_cyto	ENSG00000101290	GSE1145	GSM18446	233630_at	CDS2	143.6	P
CR00019_CC00074_cyto	ENSG00000101290	GSE1145	GSM18447	212862_at	CDS2	979.5	P
CR00019_CC00074_cyto	ENSG00000101290	GSE1145	GSM18447	212864_at	CDS2	1082.4	P
CR00019_CC00074_cyto	ENSG00000101290	GSE1145	GSM18447	228456_s_at	CDS2	1281.8	P
CR00019_CC00074_cyto	ENSG00000101290	GSE1145	GSM18447	228861_at	CDS2	234.1	A
CR00019_CC00074_cyto	ENSG00000101290	GSE1145	GSM18447	233630_at	CDS2	138.9	P
CR00019_CC00074_cyto	ENSG00000101290	GSE1145	GSM18448	212862_at	CDS2	762.7	P
CR00019_CC00074_cyto	ENSG00000101290	GSE1145	GSM18448	212864_at	CDS2	964.7	P
CR00019_CC00074_cyto	ENSG00000101290	GSE1145	GSM18448	228456_s_at	CDS2	1088.2	P
CR00019_CC00074_cyto	ENSG00000101290	GSE1145	GSM18448	228861_at	CDS2	334.1	P
CR00019_CC00074_cyto	ENSG00000101290	GSE1145	GSM18448	233630_at	CDS2	96	P
CR00019_CC00074_cyto	ENSG00000101290	GSE1145	GSM18449	212862_at	CDS2	1361.4	P
CR00019_CC00074_cyto	ENSG00000101290	GSE1145	GSM18449	212864_at	CDS2	1224	P
CR00019_CC00074_cyto	ENSG00000101290	GSE1145	GSM18449	228456_s_at	CDS2	2680.6	P
CR00019_CC00074_cyto	ENSG00000101290	GSE1145	GSM18449	228861_at	CDS2	368.1	P
CR00019_CC00074_cyto	ENSG00000101290	GSE1145	GSM18449	233630_at	CDS2	179.7	P
CR00019_CC00074_cyto	ENSG00000101290	GSE1145	GSM18450	212862_at	CDS2	1551.1	P
CR00019_CC00074_cyto	ENSG00000101290	GSE1145	GSM18450	212864_at	CDS2	1419.5	P
CR00019_CC00074_cyto	ENSG00000101290	GSE1145	GSM18450	228456_s_at	CDS2	1845.7	P
CR00019_CC00074_cyto	ENSG00000101290	GSE1145	GSM18450	228861_at	CDS2	350.2	P
CR00019_CC00074_cyto	ENSG00000101290	GSE1145	GSM18450	233630_at	CDS2	261	P
CR00019_CC00074_cyto	ENSG00000101290	GSE1145	GSM18451	212862_at	CDS2	1503.3	P
CR00019_CC00074_cyto	ENSG00000101290	GSE1145	GSM18451	212864_at	CDS2	1517.9	P
CR00019_CC00074_cyto	ENSG00000101290	GSE1145	GSM18451	228456_s_at	CDS2	1702.8	P
CR00019_CC00074_cyto	ENSG00000101290	GSE1145	GSM18451	228861_at	CDS2	330	P
CR00019_CC00074_cyto	ENSG00000101290	GSE1145	GSM18451	233630_at	CDS2	190.1	P
CR00019_CC00074_cyto	ENSG00000101290	GSE1145	GSM18452	212862_at	CDS2	1245.1	P
CR00019_CC00074_cyto	ENSG00000101290	GSE1145	GSM18452	212864_at	CDS2	1421.6	P
CR00019_CC00074_cyto	ENSG00000101290	GSE1145	GSM18452	228456_s_at	CDS2	1497.7	P
CR00019_CC00074_cyto	ENSG00000101290	GSE1145	GSM18452	228861_at	CDS2	237.2	A
CR00019_CC00074_cyto	ENSG00000101290	GSE1145	GSM18452	233630_at	CDS2	195.7	P
CR00019_CC00074_cyto	ENSG00000163624	GDS181	GSM2829	40217_s_at	CDS1	100	P
CR00019_CC00074_cyto	ENSG00000163624	GDS181	GSM2829	40218_at	CDS1	null	A
CR00019_CC00074_cyto	ENSG00000163624	GDS181	GSM2856	40217_s_at	CDS1	null	A
CR00019_CC00074_cyto	ENSG00000163624	GDS181	GSM2856	40218_at	CDS1	null	A
CR00019_CC00074_cyto	ENSG00000163624	GSE1145	GSM18442	205709_s_at	CDS1	18.7	A
CR00019_CC00074_cyto	ENSG00000163624	GSE1145	GSM18442	226185_at	CDS1	305.1	A
CR00019_CC00074_cyto	ENSG00000163624	GSE1145	GSM18442	226187_at	CDS1	63.7	A
CR00019_CC00074_cyto	ENSG00000163624	GSE1145	GSM18443	205709_s_at	CDS1	109.5	A
CR00019_CC00074_cyto	ENSG00000163624	GSE1145	GSM18443	226185_at	CDS1	323.2	P
CR00019_CC00074_cyto	ENSG00000163624	GSE1145	GSM18443	226187_at	CDS1	145.6	A
CR00019_CC00074_cyto	ENSG00000163624	GSE1145	GSM18444	205709_s_at	CDS1	27.5	A
CR00019_CC00074_cyto	ENSG00000163624	GSE1145	GSM18444	226185_at	CDS1	158.7	P
CR00019_CC00074_cyto	ENSG00000163624	GSE1145	GSM18444	226187_at	CDS1	50.4	A
CR00019_CC00074_cyto	ENSG00000163624	GSE1145	GSM18445	205709_s_at	CDS1	3	A
CR00019_CC00074_cyto	ENSG00000163624	GSE1145	GSM18445	226185_at	CDS1	70.5	A
CR00019_CC00074_cyto	ENSG00000163624	GSE1145	GSM18445	226187_at	CDS1	20.4	A
CR00019_CC00074_cyto	ENSG00000163624	GSE1145	GSM18446	205709_s_at	CDS1	6.7	A
CR00019_CC00074_cyto	ENSG00000163624	GSE1145	GSM18446	226185_at	CDS1	179.7	P
CR00019_CC00074_cyto	ENSG00000163624	GSE1145	GSM18446	226187_at	CDS1	45.7	A
CR00019_CC00074_cyto	ENSG00000163624	GSE1145	GSM18447	205709_s_at	CDS1	30	A
CR00019_CC00074_cyto	ENSG00000163624	GSE1145	GSM18447	226185_at	CDS1	342	P
CR00019_CC00074_cyto	ENSG00000163624	GSE1145	GSM18447	226187_at	CDS1	126.2	A
CR00019_CC00074_cyto	ENSG00000163624	GSE1145	GSM18448	205709_s_at	CDS1	42.9	A
CR00019_CC00074_cyto	ENSG00000163624	GSE1145	GSM18448	226185_at	CDS1	229	P
CR00019_CC00074_cyto	ENSG00000163624	GSE1145	GSM18448	226187_at	CDS1	130.8	A
CR00019_CC00074_cyto	ENSG00000163624	GSE1145	GSM18449	205709_s_at	CDS1	22.4	A
CR00019_CC00074_cyto	ENSG00000163624	GSE1145	GSM18449	226185_at	CDS1	237.2	P
CR00019_CC00074_cyto	ENSG00000163624	GSE1145	GSM18449	226187_at	CDS1	275	A
CR00019_CC00074_cyto	ENSG00000163624	GSE1145	GSM18450	205709_s_at	CDS1	11.8	A
CR00019_CC00074_cyto	ENSG00000163624	GSE1145	GSM18450	226185_at	CDS1	211.1	P
CR00019_CC00074_cyto	ENSG00000163624	GSE1145	GSM18450	226187_at	CDS1	187.5	A
CR00019_CC00074_cyto	ENSG00000163624	GSE1145	GSM18451	205709_s_at	CDS1	38.7	A
CR00019_CC00074_cyto	ENSG00000163624	GSE1145	GSM18451	226185_at	CDS1	191.7	P
CR00019_CC00074_cyto	ENSG00000163624	GSE1145	GSM18451	226187_at	CDS1	50.5	A
CR00019_CC00074_cyto	ENSG00000163624	GSE1145	GSM18452	205709_s_at	CDS1	84.7	M
CR00019_CC00074_cyto	ENSG00000163624	GSE1145	GSM18452	226185_at	CDS1	342.3	P
CR00019_CC00074_cyto	ENSG00000163624	GSE1145	GSM18452	226187_at	CDS1	338.5	A
CR00019_CC00074_mito	ENSG00000101290	GDS181	GSM2829	41343_at	CDS2	110.04	P
CR00019_CC00074_mito	ENSG00000101290	GDS181	GSM2856	41343_at	CDS2	144.76	P
CR00019_CC00074_mito	ENSG00000101290	GSE1145	GSM18442	212862_at	CDS2	936.7	P
CR00019_CC00074_mito	ENSG00000101290	GSE1145	GSM18442	212864_at	CDS2	1030.5	P
CR00019_CC00074_mito	ENSG00000101290	GSE1145	GSM18442	228456_s_at	CDS2	1663.7	P
CR00019_CC00074_mito	ENSG00000101290	GSE1145	GSM18442	228861_at	CDS2	230.6	A
CR00019_CC00074_mito	ENSG00000101290	GSE1145	GSM18442	233630_at	CDS2	113.2	P
CR00019_CC00074_mito	ENSG00000101290	GSE1145	GSM18443	212862_at	CDS2	1487.1	P
CR00019_CC00074_mito	ENSG00000101290	GSE1145	GSM18443	212864_at	CDS2	1336.3	P
CR00019_CC00074_mito	ENSG00000101290	GSE1145	GSM18443	228456_s_at	CDS2	3111.7	P
CR00019_CC00074_mito	ENSG00000101290	GSE1145	GSM18443	228861_at	CDS2	358.5	P
CR00019_CC00074_mito	ENSG00000101290	GSE1145	GSM18443	233630_at	CDS2	148.1	P
CR00019_CC00074_mito	ENSG00000101290	GSE1145	GSM18444	212862_at	CDS2	1273.9	P
CR00019_CC00074_mito	ENSG00000101290	GSE1145	GSM18444	212864_at	CDS2	1280	P
CR00019_CC00074_mito	ENSG00000101290	GSE1145	GSM18444	228456_s_at	CDS2	2233.6	P
CR00019_CC00074_mito	ENSG00000101290	GSE1145	GSM18444	228861_at	CDS2	337.7	P
CR00019_CC00074_mito	ENSG00000101290	GSE1145	GSM18444	233630_at	CDS2	163.1	P
CR00019_CC00074_mito	ENSG00000101290	GSE1145	GSM18445	212862_at	CDS2	1240.2	P
CR00019_CC00074_mito	ENSG00000101290	GSE1145	GSM18445	212864_at	CDS2	1146.4	P
CR00019_CC00074_mito	ENSG00000101290	GSE1145	GSM18445	228456_s_at	CDS2	1948.8	P
CR00019_CC00074_mito	ENSG00000101290	GSE1145	GSM18445	228861_at	CDS2	230.6	M
CR00019_CC00074_mito	ENSG00000101290	GSE1145	GSM18445	233630_at	CDS2	229.7	P
CR00019_CC00074_mito	ENSG00000101290	GSE1145	GSM18446	212862_at	CDS2	996.9	P
CR00019_CC00074_mito	ENSG00000101290	GSE1145	GSM18446	212864_at	CDS2	1107.7	P
CR00019_CC00074_mito	ENSG00000101290	GSE1145	GSM18446	228456_s_at	CDS2	1428.2	P
CR00019_CC00074_mito	ENSG00000101290	GSE1145	GSM18446	228861_at	CDS2	289.1	P
CR00019_CC00074_mito	ENSG00000101290	GSE1145	GSM18446	233630_at	CDS2	143.6	P
CR00019_CC00074_mito	ENSG00000101290	GSE1145	GSM18447	212862_at	CDS2	979.5	P
CR00019_CC00074_mito	ENSG00000101290	GSE1145	GSM18447	212864_at	CDS2	1082.4	P
CR00019_CC00074_mito	ENSG00000101290	GSE1145	GSM18447	228456_s_at	CDS2	1281.8	P
CR00019_CC00074_mito	ENSG00000101290	GSE1145	GSM18447	228861_at	CDS2	234.1	A
CR00019_CC00074_mito	ENSG00000101290	GSE1145	GSM18447	233630_at	CDS2	138.9	P
CR00019_CC00074_mito	ENSG00000101290	GSE1145	GSM18448	212862_at	CDS2	762.7	P
CR00019_CC00074_mito	ENSG00000101290	GSE1145	GSM18448	212864_at	CDS2	964.7	P
CR00019_CC00074_mito	ENSG00000101290	GSE1145	GSM18448	228456_s_at	CDS2	1088.2	P
CR00019_CC00074_mito	ENSG00000101290	GSE1145	GSM18448	228861_at	CDS2	334.1	P
CR00019_CC00074_mito	ENSG00000101290	GSE1145	GSM18448	233630_at	CDS2	96	P
CR00019_CC00074_mito	ENSG00000101290	GSE1145	GSM18449	212862_at	CDS2	1361.4	P
CR00019_CC00074_mito	ENSG00000101290	GSE1145	GSM18449	212864_at	CDS2	1224	P
CR00019_CC00074_mito	ENSG00000101290	GSE1145	GSM18449	228456_s_at	CDS2	2680.6	P
CR00019_CC00074_mito	ENSG00000101290	GSE1145	GSM18449	228861_at	CDS2	368.1	P
CR00019_CC00074_mito	ENSG00000101290	GSE1145	GSM18449	233630_at	CDS2	179.7	P
CR00019_CC00074_mito	ENSG00000101290	GSE1145	GSM18450	212862_at	CDS2	1551.1	P
CR00019_CC00074_mito	ENSG00000101290	GSE1145	GSM18450	212864_at	CDS2	1419.5	P
CR00019_CC00074_mito	ENSG00000101290	GSE1145	GSM18450	228456_s_at	CDS2	1845.7	P
CR00019_CC00074_mito	ENSG00000101290	GSE1145	GSM18450	228861_at	CDS2	350.2	P
CR00019_CC00074_mito	ENSG00000101290	GSE1145	GSM18450	233630_at	CDS2	261	P
CR00019_CC00074_mito	ENSG00000101290	GSE1145	GSM18451	212862_at	CDS2	1503.3	P
CR00019_CC00074_mito	ENSG00000101290	GSE1145	GSM18451	212864_at	CDS2	1517.9	P
CR00019_CC00074_mito	ENSG00000101290	GSE1145	GSM18451	228456_s_at	CDS2	1702.8	P
CR00019_CC00074_mito	ENSG00000101290	GSE1145	GSM18451	228861_at	CDS2	330	P
CR00019_CC00074_mito	ENSG00000101290	GSE1145	GSM18451	233630_at	CDS2	190.1	P
CR00019_CC00074_mito	ENSG00000101290	GSE1145	GSM18452	212862_at	CDS2	1245.1	P
CR00019_CC00074_mito	ENSG00000101290	GSE1145	GSM18452	212864_at	CDS2	1421.6	P
CR00019_CC00074_mito	ENSG00000101290	GSE1145	GSM18452	228456_s_at	CDS2	1497.7	P
CR00019_CC00074_mito	ENSG00000101290	GSE1145	GSM18452	228861_at	CDS2	237.2	A
CR00019_CC00074_mito	ENSG00000101290	GSE1145	GSM18452	233630_at	CDS2	195.7	P
CR00019_CC00074_mito	ENSG00000163624	GDS181	GSM2829	40217_s_at	CDS1	100	P
CR00019_CC00074_mito	ENSG00000163624	GDS181	GSM2829	40218_at	CDS1	null	A
CR00019_CC00074_mito	ENSG00000163624	GDS181	GSM2856	40217_s_at	CDS1	null	A
CR00019_CC00074_mito	ENSG00000163624	GDS181	GSM2856	40218_at	CDS1	null	A
CR00019_CC00074_mito	ENSG00000163624	GSE1145	GSM18442	205709_s_at	CDS1	18.7	A
CR00019_CC00074_mito	ENSG00000163624	GSE1145	GSM18442	226185_at	CDS1	305.1	A
CR00019_CC00074_mito	ENSG00000163624	GSE1145	GSM18442	226187_at	CDS1	63.7	A
CR00019_CC00074_mito	ENSG00000163624	GSE1145	GSM18443	205709_s_at	CDS1	109.5	A
CR00019_CC00074_mito	ENSG00000163624	GSE1145	GSM18443	226185_at	CDS1	323.2	P
CR00019_CC00074_mito	ENSG00000163624	GSE1145	GSM18443	226187_at	CDS1	145.6	A
CR00019_CC00074_mito	ENSG00000163624	GSE1145	GSM18444	205709_s_at	CDS1	27.5	A
CR00019_CC00074_mito	ENSG00000163624	GSE1145	GSM18444	226185_at	CDS1	158.7	P
CR00019_CC00074_mito	ENSG00000163624	GSE1145	GSM18444	226187_at	CDS1	50.4	A
CR00019_CC00074_mito	ENSG00000163624	GSE1145	GSM18445	205709_s_at	CDS1	3	A
CR00019_CC00074_mito	ENSG00000163624	GSE1145	GSM18445	226185_at	CDS1	70.5	A
CR00019_CC00074_mito	ENSG00000163624	GSE1145	GSM18445	226187_at	CDS1	20.4	A
CR00019_CC00074_mito	ENSG00000163624	GSE1145	GSM18446	205709_s_at	CDS1	6.7	A
CR00019_CC00074_mito	ENSG00000163624	GSE1145	GSM18446	226185_at	CDS1	179.7	P
CR00019_CC00074_mito	ENSG00000163624	GSE1145	GSM18446	226187_at	CDS1	45.7	A
CR00019_CC00074_mito	ENSG00000163624	GSE1145	GSM18447	205709_s_at	CDS1	30	A
CR00019_CC00074_mito	ENSG00000163624	GSE1145	GSM18447	226185_at	CDS1	342	P
CR00019_CC00074_mito	ENSG00000163624	GSE1145	GSM18447	226187_at	CDS1	126.2	A
CR00019_CC00074_mito	ENSG00000163624	GSE1145	GSM18448	205709_s_at	CDS1	42.9	A
CR00019_CC00074_mito	ENSG00000163624	GSE1145	GSM18448	226185_at	CDS1	229	P
CR00019_CC00074_mito	ENSG00000163624	GSE1145	GSM18448	226187_at	CDS1	130.8	A
CR00019_CC00074_mito	ENSG00000163624	GSE1145	GSM18449	205709_s_at	CDS1	22.4	A
CR00019_CC00074_mito	ENSG00000163624	GSE1145	GSM18449	226185_at	CDS1	237.2	P
CR00019_CC00074_mito	ENSG00000163624	GSE1145	GSM18449	226187_at	CDS1	275	A
CR00019_CC00074_mito	ENSG00000163624	GSE1145	GSM18450	205709_s_at	CDS1	11.8	A
CR00019_CC00074_mito	ENSG00000163624	GSE1145	GSM18450	226185_at	CDS1	211.1	P
CR00019_CC00074_mito	ENSG00000163624	GSE1145	GSM18450	226187_at	CDS1	187.5	A
CR00019_CC00074_mito	ENSG00000163624	GSE1145	GSM18451	205709_s_at	CDS1	38.7	A
CR00019_CC00074_mito	ENSG00000163624	GSE1145	GSM18451	226185_at	CDS1	191.7	P
CR00019_CC00074_mito	ENSG00000163624	GSE1145	GSM18451	226187_at	CDS1	50.5	A
CR00019_CC00074_mito	ENSG00000163624	GSE1145	GSM18452	205709_s_at	CDS1	84.7	M
CR00019_CC00074_mito	ENSG00000163624	GSE1145	GSM18452	226185_at	CDS1	342.3	P
CR00019_CC00074_mito	ENSG00000163624	GSE1145	GSM18452	226187_at	CDS1	338.5	A
CR00019_CC00075_cyto	ENSG00000101290	GDS181	GSM2829	41343_at	CDS2	110.04	P
CR00019_CC00075_cyto	ENSG00000101290	GDS181	GSM2856	41343_at	CDS2	144.76	P
CR00019_CC00075_cyto	ENSG00000101290	GSE1145	GSM18442	212862_at	CDS2	936.7	P
CR00019_CC00075_cyto	ENSG00000101290	GSE1145	GSM18442	212864_at	CDS2	1030.5	P
CR00019_CC00075_cyto	ENSG00000101290	GSE1145	GSM18442	228456_s_at	CDS2	1663.7	P
CR00019_CC00075_cyto	ENSG00000101290	GSE1145	GSM18442	228861_at	CDS2	230.6	A
CR00019_CC00075_cyto	ENSG00000101290	GSE1145	GSM18442	233630_at	CDS2	113.2	P
CR00019_CC00075_cyto	ENSG00000101290	GSE1145	GSM18443	212862_at	CDS2	1487.1	P
CR00019_CC00075_cyto	ENSG00000101290	GSE1145	GSM18443	212864_at	CDS2	1336.3	P
CR00019_CC00075_cyto	ENSG00000101290	GSE1145	GSM18443	228456_s_at	CDS2	3111.7	P
CR00019_CC00075_cyto	ENSG00000101290	GSE1145	GSM18443	228861_at	CDS2	358.5	P
CR00019_CC00075_cyto	ENSG00000101290	GSE1145	GSM18443	233630_at	CDS2	148.1	P
CR00019_CC00075_cyto	ENSG00000101290	GSE1145	GSM18444	212862_at	CDS2	1273.9	P
CR00019_CC00075_cyto	ENSG00000101290	GSE1145	GSM18444	212864_at	CDS2	1280	P
CR00019_CC00075_cyto	ENSG00000101290	GSE1145	GSM18444	228456_s_at	CDS2	2233.6	P
CR00019_CC00075_cyto	ENSG00000101290	GSE1145	GSM18444	228861_at	CDS2	337.7	P
CR00019_CC00075_cyto	ENSG00000101290	GSE1145	GSM18444	233630_at	CDS2	163.1	P
CR00019_CC00075_cyto	ENSG00000101290	GSE1145	GSM18445	212862_at	CDS2	1240.2	P
CR00019_CC00075_cyto	ENSG00000101290	GSE1145	GSM18445	212864_at	CDS2	1146.4	P
CR00019_CC00075_cyto	ENSG00000101290	GSE1145	GSM18445	228456_s_at	CDS2	1948.8	P
CR00019_CC00075_cyto	ENSG00000101290	GSE1145	GSM18445	228861_at	CDS2	230.6	M
CR00019_CC00075_cyto	ENSG00000101290	GSE1145	GSM18445	233630_at	CDS2	229.7	P
CR00019_CC00075_cyto	ENSG00000101290	GSE1145	GSM18446	212862_at	CDS2	996.9	P
CR00019_CC00075_cyto	ENSG00000101290	GSE1145	GSM18446	212864_at	CDS2	1107.7	P
CR00019_CC00075_cyto	ENSG00000101290	GSE1145	GSM18446	228456_s_at	CDS2	1428.2	P
CR00019_CC00075_cyto	ENSG00000101290	GSE1145	GSM18446	228861_at	CDS2	289.1	P
CR00019_CC00075_cyto	ENSG00000101290	GSE1145	GSM18446	233630_at	CDS2	143.6	P
CR00019_CC00075_cyto	ENSG00000101290	GSE1145	GSM18447	212862_at	CDS2	979.5	P
CR00019_CC00075_cyto	ENSG00000101290	GSE1145	GSM18447	212864_at	CDS2	1082.4	P
CR00019_CC00075_cyto	ENSG00000101290	GSE1145	GSM18447	228456_s_at	CDS2	1281.8	P
CR00019_CC00075_cyto	ENSG00000101290	GSE1145	GSM18447	228861_at	CDS2	234.1	A
CR00019_CC00075_cyto	ENSG00000101290	GSE1145	GSM18447	233630_at	CDS2	138.9	P
CR00019_CC00075_cyto	ENSG00000101290	GSE1145	GSM18448	212862_at	CDS2	762.7	P
CR00019_CC00075_cyto	ENSG00000101290	GSE1145	GSM18448	212864_at	CDS2	964.7	P
CR00019_CC00075_cyto	ENSG00000101290	GSE1145	GSM18448	228456_s_at	CDS2	1088.2	P
CR00019_CC00075_cyto	ENSG00000101290	GSE1145	GSM18448	228861_at	CDS2	334.1	P
CR00019_CC00075_cyto	ENSG00000101290	GSE1145	GSM18448	233630_at	CDS2	96	P
CR00019_CC00075_cyto	ENSG00000101290	GSE1145	GSM18449	212862_at	CDS2	1361.4	P
CR00019_CC00075_cyto	ENSG00000101290	GSE1145	GSM18449	212864_at	CDS2	1224	P
CR00019_CC00075_cyto	ENSG00000101290	GSE1145	GSM18449	228456_s_at	CDS2	2680.6	P
CR00019_CC00075_cyto	ENSG00000101290	GSE1145	GSM18449	228861_at	CDS2	368.1	P
CR00019_CC00075_cyto	ENSG00000101290	GSE1145	GSM18449	233630_at	CDS2	179.7	P
CR00019_CC00075_cyto	ENSG00000101290	GSE1145	GSM18450	212862_at	CDS2	1551.1	P
CR00019_CC00075_cyto	ENSG00000101290	GSE1145	GSM18450	212864_at	CDS2	1419.5	P
CR00019_CC00075_cyto	ENSG00000101290	GSE1145	GSM18450	228456_s_at	CDS2	1845.7	P
CR00019_CC00075_cyto	ENSG00000101290	GSE1145	GSM18450	228861_at	CDS2	350.2	P
CR00019_CC00075_cyto	ENSG00000101290	GSE1145	GSM18450	233630_at	CDS2	261	P
CR00019_CC00075_cyto	ENSG00000101290	GSE1145	GSM18451	212862_at	CDS2	1503.3	P
CR00019_CC00075_cyto	ENSG00000101290	GSE1145	GSM18451	212864_at	CDS2	1517.9	P
CR00019_CC00075_cyto	ENSG00000101290	GSE1145	GSM18451	228456_s_at	CDS2	1702.8	P
CR00019_CC00075_cyto	ENSG00000101290	GSE1145	GSM18451	228861_at	CDS2	330	P
CR00019_CC00075_cyto	ENSG00000101290	GSE1145	GSM18451	233630_at	CDS2	190.1	P
CR00019_CC00075_cyto	ENSG00000101290	GSE1145	GSM18452	212862_at	CDS2	1245.1	P
CR00019_CC00075_cyto	ENSG00000101290	GSE1145	GSM18452	212864_at	CDS2	1421.6	P
CR00019_CC00075_cyto	ENSG00000101290	GSE1145	GSM18452	228456_s_at	CDS2	1497.7	P
CR00019_CC00075_cyto	ENSG00000101290	GSE1145	GSM18452	228861_at	CDS2	237.2	A
CR00019_CC00075_cyto	ENSG00000101290	GSE1145	GSM18452	233630_at	CDS2	195.7	P
CR00019_CC00075_cyto	ENSG00000163624	GDS181	GSM2829	40217_s_at	CDS1	100	P
CR00019_CC00075_cyto	ENSG00000163624	GDS181	GSM2829	40218_at	CDS1	null	A
CR00019_CC00075_cyto	ENSG00000163624	GDS181	GSM2856	40217_s_at	CDS1	null	A
CR00019_CC00075_cyto	ENSG00000163624	GDS181	GSM2856	40218_at	CDS1	null	A
CR00019_CC00075_cyto	ENSG00000163624	GSE1145	GSM18442	205709_s_at	CDS1	18.7	A
CR00019_CC00075_cyto	ENSG00000163624	GSE1145	GSM18442	226185_at	CDS1	305.1	A
CR00019_CC00075_cyto	ENSG00000163624	GSE1145	GSM18442	226187_at	CDS1	63.7	A
CR00019_CC00075_cyto	ENSG00000163624	GSE1145	GSM18443	205709_s_at	CDS1	109.5	A
CR00019_CC00075_cyto	ENSG00000163624	GSE1145	GSM18443	226185_at	CDS1	323.2	P
CR00019_CC00075_cyto	ENSG00000163624	GSE1145	GSM18443	226187_at	CDS1	145.6	A
CR00019_CC00075_cyto	ENSG00000163624	GSE1145	GSM18444	205709_s_at	CDS1	27.5	A
CR00019_CC00075_cyto	ENSG00000163624	GSE1145	GSM18444	226185_at	CDS1	158.7	P
CR00019_CC00075_cyto	ENSG00000163624	GSE1145	GSM18444	226187_at	CDS1	50.4	A
CR00019_CC00075_cyto	ENSG00000163624	GSE1145	GSM18445	205709_s_at	CDS1	3	A
CR00019_CC00075_cyto	ENSG00000163624	GSE1145	GSM18445	226185_at	CDS1	70.5	A
CR00019_CC00075_cyto	ENSG00000163624	GSE1145	GSM18445	226187_at	CDS1	20.4	A
CR00019_CC00075_cyto	ENSG00000163624	GSE1145	GSM18446	205709_s_at	CDS1	6.7	A
CR00019_CC00075_cyto	ENSG00000163624	GSE1145	GSM18446	226185_at	CDS1	179.7	P
CR00019_CC00075_cyto	ENSG00000163624	GSE1145	GSM18446	226187_at	CDS1	45.7	A
CR00019_CC00075_cyto	ENSG00000163624	GSE1145	GSM18447	205709_s_at	CDS1	30	A
CR00019_CC00075_cyto	ENSG00000163624	GSE1145	GSM18447	226185_at	CDS1	342	P
CR00019_CC00075_cyto	ENSG00000163624	GSE1145	GSM18447	226187_at	CDS1	126.2	A
CR00019_CC00075_cyto	ENSG00000163624	GSE1145	GSM18448	205709_s_at	CDS1	42.9	A
CR00019_CC00075_cyto	ENSG00000163624	GSE1145	GSM18448	226185_at	CDS1	229	P
CR00019_CC00075_cyto	ENSG00000163624	GSE1145	GSM18448	226187_at	CDS1	130.8	A
CR00019_CC00075_cyto	ENSG00000163624	GSE1145	GSM18449	205709_s_at	CDS1	22.4	A
CR00019_CC00075_cyto	ENSG00000163624	GSE1145	GSM18449	226185_at	CDS1	237.2	P
CR00019_CC00075_cyto	ENSG00000163624	GSE1145	GSM18449	226187_at	CDS1	275	A
CR00019_CC00075_cyto	ENSG00000163624	GSE1145	GSM18450	205709_s_at	CDS1	11.8	A
CR00019_CC00075_cyto	ENSG00000163624	GSE1145	GSM18450	226185_at	CDS1	211.1	P
CR00019_CC00075_cyto	ENSG00000163624	GSE1145	GSM18450	226187_at	CDS1	187.5	A
CR00019_CC00075_cyto	ENSG00000163624	GSE1145	GSM18451	205709_s_at	CDS1	38.7	A
CR00019_CC00075_cyto	ENSG00000163624	GSE1145	GSM18451	226185_at	CDS1	191.7	P
CR00019_CC00075_cyto	ENSG00000163624	GSE1145	GSM18451	226187_at	CDS1	50.5	A
CR00019_CC00075_cyto	ENSG00000163624	GSE1145	GSM18452	205709_s_at	CDS1	84.7	M
CR00019_CC00075_cyto	ENSG00000163624	GSE1145	GSM18452	226185_at	CDS1	342.3	P
CR00019_CC00075_cyto	ENSG00000163624	GSE1145	GSM18452	226187_at	CDS1	338.5	A
CR00019_CC00075_mito	ENSG00000101290	GDS181	GSM2829	41343_at	CDS2	110.04	P
CR00019_CC00075_mito	ENSG00000101290	GDS181	GSM2856	41343_at	CDS2	144.76	P
CR00019_CC00075_mito	ENSG00000101290	GSE1145	GSM18442	212862_at	CDS2	936.7	P
CR00019_CC00075_mito	ENSG00000101290	GSE1145	GSM18442	212864_at	CDS2	1030.5	P
CR00019_CC00075_mito	ENSG00000101290	GSE1145	GSM18442	228456_s_at	CDS2	1663.7	P
CR00019_CC00075_mito	ENSG00000101290	GSE1145	GSM18442	228861_at	CDS2	230.6	A
CR00019_CC00075_mito	ENSG00000101290	GSE1145	GSM18442	233630_at	CDS2	113.2	P
CR00019_CC00075_mito	ENSG00000101290	GSE1145	GSM18443	212862_at	CDS2	1487.1	P
CR00019_CC00075_mito	ENSG00000101290	GSE1145	GSM18443	212864_at	CDS2	1336.3	P
CR00019_CC00075_mito	ENSG00000101290	GSE1145	GSM18443	228456_s_at	CDS2	3111.7	P
CR00019_CC00075_mito	ENSG00000101290	GSE1145	GSM18443	228861_at	CDS2	358.5	P
CR00019_CC00075_mito	ENSG00000101290	GSE1145	GSM18443	233630_at	CDS2	148.1	P
CR00019_CC00075_mito	ENSG00000101290	GSE1145	GSM18444	212862_at	CDS2	1273.9	P
CR00019_CC00075_mito	ENSG00000101290	GSE1145	GSM18444	212864_at	CDS2	1280	P
CR00019_CC00075_mito	ENSG00000101290	GSE1145	GSM18444	228456_s_at	CDS2	2233.6	P
CR00019_CC00075_mito	ENSG00000101290	GSE1145	GSM18444	228861_at	CDS2	337.7	P
CR00019_CC00075_mito	ENSG00000101290	GSE1145	GSM18444	233630_at	CDS2	163.1	P
CR00019_CC00075_mito	ENSG00000101290	GSE1145	GSM18445	212862_at	CDS2	1240.2	P
CR00019_CC00075_mito	ENSG00000101290	GSE1145	GSM18445	212864_at	CDS2	1146.4	P
CR00019_CC00075_mito	ENSG00000101290	GSE1145	GSM18445	228456_s_at	CDS2	1948.8	P
CR00019_CC00075_mito	ENSG00000101290	GSE1145	GSM18445	228861_at	CDS2	230.6	M
CR00019_CC00075_mito	ENSG00000101290	GSE1145	GSM18445	233630_at	CDS2	229.7	P
CR00019_CC00075_mito	ENSG00000101290	GSE1145	GSM18446	212862_at	CDS2	996.9	P
CR00019_CC00075_mito	ENSG00000101290	GSE1145	GSM18446	212864_at	CDS2	1107.7	P
CR00019_CC00075_mito	ENSG00000101290	GSE1145	GSM18446	228456_s_at	CDS2	1428.2	P
CR00019_CC00075_mito	ENSG00000101290	GSE1145	GSM18446	228861_at	CDS2	289.1	P
CR00019_CC00075_mito	ENSG00000101290	GSE1145	GSM18446	233630_at	CDS2	143.6	P
CR00019_CC00075_mito	ENSG00000101290	GSE1145	GSM18447	212862_at	CDS2	979.5	P
CR00019_CC00075_mito	ENSG00000101290	GSE1145	GSM18447	212864_at	CDS2	1082.4	P
CR00019_CC00075_mito	ENSG00000101290	GSE1145	GSM18447	228456_s_at	CDS2	1281.8	P
CR00019_CC00075_mito	ENSG00000101290	GSE1145	GSM18447	228861_at	CDS2	234.1	A
CR00019_CC00075_mito	ENSG00000101290	GSE1145	GSM18447	233630_at	CDS2	138.9	P
CR00019_CC00075_mito	ENSG00000101290	GSE1145	GSM18448	212862_at	CDS2	762.7	P
CR00019_CC00075_mito	ENSG00000101290	GSE1145	GSM18448	212864_at	CDS2	964.7	P
CR00019_CC00075_mito	ENSG00000101290	GSE1145	GSM18448	228456_s_at	CDS2	1088.2	P
CR00019_CC00075_mito	ENSG00000101290	GSE1145	GSM18448	228861_at	CDS2	334.1	P
CR00019_CC00075_mito	ENSG00000101290	GSE1145	GSM18448	233630_at	CDS2	96	P
CR00019_CC00075_mito	ENSG00000101290	GSE1145	GSM18449	212862_at	CDS2	1361.4	P
CR00019_CC00075_mito	ENSG00000101290	GSE1145	GSM18449	212864_at	CDS2	1224	P
CR00019_CC00075_mito	ENSG00000101290	GSE1145	GSM18449	228456_s_at	CDS2	2680.6	P
CR00019_CC00075_mito	ENSG00000101290	GSE1145	GSM18449	228861_at	CDS2	368.1	P
CR00019_CC00075_mito	ENSG00000101290	GSE1145	GSM18449	233630_at	CDS2	179.7	P
CR00019_CC00075_mito	ENSG00000101290	GSE1145	GSM18450	212862_at	CDS2	1551.1	P
CR00019_CC00075_mito	ENSG00000101290	GSE1145	GSM18450	212864_at	CDS2	1419.5	P
CR00019_CC00075_mito	ENSG00000101290	GSE1145	GSM18450	228456_s_at	CDS2	1845.7	P
CR00019_CC00075_mito	ENSG00000101290	GSE1145	GSM18450	228861_at	CDS2	350.2	P
CR00019_CC00075_mito	ENSG00000101290	GSE1145	GSM18450	233630_at	CDS2	261	P
CR00019_CC00075_mito	ENSG00000101290	GSE1145	GSM18451	212862_at	CDS2	1503.3	P
CR00019_CC00075_mito	ENSG00000101290	GSE1145	GSM18451	212864_at	CDS2	1517.9	P
CR00019_CC00075_mito	ENSG00000101290	GSE1145	GSM18451	228456_s_at	CDS2	1702.8	P
CR00019_CC00075_mito	ENSG00000101290	GSE1145	GSM18451	228861_at	CDS2	330	P
CR00019_CC00075_mito	ENSG00000101290	GSE1145	GSM18451	233630_at	CDS2	190.1	P
CR00019_CC00075_mito	ENSG00000101290	GSE1145	GSM18452	212862_at	CDS2	1245.1	P
CR00019_CC00075_mito	ENSG00000101290	GSE1145	GSM18452	212864_at	CDS2	1421.6	P
CR00019_CC00075_mito	ENSG00000101290	GSE1145	GSM18452	228456_s_at	CDS2	1497.7	P
CR00019_CC00075_mito	ENSG00000101290	GSE1145	GSM18452	228861_at	CDS2	237.2	A
CR00019_CC00075_mito	ENSG00000101290	GSE1145	GSM18452	233630_at	CDS2	195.7	P
CR00019_CC00075_mito	ENSG00000163624	GDS181	GSM2829	40217_s_at	CDS1	100	P
CR00019_CC00075_mito	ENSG00000163624	GDS181	GSM2829	40218_at	CDS1	null	A
CR00019_CC00075_mito	ENSG00000163624	GDS181	GSM2856	40217_s_at	CDS1	null	A
CR00019_CC00075_mito	ENSG00000163624	GDS181	GSM2856	40218_at	CDS1	null	A
CR00019_CC00075_mito	ENSG00000163624	GSE1145	GSM18442	205709_s_at	CDS1	18.7	A
CR00019_CC00075_mito	ENSG00000163624	GSE1145	GSM18442	226185_at	CDS1	305.1	A
CR00019_CC00075_mito	ENSG00000163624	GSE1145	GSM18442	226187_at	CDS1	63.7	A
CR00019_CC00075_mito	ENSG00000163624	GSE1145	GSM18443	205709_s_at	CDS1	109.5	A
CR00019_CC00075_mito	ENSG00000163624	GSE1145	GSM18443	226185_at	CDS1	323.2	P
CR00019_CC00075_mito	ENSG00000163624	GSE1145	GSM18443	226187_at	CDS1	145.6	A
CR00019_CC00075_mito	ENSG00000163624	GSE1145	GSM18444	205709_s_at	CDS1	27.5	A
CR00019_CC00075_mito	ENSG00000163624	GSE1145	GSM18444	226185_at	CDS1	158.7	P
CR00019_CC00075_mito	ENSG00000163624	GSE1145	GSM18444	226187_at	CDS1	50.4	A
CR00019_CC00075_mito	ENSG00000163624	GSE1145	GSM18445	205709_s_at	CDS1	3	A
CR00019_CC00075_mito	ENSG00000163624	GSE1145	GSM18445	226185_at	CDS1	70.5	A
CR00019_CC00075_mito	ENSG00000163624	GSE1145	GSM18445	226187_at	CDS1	20.4	A
CR00019_CC00075_mito	ENSG00000163624	GSE1145	GSM18446	205709_s_at	CDS1	6.7	A
CR00019_CC00075_mito	ENSG00000163624	GSE1145	GSM18446	226185_at	CDS1	179.7	P
CR00019_CC00075_mito	ENSG00000163624	GSE1145	GSM18446	226187_at	CDS1	45.7	A
CR00019_CC00075_mito	ENSG00000163624	GSE1145	GSM18447	205709_s_at	CDS1	30	A
CR00019_CC00075_mito	ENSG00000163624	GSE1145	GSM18447	226185_at	CDS1	342	P
CR00019_CC00075_mito	ENSG00000163624	GSE1145	GSM18447	226187_at	CDS1	126.2	A
CR00019_CC00075_mito	ENSG00000163624	GSE1145	GSM18448	205709_s_at	CDS1	42.9	A
CR00019_CC00075_mito	ENSG00000163624	GSE1145	GSM18448	226185_at	CDS1	229	P
CR00019_CC00075_mito	ENSG00000163624	GSE1145	GSM18448	226187_at	CDS1	130.8	A
CR00019_CC00075_mito	ENSG00000163624	GSE1145	GSM18449	205709_s_at	CDS1	22.4	A
CR00019_CC00075_mito	ENSG00000163624	GSE1145	GSM18449	226185_at	CDS1	237.2	P
CR00019_CC00075_mito	ENSG00000163624	GSE1145	GSM18449	226187_at	CDS1	275	A
CR00019_CC00075_mito	ENSG00000163624	GSE1145	GSM18450	205709_s_at	CDS1	11.8	A
CR00019_CC00075_mito	ENSG00000163624	GSE1145	GSM18450	226185_at	CDS1	211.1	P
CR00019_CC00075_mito	ENSG00000163624	GSE1145	GSM18450	226187_at	CDS1	187.5	A
CR00019_CC00075_mito	ENSG00000163624	GSE1145	GSM18451	205709_s_at	CDS1	38.7	A
CR00019_CC00075_mito	ENSG00000163624	GSE1145	GSM18451	226185_at	CDS1	191.7	P
CR00019_CC00075_mito	ENSG00000163624	GSE1145	GSM18451	226187_at	CDS1	50.5	A
CR00019_CC00075_mito	ENSG00000163624	GSE1145	GSM18452	205709_s_at	CDS1	84.7	M
CR00019_CC00075_mito	ENSG00000163624	GSE1145	GSM18452	226185_at	CDS1	342.3	P
CR00019_CC00075_mito	ENSG00000163624	GSE1145	GSM18452	226187_at	CDS1	338.5	A
CR00019_CC00076_cyto	ENSG00000101290	GDS181	GSM2829	41343_at	CDS2	110.04	P
CR00019_CC00076_cyto	ENSG00000101290	GDS181	GSM2856	41343_at	CDS2	144.76	P
CR00019_CC00076_cyto	ENSG00000101290	GSE1145	GSM18442	212862_at	CDS2	936.7	P
CR00019_CC00076_cyto	ENSG00000101290	GSE1145	GSM18442	212864_at	CDS2	1030.5	P
CR00019_CC00076_cyto	ENSG00000101290	GSE1145	GSM18442	228456_s_at	CDS2	1663.7	P
CR00019_CC00076_cyto	ENSG00000101290	GSE1145	GSM18442	228861_at	CDS2	230.6	A
CR00019_CC00076_cyto	ENSG00000101290	GSE1145	GSM18442	233630_at	CDS2	113.2	P
CR00019_CC00076_cyto	ENSG00000101290	GSE1145	GSM18443	212862_at	CDS2	1487.1	P
CR00019_CC00076_cyto	ENSG00000101290	GSE1145	GSM18443	212864_at	CDS2	1336.3	P
CR00019_CC00076_cyto	ENSG00000101290	GSE1145	GSM18443	228456_s_at	CDS2	3111.7	P
CR00019_CC00076_cyto	ENSG00000101290	GSE1145	GSM18443	228861_at	CDS2	358.5	P
CR00019_CC00076_cyto	ENSG00000101290	GSE1145	GSM18443	233630_at	CDS2	148.1	P
CR00019_CC00076_cyto	ENSG00000101290	GSE1145	GSM18444	212862_at	CDS2	1273.9	P
CR00019_CC00076_cyto	ENSG00000101290	GSE1145	GSM18444	212864_at	CDS2	1280	P
CR00019_CC00076_cyto	ENSG00000101290	GSE1145	GSM18444	228456_s_at	CDS2	2233.6	P
CR00019_CC00076_cyto	ENSG00000101290	GSE1145	GSM18444	228861_at	CDS2	337.7	P
CR00019_CC00076_cyto	ENSG00000101290	GSE1145	GSM18444	233630_at	CDS2	163.1	P
CR00019_CC00076_cyto	ENSG00000101290	GSE1145	GSM18445	212862_at	CDS2	1240.2	P
CR00019_CC00076_cyto	ENSG00000101290	GSE1145	GSM18445	212864_at	CDS2	1146.4	P
CR00019_CC00076_cyto	ENSG00000101290	GSE1145	GSM18445	228456_s_at	CDS2	1948.8	P
CR00019_CC00076_cyto	ENSG00000101290	GSE1145	GSM18445	228861_at	CDS2	230.6	M
CR00019_CC00076_cyto	ENSG00000101290	GSE1145	GSM18445	233630_at	CDS2	229.7	P
CR00019_CC00076_cyto	ENSG00000101290	GSE1145	GSM18446	212862_at	CDS2	996.9	P
CR00019_CC00076_cyto	ENSG00000101290	GSE1145	GSM18446	212864_at	CDS2	1107.7	P
CR00019_CC00076_cyto	ENSG00000101290	GSE1145	GSM18446	228456_s_at	CDS2	1428.2	P
CR00019_CC00076_cyto	ENSG00000101290	GSE1145	GSM18446	228861_at	CDS2	289.1	P
CR00019_CC00076_cyto	ENSG00000101290	GSE1145	GSM18446	233630_at	CDS2	143.6	P
CR00019_CC00076_cyto	ENSG00000101290	GSE1145	GSM18447	212862_at	CDS2	979.5	P
CR00019_CC00076_cyto	ENSG00000101290	GSE1145	GSM18447	212864_at	CDS2	1082.4	P
CR00019_CC00076_cyto	ENSG00000101290	GSE1145	GSM18447	228456_s_at	CDS2	1281.8	P
CR00019_CC00076_cyto	ENSG00000101290	GSE1145	GSM18447	228861_at	CDS2	234.1	A
CR00019_CC00076_cyto	ENSG00000101290	GSE1145	GSM18447	233630_at	CDS2	138.9	P
CR00019_CC00076_cyto	ENSG00000101290	GSE1145	GSM18448	212862_at	CDS2	762.7	P
CR00019_CC00076_cyto	ENSG00000101290	GSE1145	GSM18448	212864_at	CDS2	964.7	P
CR00019_CC00076_cyto	ENSG00000101290	GSE1145	GSM18448	228456_s_at	CDS2	1088.2	P
CR00019_CC00076_cyto	ENSG00000101290	GSE1145	GSM18448	228861_at	CDS2	334.1	P
CR00019_CC00076_cyto	ENSG00000101290	GSE1145	GSM18448	233630_at	CDS2	96	P
CR00019_CC00076_cyto	ENSG00000101290	GSE1145	GSM18449	212862_at	CDS2	1361.4	P
CR00019_CC00076_cyto	ENSG00000101290	GSE1145	GSM18449	212864_at	CDS2	1224	P
CR00019_CC00076_cyto	ENSG00000101290	GSE1145	GSM18449	228456_s_at	CDS2	2680.6	P
CR00019_CC00076_cyto	ENSG00000101290	GSE1145	GSM18449	228861_at	CDS2	368.1	P
CR00019_CC00076_cyto	ENSG00000101290	GSE1145	GSM18449	233630_at	CDS2	179.7	P
CR00019_CC00076_cyto	ENSG00000101290	GSE1145	GSM18450	212862_at	CDS2	1551.1	P
CR00019_CC00076_cyto	ENSG00000101290	GSE1145	GSM18450	212864_at	CDS2	1419.5	P
CR00019_CC00076_cyto	ENSG00000101290	GSE1145	GSM18450	228456_s_at	CDS2	1845.7	P
CR00019_CC00076_cyto	ENSG00000101290	GSE1145	GSM18450	228861_at	CDS2	350.2	P
CR00019_CC00076_cyto	ENSG00000101290	GSE1145	GSM18450	233630_at	CDS2	261	P
CR00019_CC00076_cyto	ENSG00000101290	GSE1145	GSM18451	212862_at	CDS2	1503.3	P
CR00019_CC00076_cyto	ENSG00000101290	GSE1145	GSM18451	212864_at	CDS2	1517.9	P
CR00019_CC00076_cyto	ENSG00000101290	GSE1145	GSM18451	228456_s_at	CDS2	1702.8	P
CR00019_CC00076_cyto	ENSG00000101290	GSE1145	GSM18451	228861_at	CDS2	330	P
CR00019_CC00076_cyto	ENSG00000101290	GSE1145	GSM18451	233630_at	CDS2	190.1	P
CR00019_CC00076_cyto	ENSG00000101290	GSE1145	GSM18452	212862_at	CDS2	1245.1	P
CR00019_CC00076_cyto	ENSG00000101290	GSE1145	GSM18452	212864_at	CDS2	1421.6	P
CR00019_CC00076_cyto	ENSG00000101290	GSE1145	GSM18452	228456_s_at	CDS2	1497.7	P
CR00019_CC00076_cyto	ENSG00000101290	GSE1145	GSM18452	228861_at	CDS2	237.2	A
CR00019_CC00076_cyto	ENSG00000101290	GSE1145	GSM18452	233630_at	CDS2	195.7	P
CR00019_CC00076_cyto	ENSG00000163624	GDS181	GSM2829	40217_s_at	CDS1	100	P
CR00019_CC00076_cyto	ENSG00000163624	GDS181	GSM2829	40218_at	CDS1	null	A
CR00019_CC00076_cyto	ENSG00000163624	GDS181	GSM2856	40217_s_at	CDS1	null	A
CR00019_CC00076_cyto	ENSG00000163624	GDS181	GSM2856	40218_at	CDS1	null	A
CR00019_CC00076_cyto	ENSG00000163624	GSE1145	GSM18442	205709_s_at	CDS1	18.7	A
CR00019_CC00076_cyto	ENSG00000163624	GSE1145	GSM18442	226185_at	CDS1	305.1	A
CR00019_CC00076_cyto	ENSG00000163624	GSE1145	GSM18442	226187_at	CDS1	63.7	A
CR00019_CC00076_cyto	ENSG00000163624	GSE1145	GSM18443	205709_s_at	CDS1	109.5	A
CR00019_CC00076_cyto	ENSG00000163624	GSE1145	GSM18443	226185_at	CDS1	323.2	P
CR00019_CC00076_cyto	ENSG00000163624	GSE1145	GSM18443	226187_at	CDS1	145.6	A
CR00019_CC00076_cyto	ENSG00000163624	GSE1145	GSM18444	205709_s_at	CDS1	27.5	A
CR00019_CC00076_cyto	ENSG00000163624	GSE1145	GSM18444	226185_at	CDS1	158.7	P
CR00019_CC00076_cyto	ENSG00000163624	GSE1145	GSM18444	226187_at	CDS1	50.4	A
CR00019_CC00076_cyto	ENSG00000163624	GSE1145	GSM18445	205709_s_at	CDS1	3	A
CR00019_CC00076_cyto	ENSG00000163624	GSE1145	GSM18445	226185_at	CDS1	70.5	A
CR00019_CC00076_cyto	ENSG00000163624	GSE1145	GSM18445	226187_at	CDS1	20.4	A
CR00019_CC00076_cyto	ENSG00000163624	GSE1145	GSM18446	205709_s_at	CDS1	6.7	A
CR00019_CC00076_cyto	ENSG00000163624	GSE1145	GSM18446	226185_at	CDS1	179.7	P
CR00019_CC00076_cyto	ENSG00000163624	GSE1145	GSM18446	226187_at	CDS1	45.7	A
CR00019_CC00076_cyto	ENSG00000163624	GSE1145	GSM18447	205709_s_at	CDS1	30	A
CR00019_CC00076_cyto	ENSG00000163624	GSE1145	GSM18447	226185_at	CDS1	342	P
CR00019_CC00076_cyto	ENSG00000163624	GSE1145	GSM18447	226187_at	CDS1	126.2	A
CR00019_CC00076_cyto	ENSG00000163624	GSE1145	GSM18448	205709_s_at	CDS1	42.9	A
CR00019_CC00076_cyto	ENSG00000163624	GSE1145	GSM18448	226185_at	CDS1	229	P
CR00019_CC00076_cyto	ENSG00000163624	GSE1145	GSM18448	226187_at	CDS1	130.8	A
CR00019_CC00076_cyto	ENSG00000163624	GSE1145	GSM18449	205709_s_at	CDS1	22.4	A
CR00019_CC00076_cyto	ENSG00000163624	GSE1145	GSM18449	226185_at	CDS1	237.2	P
CR00019_CC00076_cyto	ENSG00000163624	GSE1145	GSM18449	226187_at	CDS1	275	A
CR00019_CC00076_cyto	ENSG00000163624	GSE1145	GSM18450	205709_s_at	CDS1	11.8	A
CR00019_CC00076_cyto	ENSG00000163624	GSE1145	GSM18450	226185_at	CDS1	211.1	P
CR00019_CC00076_cyto	ENSG00000163624	GSE1145	GSM18450	226187_at	CDS1	187.5	A
CR00019_CC00076_cyto	ENSG00000163624	GSE1145	GSM18451	205709_s_at	CDS1	38.7	A
CR00019_CC00076_cyto	ENSG00000163624	GSE1145	GSM18451	226185_at	CDS1	191.7	P
CR00019_CC00076_cyto	ENSG00000163624	GSE1145	GSM18451	226187_at	CDS1	50.5	A
CR00019_CC00076_cyto	ENSG00000163624	GSE1145	GSM18452	205709_s_at	CDS1	84.7	M
CR00019_CC00076_cyto	ENSG00000163624	GSE1145	GSM18452	226185_at	CDS1	342.3	P
CR00019_CC00076_cyto	ENSG00000163624	GSE1145	GSM18452	226187_at	CDS1	338.5	A
CR00019_CC00076_mito	ENSG00000101290	GDS181	GSM2829	41343_at	CDS2	110.04	P
CR00019_CC00076_mito	ENSG00000101290	GDS181	GSM2856	41343_at	CDS2	144.76	P
CR00019_CC00076_mito	ENSG00000101290	GSE1145	GSM18442	212862_at	CDS2	936.7	P
CR00019_CC00076_mito	ENSG00000101290	GSE1145	GSM18442	212864_at	CDS2	1030.5	P
CR00019_CC00076_mito	ENSG00000101290	GSE1145	GSM18442	228456_s_at	CDS2	1663.7	P
CR00019_CC00076_mito	ENSG00000101290	GSE1145	GSM18442	228861_at	CDS2	230.6	A
CR00019_CC00076_mito	ENSG00000101290	GSE1145	GSM18442	233630_at	CDS2	113.2	P
CR00019_CC00076_mito	ENSG00000101290	GSE1145	GSM18443	212862_at	CDS2	1487.1	P
CR00019_CC00076_mito	ENSG00000101290	GSE1145	GSM18443	212864_at	CDS2	1336.3	P
CR00019_CC00076_mito	ENSG00000101290	GSE1145	GSM18443	228456_s_at	CDS2	3111.7	P
CR00019_CC00076_mito	ENSG00000101290	GSE1145	GSM18443	228861_at	CDS2	358.5	P
CR00019_CC00076_mito	ENSG00000101290	GSE1145	GSM18443	233630_at	CDS2	148.1	P
CR00019_CC00076_mito	ENSG00000101290	GSE1145	GSM18444	212862_at	CDS2	1273.9	P
CR00019_CC00076_mito	ENSG00000101290	GSE1145	GSM18444	212864_at	CDS2	1280	P
CR00019_CC00076_mito	ENSG00000101290	GSE1145	GSM18444	228456_s_at	CDS2	2233.6	P
CR00019_CC00076_mito	ENSG00000101290	GSE1145	GSM18444	228861_at	CDS2	337.7	P
CR00019_CC00076_mito	ENSG00000101290	GSE1145	GSM18444	233630_at	CDS2	163.1	P
CR00019_CC00076_mito	ENSG00000101290	GSE1145	GSM18445	212862_at	CDS2	1240.2	P
CR00019_CC00076_mito	ENSG00000101290	GSE1145	GSM18445	212864_at	CDS2	1146.4	P
CR00019_CC00076_mito	ENSG00000101290	GSE1145	GSM18445	228456_s_at	CDS2	1948.8	P
CR00019_CC00076_mito	ENSG00000101290	GSE1145	GSM18445	228861_at	CDS2	230.6	M
CR00019_CC00076_mito	ENSG00000101290	GSE1145	GSM18445	233630_at	CDS2	229.7	P
CR00019_CC00076_mito	ENSG00000101290	GSE1145	GSM18446	212862_at	CDS2	996.9	P
CR00019_CC00076_mito	ENSG00000101290	GSE1145	GSM18446	212864_at	CDS2	1107.7	P
CR00019_CC00076_mito	ENSG00000101290	GSE1145	GSM18446	228456_s_at	CDS2	1428.2	P
CR00019_CC00076_mito	ENSG00000101290	GSE1145	GSM18446	228861_at	CDS2	289.1	P
CR00019_CC00076_mito	ENSG00000101290	GSE1145	GSM18446	233630_at	CDS2	143.6	P
CR00019_CC00076_mito	ENSG00000101290	GSE1145	GSM18447	212862_at	CDS2	979.5	P
CR00019_CC00076_mito	ENSG00000101290	GSE1145	GSM18447	212864_at	CDS2	1082.4	P
CR00019_CC00076_mito	ENSG00000101290	GSE1145	GSM18447	228456_s_at	CDS2	1281.8	P
CR00019_CC00076_mito	ENSG00000101290	GSE1145	GSM18447	228861_at	CDS2	234.1	A
CR00019_CC00076_mito	ENSG00000101290	GSE1145	GSM18447	233630_at	CDS2	138.9	P
CR00019_CC00076_mito	ENSG00000101290	GSE1145	GSM18448	212862_at	CDS2	762.7	P
CR00019_CC00076_mito	ENSG00000101290	GSE1145	GSM18448	212864_at	CDS2	964.7	P
CR00019_CC00076_mito	ENSG00000101290	GSE1145	GSM18448	228456_s_at	CDS2	1088.2	P
CR00019_CC00076_mito	ENSG00000101290	GSE1145	GSM18448	228861_at	CDS2	334.1	P
CR00019_CC00076_mito	ENSG00000101290	GSE1145	GSM18448	233630_at	CDS2	96	P
CR00019_CC00076_mito	ENSG00000101290	GSE1145	GSM18449	212862_at	CDS2	1361.4	P
CR00019_CC00076_mito	ENSG00000101290	GSE1145	GSM18449	212864_at	CDS2	1224	P
CR00019_CC00076_mito	ENSG00000101290	GSE1145	GSM18449	228456_s_at	CDS2	2680.6	P
CR00019_CC00076_mito	ENSG00000101290	GSE1145	GSM18449	228861_at	CDS2	368.1	P
CR00019_CC00076_mito	ENSG00000101290	GSE1145	GSM18449	233630_at	CDS2	179.7	P
CR00019_CC00076_mito	ENSG00000101290	GSE1145	GSM18450	212862_at	CDS2	1551.1	P
CR00019_CC00076_mito	ENSG00000101290	GSE1145	GSM18450	212864_at	CDS2	1419.5	P
CR00019_CC00076_mito	ENSG00000101290	GSE1145	GSM18450	228456_s_at	CDS2	1845.7	P
CR00019_CC00076_mito	ENSG00000101290	GSE1145	GSM18450	228861_at	CDS2	350.2	P
CR00019_CC00076_mito	ENSG00000101290	GSE1145	GSM18450	233630_at	CDS2	261	P
CR00019_CC00076_mito	ENSG00000101290	GSE1145	GSM18451	212862_at	CDS2	1503.3	P
CR00019_CC00076_mito	ENSG00000101290	GSE1145	GSM18451	212864_at	CDS2	1517.9	P
CR00019_CC00076_mito	ENSG00000101290	GSE1145	GSM18451	228456_s_at	CDS2	1702.8	P
CR00019_CC00076_mito	ENSG00000101290	GSE1145	GSM18451	228861_at	CDS2	330	P
CR00019_CC00076_mito	ENSG00000101290	GSE1145	GSM18451	233630_at	CDS2	190.1	P
CR00019_CC00076_mito	ENSG00000101290	GSE1145	GSM18452	212862_at	CDS2	1245.1	P
CR00019_CC00076_mito	ENSG00000101290	GSE1145	GSM18452	212864_at	CDS2	1421.6	P
CR00019_CC00076_mito	ENSG00000101290	GSE1145	GSM18452	228456_s_at	CDS2	1497.7	P
CR00019_CC00076_mito	ENSG00000101290	GSE1145	GSM18452	228861_at	CDS2	237.2	A
CR00019_CC00076_mito	ENSG00000101290	GSE1145	GSM18452	233630_at	CDS2	195.7	P
CR00019_CC00076_mito	ENSG00000163624	GDS181	GSM2829	40217_s_at	CDS1	100	P
CR00019_CC00076_mito	ENSG00000163624	GDS181	GSM2829	40218_at	CDS1	null	A
CR00019_CC00076_mito	ENSG00000163624	GDS181	GSM2856	40217_s_at	CDS1	null	A
CR00019_CC00076_mito	ENSG00000163624	GDS181	GSM2856	40218_at	CDS1	null	A
CR00019_CC00076_mito	ENSG00000163624	GSE1145	GSM18442	205709_s_at	CDS1	18.7	A
CR00019_CC00076_mito	ENSG00000163624	GSE1145	GSM18442	226185_at	CDS1	305.1	A
CR00019_CC00076_mito	ENSG00000163624	GSE1145	GSM18442	226187_at	CDS1	63.7	A
CR00019_CC00076_mito	ENSG00000163624	GSE1145	GSM18443	205709_s_at	CDS1	109.5	A
CR00019_CC00076_mito	ENSG00000163624	GSE1145	GSM18443	226185_at	CDS1	323.2	P
CR00019_CC00076_mito	ENSG00000163624	GSE1145	GSM18443	226187_at	CDS1	145.6	A
CR00019_CC00076_mito	ENSG00000163624	GSE1145	GSM18444	205709_s_at	CDS1	27.5	A
CR00019_CC00076_mito	ENSG00000163624	GSE1145	GSM18444	226185_at	CDS1	158.7	P
CR00019_CC00076_mito	ENSG00000163624	GSE1145	GSM18444	226187_at	CDS1	50.4	A
CR00019_CC00076_mito	ENSG00000163624	GSE1145	GSM18445	205709_s_at	CDS1	3	A
CR00019_CC00076_mito	ENSG00000163624	GSE1145	GSM18445	226185_at	CDS1	70.5	A
CR00019_CC00076_mito	ENSG00000163624	GSE1145	GSM18445	226187_at	CDS1	20.4	A
CR00019_CC00076_mito	ENSG00000163624	GSE1145	GSM18446	205709_s_at	CDS1	6.7	A
CR00019_CC00076_mito	ENSG00000163624	GSE1145	GSM18446	226185_at	CDS1	179.7	P
CR00019_CC00076_mito	ENSG00000163624	GSE1145	GSM18446	226187_at	CDS1	45.7	A
CR00019_CC00076_mito	ENSG00000163624	GSE1145	GSM18447	205709_s_at	CDS1	30	A
CR00019_CC00076_mito	ENSG00000163624	GSE1145	GSM18447	226185_at	CDS1	342	P
CR00019_CC00076_mito	ENSG00000163624	GSE1145	GSM18447	226187_at	CDS1	126.2	A
CR00019_CC00076_mito	ENSG00000163624	GSE1145	GSM18448	205709_s_at	CDS1	42.9	A
CR00019_CC00076_mito	ENSG00000163624	GSE1145	GSM18448	226185_at	CDS1	229	P
CR00019_CC00076_mito	ENSG00000163624	GSE1145	GSM18448	226187_at	CDS1	130.8	A
CR00019_CC00076_mito	ENSG00000163624	GSE1145	GSM18449	205709_s_at	CDS1	22.4	A
CR00019_CC00076_mito	ENSG00000163624	GSE1145	GSM18449	226185_at	CDS1	237.2	P
CR00019_CC00076_mito	ENSG00000163624	GSE1145	GSM18449	226187_at	CDS1	275	A
CR00019_CC00076_mito	ENSG00000163624	GSE1145	GSM18450	205709_s_at	CDS1	11.8	A
CR00019_CC00076_mito	ENSG00000163624	GSE1145	GSM18450	226185_at	CDS1	211.1	P
CR00019_CC00076_mito	ENSG00000163624	GSE1145	GSM18450	226187_at	CDS1	187.5	A
CR00019_CC00076_mito	ENSG00000163624	GSE1145	GSM18451	205709_s_at	CDS1	38.7	A
CR00019_CC00076_mito	ENSG00000163624	GSE1145	GSM18451	226185_at	CDS1	191.7	P
CR00019_CC00076_mito	ENSG00000163624	GSE1145	GSM18451	226187_at	CDS1	50.5	A
CR00019_CC00076_mito	ENSG00000163624	GSE1145	GSM18452	205709_s_at	CDS1	84.7	M
CR00019_CC00076_mito	ENSG00000163624	GSE1145	GSM18452	226185_at	CDS1	342.3	P
CR00019_CC00076_mito	ENSG00000163624	GSE1145	GSM18452	226187_at	CDS1	338.5	A
CR00019_CC00077_cyto	ENSG00000101290	GDS181	GSM2829	41343_at	CDS2	110.04	P
CR00019_CC00077_cyto	ENSG00000101290	GDS181	GSM2856	41343_at	CDS2	144.76	P
CR00019_CC00077_cyto	ENSG00000101290	GSE1145	GSM18442	212862_at	CDS2	936.7	P
CR00019_CC00077_cyto	ENSG00000101290	GSE1145	GSM18442	212864_at	CDS2	1030.5	P
CR00019_CC00077_cyto	ENSG00000101290	GSE1145	GSM18442	228456_s_at	CDS2	1663.7	P
CR00019_CC00077_cyto	ENSG00000101290	GSE1145	GSM18442	228861_at	CDS2	230.6	A
CR00019_CC00077_cyto	ENSG00000101290	GSE1145	GSM18442	233630_at	CDS2	113.2	P
CR00019_CC00077_cyto	ENSG00000101290	GSE1145	GSM18443	212862_at	CDS2	1487.1	P
CR00019_CC00077_cyto	ENSG00000101290	GSE1145	GSM18443	212864_at	CDS2	1336.3	P
CR00019_CC00077_cyto	ENSG00000101290	GSE1145	GSM18443	228456_s_at	CDS2	3111.7	P
CR00019_CC00077_cyto	ENSG00000101290	GSE1145	GSM18443	228861_at	CDS2	358.5	P
CR00019_CC00077_cyto	ENSG00000101290	GSE1145	GSM18443	233630_at	CDS2	148.1	P
CR00019_CC00077_cyto	ENSG00000101290	GSE1145	GSM18444	212862_at	CDS2	1273.9	P
CR00019_CC00077_cyto	ENSG00000101290	GSE1145	GSM18444	212864_at	CDS2	1280	P
CR00019_CC00077_cyto	ENSG00000101290	GSE1145	GSM18444	228456_s_at	CDS2	2233.6	P
CR00019_CC00077_cyto	ENSG00000101290	GSE1145	GSM18444	228861_at	CDS2	337.7	P
CR00019_CC00077_cyto	ENSG00000101290	GSE1145	GSM18444	233630_at	CDS2	163.1	P
CR00019_CC00077_cyto	ENSG00000101290	GSE1145	GSM18445	212862_at	CDS2	1240.2	P
CR00019_CC00077_cyto	ENSG00000101290	GSE1145	GSM18445	212864_at	CDS2	1146.4	P
CR00019_CC00077_cyto	ENSG00000101290	GSE1145	GSM18445	228456_s_at	CDS2	1948.8	P
CR00019_CC00077_cyto	ENSG00000101290	GSE1145	GSM18445	228861_at	CDS2	230.6	M
CR00019_CC00077_cyto	ENSG00000101290	GSE1145	GSM18445	233630_at	CDS2	229.7	P
CR00019_CC00077_cyto	ENSG00000101290	GSE1145	GSM18446	212862_at	CDS2	996.9	P
CR00019_CC00077_cyto	ENSG00000101290	GSE1145	GSM18446	212864_at	CDS2	1107.7	P
CR00019_CC00077_cyto	ENSG00000101290	GSE1145	GSM18446	228456_s_at	CDS2	1428.2	P
CR00019_CC00077_cyto	ENSG00000101290	GSE1145	GSM18446	228861_at	CDS2	289.1	P
CR00019_CC00077_cyto	ENSG00000101290	GSE1145	GSM18446	233630_at	CDS2	143.6	P
CR00019_CC00077_cyto	ENSG00000101290	GSE1145	GSM18447	212862_at	CDS2	979.5	P
CR00019_CC00077_cyto	ENSG00000101290	GSE1145	GSM18447	212864_at	CDS2	1082.4	P
CR00019_CC00077_cyto	ENSG00000101290	GSE1145	GSM18447	228456_s_at	CDS2	1281.8	P
CR00019_CC00077_cyto	ENSG00000101290	GSE1145	GSM18447	228861_at	CDS2	234.1	A
CR00019_CC00077_cyto	ENSG00000101290	GSE1145	GSM18447	233630_at	CDS2	138.9	P
CR00019_CC00077_cyto	ENSG00000101290	GSE1145	GSM18448	212862_at	CDS2	762.7	P
CR00019_CC00077_cyto	ENSG00000101290	GSE1145	GSM18448	212864_at	CDS2	964.7	P
CR00019_CC00077_cyto	ENSG00000101290	GSE1145	GSM18448	228456_s_at	CDS2	1088.2	P
CR00019_CC00077_cyto	ENSG00000101290	GSE1145	GSM18448	228861_at	CDS2	334.1	P
CR00019_CC00077_cyto	ENSG00000101290	GSE1145	GSM18448	233630_at	CDS2	96	P
CR00019_CC00077_cyto	ENSG00000101290	GSE1145	GSM18449	212862_at	CDS2	1361.4	P
CR00019_CC00077_cyto	ENSG00000101290	GSE1145	GSM18449	212864_at	CDS2	1224	P
CR00019_CC00077_cyto	ENSG00000101290	GSE1145	GSM18449	228456_s_at	CDS2	2680.6	P
CR00019_CC00077_cyto	ENSG00000101290	GSE1145	GSM18449	228861_at	CDS2	368.1	P
CR00019_CC00077_cyto	ENSG00000101290	GSE1145	GSM18449	233630_at	CDS2	179.7	P
CR00019_CC00077_cyto	ENSG00000101290	GSE1145	GSM18450	212862_at	CDS2	1551.1	P
CR00019_CC00077_cyto	ENSG00000101290	GSE1145	GSM18450	212864_at	CDS2	1419.5	P
CR00019_CC00077_cyto	ENSG00000101290	GSE1145	GSM18450	228456_s_at	CDS2	1845.7	P
CR00019_CC00077_cyto	ENSG00000101290	GSE1145	GSM18450	228861_at	CDS2	350.2	P
CR00019_CC00077_cyto	ENSG00000101290	GSE1145	GSM18450	233630_at	CDS2	261	P
CR00019_CC00077_cyto	ENSG00000101290	GSE1145	GSM18451	212862_at	CDS2	1503.3	P
CR00019_CC00077_cyto	ENSG00000101290	GSE1145	GSM18451	212864_at	CDS2	1517.9	P
CR00019_CC00077_cyto	ENSG00000101290	GSE1145	GSM18451	228456_s_at	CDS2	1702.8	P
CR00019_CC00077_cyto	ENSG00000101290	GSE1145	GSM18451	228861_at	CDS2	330	P
CR00019_CC00077_cyto	ENSG00000101290	GSE1145	GSM18451	233630_at	CDS2	190.1	P
CR00019_CC00077_cyto	ENSG00000101290	GSE1145	GSM18452	212862_at	CDS2	1245.1	P
CR00019_CC00077_cyto	ENSG00000101290	GSE1145	GSM18452	212864_at	CDS2	1421.6	P
CR00019_CC00077_cyto	ENSG00000101290	GSE1145	GSM18452	228456_s_at	CDS2	1497.7	P
CR00019_CC00077_cyto	ENSG00000101290	GSE1145	GSM18452	228861_at	CDS2	237.2	A
CR00019_CC00077_cyto	ENSG00000101290	GSE1145	GSM18452	233630_at	CDS2	195.7	P
CR00019_CC00077_cyto	ENSG00000163624	GDS181	GSM2829	40217_s_at	CDS1	100	P
CR00019_CC00077_cyto	ENSG00000163624	GDS181	GSM2829	40218_at	CDS1	null	A
CR00019_CC00077_cyto	ENSG00000163624	GDS181	GSM2856	40217_s_at	CDS1	null	A
CR00019_CC00077_cyto	ENSG00000163624	GDS181	GSM2856	40218_at	CDS1	null	A
CR00019_CC00077_cyto	ENSG00000163624	GSE1145	GSM18442	205709_s_at	CDS1	18.7	A
CR00019_CC00077_cyto	ENSG00000163624	GSE1145	GSM18442	226185_at	CDS1	305.1	A
CR00019_CC00077_cyto	ENSG00000163624	GSE1145	GSM18442	226187_at	CDS1	63.7	A
CR00019_CC00077_cyto	ENSG00000163624	GSE1145	GSM18443	205709_s_at	CDS1	109.5	A
CR00019_CC00077_cyto	ENSG00000163624	GSE1145	GSM18443	226185_at	CDS1	323.2	P
CR00019_CC00077_cyto	ENSG00000163624	GSE1145	GSM18443	226187_at	CDS1	145.6	A
CR00019_CC00077_cyto	ENSG00000163624	GSE1145	GSM18444	205709_s_at	CDS1	27.5	A
CR00019_CC00077_cyto	ENSG00000163624	GSE1145	GSM18444	226185_at	CDS1	158.7	P
CR00019_CC00077_cyto	ENSG00000163624	GSE1145	GSM18444	226187_at	CDS1	50.4	A
CR00019_CC00077_cyto	ENSG00000163624	GSE1145	GSM18445	205709_s_at	CDS1	3	A
CR00019_CC00077_cyto	ENSG00000163624	GSE1145	GSM18445	226185_at	CDS1	70.5	A
CR00019_CC00077_cyto	ENSG00000163624	GSE1145	GSM18445	226187_at	CDS1	20.4	A
CR00019_CC00077_cyto	ENSG00000163624	GSE1145	GSM18446	205709_s_at	CDS1	6.7	A
CR00019_CC00077_cyto	ENSG00000163624	GSE1145	GSM18446	226185_at	CDS1	179.7	P
CR00019_CC00077_cyto	ENSG00000163624	GSE1145	GSM18446	226187_at	CDS1	45.7	A
CR00019_CC00077_cyto	ENSG00000163624	GSE1145	GSM18447	205709_s_at	CDS1	30	A
CR00019_CC00077_cyto	ENSG00000163624	GSE1145	GSM18447	226185_at	CDS1	342	P
CR00019_CC00077_cyto	ENSG00000163624	GSE1145	GSM18447	226187_at	CDS1	126.2	A
CR00019_CC00077_cyto	ENSG00000163624	GSE1145	GSM18448	205709_s_at	CDS1	42.9	A
CR00019_CC00077_cyto	ENSG00000163624	GSE1145	GSM18448	226185_at	CDS1	229	P
CR00019_CC00077_cyto	ENSG00000163624	GSE1145	GSM18448	226187_at	CDS1	130.8	A
CR00019_CC00077_cyto	ENSG00000163624	GSE1145	GSM18449	205709_s_at	CDS1	22.4	A
CR00019_CC00077_cyto	ENSG00000163624	GSE1145	GSM18449	226185_at	CDS1	237.2	P
CR00019_CC00077_cyto	ENSG00000163624	GSE1145	GSM18449	226187_at	CDS1	275	A
CR00019_CC00077_cyto	ENSG00000163624	GSE1145	GSM18450	205709_s_at	CDS1	11.8	A
CR00019_CC00077_cyto	ENSG00000163624	GSE1145	GSM18450	226185_at	CDS1	211.1	P
CR00019_CC00077_cyto	ENSG00000163624	GSE1145	GSM18450	226187_at	CDS1	187.5	A
CR00019_CC00077_cyto	ENSG00000163624	GSE1145	GSM18451	205709_s_at	CDS1	38.7	A
CR00019_CC00077_cyto	ENSG00000163624	GSE1145	GSM18451	226185_at	CDS1	191.7	P
CR00019_CC00077_cyto	ENSG00000163624	GSE1145	GSM18451	226187_at	CDS1	50.5	A
CR00019_CC00077_cyto	ENSG00000163624	GSE1145	GSM18452	205709_s_at	CDS1	84.7	M
CR00019_CC00077_cyto	ENSG00000163624	GSE1145	GSM18452	226185_at	CDS1	342.3	P
CR00019_CC00077_cyto	ENSG00000163624	GSE1145	GSM18452	226187_at	CDS1	338.5	A
CR00019_CC00077_mito	ENSG00000101290	GDS181	GSM2829	41343_at	CDS2	110.04	P
CR00019_CC00077_mito	ENSG00000101290	GDS181	GSM2856	41343_at	CDS2	144.76	P
CR00019_CC00077_mito	ENSG00000101290	GSE1145	GSM18442	212862_at	CDS2	936.7	P
CR00019_CC00077_mito	ENSG00000101290	GSE1145	GSM18442	212864_at	CDS2	1030.5	P
CR00019_CC00077_mito	ENSG00000101290	GSE1145	GSM18442	228456_s_at	CDS2	1663.7	P
CR00019_CC00077_mito	ENSG00000101290	GSE1145	GSM18442	228861_at	CDS2	230.6	A
CR00019_CC00077_mito	ENSG00000101290	GSE1145	GSM18442	233630_at	CDS2	113.2	P
CR00019_CC00077_mito	ENSG00000101290	GSE1145	GSM18443	212862_at	CDS2	1487.1	P
CR00019_CC00077_mito	ENSG00000101290	GSE1145	GSM18443	212864_at	CDS2	1336.3	P
CR00019_CC00077_mito	ENSG00000101290	GSE1145	GSM18443	228456_s_at	CDS2	3111.7	P
CR00019_CC00077_mito	ENSG00000101290	GSE1145	GSM18443	228861_at	CDS2	358.5	P
CR00019_CC00077_mito	ENSG00000101290	GSE1145	GSM18443	233630_at	CDS2	148.1	P
CR00019_CC00077_mito	ENSG00000101290	GSE1145	GSM18444	212862_at	CDS2	1273.9	P
CR00019_CC00077_mito	ENSG00000101290	GSE1145	GSM18444	212864_at	CDS2	1280	P
CR00019_CC00077_mito	ENSG00000101290	GSE1145	GSM18444	228456_s_at	CDS2	2233.6	P
CR00019_CC00077_mito	ENSG00000101290	GSE1145	GSM18444	228861_at	CDS2	337.7	P
CR00019_CC00077_mito	ENSG00000101290	GSE1145	GSM18444	233630_at	CDS2	163.1	P
CR00019_CC00077_mito	ENSG00000101290	GSE1145	GSM18445	212862_at	CDS2	1240.2	P
CR00019_CC00077_mito	ENSG00000101290	GSE1145	GSM18445	212864_at	CDS2	1146.4	P
CR00019_CC00077_mito	ENSG00000101290	GSE1145	GSM18445	228456_s_at	CDS2	1948.8	P
CR00019_CC00077_mito	ENSG00000101290	GSE1145	GSM18445	228861_at	CDS2	230.6	M
CR00019_CC00077_mito	ENSG00000101290	GSE1145	GSM18445	233630_at	CDS2	229.7	P
CR00019_CC00077_mito	ENSG00000101290	GSE1145	GSM18446	212862_at	CDS2	996.9	P
CR00019_CC00077_mito	ENSG00000101290	GSE1145	GSM18446	212864_at	CDS2	1107.7	P
CR00019_CC00077_mito	ENSG00000101290	GSE1145	GSM18446	228456_s_at	CDS2	1428.2	P
CR00019_CC00077_mito	ENSG00000101290	GSE1145	GSM18446	228861_at	CDS2	289.1	P
CR00019_CC00077_mito	ENSG00000101290	GSE1145	GSM18446	233630_at	CDS2	143.6	P
CR00019_CC00077_mito	ENSG00000101290	GSE1145	GSM18447	212862_at	CDS2	979.5	P
CR00019_CC00077_mito	ENSG00000101290	GSE1145	GSM18447	212864_at	CDS2	1082.4	P
CR00019_CC00077_mito	ENSG00000101290	GSE1145	GSM18447	228456_s_at	CDS2	1281.8	P
CR00019_CC00077_mito	ENSG00000101290	GSE1145	GSM18447	228861_at	CDS2	234.1	A
CR00019_CC00077_mito	ENSG00000101290	GSE1145	GSM18447	233630_at	CDS2	138.9	P
CR00019_CC00077_mito	ENSG00000101290	GSE1145	GSM18448	212862_at	CDS2	762.7	P
CR00019_CC00077_mito	ENSG00000101290	GSE1145	GSM18448	212864_at	CDS2	964.7	P
CR00019_CC00077_mito	ENSG00000101290	GSE1145	GSM18448	228456_s_at	CDS2	1088.2	P
CR00019_CC00077_mito	ENSG00000101290	GSE1145	GSM18448	228861_at	CDS2	334.1	P
CR00019_CC00077_mito	ENSG00000101290	GSE1145	GSM18448	233630_at	CDS2	96	P
CR00019_CC00077_mito	ENSG00000101290	GSE1145	GSM18449	212862_at	CDS2	1361.4	P
CR00019_CC00077_mito	ENSG00000101290	GSE1145	GSM18449	212864_at	CDS2	1224	P
CR00019_CC00077_mito	ENSG00000101290	GSE1145	GSM18449	228456_s_at	CDS2	2680.6	P
CR00019_CC00077_mito	ENSG00000101290	GSE1145	GSM18449	228861_at	CDS2	368.1	P
CR00019_CC00077_mito	ENSG00000101290	GSE1145	GSM18449	233630_at	CDS2	179.7	P
CR00019_CC00077_mito	ENSG00000101290	GSE1145	GSM18450	212862_at	CDS2	1551.1	P
CR00019_CC00077_mito	ENSG00000101290	GSE1145	GSM18450	212864_at	CDS2	1419.5	P
CR00019_CC00077_mito	ENSG00000101290	GSE1145	GSM18450	228456_s_at	CDS2	1845.7	P
CR00019_CC00077_mito	ENSG00000101290	GSE1145	GSM18450	228861_at	CDS2	350.2	P
CR00019_CC00077_mito	ENSG00000101290	GSE1145	GSM18450	233630_at	CDS2	261	P
CR00019_CC00077_mito	ENSG00000101290	GSE1145	GSM18451	212862_at	CDS2	1503.3	P
CR00019_CC00077_mito	ENSG00000101290	GSE1145	GSM18451	212864_at	CDS2	1517.9	P
CR00019_CC00077_mito	ENSG00000101290	GSE1145	GSM18451	228456_s_at	CDS2	1702.8	P
CR00019_CC00077_mito	ENSG00000101290	GSE1145	GSM18451	228861_at	CDS2	330	P
CR00019_CC00077_mito	ENSG00000101290	GSE1145	GSM18451	233630_at	CDS2	190.1	P
CR00019_CC00077_mito	ENSG00000101290	GSE1145	GSM18452	212862_at	CDS2	1245.1	P
CR00019_CC00077_mito	ENSG00000101290	GSE1145	GSM18452	212864_at	CDS2	1421.6	P
CR00019_CC00077_mito	ENSG00000101290	GSE1145	GSM18452	228456_s_at	CDS2	1497.7	P
CR00019_CC00077_mito	ENSG00000101290	GSE1145	GSM18452	228861_at	CDS2	237.2	A
CR00019_CC00077_mito	ENSG00000101290	GSE1145	GSM18452	233630_at	CDS2	195.7	P
CR00019_CC00077_mito	ENSG00000163624	GDS181	GSM2829	40217_s_at	CDS1	100	P
CR00019_CC00077_mito	ENSG00000163624	GDS181	GSM2829	40218_at	CDS1	null	A
CR00019_CC00077_mito	ENSG00000163624	GDS181	GSM2856	40217_s_at	CDS1	null	A
CR00019_CC00077_mito	ENSG00000163624	GDS181	GSM2856	40218_at	CDS1	null	A
CR00019_CC00077_mito	ENSG00000163624	GSE1145	GSM18442	205709_s_at	CDS1	18.7	A
CR00019_CC00077_mito	ENSG00000163624	GSE1145	GSM18442	226185_at	CDS1	305.1	A
CR00019_CC00077_mito	ENSG00000163624	GSE1145	GSM18442	226187_at	CDS1	63.7	A
CR00019_CC00077_mito	ENSG00000163624	GSE1145	GSM18443	205709_s_at	CDS1	109.5	A
CR00019_CC00077_mito	ENSG00000163624	GSE1145	GSM18443	226185_at	CDS1	323.2	P
CR00019_CC00077_mito	ENSG00000163624	GSE1145	GSM18443	226187_at	CDS1	145.6	A
CR00019_CC00077_mito	ENSG00000163624	GSE1145	GSM18444	205709_s_at	CDS1	27.5	A
CR00019_CC00077_mito	ENSG00000163624	GSE1145	GSM18444	226185_at	CDS1	158.7	P
CR00019_CC00077_mito	ENSG00000163624	GSE1145	GSM18444	226187_at	CDS1	50.4	A
CR00019_CC00077_mito	ENSG00000163624	GSE1145	GSM18445	205709_s_at	CDS1	3	A
CR00019_CC00077_mito	ENSG00000163624	GSE1145	GSM18445	226185_at	CDS1	70.5	A
CR00019_CC00077_mito	ENSG00000163624	GSE1145	GSM18445	226187_at	CDS1	20.4	A
CR00019_CC00077_mito	ENSG00000163624	GSE1145	GSM18446	205709_s_at	CDS1	6.7	A
CR00019_CC00077_mito	ENSG00000163624	GSE1145	GSM18446	226185_at	CDS1	179.7	P
CR00019_CC00077_mito	ENSG00000163624	GSE1145	GSM18446	226187_at	CDS1	45.7	A
CR00019_CC00077_mito	ENSG00000163624	GSE1145	GSM18447	205709_s_at	CDS1	30	A
CR00019_CC00077_mito	ENSG00000163624	GSE1145	GSM18447	226185_at	CDS1	342	P
CR00019_CC00077_mito	ENSG00000163624	GSE1145	GSM18447	226187_at	CDS1	126.2	A
CR00019_CC00077_mito	ENSG00000163624	GSE1145	GSM18448	205709_s_at	CDS1	42.9	A
CR00019_CC00077_mito	ENSG00000163624	GSE1145	GSM18448	226185_at	CDS1	229	P
CR00019_CC00077_mito	ENSG00000163624	GSE1145	GSM18448	226187_at	CDS1	130.8	A
CR00019_CC00077_mito	ENSG00000163624	GSE1145	GSM18449	205709_s_at	CDS1	22.4	A
CR00019_CC00077_mito	ENSG00000163624	GSE1145	GSM18449	226185_at	CDS1	237.2	P
CR00019_CC00077_mito	ENSG00000163624	GSE1145	GSM18449	226187_at	CDS1	275	A
CR00019_CC00077_mito	ENSG00000163624	GSE1145	GSM18450	205709_s_at	CDS1	11.8	A
CR00019_CC00077_mito	ENSG00000163624	GSE1145	GSM18450	226185_at	CDS1	211.1	P
CR00019_CC00077_mito	ENSG00000163624	GSE1145	GSM18450	226187_at	CDS1	187.5	A
CR00019_CC00077_mito	ENSG00000163624	GSE1145	GSM18451	205709_s_at	CDS1	38.7	A
CR00019_CC00077_mito	ENSG00000163624	GSE1145	GSM18451	226185_at	CDS1	191.7	P
CR00019_CC00077_mito	ENSG00000163624	GSE1145	GSM18451	226187_at	CDS1	50.5	A
CR00019_CC00077_mito	ENSG00000163624	GSE1145	GSM18452	205709_s_at	CDS1	84.7	M
CR00019_CC00077_mito	ENSG00000163624	GSE1145	GSM18452	226185_at	CDS1	342.3	P
CR00019_CC00077_mito	ENSG00000163624	GSE1145	GSM18452	226187_at	CDS1	338.5	A
CR00022_cyto	ENSG00000145284	GSE1145	GSM18442	220232_at	SCD5	1430.9	P
CR00022_cyto	ENSG00000145284	GSE1145	GSM18442	224018_s_at	SCD5	27.6	A
CR00022_cyto	ENSG00000145284	GSE1145	GSM18442	224019_at	SCD5	113.2	A
CR00022_cyto	ENSG00000145284	GSE1145	GSM18442	224901_at	SCD5	352.2	P
CR00022_cyto	ENSG00000145284	GSE1145	GSM18443	220232_at	SCD5	641.2	P
CR00022_cyto	ENSG00000145284	GSE1145	GSM18443	224018_s_at	SCD5	16.2	A
CR00022_cyto	ENSG00000145284	GSE1145	GSM18443	224019_at	SCD5	82	A
CR00022_cyto	ENSG00000145284	GSE1145	GSM18443	224901_at	SCD5	440.8	P
CR00022_cyto	ENSG00000145284	GSE1145	GSM18444	220232_at	SCD5	1001.6	P
CR00022_cyto	ENSG00000145284	GSE1145	GSM18444	224018_s_at	SCD5	37.7	A
CR00022_cyto	ENSG00000145284	GSE1145	GSM18444	224019_at	SCD5	305	A
CR00022_cyto	ENSG00000145284	GSE1145	GSM18444	224901_at	SCD5	170.8	A
CR00022_cyto	ENSG00000145284	GSE1145	GSM18445	220232_at	SCD5	800.7	P
CR00022_cyto	ENSG00000145284	GSE1145	GSM18445	224018_s_at	SCD5	17.5	A
CR00022_cyto	ENSG00000145284	GSE1145	GSM18445	224019_at	SCD5	69.2	A
CR00022_cyto	ENSG00000145284	GSE1145	GSM18445	224901_at	SCD5	270.3	P
CR00022_cyto	ENSG00000145284	GSE1145	GSM18446	220232_at	SCD5	853.6	P
CR00022_cyto	ENSG00000145284	GSE1145	GSM18446	224018_s_at	SCD5	23.5	A
CR00022_cyto	ENSG00000145284	GSE1145	GSM18446	224019_at	SCD5	68	A
CR00022_cyto	ENSG00000145284	GSE1145	GSM18446	224901_at	SCD5	363.4	P
CR00022_cyto	ENSG00000145284	GSE1145	GSM18447	220232_at	SCD5	760.2	P
CR00022_cyto	ENSG00000145284	GSE1145	GSM18447	224018_s_at	SCD5	24.5	A
CR00022_cyto	ENSG00000145284	GSE1145	GSM18447	224019_at	SCD5	131.8	A
CR00022_cyto	ENSG00000145284	GSE1145	GSM18447	224901_at	SCD5	219.5	A
CR00022_cyto	ENSG00000145284	GSE1145	GSM18448	220232_at	SCD5	522.7	P
CR00022_cyto	ENSG00000145284	GSE1145	GSM18448	224018_s_at	SCD5	27.3	A
CR00022_cyto	ENSG00000145284	GSE1145	GSM18448	224019_at	SCD5	18.2	A
CR00022_cyto	ENSG00000145284	GSE1145	GSM18448	224901_at	SCD5	169.5	A
CR00022_cyto	ENSG00000145284	GSE1145	GSM18449	220232_at	SCD5	1177.8	P
CR00022_cyto	ENSG00000145284	GSE1145	GSM18449	224018_s_at	SCD5	23.3	A
CR00022_cyto	ENSG00000145284	GSE1145	GSM18449	224019_at	SCD5	82.2	A
CR00022_cyto	ENSG00000145284	GSE1145	GSM18449	224901_at	SCD5	517.1	M
CR00022_cyto	ENSG00000145284	GSE1145	GSM18450	220232_at	SCD5	673.1	P
CR00022_cyto	ENSG00000145284	GSE1145	GSM18450	224018_s_at	SCD5	24.4	A
CR00022_cyto	ENSG00000145284	GSE1145	GSM18450	224019_at	SCD5	140	A
CR00022_cyto	ENSG00000145284	GSE1145	GSM18450	224901_at	SCD5	382.2	P
CR00022_cyto	ENSG00000145284	GSE1145	GSM18451	220232_at	SCD5	834.2	P
CR00022_cyto	ENSG00000145284	GSE1145	GSM18451	224018_s_at	SCD5	26.4	A
CR00022_cyto	ENSG00000145284	GSE1145	GSM18451	224019_at	SCD5	73.8	A
CR00022_cyto	ENSG00000145284	GSE1145	GSM18451	224901_at	SCD5	423.1	P
CR00022_cyto	ENSG00000145284	GSE1145	GSM18452	220232_at	SCD5	724	P
CR00022_cyto	ENSG00000145284	GSE1145	GSM18452	224018_s_at	SCD5	29.6	A
CR00022_cyto	ENSG00000145284	GSE1145	GSM18452	224019_at	SCD5	96.9	A
CR00022_cyto	ENSG00000145284	GSE1145	GSM18452	224901_at	SCD5	509.6	P
CR00027_CC00032_cytoYmito	ENSG00000157184	GSE1145	GSM18442	204263_s_at	CPT2	209.8	A
CR00027_CC00032_cytoYmito	ENSG00000157184	GSE1145	GSM18442	204264_at	CPT2	516.2	P
CR00027_CC00032_cytoYmito	ENSG00000157184	GSE1145	GSM18443	204263_s_at	CPT2	348.7	A
CR00027_CC00032_cytoYmito	ENSG00000157184	GSE1145	GSM18443	204264_at	CPT2	365.7	P
CR00027_CC00032_cytoYmito	ENSG00000157184	GSE1145	GSM18444	204263_s_at	CPT2	78.5	A
CR00027_CC00032_cytoYmito	ENSG00000157184	GSE1145	GSM18444	204264_at	CPT2	189.5	P
CR00027_CC00032_cytoYmito	ENSG00000157184	GSE1145	GSM18445	204263_s_at	CPT2	357.3	A
CR00027_CC00032_cytoYmito	ENSG00000157184	GSE1145	GSM18445	204264_at	CPT2	427.9	P
CR00027_CC00032_cytoYmito	ENSG00000157184	GSE1145	GSM18446	204263_s_at	CPT2	304.9	A
CR00027_CC00032_cytoYmito	ENSG00000157184	GSE1145	GSM18446	204264_at	CPT2	388.6	P
CR00027_CC00032_cytoYmito	ENSG00000157184	GSE1145	GSM18447	204263_s_at	CPT2	52.2	A
CR00027_CC00032_cytoYmito	ENSG00000157184	GSE1145	GSM18447	204264_at	CPT2	260.9	P
CR00027_CC00032_cytoYmito	ENSG00000157184	GSE1145	GSM18448	204263_s_at	CPT2	47.7	A
CR00027_CC00032_cytoYmito	ENSG00000157184	GSE1145	GSM18448	204264_at	CPT2	291.1	P
CR00027_CC00032_cytoYmito	ENSG00000157184	GSE1145	GSM18449	204263_s_at	CPT2	290	A
CR00027_CC00032_cytoYmito	ENSG00000157184	GSE1145	GSM18449	204264_at	CPT2	435.7	P
CR00027_CC00032_cytoYmito	ENSG00000157184	GSE1145	GSM18450	204263_s_at	CPT2	461	A
CR00027_CC00032_cytoYmito	ENSG00000157184	GSE1145	GSM18450	204264_at	CPT2	603.3	P
CR00027_CC00032_cytoYmito	ENSG00000157184	GSE1145	GSM18451	204263_s_at	CPT2	140.2	A
CR00027_CC00032_cytoYmito	ENSG00000157184	GSE1145	GSM18451	204264_at	CPT2	317	P
CR00027_CC00032_cytoYmito	ENSG00000157184	GSE1145	GSM18452	204263_s_at	CPT2	148.2	A
CR00027_CC00032_cytoYmito	ENSG00000157184	GSE1145	GSM18452	204264_at	CPT2	520	P
CR00027_CC00034_cytoYmito	ENSG00000157184	GSE1145	GSM18442	204263_s_at	CPT2	209.8	A
CR00027_CC00034_cytoYmito	ENSG00000157184	GSE1145	GSM18442	204264_at	CPT2	516.2	P
CR00027_CC00034_cytoYmito	ENSG00000157184	GSE1145	GSM18443	204263_s_at	CPT2	348.7	A
CR00027_CC00034_cytoYmito	ENSG00000157184	GSE1145	GSM18443	204264_at	CPT2	365.7	P
CR00027_CC00034_cytoYmito	ENSG00000157184	GSE1145	GSM18444	204263_s_at	CPT2	78.5	A
CR00027_CC00034_cytoYmito	ENSG00000157184	GSE1145	GSM18444	204264_at	CPT2	189.5	P
CR00027_CC00034_cytoYmito	ENSG00000157184	GSE1145	GSM18445	204263_s_at	CPT2	357.3	A
CR00027_CC00034_cytoYmito	ENSG00000157184	GSE1145	GSM18445	204264_at	CPT2	427.9	P
CR00027_CC00034_cytoYmito	ENSG00000157184	GSE1145	GSM18446	204263_s_at	CPT2	304.9	A
CR00027_CC00034_cytoYmito	ENSG00000157184	GSE1145	GSM18446	204264_at	CPT2	388.6	P
CR00027_CC00034_cytoYmito	ENSG00000157184	GSE1145	GSM18447	204263_s_at	CPT2	52.2	A
CR00027_CC00034_cytoYmito	ENSG00000157184	GSE1145	GSM18447	204264_at	CPT2	260.9	P
CR00027_CC00034_cytoYmito	ENSG00000157184	GSE1145	GSM18448	204263_s_at	CPT2	47.7	A
CR00027_CC00034_cytoYmito	ENSG00000157184	GSE1145	GSM18448	204264_at	CPT2	291.1	P
CR00027_CC00034_cytoYmito	ENSG00000157184	GSE1145	GSM18449	204263_s_at	CPT2	290	A
CR00027_CC00034_cytoYmito	ENSG00000157184	GSE1145	GSM18449	204264_at	CPT2	435.7	P
CR00027_CC00034_cytoYmito	ENSG00000157184	GSE1145	GSM18450	204263_s_at	CPT2	461	A
CR00027_CC00034_cytoYmito	ENSG00000157184	GSE1145	GSM18450	204264_at	CPT2	603.3	P
CR00027_CC00034_cytoYmito	ENSG00000157184	GSE1145	GSM18451	204263_s_at	CPT2	140.2	A
CR00027_CC00034_cytoYmito	ENSG00000157184	GSE1145	GSM18451	204264_at	CPT2	317	P
CR00027_CC00034_cytoYmito	ENSG00000157184	GSE1145	GSM18452	204263_s_at	CPT2	148.2	A
CR00027_CC00034_cytoYmito	ENSG00000157184	GSE1145	GSM18452	204264_at	CPT2	520	P
CR00027_CC00142_cytoYmito	ENSG00000157184	GSE1145	GSM18442	204263_s_at	CPT2	209.8	A
CR00027_CC00142_cytoYmito	ENSG00000157184	GSE1145	GSM18442	204264_at	CPT2	516.2	P
CR00027_CC00142_cytoYmito	ENSG00000157184	GSE1145	GSM18443	204263_s_at	CPT2	348.7	A
CR00027_CC00142_cytoYmito	ENSG00000157184	GSE1145	GSM18443	204264_at	CPT2	365.7	P
CR00027_CC00142_cytoYmito	ENSG00000157184	GSE1145	GSM18444	204263_s_at	CPT2	78.5	A
CR00027_CC00142_cytoYmito	ENSG00000157184	GSE1145	GSM18444	204264_at	CPT2	189.5	P
CR00027_CC00142_cytoYmito	ENSG00000157184	GSE1145	GSM18445	204263_s_at	CPT2	357.3	A
CR00027_CC00142_cytoYmito	ENSG00000157184	GSE1145	GSM18445	204264_at	CPT2	427.9	P
CR00027_CC00142_cytoYmito	ENSG00000157184	GSE1145	GSM18446	204263_s_at	CPT2	304.9	A
CR00027_CC00142_cytoYmito	ENSG00000157184	GSE1145	GSM18446	204264_at	CPT2	388.6	P
CR00027_CC00142_cytoYmito	ENSG00000157184	GSE1145	GSM18447	204263_s_at	CPT2	52.2	A
CR00027_CC00142_cytoYmito	ENSG00000157184	GSE1145	GSM18447	204264_at	CPT2	260.9	P
CR00027_CC00142_cytoYmito	ENSG00000157184	GSE1145	GSM18448	204263_s_at	CPT2	47.7	A
CR00027_CC00142_cytoYmito	ENSG00000157184	GSE1145	GSM18448	204264_at	CPT2	291.1	P
CR00027_CC00142_cytoYmito	ENSG00000157184	GSE1145	GSM18449	204263_s_at	CPT2	290	A
CR00027_CC00142_cytoYmito	ENSG00000157184	GSE1145	GSM18449	204264_at	CPT2	435.7	P
CR00027_CC00142_cytoYmito	ENSG00000157184	GSE1145	GSM18450	204263_s_at	CPT2	461	A
CR00027_CC00142_cytoYmito	ENSG00000157184	GSE1145	GSM18450	204264_at	CPT2	603.3	P
CR00027_CC00142_cytoYmito	ENSG00000157184	GSE1145	GSM18451	204263_s_at	CPT2	140.2	A
CR00027_CC00142_cytoYmito	ENSG00000157184	GSE1145	GSM18451	204264_at	CPT2	317	P
CR00027_CC00142_cytoYmito	ENSG00000157184	GSE1145	GSM18452	204263_s_at	CPT2	148.2	A
CR00027_CC00142_cytoYmito	ENSG00000157184	GSE1145	GSM18452	204264_at	CPT2	520	P
CR00027_CC00143_cytoYmito	ENSG00000157184	GSE1145	GSM18442	204263_s_at	CPT2	209.8	A
CR00027_CC00143_cytoYmito	ENSG00000157184	GSE1145	GSM18442	204264_at	CPT2	516.2	P
CR00027_CC00143_cytoYmito	ENSG00000157184	GSE1145	GSM18443	204263_s_at	CPT2	348.7	A
CR00027_CC00143_cytoYmito	ENSG00000157184	GSE1145	GSM18443	204264_at	CPT2	365.7	P
CR00027_CC00143_cytoYmito	ENSG00000157184	GSE1145	GSM18444	204263_s_at	CPT2	78.5	A
CR00027_CC00143_cytoYmito	ENSG00000157184	GSE1145	GSM18444	204264_at	CPT2	189.5	P
CR00027_CC00143_cytoYmito	ENSG00000157184	GSE1145	GSM18445	204263_s_at	CPT2	357.3	A
CR00027_CC00143_cytoYmito	ENSG00000157184	GSE1145	GSM18445	204264_at	CPT2	427.9	P
CR00027_CC00143_cytoYmito	ENSG00000157184	GSE1145	GSM18446	204263_s_at	CPT2	304.9	A
CR00027_CC00143_cytoYmito	ENSG00000157184	GSE1145	GSM18446	204264_at	CPT2	388.6	P
CR00027_CC00143_cytoYmito	ENSG00000157184	GSE1145	GSM18447	204263_s_at	CPT2	52.2	A
CR00027_CC00143_cytoYmito	ENSG00000157184	GSE1145	GSM18447	204264_at	CPT2	260.9	P
CR00027_CC00143_cytoYmito	ENSG00000157184	GSE1145	GSM18448	204263_s_at	CPT2	47.7	A
CR00027_CC00143_cytoYmito	ENSG00000157184	GSE1145	GSM18448	204264_at	CPT2	291.1	P
CR00027_CC00143_cytoYmito	ENSG00000157184	GSE1145	GSM18449	204263_s_at	CPT2	290	A
CR00027_CC00143_cytoYmito	ENSG00000157184	GSE1145	GSM18449	204264_at	CPT2	435.7	P
CR00027_CC00143_cytoYmito	ENSG00000157184	GSE1145	GSM18450	204263_s_at	CPT2	461	A
CR00027_CC00143_cytoYmito	ENSG00000157184	GSE1145	GSM18450	204264_at	CPT2	603.3	P
CR00027_CC00143_cytoYmito	ENSG00000157184	GSE1145	GSM18451	204263_s_at	CPT2	140.2	A
CR00027_CC00143_cytoYmito	ENSG00000157184	GSE1145	GSM18451	204264_at	CPT2	317	P
CR00027_CC00143_cytoYmito	ENSG00000157184	GSE1145	GSM18452	204263_s_at	CPT2	148.2	A
CR00027_CC00143_cytoYmito	ENSG00000157184	GSE1145	GSM18452	204264_at	CPT2	520	P
CR00027_CC00145_cytoYmito	ENSG00000157184	GSE1145	GSM18442	204263_s_at	CPT2	209.8	A
CR00027_CC00145_cytoYmito	ENSG00000157184	GSE1145	GSM18442	204264_at	CPT2	516.2	P
CR00027_CC00145_cytoYmito	ENSG00000157184	GSE1145	GSM18443	204263_s_at	CPT2	348.7	A
CR00027_CC00145_cytoYmito	ENSG00000157184	GSE1145	GSM18443	204264_at	CPT2	365.7	P
CR00027_CC00145_cytoYmito	ENSG00000157184	GSE1145	GSM18444	204263_s_at	CPT2	78.5	A
CR00027_CC00145_cytoYmito	ENSG00000157184	GSE1145	GSM18444	204264_at	CPT2	189.5	P
CR00027_CC00145_cytoYmito	ENSG00000157184	GSE1145	GSM18445	204263_s_at	CPT2	357.3	A
CR00027_CC00145_cytoYmito	ENSG00000157184	GSE1145	GSM18445	204264_at	CPT2	427.9	P
CR00027_CC00145_cytoYmito	ENSG00000157184	GSE1145	GSM18446	204263_s_at	CPT2	304.9	A
CR00027_CC00145_cytoYmito	ENSG00000157184	GSE1145	GSM18446	204264_at	CPT2	388.6	P
CR00027_CC00145_cytoYmito	ENSG00000157184	GSE1145	GSM18447	204263_s_at	CPT2	52.2	A
CR00027_CC00145_cytoYmito	ENSG00000157184	GSE1145	GSM18447	204264_at	CPT2	260.9	P
CR00027_CC00145_cytoYmito	ENSG00000157184	GSE1145	GSM18448	204263_s_at	CPT2	47.7	A
CR00027_CC00145_cytoYmito	ENSG00000157184	GSE1145	GSM18448	204264_at	CPT2	291.1	P
CR00027_CC00145_cytoYmito	ENSG00000157184	GSE1145	GSM18449	204263_s_at	CPT2	290	A
CR00027_CC00145_cytoYmito	ENSG00000157184	GSE1145	GSM18449	204264_at	CPT2	435.7	P
CR00027_CC00145_cytoYmito	ENSG00000157184	GSE1145	GSM18450	204263_s_at	CPT2	461	A
CR00027_CC00145_cytoYmito	ENSG00000157184	GSE1145	GSM18450	204264_at	CPT2	603.3	P
CR00027_CC00145_cytoYmito	ENSG00000157184	GSE1145	GSM18451	204263_s_at	CPT2	140.2	A
CR00027_CC00145_cytoYmito	ENSG00000157184	GSE1145	GSM18451	204264_at	CPT2	317	P
CR00027_CC00145_cytoYmito	ENSG00000157184	GSE1145	GSM18452	204263_s_at	CPT2	148.2	A
CR00027_CC00145_cytoYmito	ENSG00000157184	GSE1145	GSM18452	204264_at	CPT2	520	P
CR00027_CC00147_cytoYmito	ENSG00000157184	GSE1145	GSM18442	204263_s_at	CPT2	209.8	A
CR00027_CC00147_cytoYmito	ENSG00000157184	GSE1145	GSM18442	204264_at	CPT2	516.2	P
CR00027_CC00147_cytoYmito	ENSG00000157184	GSE1145	GSM18443	204263_s_at	CPT2	348.7	A
CR00027_CC00147_cytoYmito	ENSG00000157184	GSE1145	GSM18443	204264_at	CPT2	365.7	P
CR00027_CC00147_cytoYmito	ENSG00000157184	GSE1145	GSM18444	204263_s_at	CPT2	78.5	A
CR00027_CC00147_cytoYmito	ENSG00000157184	GSE1145	GSM18444	204264_at	CPT2	189.5	P
CR00027_CC00147_cytoYmito	ENSG00000157184	GSE1145	GSM18445	204263_s_at	CPT2	357.3	A
CR00027_CC00147_cytoYmito	ENSG00000157184	GSE1145	GSM18445	204264_at	CPT2	427.9	P
CR00027_CC00147_cytoYmito	ENSG00000157184	GSE1145	GSM18446	204263_s_at	CPT2	304.9	A
CR00027_CC00147_cytoYmito	ENSG00000157184	GSE1145	GSM18446	204264_at	CPT2	388.6	P
CR00027_CC00147_cytoYmito	ENSG00000157184	GSE1145	GSM18447	204263_s_at	CPT2	52.2	A
CR00027_CC00147_cytoYmito	ENSG00000157184	GSE1145	GSM18447	204264_at	CPT2	260.9	P
CR00027_CC00147_cytoYmito	ENSG00000157184	GSE1145	GSM18448	204263_s_at	CPT2	47.7	A
CR00027_CC00147_cytoYmito	ENSG00000157184	GSE1145	GSM18448	204264_at	CPT2	291.1	P
CR00027_CC00147_cytoYmito	ENSG00000157184	GSE1145	GSM18449	204263_s_at	CPT2	290	A
CR00027_CC00147_cytoYmito	ENSG00000157184	GSE1145	GSM18449	204264_at	CPT2	435.7	P
CR00027_CC00147_cytoYmito	ENSG00000157184	GSE1145	GSM18450	204263_s_at	CPT2	461	A
CR00027_CC00147_cytoYmito	ENSG00000157184	GSE1145	GSM18450	204264_at	CPT2	603.3	P
CR00027_CC00147_cytoYmito	ENSG00000157184	GSE1145	GSM18451	204263_s_at	CPT2	140.2	A
CR00027_CC00147_cytoYmito	ENSG00000157184	GSE1145	GSM18451	204264_at	CPT2	317	P
CR00027_CC00147_cytoYmito	ENSG00000157184	GSE1145	GSM18452	204263_s_at	CPT2	148.2	A
CR00027_CC00147_cytoYmito	ENSG00000157184	GSE1145	GSM18452	204264_at	CPT2	520	P
CR00027_CC00148_cytoYmito	ENSG00000157184	GSE1145	GSM18442	204263_s_at	CPT2	209.8	A
CR00027_CC00148_cytoYmito	ENSG00000157184	GSE1145	GSM18442	204264_at	CPT2	516.2	P
CR00027_CC00148_cytoYmito	ENSG00000157184	GSE1145	GSM18443	204263_s_at	CPT2	348.7	A
CR00027_CC00148_cytoYmito	ENSG00000157184	GSE1145	GSM18443	204264_at	CPT2	365.7	P
CR00027_CC00148_cytoYmito	ENSG00000157184	GSE1145	GSM18444	204263_s_at	CPT2	78.5	A
CR00027_CC00148_cytoYmito	ENSG00000157184	GSE1145	GSM18444	204264_at	CPT2	189.5	P
CR00027_CC00148_cytoYmito	ENSG00000157184	GSE1145	GSM18445	204263_s_at	CPT2	357.3	A
CR00027_CC00148_cytoYmito	ENSG00000157184	GSE1145	GSM18445	204264_at	CPT2	427.9	P
CR00027_CC00148_cytoYmito	ENSG00000157184	GSE1145	GSM18446	204263_s_at	CPT2	304.9	A
CR00027_CC00148_cytoYmito	ENSG00000157184	GSE1145	GSM18446	204264_at	CPT2	388.6	P
CR00027_CC00148_cytoYmito	ENSG00000157184	GSE1145	GSM18447	204263_s_at	CPT2	52.2	A
CR00027_CC00148_cytoYmito	ENSG00000157184	GSE1145	GSM18447	204264_at	CPT2	260.9	P
CR00027_CC00148_cytoYmito	ENSG00000157184	GSE1145	GSM18448	204263_s_at	CPT2	47.7	A
CR00027_CC00148_cytoYmito	ENSG00000157184	GSE1145	GSM18448	204264_at	CPT2	291.1	P
CR00027_CC00148_cytoYmito	ENSG00000157184	GSE1145	GSM18449	204263_s_at	CPT2	290	A
CR00027_CC00148_cytoYmito	ENSG00000157184	GSE1145	GSM18449	204264_at	CPT2	435.7	P
CR00027_CC00148_cytoYmito	ENSG00000157184	GSE1145	GSM18450	204263_s_at	CPT2	461	A
CR00027_CC00148_cytoYmito	ENSG00000157184	GSE1145	GSM18450	204264_at	CPT2	603.3	P
CR00027_CC00148_cytoYmito	ENSG00000157184	GSE1145	GSM18451	204263_s_at	CPT2	140.2	A
CR00027_CC00148_cytoYmito	ENSG00000157184	GSE1145	GSM18451	204264_at	CPT2	317	P
CR00027_CC00148_cytoYmito	ENSG00000157184	GSE1145	GSM18452	204263_s_at	CPT2	148.2	A
CR00027_CC00148_cytoYmito	ENSG00000157184	GSE1145	GSM18452	204264_at	CPT2	520	P
CR00027_CC00253_cytoYmito	ENSG00000157184	GSE1145	GSM18442	204263_s_at	CPT2	209.8	A
CR00027_CC00253_cytoYmito	ENSG00000157184	GSE1145	GSM18442	204264_at	CPT2	516.2	P
CR00027_CC00253_cytoYmito	ENSG00000157184	GSE1145	GSM18443	204263_s_at	CPT2	348.7	A
CR00027_CC00253_cytoYmito	ENSG00000157184	GSE1145	GSM18443	204264_at	CPT2	365.7	P
CR00027_CC00253_cytoYmito	ENSG00000157184	GSE1145	GSM18444	204263_s_at	CPT2	78.5	A
CR00027_CC00253_cytoYmito	ENSG00000157184	GSE1145	GSM18444	204264_at	CPT2	189.5	P
CR00027_CC00253_cytoYmito	ENSG00000157184	GSE1145	GSM18445	204263_s_at	CPT2	357.3	A
CR00027_CC00253_cytoYmito	ENSG00000157184	GSE1145	GSM18445	204264_at	CPT2	427.9	P
CR00027_CC00253_cytoYmito	ENSG00000157184	GSE1145	GSM18446	204263_s_at	CPT2	304.9	A
CR00027_CC00253_cytoYmito	ENSG00000157184	GSE1145	GSM18446	204264_at	CPT2	388.6	P
CR00027_CC00253_cytoYmito	ENSG00000157184	GSE1145	GSM18447	204263_s_at	CPT2	52.2	A
CR00027_CC00253_cytoYmito	ENSG00000157184	GSE1145	GSM18447	204264_at	CPT2	260.9	P
CR00027_CC00253_cytoYmito	ENSG00000157184	GSE1145	GSM18448	204263_s_at	CPT2	47.7	A
CR00027_CC00253_cytoYmito	ENSG00000157184	GSE1145	GSM18448	204264_at	CPT2	291.1	P
CR00027_CC00253_cytoYmito	ENSG00000157184	GSE1145	GSM18449	204263_s_at	CPT2	290	A
CR00027_CC00253_cytoYmito	ENSG00000157184	GSE1145	GSM18449	204264_at	CPT2	435.7	P
CR00027_CC00253_cytoYmito	ENSG00000157184	GSE1145	GSM18450	204263_s_at	CPT2	461	A
CR00027_CC00253_cytoYmito	ENSG00000157184	GSE1145	GSM18450	204264_at	CPT2	603.3	P
CR00027_CC00253_cytoYmito	ENSG00000157184	GSE1145	GSM18451	204263_s_at	CPT2	140.2	A
CR00027_CC00253_cytoYmito	ENSG00000157184	GSE1145	GSM18451	204264_at	CPT2	317	P
CR00027_CC00253_cytoYmito	ENSG00000157184	GSE1145	GSM18452	204263_s_at	CPT2	148.2	A
CR00027_CC00253_cytoYmito	ENSG00000157184	GSE1145	GSM18452	204264_at	CPT2	520	P
CR00027_CC00321_cytoYmito	ENSG00000157184	GSE1145	GSM18442	204263_s_at	CPT2	209.8	A
CR00027_CC00321_cytoYmito	ENSG00000157184	GSE1145	GSM18442	204264_at	CPT2	516.2	P
CR00027_CC00321_cytoYmito	ENSG00000157184	GSE1145	GSM18443	204263_s_at	CPT2	348.7	A
CR00027_CC00321_cytoYmito	ENSG00000157184	GSE1145	GSM18443	204264_at	CPT2	365.7	P
CR00027_CC00321_cytoYmito	ENSG00000157184	GSE1145	GSM18444	204263_s_at	CPT2	78.5	A
CR00027_CC00321_cytoYmito	ENSG00000157184	GSE1145	GSM18444	204264_at	CPT2	189.5	P
CR00027_CC00321_cytoYmito	ENSG00000157184	GSE1145	GSM18445	204263_s_at	CPT2	357.3	A
CR00027_CC00321_cytoYmito	ENSG00000157184	GSE1145	GSM18445	204264_at	CPT2	427.9	P
CR00027_CC00321_cytoYmito	ENSG00000157184	GSE1145	GSM18446	204263_s_at	CPT2	304.9	A
CR00027_CC00321_cytoYmito	ENSG00000157184	GSE1145	GSM18446	204264_at	CPT2	388.6	P
CR00027_CC00321_cytoYmito	ENSG00000157184	GSE1145	GSM18447	204263_s_at	CPT2	52.2	A
CR00027_CC00321_cytoYmito	ENSG00000157184	GSE1145	GSM18447	204264_at	CPT2	260.9	P
CR00027_CC00321_cytoYmito	ENSG00000157184	GSE1145	GSM18448	204263_s_at	CPT2	47.7	A
CR00027_CC00321_cytoYmito	ENSG00000157184	GSE1145	GSM18448	204264_at	CPT2	291.1	P
CR00027_CC00321_cytoYmito	ENSG00000157184	GSE1145	GSM18449	204263_s_at	CPT2	290	A
CR00027_CC00321_cytoYmito	ENSG00000157184	GSE1145	GSM18449	204264_at	CPT2	435.7	P
CR00027_CC00321_cytoYmito	ENSG00000157184	GSE1145	GSM18450	204263_s_at	CPT2	461	A
CR00027_CC00321_cytoYmito	ENSG00000157184	GSE1145	GSM18450	204264_at	CPT2	603.3	P
CR00027_CC00321_cytoYmito	ENSG00000157184	GSE1145	GSM18451	204263_s_at	CPT2	140.2	A
CR00027_CC00321_cytoYmito	ENSG00000157184	GSE1145	GSM18451	204264_at	CPT2	317	P
CR00027_CC00321_cytoYmito	ENSG00000157184	GSE1145	GSM18452	204263_s_at	CPT2	148.2	A
CR00027_CC00321_cytoYmito	ENSG00000157184	GSE1145	GSM18452	204264_at	CPT2	520	P
CR00027_CC00354_cytoYmito	ENSG00000157184	GSE1145	GSM18442	204263_s_at	CPT2	209.8	A
CR00027_CC00354_cytoYmito	ENSG00000157184	GSE1145	GSM18442	204264_at	CPT2	516.2	P
CR00027_CC00354_cytoYmito	ENSG00000157184	GSE1145	GSM18443	204263_s_at	CPT2	348.7	A
CR00027_CC00354_cytoYmito	ENSG00000157184	GSE1145	GSM18443	204264_at	CPT2	365.7	P
CR00027_CC00354_cytoYmito	ENSG00000157184	GSE1145	GSM18444	204263_s_at	CPT2	78.5	A
CR00027_CC00354_cytoYmito	ENSG00000157184	GSE1145	GSM18444	204264_at	CPT2	189.5	P
CR00027_CC00354_cytoYmito	ENSG00000157184	GSE1145	GSM18445	204263_s_at	CPT2	357.3	A
CR00027_CC00354_cytoYmito	ENSG00000157184	GSE1145	GSM18445	204264_at	CPT2	427.9	P
CR00027_CC00354_cytoYmito	ENSG00000157184	GSE1145	GSM18446	204263_s_at	CPT2	304.9	A
CR00027_CC00354_cytoYmito	ENSG00000157184	GSE1145	GSM18446	204264_at	CPT2	388.6	P
CR00027_CC00354_cytoYmito	ENSG00000157184	GSE1145	GSM18447	204263_s_at	CPT2	52.2	A
CR00027_CC00354_cytoYmito	ENSG00000157184	GSE1145	GSM18447	204264_at	CPT2	260.9	P
CR00027_CC00354_cytoYmito	ENSG00000157184	GSE1145	GSM18448	204263_s_at	CPT2	47.7	A
CR00027_CC00354_cytoYmito	ENSG00000157184	GSE1145	GSM18448	204264_at	CPT2	291.1	P
CR00027_CC00354_cytoYmito	ENSG00000157184	GSE1145	GSM18449	204263_s_at	CPT2	290	A
CR00027_CC00354_cytoYmito	ENSG00000157184	GSE1145	GSM18449	204264_at	CPT2	435.7	P
CR00027_CC00354_cytoYmito	ENSG00000157184	GSE1145	GSM18450	204263_s_at	CPT2	461	A
CR00027_CC00354_cytoYmito	ENSG00000157184	GSE1145	GSM18450	204264_at	CPT2	603.3	P
CR00027_CC00354_cytoYmito	ENSG00000157184	GSE1145	GSM18451	204263_s_at	CPT2	140.2	A
CR00027_CC00354_cytoYmito	ENSG00000157184	GSE1145	GSM18451	204264_at	CPT2	317	P
CR00027_CC00354_cytoYmito	ENSG00000157184	GSE1145	GSM18452	204263_s_at	CPT2	148.2	A
CR00027_CC00354_cytoYmito	ENSG00000157184	GSE1145	GSM18452	204264_at	CPT2	520	P
CR00027_CC00370_cytoYmito	ENSG00000157184	GSE1145	GSM18442	204263_s_at	CPT2	209.8	A
CR00027_CC00370_cytoYmito	ENSG00000157184	GSE1145	GSM18442	204264_at	CPT2	516.2	P
CR00027_CC00370_cytoYmito	ENSG00000157184	GSE1145	GSM18443	204263_s_at	CPT2	348.7	A
CR00027_CC00370_cytoYmito	ENSG00000157184	GSE1145	GSM18443	204264_at	CPT2	365.7	P
CR00027_CC00370_cytoYmito	ENSG00000157184	GSE1145	GSM18444	204263_s_at	CPT2	78.5	A
CR00027_CC00370_cytoYmito	ENSG00000157184	GSE1145	GSM18444	204264_at	CPT2	189.5	P
CR00027_CC00370_cytoYmito	ENSG00000157184	GSE1145	GSM18445	204263_s_at	CPT2	357.3	A
CR00027_CC00370_cytoYmito	ENSG00000157184	GSE1145	GSM18445	204264_at	CPT2	427.9	P
CR00027_CC00370_cytoYmito	ENSG00000157184	GSE1145	GSM18446	204263_s_at	CPT2	304.9	A
CR00027_CC00370_cytoYmito	ENSG00000157184	GSE1145	GSM18446	204264_at	CPT2	388.6	P
CR00027_CC00370_cytoYmito	ENSG00000157184	GSE1145	GSM18447	204263_s_at	CPT2	52.2	A
CR00027_CC00370_cytoYmito	ENSG00000157184	GSE1145	GSM18447	204264_at	CPT2	260.9	P
CR00027_CC00370_cytoYmito	ENSG00000157184	GSE1145	GSM18448	204263_s_at	CPT2	47.7	A
CR00027_CC00370_cytoYmito	ENSG00000157184	GSE1145	GSM18448	204264_at	CPT2	291.1	P
CR00027_CC00370_cytoYmito	ENSG00000157184	GSE1145	GSM18449	204263_s_at	CPT2	290	A
CR00027_CC00370_cytoYmito	ENSG00000157184	GSE1145	GSM18449	204264_at	CPT2	435.7	P
CR00027_CC00370_cytoYmito	ENSG00000157184	GSE1145	GSM18450	204263_s_at	CPT2	461	A
CR00027_CC00370_cytoYmito	ENSG00000157184	GSE1145	GSM18450	204264_at	CPT2	603.3	P
CR00027_CC00370_cytoYmito	ENSG00000157184	GSE1145	GSM18451	204263_s_at	CPT2	140.2	A
CR00027_CC00370_cytoYmito	ENSG00000157184	GSE1145	GSM18451	204264_at	CPT2	317	P
CR00027_CC00370_cytoYmito	ENSG00000157184	GSE1145	GSM18452	204263_s_at	CPT2	148.2	A
CR00027_CC00370_cytoYmito	ENSG00000157184	GSE1145	GSM18452	204264_at	CPT2	520	P
CR00027_CC00558_cytoYmito	ENSG00000157184	GSE1145	GSM18442	204263_s_at	CPT2	209.8	A
CR00027_CC00558_cytoYmito	ENSG00000157184	GSE1145	GSM18442	204264_at	CPT2	516.2	P
CR00027_CC00558_cytoYmito	ENSG00000157184	GSE1145	GSM18443	204263_s_at	CPT2	348.7	A
CR00027_CC00558_cytoYmito	ENSG00000157184	GSE1145	GSM18443	204264_at	CPT2	365.7	P
CR00027_CC00558_cytoYmito	ENSG00000157184	GSE1145	GSM18444	204263_s_at	CPT2	78.5	A
CR00027_CC00558_cytoYmito	ENSG00000157184	GSE1145	GSM18444	204264_at	CPT2	189.5	P
CR00027_CC00558_cytoYmito	ENSG00000157184	GSE1145	GSM18445	204263_s_at	CPT2	357.3	A
CR00027_CC00558_cytoYmito	ENSG00000157184	GSE1145	GSM18445	204264_at	CPT2	427.9	P
CR00027_CC00558_cytoYmito	ENSG00000157184	GSE1145	GSM18446	204263_s_at	CPT2	304.9	A
CR00027_CC00558_cytoYmito	ENSG00000157184	GSE1145	GSM18446	204264_at	CPT2	388.6	P
CR00027_CC00558_cytoYmito	ENSG00000157184	GSE1145	GSM18447	204263_s_at	CPT2	52.2	A
CR00027_CC00558_cytoYmito	ENSG00000157184	GSE1145	GSM18447	204264_at	CPT2	260.9	P
CR00027_CC00558_cytoYmito	ENSG00000157184	GSE1145	GSM18448	204263_s_at	CPT2	47.7	A
CR00027_CC00558_cytoYmito	ENSG00000157184	GSE1145	GSM18448	204264_at	CPT2	291.1	P
CR00027_CC00558_cytoYmito	ENSG00000157184	GSE1145	GSM18449	204263_s_at	CPT2	290	A
CR00027_CC00558_cytoYmito	ENSG00000157184	GSE1145	GSM18449	204264_at	CPT2	435.7	P
CR00027_CC00558_cytoYmito	ENSG00000157184	GSE1145	GSM18450	204263_s_at	CPT2	461	A
CR00027_CC00558_cytoYmito	ENSG00000157184	GSE1145	GSM18450	204264_at	CPT2	603.3	P
CR00027_CC00558_cytoYmito	ENSG00000157184	GSE1145	GSM18451	204263_s_at	CPT2	140.2	A
CR00027_CC00558_cytoYmito	ENSG00000157184	GSE1145	GSM18451	204264_at	CPT2	317	P
CR00027_CC00558_cytoYmito	ENSG00000157184	GSE1145	GSM18452	204263_s_at	CPT2	148.2	A
CR00027_CC00558_cytoYmito	ENSG00000157184	GSE1145	GSM18452	204264_at	CPT2	520	P
CR00027_CC00620_cytoYmito	ENSG00000157184	GSE1145	GSM18442	204263_s_at	CPT2	209.8	A
CR00027_CC00620_cytoYmito	ENSG00000157184	GSE1145	GSM18442	204264_at	CPT2	516.2	P
CR00027_CC00620_cytoYmito	ENSG00000157184	GSE1145	GSM18443	204263_s_at	CPT2	348.7	A
CR00027_CC00620_cytoYmito	ENSG00000157184	GSE1145	GSM18443	204264_at	CPT2	365.7	P
CR00027_CC00620_cytoYmito	ENSG00000157184	GSE1145	GSM18444	204263_s_at	CPT2	78.5	A
CR00027_CC00620_cytoYmito	ENSG00000157184	GSE1145	GSM18444	204264_at	CPT2	189.5	P
CR00027_CC00620_cytoYmito	ENSG00000157184	GSE1145	GSM18445	204263_s_at	CPT2	357.3	A
CR00027_CC00620_cytoYmito	ENSG00000157184	GSE1145	GSM18445	204264_at	CPT2	427.9	P
CR00027_CC00620_cytoYmito	ENSG00000157184	GSE1145	GSM18446	204263_s_at	CPT2	304.9	A
CR00027_CC00620_cytoYmito	ENSG00000157184	GSE1145	GSM18446	204264_at	CPT2	388.6	P
CR00027_CC00620_cytoYmito	ENSG00000157184	GSE1145	GSM18447	204263_s_at	CPT2	52.2	A
CR00027_CC00620_cytoYmito	ENSG00000157184	GSE1145	GSM18447	204264_at	CPT2	260.9	P
CR00027_CC00620_cytoYmito	ENSG00000157184	GSE1145	GSM18448	204263_s_at	CPT2	47.7	A
CR00027_CC00620_cytoYmito	ENSG00000157184	GSE1145	GSM18448	204264_at	CPT2	291.1	P
CR00027_CC00620_cytoYmito	ENSG00000157184	GSE1145	GSM18449	204263_s_at	CPT2	290	A
CR00027_CC00620_cytoYmito	ENSG00000157184	GSE1145	GSM18449	204264_at	CPT2	435.7	P
CR00027_CC00620_cytoYmito	ENSG00000157184	GSE1145	GSM18450	204263_s_at	CPT2	461	A
CR00027_CC00620_cytoYmito	ENSG00000157184	GSE1145	GSM18450	204264_at	CPT2	603.3	P
CR00027_CC00620_cytoYmito	ENSG00000157184	GSE1145	GSM18451	204263_s_at	CPT2	140.2	A
CR00027_CC00620_cytoYmito	ENSG00000157184	GSE1145	GSM18451	204264_at	CPT2	317	P
CR00027_CC00620_cytoYmito	ENSG00000157184	GSE1145	GSM18452	204263_s_at	CPT2	148.2	A
CR00027_CC00620_cytoYmito	ENSG00000157184	GSE1145	GSM18452	204264_at	CPT2	520	P
CR00027_CC01070_cytoYmito	ENSG00000157184	GSE1145	GSM18442	204263_s_at	CPT2	209.8	A
CR00027_CC01070_cytoYmito	ENSG00000157184	GSE1145	GSM18442	204264_at	CPT2	516.2	P
CR00027_CC01070_cytoYmito	ENSG00000157184	GSE1145	GSM18443	204263_s_at	CPT2	348.7	A
CR00027_CC01070_cytoYmito	ENSG00000157184	GSE1145	GSM18443	204264_at	CPT2	365.7	P
CR00027_CC01070_cytoYmito	ENSG00000157184	GSE1145	GSM18444	204263_s_at	CPT2	78.5	A
CR00027_CC01070_cytoYmito	ENSG00000157184	GSE1145	GSM18444	204264_at	CPT2	189.5	P
CR00027_CC01070_cytoYmito	ENSG00000157184	GSE1145	GSM18445	204263_s_at	CPT2	357.3	A
CR00027_CC01070_cytoYmito	ENSG00000157184	GSE1145	GSM18445	204264_at	CPT2	427.9	P
CR00027_CC01070_cytoYmito	ENSG00000157184	GSE1145	GSM18446	204263_s_at	CPT2	304.9	A
CR00027_CC01070_cytoYmito	ENSG00000157184	GSE1145	GSM18446	204264_at	CPT2	388.6	P
CR00027_CC01070_cytoYmito	ENSG00000157184	GSE1145	GSM18447	204263_s_at	CPT2	52.2	A
CR00027_CC01070_cytoYmito	ENSG00000157184	GSE1145	GSM18447	204264_at	CPT2	260.9	P
CR00027_CC01070_cytoYmito	ENSG00000157184	GSE1145	GSM18448	204263_s_at	CPT2	47.7	A
CR00027_CC01070_cytoYmito	ENSG00000157184	GSE1145	GSM18448	204264_at	CPT2	291.1	P
CR00027_CC01070_cytoYmito	ENSG00000157184	GSE1145	GSM18449	204263_s_at	CPT2	290	A
CR00027_CC01070_cytoYmito	ENSG00000157184	GSE1145	GSM18449	204264_at	CPT2	435.7	P
CR00027_CC01070_cytoYmito	ENSG00000157184	GSE1145	GSM18450	204263_s_at	CPT2	461	A
CR00027_CC01070_cytoYmito	ENSG00000157184	GSE1145	GSM18450	204264_at	CPT2	603.3	P
CR00027_CC01070_cytoYmito	ENSG00000157184	GSE1145	GSM18451	204263_s_at	CPT2	140.2	A
CR00027_CC01070_cytoYmito	ENSG00000157184	GSE1145	GSM18451	204264_at	CPT2	317	P
[truncated: 63,532 more rows]
